# Supplementary material for: Global impact of somatic structural variation on the cancer proteome
Source: Nat Commun. 2023 Sep 13;14:5637. doi: 10.1038/s41467-023-41374-8 (PMC10499989; doi:10.1038/s41467-023-41374-8)
Supplement: Supplementary file 5 — Supplementary Data 2 [file 41467_2023_41374_MOESM5_ESM.xlsx]

## Sheet: SV-protein assoc - total
					1MB	1MB	1MB	1MB	1MB	1MB	within gene	within gene	within gene	within gene	100kb upstream	100kb upstream	100kb upstream	100kb upstream	100kb downstream	100kb downstream	100kb downstream	100kb downstream
					# samples bp	# samples bp	# samples bp	CNA+cancer type (t-statistic)	CNA+cancer type (p-value))	CNA+cancer type (p-value))	# samples bp	CNA+cancer type (t-statistic)	CNA+cancer type (p-value))	CNA+cancer type (p-value))	# samples bp	CNA+cancer type (t-statistic)	CNA+cancer type (p-value))	CNA+cancer type (p-value))	# samples bp	CNA+cancer type (t-statistic)	CNA+cancer type (p-value))	CNA+cancer type (p-value))					170	180	201	319
Entrez id	Symbol	Gene name	# tumor samples with protein data	Pearson's r, mRNA vs protein	# samples bp	# samples bp gt0.4SD	# samples bp lt-0.4SD	t	p	fdr	# samples bp	t	p	fdr	# samples bp	t	p	fdr	# samples bp	t	p	fdr	COSMIC gene	Chang et al. hotspot gene (PMID: 26619011)	10087 genes for protein-SV association by SVExpression	inclusion and order in figure 2a	genes SV-expression association both mRNA and protein (p<0.01 and p<0.05, respectively, unfiltered mRNA dataset)	genes SV-expression association both mRNA and protein (p<0.01 and p<0.05, respectively, FILTERED mRNA dataset)	201 concordant genes in figure 2b (p<0.05 for both, p<0.01 for either)	319 discordant genes in figure 2b (mRNA p<0.01, protein p>0.05)
1	A1BG	alpha-1-B glycoprotein	1307	0.0453573	67	25	22	0.13627	0.891629	0.992702	2	-0.947605	0.343508	---	11	-0.00625727	0.995008	1.00059	9	-0.484162	0.628354	0.978568	0	0	1	---	0	0	0	0
2	A2M	alpha-2-macroglobulin	1307	0.261515	99	35	36	0.87271	0.382984	0.90936	4	0.365798	0.714576	0.961917	4	1.88122	0.0601667	0.631902	5	0.596443	0.550984	0.976943	0	0	1	---	0	0	0	0
9	NAT1	N-acetyltransferase 1	1200	0.565619	46	18	12	1.17752	0.239226	0.854247	2	1.42718	0.153792	---	5	0.385371	0.700032	0.972568	1	2.23302	0.0257343	---	0	0	1	---	0	0	0	0
10	NAT2	N-acetyltransferase 2	0	#DIV/0!	0	0	0	NA	NA	---	0	NA	NA	---	0	NA	NA	---	0	NA	NA	---	0	0	0	356	---	---	0	0
12	SERPINA3	serpin family A member 3	1307	0.242117	63	22	20	-0.802332	0.422509	0.910527	1	-1.52408	0.127735	---	7	0.213464	0.830999	0.987747	6	-0.322142	0.747397	0.991093	0	0	1	---	0	0	0	0
14	AAMP	angio associated migratory cell protein	1287	0.436169	50	15	17	0.10065	0.919844	0.995411	0	NA	NA	---	4	0.379044	0.704719	0.973043	5	-0.460324	0.645362	0.98018	0	0	1	---	0	0	0	0
16	AARS1	alanyl-tRNA synthetase	1307	0.71524	93	31	28	0.406895	0.684153	0.963686	2	1.96353	0.0497993	---	5	-0.130638	0.896082	0.992306	10	0.00856868	0.993165	0.99891	0	0	1	---	0	0	0	0
18	ABAT	4-aminobutyrate aminotransferase	1286	0.695484	63	27	20	1.56111	0.118747	0.754488	2	-0.211604	0.83245	---	7	1.57305	0.115958	0.735885	5	1.88198	0.0600677	0.656133	0	0	1	---	0	0	0	0
19	ABCA1	ATP binding cassette subfamily A member 1	767	0.51101	27	11	5	0.90639	0.36502	0.90621	3	-0.052508	0.958138	0.992242	0	NA	NA	---	2	0.570576	0.568457	---	0	0	1	---	0	0	0	0
20	ABCA2	ATP binding cassette subfamily A member 2	880	0.327789	54	15	22	-0.325286	0.745044	0.977579	1	1.26579	0.205928	---	4	-1.61091	0.107565	0.723642	5	-1.4712	0.141602	0.792743	0	0	1	---	0	0	0	0
21	ABCA3	ATP binding cassette subfamily A member 3	497	0.645852	41	10	17	-2.10201	0.0360688	0.58529	1	-0.894976	0.371245	---	1	0.25026	0.802493	---	2	-0.609712	0.542338	---	0	0	1	---	0	0	0	0
22	ABCB7	ATP binding cassette subfamily B member 7	1266	0.338773	38	14	14	0.253471	0.799946	0.983296	1	-0.880069	0.378991	---	4	0.890048	0.373611	0.89787	0	NA	NA	---	0	0	1	---	0	0	0	0
23	ABCF1	ATP binding cassette subfamily F member 1	1307	0.557077	164	70	41	2.06752	0.0388847	0.607506	1	-0.496644	0.619525	---	10	0.469345	0.638903	0.966213	5	1.61359	0.106861	0.762651	0	0	1	67	1	1	1	0
25	ABL1	ABL proto-oncogene 1, non-receptor tyrosine kinase	1099	0.298729	62	24	18	0.82131	0.411651	0.911293	4	0.797318	0.425441	0.883542	2	0.73108	0.464888	---	10	-0.196406	0.844329	0.998612	1	0	1	---	0	0	0	0
26	AOC1	amine oxidase, copper containing 1	797	0.716506	29	9	11	-1.71097	0.0874825	0.703	0	NA	NA	---	2	-1.72897	0.084209	---	4	-1.2537	0.210327	0.858731	0	0	1	---	0	0	0	0
27	ABL2	ABL proto-oncogene 2, non-receptor tyrosine kinase	1044	0.221257	43	22	9	-0.0842857	0.932846	0.998225	2	-0.5029	0.615142	---	2	-0.36746	0.713351	---	3	0.468099	0.639813	0.980076	1	0	1	---	0	0	0	0
28	ABO	ABO, alpha 1-3-N-acetylgalactosaminyltransferase and alpha 1-3-galactosyltransferase	563	0.33622	29	15	8	0.180905	0.856509	0.992872	0	NA	NA	---	1	-0.554367	0.579553	---	3	-0.967611	0.333664	0.931491	0	0	1	---	0	0	0	0
29	ABR	active BCR-related	1307	0.650152	122	35	36	0.0765045	0.93903	0.997954	27	-0.280836	0.778881	0.967796	9	1.55165	0.120991	0.732254	9	-0.486974	0.62636	0.980096	0	0	1	---	0	0	0	0
30	ACAA1	acetyl-CoA acyltransferase 1	1307	0.533381	45	17	12	-0.844381	0.398613	0.910432	2	-1.17364	0.240757	---	2	-1.38568	0.166085	---	5	-0.28663	0.774442	0.991456	0	0	1	---	0	0	0	0
31	ACACA	acetyl-CoA carboxylase alpha	1302	0.696196	67	25	18	-1.26116	0.20748	0.832316	15	-2.28553	0.0224445	0.458402	7	0.626	0.531426	0.946065	4	0.185452	0.852903	0.998938	0	0	1	---	0	0	0	0
32	ACACB	acetyl-CoA carboxylase beta	524	0.107971	28	10	6	-0.462151	0.64417	0.953621	2	0.938253	0.348558	---	4	-1.0816	0.27994	0.855372	2	-0.321812	0.747727	---	0	0	1	---	0	0	0	0
33	ACADL	acyl-CoA dehydrogenase, long chain	817	0.471458	18	8	3	0.303538	0.761559	0.979231	0	NA	NA	---	0	NA	NA	---	2	-0.58971	0.555552	---	0	0	1	---	0	0	0	0
34	ACADM	acyl-CoA dehydrogenase, C-4 to C-12 straight chain	1307	0.562844	43	12	17	-1.25141	0.211013	0.835183	4	-0.830398	0.406468	0.883402	3	-0.660967	0.508751	0.941798	2	-0.327052	0.743682	---	0	0	1	---	0	0	0	0
35	ACADS	acyl-CoA dehydrogenase, C-2 to C-3 short chain	1307	0.521416	64	22	28	-0.896752	0.370019	0.905459	1	-0.703421	0.48192	---	0	NA	NA	---	4	1.95742	0.0505138	0.613914	0	1	1	---	0	0	0	0
36	ACADSB	acyl-CoA dehydrogenase, short/branched chain	1307	0.658607	45	13	14	0.188561	0.850467	0.993756	0	NA	NA	---	3	-0.278056	0.781014	0.981157	3	-0.396159	0.692053	0.98467	0	0	1	---	0	0	0	0
37	ACADVL	acyl-CoA dehydrogenase, very long chain	1307	0.552297	93	28	33	0.193717	0.846428	0.992605	2	-0.406685	0.684307	---	12	-0.900502	0.368022	0.897509	17	0.46184	0.644274	0.980669	0	0	1	---	0	0	0	0
38	ACAT1	acetyl-CoA acetyltransferase 1	1307	0.606029	52	20	18	0.621018	0.534698	0.933013	0	NA	NA	---	4	0.672603	0.50132	0.940538	5	0.0197924	0.984212	0.996793	0	0	1	---	0	0	0	0
39	ACAT2	acetyl-CoA acetyltransferase 2	1307	0.627947	61	13	29	-1.87047	0.0616453	0.66085	1	-0.844879	0.398335	---	9	-0.774667	0.438679	0.926724	1	-0.471387	0.637444	---	0	0	1	---	0	0	0	0
47	ACLY	ATP citrate lyase	1307	0.638683	110	45	34	0.435338	0.66339	0.957733	4	1.96417	0.0497247	0.567966	9	0.478683	0.632246	0.966873	8	-0.168584	0.86615	0.997834	0	0	1	---	0	0	0	0
48	ACO1	aconitase 1	1307	0.616764	97	27	30	-0.281979	0.778005	0.984053	3	-1.48374	0.138123	0.70995	12	-0.0324309	0.974133	1.0003	2	0.115655	0.907944	---	0	0	1	---	0	0	0	0
50	ACO2	aconitase 2	1307	0.536536	90	36	27	0.320721	0.748474	0.976992	4	-0.174932	0.861161	0.982909	4	0.762502	0.4459	0.924535	11	-0.463732	0.642918	0.980513	0	0	1	---	0	0	0	0
51	ACOX1	acyl-CoA oxidase 1	1306	0.450295	97	42	27	0.511142	0.609339	0.946994	0	NA	NA	---	9	-0.447176	0.654823	0.968107	9	0.0601916	0.952012	0.999605	0	0	1	---	0	0	0	0
52	ACP1	acid phosphatase 1, soluble	1307	0.336868	45	21	13	0.568166	0.570022	0.93766	2	-0.025954	0.979298	---	7	0.930116	0.352485	0.890803	4	-0.369011	0.712181	0.987054	0	0	1	---	0	0	0	0
53	ACP2	acid phosphatase 2, lysosomal	1306	0.57717	94	34	37	0.949812	0.342386	0.897094	0	NA	NA	---	3	-0.649303	0.516259	0.944541	5	0.566111	0.571417	0.9804	0	0	1	---	0	0	0	0
54	ACP5	acid phosphatase 5, tartrate resistant	995	0.618684	70	20	25	-0.215176	0.829675	0.988956	0	NA	NA	---	5	0.121749	0.903122	0.993086	8	0.548529	0.583454	0.97852	0	0	1	---	0	0	0	0
55	ACP3	acid phosphatase, prostate	984	0.58755	38	12	12	0.209625	0.834005	0.989902	5	0.263831	0.791966	0.9696	0	NA	NA	---	1	1.40016	0.161787	---	0	0	1	---	0	0	0	0
58	ACTA1	actin, alpha 1, skeletal muscle	1225	0.162765	43	11	17	0.299284	0.764775	0.980488	0	NA	NA	---	2	-0.207822	0.835403	---	3	-0.596999	0.55062	0.977405	0	0	1	---	0	0	0	0
59	ACTA2	actin, alpha 2, smooth muscle, aorta	804	0.523	43	9	18	0.337443	0.735873	0.975709	3	0.472318	0.63683	0.950622	2	-0.459561	0.645958	---	5	0.392914	0.694489	0.985447	0	0	1	---	0	0	0	0
60	ACTB	actin beta	1220	0.347516	58	15	19	-1.44535	0.14862	0.786579	2	-2.50483	0.0123827	---	2	-0.185648	0.852752	---	9	0.698839	0.484788	0.973776	0	0	1	---	0	0	0	0
71	ACTG1	actin gamma 1	1220	0.140487	83	31	27	-1.02027	0.307808	0.887237	2	-1.32596	0.185105	---	8	-0.424948	0.670951	0.970665	8	-0.710942	0.477258	0.971434	0	0	1	---	0	0	0	0
72	ACTG2	actin, gamma 2, smooth muscle, enteric	812	0.394099	25	3	14	-1.82143	0.0689167	0.667122	0	NA	NA	---	0	NA	NA	---	2	1.13422	0.257044	---	0	0	1	---	0	0	0	0
81	ACTN4	actinin alpha 4	1307	0.599073	104	50	20	1.80196	0.0717851	0.676055	9	1.78483	0.0745244	0.63141	15	1.16092	0.245889	0.846171	11	1.79544	0.0728177	0.694766	0	0	1	---	0	0	0	0
86	ACTL6A	actin like 6A	1307	0.503309	75	34	14	1.91927	0.0551716	0.64497	1	-1.44949	0.147444	---	5	0.315397	0.752511	0.976458	5	0.0699777	0.944222	1.00032	0	0	1	---	0	0	0	0
87	ACTN1	actinin alpha 1	1307	0.611589	54	16	15	-0.582157	0.560563	0.934921	5	-0.988112	0.323283	0.845636	7	-0.173151	0.86256	0.987268	9	0.292124	0.770239	0.993801	0	0	1	---	0	0	0	0
88	ACTN2	actinin alpha 2	1200	0.214921	44	14	13	0.258978	0.795698	0.983834	4	0.527443	0.597985	0.943801	1	0.0666821	0.946846	---	2	0.389976	0.696624	---	0	0	1	---	0	0	0	0
89	ACTN3	actinin alpha 3 (gene/pseudogene)	673	0.00965234	47	19	11	-0.774252	0.43906	0.915837	1	-1.00505	0.315245	---	3	0.339315	0.734481	0.974027	4	-1.89732	0.0582241	0.651922	0	0	1	---	0	0	0	0
90	ACVR1	activin A receptor type 1	820	0.441365	21	7	9	-0.0380787	0.969634	0.99806	0	NA	NA	---	1	-0.41047	0.681571	---	2	0.233103	0.815741	---	1	1	1	---	0	0	0	0
91	ACVR1B	activin A receptor type 1B	251	0.28978	8	2	3	NA	NA	---	0	NA	NA	---	0	NA	NA	---	0	NA	NA	---	0	1	0	---	---	---	0	0
95	ACY1	aminoacylase 1	964	0.607521	52	16	18	-1.88948	0.0591324	0.653374	1	0.652039	0.514534	---	3	-2.38229	0.0174017	0.456521	2	-0.33078	0.740884	---	0	0	1	---	0	0	0	0
97	ACYP1	acylphosphatase 1	1210	0.506012	41	18	12	0.752239	0.452056	0.918051	0	NA	NA	---	2	0.166889	0.867485	---	1	-0.421727	0.6733	---	0	0	1	---	0	0	0	0
98	ACYP2	acylphosphatase 2	1220	0.402697	43	16	15	0.636286	0.524711	0.932543	9	1.0987	0.272117	0.820341	7	-0.649354	0.516234	0.945047	2	0.80677	0.419958	---	0	0	1	---	0	0	0	0
100	ADA	adenosine deaminase	1270	0.751932	79	25	27	-1.16907	0.242597	0.855071	1	-0.371646	0.710219	---	9	-0.587441	0.557013	0.952147	5	0.159966	0.872934	0.996842	0	0	1	---	0	0	0	0
101	ADAM8	ADAM metallopeptidase domain 8	581	0.578417	17	8	3	-0.55362	0.580058	0.939749	0	NA	NA	---	1	-2.19899	0.0282825	---	1	1.00614	0.31478	---	0	0	1	---	0	0	0	0
102	ADAM10	ADAM metallopeptidase domain 10	1307	0.38643	52	21	15	1.56494	0.117842	0.75301	5	0.634438	0.525908	0.916846	6	1.72875	0.0840928	0.685646	2	0.313417	0.754014	---	0	0	1	---	0	0	0	0
103	ADAR	adenosine deaminase, RNA specific	1307	0.600573	63	30	17	0.0579495	0.953798	0.998485	1	1.30831	0.191	---	8	0.640667	0.521853	0.94567	3	0.743574	0.45727	0.962682	0	0	1	---	0	0	0	0
104	ADARB1	adenosine deaminase, RNA specific B1	1097	0.447984	55	17	24	-0.998229	0.318392	0.889257	3	-0.0719911	0.942622	0.990814	3	-0.249074	0.803351	0.984176	3	0.278479	0.780698	0.991556	0	0	1	---	0	0	0	0
109	ADCY3	adenylate cyclase 3	428	0.337322	8	2	2	0.711093	0.477427	0.923955	0	NA	NA	---	1	0.158402	0.874217	---	0	NA	NA	---	0	0	1	---	0	0	0	0
111	ADCY5	adenylate cyclase 5	348	0.50231	9	3	4	NA	NA	---	1	NA	NA	---	0	NA	NA	---	1	NA	NA	---	0	0	0	---	---	---	0	0
112	ADCY6	adenylate cyclase 6	647	0.236476	39	10	12	-0.680158	0.496654	0.928876	0	NA	NA	---	4	-0.377548	0.705893	0.972736	3	-0.867599	0.385944	0.954037	0	0	1	---	0	0	0	0
113	ADCY7	adenylate cyclase 7	637	0.344549	24	6	10	0.656219	0.511926	0.929324	1	-0.142197	0.88697	---	2	0.358424	0.720148	---	1	1.98482	0.0476037	---	0	0	1	---	0	0	0	0
115	ADCY9	adenylate cyclase 9	636	0.484757	29	8	10	-0.94296	0.346068	0.895335	4	-2.00954	0.0449124	0.54747	1	1.03216	0.302399	---	1	-0.318841	0.749954	---	0	0	1	---	0	0	0	0
117	ADCYAP1R1	ADCYAP receptor type I	355	0.74807	13	3	6	NA	NA	---	1	NA	NA	---	0	NA	NA	---	2	NA	NA	---	0	0	0	817	---	---	0	0
118	ADD1	adducin 1	1307	0.303644	66	21	25	-0.0389573	0.96893	0.998049	4	-0.0611313	0.951264	0.991785	3	-0.626132	0.531339	0.946179	3	-1.62525	0.104354	0.761251	0	0	1	---	0	0	0	0
119	ADD2	adducin 2	1256	0.492596	55	17	19	-1.34185	0.17989	0.817662	2	-0.243018	0.808031	---	2	-1.25147	0.210998	---	1	0.060954	0.951406	---	0	0	1	---	0	0	0	0
120	ADD3	adducin 3	1307	0.624113	42	8	24	-2.32383	0.0202898	0.512431	4	-0.950219	0.342179	0.846256	1	-0.721127	0.470962	---	2	-0.91101	0.36246	---	0	0	1	---	0	0	0	0
123	PLIN2	perilipin 2	1301	0.500381	87	30	30	0.82457	0.409769	0.911533	6	2.00395	0.0452854	0.547687	5	-0.173192	0.862527	0.987411	4	2.20939	0.0273239	0.512037	0	0	1	---	0	0	0	0
124	ADH1A	alcohol dehydrogenase 1A (class I), alpha polypeptide	578	0.246303	9	2	5	-1.44909	0.147865	0.785882	0	NA	NA	---	0	NA	NA	---	0	NA	NA	---	0	0	1	---	0	0	0	0
125	ADH1B	alcohol dehydrogenase 1B (class I), beta polypeptide	1195	0.625611	26	3	13	-0.840528	0.400783	0.90941	2	-0.320621	0.748555	---	4	0.0199708	0.98407	1.00018	1	-1.1684	0.242881	---	0	0	1	---	0	0	0	0
126	ADH1C	alcohol dehydrogenase 1C (class I), gamma polypeptide	979	0.392721	22	6	7	0.606409	0.544386	0.935023	0	NA	NA	---	4	-0.737759	0.460841	0.926113	2	2.17737	0.0296955	---	0	0	1	---	0	0	0	0
127	ADH4	alcohol dehydrogenase 4 (class II), pi polypeptide	649	0.0976386	11	4	3	-0.665649	0.505876	0.93075	0	NA	NA	---	3	-0.920052	0.357894	0.893311	0	NA	NA	---	0	0	1	818	0	0	0	1
128	ADH5	alcohol dehydrogenase 5 (class III), chi polypeptide	1289	0.512773	29	9	9	-0.302848	0.762055	0.979244	0	NA	NA	---	5	-0.333354	0.738922	0.973942	2	-0.0298544	0.976188	---	0	0	1	---	0	0	0	0
130	ADH6	alcohol dehydrogenase 6 (class V)	452	0.28992	7	3	3	0.861522	0.389418	0.908792	0	NA	NA	---	0	NA	NA	---	1	1.46642	0.143246	---	0	0	1	---	0	0	0	0
131	ADH7	alcohol dehydrogenase 7 (class IV), mu or sigma polypeptide	568	0.3808	9	2	2	0.148261	0.882191	0.993167	2	0.090289	0.92809	---	3	0.250055	0.802637	0.983685	1	-0.290495	0.771546	---	0	0	1	---	0	0	0	0
132	ADK	adenosine kinase	1307	0.716978	47	18	18	-1.87545	0.0609573	0.659084	15	-0.662557	0.507733	0.911967	2	-2.4824	0.0131766	---	9	0.465259	0.641824	0.980039	0	0	1	---	0	0	0	0
133	ADM	adrenomedullin	366	0.533382	7	3	2	NA	NA	---	0	NA	NA	---	1	NA	NA	---	0	NA	NA	---	0	0	0	---	---	---	0	0
141	ADPRH	ADP-ribosylarginine hydrolase	1291	0.680249	47	15	17	0.105932	0.915653	0.994507	1	-0.448333	0.653989	---	3	1.62132	0.105197	0.726412	2	0.289817	0.772003	---	0	0	1	---	0	0	0	0
142	PARP1	poly(ADP-ribose) polymerase 1	1307	0.707745	45	22	8	0.930019	0.352535	0.901649	0	NA	NA	---	0	NA	NA	---	3	-0.0490178	0.960913	1.00072	0	1	1	---	0	0	0	0
143	PARP4	poly(ADP-ribose) polymerase family member 4	1301	0.55319	57	25	18	0.0941932	0.92497	0.996358	5	-0.853256	0.393677	0.875973	0	NA	NA	---	8	0.126265	0.899542	0.992987	0	0	1	---	0	0	0	0
150	ADRA2A	adrenoceptor alpha 2A	179	0.539964	1	1	0	NA	NA	---	0	NA	NA	---	0	NA	NA	---	1	NA	NA	---	0	0	0	---	---	---	0	0
156	GRK2	G protein-coupled receptor kinase 2	1297	0.565742	100	45	21	1.06754	0.285931	0.875516	1	1.40822	0.159308	---	14	1.21876	0.223159	0.832862	11	1.18291	0.237065	0.871792	0	0	1	---	0	0	0	0
157	GRK3	G protein-coupled receptor kinase 3	837	0.270285	33	8	12	0.21053	0.833306	0.990006	6	0.15759	0.874818	0.98645	0	NA	NA	---	3	0.0220772	0.982392	0.997694	0	0	1	---	0	0	0	0
158	ADSL	adenylosuccinate lyase	1307	0.609235	78	42	16	1.53553	0.124898	0.760024	1	-0.190093	0.849266	---	3	-0.0214844	0.982863	0.999765	5	0.105122	0.916295	0.995157	0	0	1	---	0	0	0	0
159	ADSS2	adenylosuccinate synthase	1307	0.547405	67	24	20	0.722959	0.469836	0.921296	0	NA	NA	---	4	-0.142721	0.886533	0.991007	8	0.85689	0.391665	0.951273	0	0	1	---	0	0	0	0
160	AP2A1	adaptor related protein complex 2 subunit alpha 1	1307	0.361002	64	20	18	1.81607	0.0695913	0.668514	1	0.000109822	0.999912	---	6	1.89624	0.0581514	0.634103	4	-0.033476	0.9733	0.99867	0	0	1	---	0	0	0	0
161	AP2A2	adaptor related protein complex 2 subunit alpha 2	1307	0.421256	86	28	27	1.62617	0.104159	0.736566	2	1.43815	0.150635	---	5	0.27871	0.780512	0.981314	10	-1.06779	0.285815	0.904865	0	0	1	---	0	0	0	0
162	AP1B1	adaptor related protein complex 1 subunit beta 1	1307	0.318008	190	51	74	-1.42689	0.153853	0.791815	4	0.668916	0.503669	0.908371	3	-1.09646	0.273083	0.848898	7	-1.2992	0.194108	0.849596	0	0	1	---	0	0	0	0
163	AP2B1	adaptor related protein complex 2 subunit beta 1	1307	0.177136	63	22	19	2.35524	0.0186598	0.504115	10	2.50155	0.0124884	0.397054	3	0.68916	0.490846	0.936297	4	1.82906	0.0676218	0.689324	0	0	1	---	0	0	0	0
164	AP1G1	adaptor related protein complex 1 subunit gamma 1	1307	0.495531	72	22	31	0.491635	0.623061	0.946996	4	0.75191	0.452243	0.887789	6	1.86809	0.0619758	0.638076	6	-0.881644	0.378134	0.951262	0	0	1	---	0	0	0	1
165	AEBP1	AE binding protein 1	1307	0.564237	76	35	19	2.00421	0.0452565	0.622169	2	0.354166	0.723273	---	10	1.95187	0.0511704	0.61938	4	0.818568	0.413184	0.953584	0	0	1	---	0	0	0	0
166	TLE5	amino-terminal enhancer of split	1039	0.402259	52	26	15	0.658889	0.510115	0.930227	0	NA	NA	---	4	0.522672	0.601316	0.963027	2	1.02473	0.305735	---	0	0	1	---	0	0	0	0
173	AFM	afamin	1307	-0.0488522	51	12	15	-0.229534	0.81849	0.985886	2	-0.768032	0.442609	---	4	-1.01138	0.312027	0.876134	3	0.326121	0.744385	0.9913	0	0	1	---	0	0	0	0
175	AGA	aspartylglucosaminidase	1175	0.470248	36	8	12	-1.30199	0.193178	0.822414	0	NA	NA	---	3	-1.14638	0.251875	0.844523	3	-0.707392	0.479466	0.973079	0	0	1	---	0	0	0	0
176	ACAN	aggrecan	1208	0.561196	31	8	16	-1.23214	0.218142	0.839977	2	-1.24234	0.214356	---	0	NA	NA	---	4	1.11744	0.264031	0.891354	0	0	1	---	0	0	0	0
178	AGL	amylo-alpha-1, 6-glucosidase, 4-alpha-glucanotransferase	1307	0.550405	38	13	11	0.663981	0.506821	0.930789	1	-0.462111	0.64408	---	4	-0.22728	0.820242	0.986745	4	2.06944	0.0387037	0.572687	0	0	1	---	0	0	0	0
182	JAG1	jagged 1	970	0.663	34	14	6	0.327935	0.743033	0.977359	2	2.12952	0.0334671	---	5	-1.12118	0.262494	0.849683	5	-0.378947	0.704811	0.984911	0	0	1	1144	0	0	0	0
183	AGT	angiotensinogen	1307	0.119414	49	13	16	-0.425922	0.670236	0.958553	0	NA	NA	---	2	-0.528752	0.597069	---	5	-0.570561	0.568397	0.980594	0	0	1	---	0	0	0	0
185	AGTR1	angiotensin II receptor type 1	0	#DIV/0!	0	0	0	NA	NA	---	0	NA	NA	---	0	NA	NA	---	0	NA	NA	---	0	0	0	---	---	---	0	0
186	AGTR2	angiotensin II receptor type 2	49	0.634657	1	0	0	NA	NA	---	0	NA	NA	---	0	NA	NA	---	0	NA	NA	---	0	0	0	---	---	---	0	0
189	AGXT	alanine--glyoxylate and serine--pyruvate aminotransferase	106	-0.129119	2	1	1	NA	NA	---	0	NA	NA	---	0	NA	NA	---	0	NA	NA	---	0	0	0	---	---	---	0	0
191	AHCY	adenosylhomocysteinase	1307	0.596684	101	42	27	2.51472	0.0120335	0.442561	3	4.27076	2.091e-05	0.0107478	8	-0.0714877	0.943021	0.998774	15	0.0522361	0.958349	1.00005	0	0	1	773	0	0	0	0
196	AHR	aryl hydrocarbon receptor	1110	0.741043	58	18	20	-0.336101	0.736859	0.975093	10	-1.34509	0.178876	0.766183	7	-1.04382	0.296798	0.864742	2	-0.627155	0.530689	---	0	0	1	---	0	0	0	0
197	AHSG	alpha 2-HS glycoprotein	1307	-0.0330031	73	18	25	-1.50502	0.132564	0.768612	2	-0.769085	0.441984	---	5	0.144893	0.884818	0.991034	19	-1.63312	0.102689	0.759728	0	0	1	---	0	0	0	0
199	AIF1	allograft inflammatory factor 1	1304	0.708127	224	73	78	0.0840142	0.933058	0.998241	0	NA	NA	---	7	-0.808807	0.418776	0.92163	7	0.0910481	0.927469	0.997256	0	0	1	---	0	0	0	0
202	CRYBG1	crystallin beta-gamma domain containing 1	1010	0.82714	35	17	3	2.29031	0.0222128	0.524211	6	1.20755	0.22751	0.792815	4	0.37936	0.704502	0.973386	6	1.8252	0.0682718	0.689215	0	0	1	---	0	0	0	0
203	AK1	adenylate kinase 1	1307	0.644247	64	17	26	-2.21275	0.02709	0.549268	1	-0.881689	0.37811	---	3	-1.11567	0.264773	0.847869	3	-1.45616	0.145591	0.802869	0	0	1	---	0	0	0	0
204	AK2	adenylate kinase 2	1307	0.451619	106	43	31	0.580353	0.561778	0.934319	8	0.0561186	0.955256	0.992257	4	-0.71672	0.473677	0.930728	6	0.481796	0.630032	0.978504	0	0	1	---	0	0	0	0
205	AK4	adenylate kinase 4	1274	0.714849	38	9	14	-0.733232	0.463554	0.919896	5	1.644	0.100427	0.64659	3	-1.70597	0.0882615	0.695226	2	-1.13487	0.256647	---	0	0	1	---	0	0	0	0
207	AKT1	AKT serine/threonine kinase 1	1307	0.425641	78	33	29	1.35497	0.175666	0.811267	0	NA	NA	---	5	0.451059	0.652023	0.967618	4	1.15158	0.249708	0.876077	1	1	1	---	0	0	0	0
208	AKT2	AKT serine/threonine kinase 2	1307	0.462456	112	53	30	-0.794082	0.427294	0.910133	4	-3.57354	0.000365188	0.07039	8	1.32381	0.185801	0.79738	5	0.332735	0.739389	0.990759	1	0	1	1036	0	0	0	0
210	ALAD	aminolevulinate dehydratase	1307	0.414703	52	18	21	0.785074	0.432555	0.911131	0	NA	NA	---	2	1.70587	0.0882727	---	6	-0.0358422	0.971414	0.998863	0	0	1	---	0	0	0	0
211	ALAS1	5'-aminolevulinate synthase 1	714	0.208697	21	10	5	-0.0849815	0.932301	0.998066	1	0.986634	0.324164	---	2	-1.14955	0.250723	---	3	-0.391127	0.695822	0.986445	0	0	1	---	0	0	0	0
213	ALB	albumin	1307	0.00585138	55	18	19	-1.09562	0.27345	0.873947	2	-1.07423	0.282922	---	4	-1.16165	0.245591	0.84654	4	-1.09655	0.273045	0.896638	0	0	1	---	0	0	0	0
214	ALCAM	activated leukocyte cell adhesion molecule	1288	0.780196	51	16	17	-0.364372	0.715641	0.971902	9	-0.479676	0.631541	0.952407	6	0.0725265	0.942194	0.998911	6	-1.0797	0.280481	0.902124	0	0	1	---	0	0	0	0
215	ABCD1	ATP binding cassette subfamily D member 1	1084	0.556655	40	15	8	1.46647	0.142814	0.779178	0	NA	NA	---	4	1.80566	0.0712527	0.650298	1	-0.1929	0.847074	---	0	0	1	---	0	0	0	0
216	ALDH1A1	aldehyde dehydrogenase 1 family member A1	1307	0.772307	48	15	14	0.302013	0.762691	0.979936	8	0.332278	0.739734	0.960563	3	-1.11222	0.26625	0.849129	6	0.554003	0.579673	0.978472	0	0	1	---	0	0	0	0
217	ALDH2	aldehyde dehydrogenase 2 family member	1307	0.682192	60	26	20	1.59019	0.112037	0.747679	3	-0.0619232	0.950634	0.992469	5	1.53468	0.125108	0.747072	4	1.80416	0.071439	0.694311	1	0	1	---	0	0	0	0
218	ALDH3A1	aldehyde dehydrogenase 3 family member A1	1139	0.604043	68	14	26	-1.46263	0.143849	0.782279	0	NA	NA	---	6	0.0539811	0.95696	0.99919	5	-1.82562	0.068174	0.68934	0	0	1	---	0	0	0	0
219	ALDH1B1	aldehyde dehydrogenase 1 family member B1	1307	0.522299	53	21	16	-0.220198	0.825752	0.988842	0	NA	NA	---	6	-0.177341	0.859268	0.985839	0	NA	NA	---	0	0	1	---	0	0	0	0
220	ALDH1A3	aldehyde dehydrogenase 1 family member A3	1299	0.71661	72	22	19	-1.09971	0.271665	0.87156	3	-2.44761	0.0145143	0.406928	2	1.13724	0.25565	---	7	0.31451	0.753185	0.99246	0	0	1	---	0	0	0	0
221	ALDH3B1	aldehyde dehydrogenase 3 family member B1	1030	0.520976	107	38	27	0.552028	0.581051	0.938642	4	0.887338	0.375107	0.873739	4	0.0584582	0.953395	0.997961	6	-0.547075	0.584448	0.97809	0	0	1	---	0	0	0	0
223	ALDH9A1	aldehyde dehydrogenase 9 family member A1	1307	0.658632	51	13	22	-1.17954	0.238401	0.854022	2	1.12171	0.262197	---	7	-0.973383	0.330546	0.881924	3	-1.68525	0.0921834	0.741614	0	0	1	---	0	0	0	0
224	ALDH3A2	aldehyde dehydrogenase 3 family member A2	1307	0.769856	75	23	25	-1.08895	0.27638	0.873615	3	-0.296899	0.766592	0.967732	6	-0.704772	0.48108	0.93415	3	-0.448582	0.653809	0.978992	0	0	1	---	0	0	0	0
225	ABCD2	ATP binding cassette subfamily D member 2	124	0.552458	4	0	1	NA	NA	---	0	NA	NA	---	0	NA	NA	---	0	NA	NA	---	0	0	0	---	---	---	0	0
226	ALDOA	aldolase, fructose-bisphosphate A	1289	0.625486	67	29	16	1.39768	0.162453	0.805235	2	-0.191468	0.84819	---	5	1.37073	0.170703	0.781815	6	0.837745	0.402331	0.954221	0	0	1	---	0	0	0	0
229	ALDOB	aldolase, fructose-bisphosphate B	1067	0.251123	25	11	8	0.09585	0.923658	0.996222	2	-0.737209	0.46116	---	0	NA	NA	---	0	NA	NA	---	0	0	1	---	0	0	0	0
230	ALDOC	aldolase, fructose-bisphosphate C	1307	0.686915	88	30	32	-1.34827	0.17781	0.815934	0	NA	NA	---	6	-1.99695	0.0460413	0.61552	3	1.53537	0.124939	0.785136	0	0	1	---	0	0	0	0
231	AKR1B1	aldo-keto reductase family 1 member B	1307	0.679605	54	21	20	-1.51631	0.129687	0.76514	0	NA	NA	---	5	-1.56686	0.117393	0.733123	1	0.46424	0.642554	---	0	0	1	---	0	0	0	0
240	ALOX5	arachidonate 5-lipoxygenase	1289	0.763229	50	14	17	-1.36885	0.171289	0.809984	1	-1.22516	0.220742	---	4	0.684917	0.493521	0.938828	0	NA	NA	---	0	0	1	---	0	0	0	0
241	ALOX5AP	arachidonate 5-lipoxygenase activating protein	1203	0.591092	31	6	12	0.619689	0.535582	0.93294	1	2.11492	0.0346447	---	1	-0.307042	0.758865	---	4	0.1745	0.861502	0.998545	0	0	1	---	0	0	0	0
246	ALOX15	arachidonate 15-lipoxygenase	706	0.620343	46	12	13	0.304852	0.760571	0.979334	2	1.15933	0.246722	---	5	-0.544352	0.586375	0.961195	1	-0.142703	0.886566	---	0	0	1	---	0	0	0	0
247	ALOX15B	arachidonate 15-lipoxygenase, type B	738	0.592667	60	12	17	-0.897983	0.369494	0.905934	1	-0.628392	0.529946	---	2	-0.781858	0.434554	---	4	-0.587244	0.557223	0.97557	0	0	1	---	0	0	0	0
248	ALPI	alkaline phosphatase, intestinal	227	0.356234	6	2	2	NA	NA	---	0	NA	NA	---	0	NA	NA	---	0	NA	NA	---	0	0	0	---	---	---	0	0
249	ALPL	alkaline phosphatase, liver/bone/kidney	1247	0.726215	57	16	16	0.0317711	0.97466	0.998033	3	1.27603	0.202186	0.787299	6	-0.346924	0.728708	0.971714	5	1.64125	0.101003	0.755287	0	0	1	---	0	0	0	0
250	ALPP	alkaline phosphatase, placental	117	0.718739	6	2	4	NA	NA	---	0	NA	NA	---	1	NA	NA	---	0	NA	NA	---	0	0	0	---	---	---	0	0
251	ALPG	alkaline phosphatase, placental like 2	439	0.47703	15	6	3	0.979676	0.327802	0.888929	0	NA	NA	---	2	1.08718	0.277572	---	0	NA	NA	---	0	0	1	---	0	0	0	0
259	AMBP	alpha-1-microglobulin/bikunin precursor	1307	-0.0537333	51	11	22	-1.59204	0.111622	0.746889	1	-1.59169	0.111699	---	2	-0.0348804	0.972181	---	2	-0.341623	0.732691	---	0	0	1	---	0	0	0	0
262	AMD1	adenosylmethionine decarboxylase 1	270	0.356629	5	3	1	NA	NA	---	0	NA	NA	---	0	NA	NA	---	0	NA	NA	---	0	0	0	---	---	---	0	0
267	AMFR	autocrine motility factor receptor	893	0.321317	38	13	14	-1.29983	0.194002	0.822447	1	-0.249661	0.802908	---	1	0.0644164	0.948653	---	2	-0.1649	0.869061	---	0	0	1	---	0	0	0	0
270	AMPD1	adenosine monophosphate deaminase 1	216	0.407341	5	0	2	NA	NA	---	0	NA	NA	---	1	NA	NA	---	1	NA	NA	---	0	1	0	---	---	---	0	0
271	AMPD2	adenosine monophosphate deaminase 2	1307	0.521042	58	23	18	-0.88195	0.377968	0.908584	1	0.0367513	0.970689	---	2	-0.0754102	0.9399	---	6	-0.349948	0.726435	0.989716	0	0	1	---	0	0	0	0
272	AMPD3	adenosine monophosphate deaminase 3	1307	0.696659	53	9	21	-1.04245	0.2974	0.8817	5	-0.511296	0.609232	0.947011	5	-0.780987	0.434954	0.92666	3	-1.20784	0.227331	0.869192	0	0	1	---	0	0	0	0
273	AMPH	amphiphysin	1038	0.531011	47	18	13	-0.193714	0.846438	0.992501	5	-0.723445	0.469572	0.896139	4	-0.334549	0.738034	0.974821	6	-1.04627	0.295684	0.908089	0	0	1	---	0	0	0	0
274	BIN1	bridging integrator 1	1307	0.710887	45	10	17	0.49016	0.624104	0.946868	4	0.0775876	0.938168	0.989843	4	0.107992	0.914019	0.995812	1	1.1629	0.245086	---	0	0	1	---	0	0	0	0
275	AMT	aminomethyltransferase	1071	0.453968	48	12	12	0.457839	0.647163	0.954267	1	1.66775	0.095663	---	6	1.02315	0.306471	0.871856	5	0.057035	0.954528	0.999229	0	0	1	---	0	0	0	0
276	AMY1A	amylase, alpha 1A (salivary)	452	0.324754	11	5	3	-0.0926721	0.926206	0.996836	0	NA	NA	---	0	NA	NA	---	0	NA	NA	---	0	0	1	---	0	0	0	0
279	AMY2A	amylase, alpha 2A (pancreatic)	182	0.0614307	4	2	0	NA	NA	---	0	NA	NA	---	0	NA	NA	---	0	NA	NA	---	0	0	0	---	---	---	0	0
280	AMY2B	amylase, alpha 2B (pancreatic)	165	0.288702	8	5	2	NA	NA	---	1	NA	NA	---	2	NA	NA	---	0	NA	NA	---	0	0	0	---	---	---	0	0
283	ANG	angiogenin	1138	0.24316	63	19	21	-1.29627	0.19515	0.821097	3	-0.478423	0.632443	0.95005	7	-0.662406	0.507847	0.94235	6	0.288187	0.773257	0.991359	0	0	1	---	0	0	0	0
285	ANGPT2	angiopoietin 2	897	0.690118	24	11	3	0.510892	0.609554	0.946599	1	-0.532673	0.594394	---	1	0.732825	0.46386	---	0	NA	NA	---	0	0	1	---	0	0	0	0
286	ANK1	ankyrin 1	1301	0.104106	128	34	46	-1.11582	0.264709	0.868599	17	-0.535844	0.592159	0.940865	14	0.42026	0.674366	0.969788	11	0.174081	0.861829	0.998739	1	0	1	---	0	0	0	0
287	ANK2	ankyrin 2	1306	0.675836	38	15	12	1.03318	0.301712	0.88408	10	0.48266	0.629419	0.951534	1	0.80112	0.42321	---	1	-1.50492	0.13259	---	0	0	1	---	0	0	0	0
288	ANK3	ankyrin 3	1306	0.742136	39	12	16	-0.581206	0.561204	0.934443	14	-0.0989471	0.921196	0.990574	3	-0.676964	0.498551	0.940407	2	-0.572863	0.566838	---	0	0	1	---	0	0	0	0
290	ANPEP	alanyl aminopeptidase, membrane	1287	0.664874	67	24	17	-0.171807	0.863617	0.992662	0	NA	NA	---	2	0.556156	0.578202	---	2	-0.732998	0.463695	---	0	0	1	---	0	0	0	0
291	SLC25A4	solute carrier family 25 member 4	1307	0.366634	58	17	20	-0.921688	0.356864	0.903321	1	-1.88608	0.0595087	---	5	-0.464157	0.642614	0.968555	2	-0.141681	0.887354	---	0	0	1	---	0	0	0	0
292	SLC25A5	solute carrier family 25 member 5	1289	0.436474	41	19	9	1.73986	0.0821258	0.693698	4	0.773324	0.439474	0.888164	4	0.963414	0.335523	0.882436	7	0.776152	0.437804	0.957447	0	0	1	---	0	0	0	0
293	SLC25A6	solute carrier family 25 member 6	1307	0.243761	135	40	49	0.695014	0.487172	0.924874	1	-0.216815	0.828387	---	7	1.23398	0.217435	0.828764	15	2.01554	0.0440548	0.586679	0	0	1	---	0	0	0	0
301	ANXA1	annexin A1	1307	0.791098	47	12	20	-1.13786	0.255391	0.86188	1	-0.47509	0.634803	---	3	-0.20739	0.835738	0.986275	1	0.259903	0.79498	---	0	0	1	---	0	0	0	0
302	ANXA2	annexin A2	1242	0.717001	46	15	18	1.13644	0.255996	0.863054	1	0.450658	0.652316	---	4	1.33953	0.180647	0.791514	1	-1.46925	0.14202	---	0	0	1	---	0	0	0	0
306	ANXA3	annexin A3	1307	0.665289	53	20	21	0.85122	0.394805	0.910193	2	-0.778684	0.436309	---	2	-0.00193665	0.998455	---	1	-0.708094	0.479015	---	0	0	1	---	0	0	0	0
307	ANXA4	annexin A4	1307	0.774713	62	17	15	1.52532	0.127424	0.765225	8	1.74172	0.0817966	0.630652	5	-0.0700179	0.94419	0.998663	2	1.231	0.218549	---	0	0	1	---	0	0	0	0
308	ANXA5	annexin A5	1307	0.591945	35	7	19	-2.71869	0.00664225	0.345021	2	-2.31936	0.0205316	---	1	0.127053	0.898918	---	2	-0.375114	0.707637	---	0	0	1	---	0	0	0	0
309	ANXA6	annexin A6	1307	0.733864	48	17	16	0.333407	0.738881	0.97623	2	-0.837294	0.402583	---	2	0.810387	0.417867	---	2	0.0897072	0.928534	---	0	0	1	---	0	0	0	0
310	ANXA7	annexin A7	1307	0.619837	47	12	20	-0.846331	0.397525	0.910423	1	-0.249926	0.802684	---	1	0.330157	0.741335	---	4	-0.440766	0.659456	0.978553	0	0	1	---	0	0	0	0
311	ANXA11	annexin A11	1307	0.671617	51	18	23	-1.73095	0.0837002	0.695913	1	-0.614054	0.539288	---	1	-1.15369	0.248843	---	3	-0.907138	0.364503	0.945082	0	0	1	---	0	0	0	0
312	ANXA13	annexin A13	796	0.528688	45	14	10	2.93708	0.00341059	0.281709	1	0.396648	0.691735	---	7	4.22166	2.71034e-05	0.0154489	7	0.88333	0.37733	0.950385	0	0	1	34	1	0	1	0
313	AOAH	acyloxyacyl hydrolase	738	0.75239	14	4	5	-1.86224	0.0629759	0.663817	1	-1.29891	0.194391	---	2	-1.21517	0.224698	---	0	NA	NA	---	0	0	1	---	0	0	0	0
316	AOX1	aldehyde oxidase 1	1060	0.63783	27	8	11	0.158967	0.873726	0.992284	2	0.447668	0.654486	---	0	NA	NA	---	4	0.236939	0.812751	0.99628	0	0	1	---	0	0	0	0
317	APAF1	apoptotic peptidase activating factor 1	1239	0.449315	61	18	20	1.50534	0.132495	0.769099	8	1.97974	0.0479572	0.556015	9	2.12174	0.0340607	0.606706	7	1.06609	0.286592	0.904577	0	0	1	---	0	0	0	0
318	NUDT2	nudix hydrolase 2	1274	0.61461	108	40	43	-1.60467	0.108818	0.744439	0	NA	NA	---	6	-0.189053	0.850082	0.985397	3	-2.02865	0.0427043	0.586154	0	0	1	---	0	0	0	0
319	APOF	apolipoprotein F	1032	0.0339144	56	20	15	0.746034	0.455819	0.918658	0	NA	NA	---	2	0.045339	0.963846	---	6	1.03147	0.302566	0.908277	0	0	1	---	0	0	0	0
320	APBA1	amyloid beta precursor protein binding family A member 1	944	0.5174	38	13	12	0.0411349	0.967197	0.9981	2	1.17075	0.242	---	3	-0.786963	0.431504	0.925284	2	0.77483	0.438638	---	0	0	1	---	0	0	0	0
321	APBA2	amyloid beta precursor protein binding family A member 2	666	0.614595	25	8	7	-1.0291	0.303813	0.886115	2	-0.597089	0.550655	---	5	-1.16627	0.243933	0.846409	0	NA	NA	---	0	0	1	---	0	0	0	0
322	APBB1	amyloid beta precursor protein binding family B member 1	1158	0.587433	41	15	10	1.55568	0.120061	0.758056	1	1.49958	0.134	---	3	0.515808	0.606089	0.964512	3	0.378936	0.704806	0.985123	0	0	1	---	0	0	0	0
323	APBB2	amyloid beta precursor protein binding family B member 2	955	0.658724	32	13	9	0.127248	0.898771	0.993737	8	-0.217488	0.827876	0.977102	2	-0.5745	0.565767	---	1	1.57055	0.116624	---	0	0	1	---	0	0	0	0
324	APC	APC, WNT signaling pathway regulator	1131	0.407183	32	7	17	-0.812996	0.416394	0.911184	3	-0.885238	0.376219	0.874349	1	-0.735685	0.462077	---	7	0.0610874	0.951301	0.999528	1	1	1	---	0	0	0	0
325	APCS	amyloid P component, serum	1307	0.0708382	71	21	30	0.0461635	0.963187	0.997742	0	NA	NA	---	6	1.25888	0.208302	0.830294	7	0.215276	0.829586	0.999111	0	0	1	---	0	0	0	0
327	APEH	acylaminoacyl-peptide hydrolase	1307	0.410252	74	21	33	-1.66175	0.0968064	0.721537	0	NA	NA	---	3	-0.930949	0.352054	0.890791	6	-0.302391	0.762403	0.992901	0	0	1	---	0	0	0	0
328	APEX1	apurinic/apyrimidinic endodeoxyribonuclease 1	1307	0.556865	64	23	21	1.49753	0.1345	0.770091	0	NA	NA	---	7	2.30998	0.0210466	0.497971	6	1.03549	0.300636	0.909462	0	0	1	155	0	0	0	1
329	BIRC2	baculoviral IAP repeat containing 2	1154	0.283584	74	31	22	0.837002	0.402767	0.911246	4	0.597109	0.550554	0.922776	11	0.621937	0.534108	0.947611	7	-0.742142	0.458155	0.962602	0	0	1	---	0	0	0	0
331	XIAP	X-linked inhibitor of apoptosis	1257	0.440749	43	13	21	-3.89434	0.000103716	0.0550078	1	-0.8824	0.377732	---	5	-1.18429	0.236527	0.842149	7	-2.01338	0.0442902	0.584837	0	0	1	1195	1	1	0	0
332	BIRC5	baculoviral IAP repeat containing 5	252	0.492752	14	10	2	NA	NA	---	1	NA	NA	---	1	NA	NA	---	2	NA	NA	---	0	0	0	---	---	---	0	0
334	APLP2	amyloid beta precursor like protein 2	1282	0.572269	41	17	12	-0.0022059	0.99824	0.999232	2	-0.436614	0.662466	---	1	-0.470873	0.637813	---	1	0.0683427	0.945524	---	0	0	1	---	0	0	0	0
335	APOA1	apolipoprotein A1	1307	0.0410625	64	22	25	-1.2525	0.210616	0.835581	1	-1.02085	0.307517	---	5	-0.866568	0.38634	0.905553	4	-1.07207	0.283892	0.904724	0	0	1	---	0	0	0	0
336	APOA2	apolipoprotein A2	1307	0.0567776	56	17	27	0.146192	0.883793	0.993306	1	-1.51703	0.129504	---	4	2.56201	0.0105199	0.376912	2	0.879569	0.379257	---	0	0	1	---	0	0	0	0
337	APOA4	apolipoprotein A4	1307	0.0244962	66	21	28	-1.91212	0.0560829	0.648849	0	NA	NA	---	6	-2.4802	0.013258	0.39774	4	-0.169488	0.86544	0.99867	0	0	1	---	0	0	0	0
338	APOB	apolipoprotein B	1307	0.0125205	37	9	12	-0.664185	0.506691	0.930719	1	-0.728582	0.46639	---	3	-1.37367	0.169782	0.779879	3	0.345885	0.729486	0.989565	0	0	1	---	0	0	0	0
341	APOC1	apolipoprotein C1	1301	0.0774377	113	44	38	0.0266841	0.978716	0.998231	1	-1.49445	0.135303	---	15	0.157119	0.875176	0.988712	9	1.01489	0.31035	0.915402	0	0	1	---	0	0	0	0
344	APOC2	apolipoprotein C2	442	0.016498	51	20	15	0.0710384	0.9434	0.998702	0	NA	NA	---	3	-1.34832	0.178266	0.787133	5	0.782649	0.434265	0.954713	0	0	1	---	0	0	0	0
345	APOC3	apolipoprotein C3	1305	0.00374958	66	18	24	-1.18928	0.234547	0.852953	1	-1.19951	0.230549	---	4	-0.80202	0.42269	0.924081	6	-1.36473	0.172577	0.823293	0	0	1	---	0	0	0	0
346	APOC4	apolipoprotein C4	820	0.00872598	60	17	22	0.28971	0.772113	0.981158	0	NA	NA	---	8	-0.140679	0.888158	0.990353	7	0.588107	0.556626	0.976162	0	0	1	---	0	0	0	0
347	APOD	apolipoprotein D	1306	0.404045	112	31	40	-1.37795	0.168459	0.80798	1	-1.40087	0.161493	---	17	-0.999702	0.317643	0.878527	7	-0.48747	0.626008	0.980527	0	0	1	---	0	0	0	0
348	APOE	apolipoprotein E	1289	0.413414	111	36	35	0.0356938	0.971532	0.997873	1	-2.39772	0.0166407	---	14	-0.477012	0.633436	0.966806	9	-0.226664	0.820721	0.996681	0	0	1	---	0	0	0	0
350	APOH	apolipoprotein H	1227	-0.0210183	82	31	25	-1.45548	0.145796	0.784405	3	-0.816696	0.414263	0.882312	5	-0.81553	0.41493	0.919946	5	-1.46741	0.142524	0.797191	0	0	1	---	0	0	0	0
351	APP	amyloid beta precursor protein	1306	0.627522	60	24	13	0.585459	0.558342	0.934931	14	0.760794	0.446919	0.888079	2	-0.731354	0.464696	---	7	-1.5193	0.128932	0.788074	0	0	1	---	0	0	0	0
353	APRT	adenine phosphoribosyltransferase	1307	0.468551	96	34	37	-1.00745	0.313907	0.889301	0	NA	NA	---	5	0.126558	0.89931	0.992549	5	-1.57435	0.115653	0.77172	0	0	1	---	0	0	0	0
355	FAS	Fas cell surface death receptor	1299	0.671781	64	14	29	-1.56985	0.116696	0.755266	0	NA	NA	---	6	-1.88273	0.0599639	0.631888	4	-0.168924	0.865883	0.998078	1	0	1	---	0	0	0	0
357	SHROOM2	shroom family member 2	1233	0.692763	50	15	21	0.0998606	0.920471	0.995342	9	-0.298936	0.76504	0.967753	1	2.05116	0.0404657	---	3	1.36997	0.170948	0.824317	0	0	1	---	0	0	0	0
358	AQP1	aquaporin 1 (Colton blood group)	962	0.655707	41	10	14	0.297139	0.766425	0.980359	0	NA	NA	---	0	NA	NA	---	5	0.0511189	0.959242	1.00032	0	0	1	---	0	0	0	0
359	AQP2	aquaporin 2	79	-0.106267	0	0	0	NA	NA	---	0	NA	NA	---	0	NA	NA	---	0	NA	NA	---	0	0	0	---	---	---	0	0
362	AQP5	aquaporin 5	481	0.671649	31	13	7	-0.883185	0.37759	0.908107	0	NA	NA	---	1	-0.480276	0.631256	---	1	-0.392593	0.694799	---	0	0	1	---	0	0	0	0
367	AR	androgen receptor	257	0.377932	10	3	3	NA	NA	---	3	NA	NA	---	0	NA	NA	---	2	NA	NA	---	1	0	0	---	---	---	0	0
368	ABCC6	ATP binding cassette subfamily C member 6	499	0.321928	13	5	3	0.522722	0.601406	0.943394	0	NA	NA	---	0	NA	NA	---	0	NA	NA	---	0	0	1	---	0	0	0	0
369	ARAF	A-Raf proto-oncogene, serine/threonine kinase	1292	0.361008	40	17	7	0.658365	0.510422	0.930113	0	NA	NA	---	2	-1.20904	0.226871	---	1	3.31321	0.000948206	---	1	1	1	---	0	0	0	0
372	ARCN1	archain 1	1307	0.383135	59	9	25	-1.01091	0.312248	0.889603	0	NA	NA	---	4	0.702841	0.482282	0.933593	4	1.64206	0.100821	0.754834	0	0	1	---	0	0	0	0
374	AREG	amphiregulin	54	0.664491	2	0	0	NA	NA	---	0	NA	NA	---	0	NA	NA	---	0	NA	NA	---	0	0	0	---	---	---	0	0
375	ARF1	ADP ribosylation factor 1	1122	0.142915	34	8	12	-1.12246	0.261911	0.867899	1	-0.669656	0.503217	---	0	NA	NA	---	1	-0.575893	0.564805	---	0	0	1	---	0	0	0	0
377	ARF3	ADP ribosylation factor 3	936	0.325359	51	18	16	-0.487684	0.62589	0.947438	1	-0.533469	0.593838	---	6	-2.02492	0.0431643	0.619313	5	-1.05198	0.293087	0.909033	0	0	1	---	0	0	0	0
378	ARF4	ADP ribosylation factor 4	1307	0.384135	60	21	20	0.392932	0.694435	0.965217	2	-1.50424	0.132764	---	6	-0.752506	0.451885	0.929261	8	0.628189	0.529991	0.973361	0	0	1	---	0	0	0	0
381	ARF5	ADP ribosylation factor 5	1307	0.266104	56	19	17	-0.00680688	0.99457	0.99933	0	NA	NA	---	5	0.481241	0.630427	0.965977	1	0.410033	0.68185	---	0	0	1	---	0	0	0	0
382	ARF6	ADP ribosylation factor 6	1307	0.402807	76	35	25	2.33567	0.019661	0.50671	0	NA	NA	---	9	2.84848	0.00446261	0.249826	5	0.868881	0.385074	0.953394	0	0	1	35	1	1	1	0
383	ARG1	arginase 1	1110	0.142167	45	15	18	0.65934	0.509816	0.930354	2	0.632246	0.527359	---	4	-0.335272	0.737484	0.97471	1	-0.501021	0.616457	---	0	0	1	---	0	0	0	0
384	ARG2	arginase 2	664	0.689095	26	9	7	1.05696	0.290924	0.878789	3	0.666629	0.505247	0.90803	2	0.640187	0.522278	---	0	NA	NA	---	0	0	1	---	0	0	0	0
387	RHOA	ras homolog family member A	1307	0.206215	75	23	24	-0.0678706	0.945899	0.999143	7	0.583284	0.559804	0.926697	8	-0.327774	0.743136	0.974579	4	-2.07537	0.0381497	0.572612	1	1	1	898	0	0	0	0
388	RHOB	ras homolog family member B	1281	0.298286	41	16	12	1.58717	0.112724	0.748797	0	NA	NA	---	2	2.26648	0.0235904	---	5	-0.288528	0.77299	0.992033	0	0	1	---	0	0	0	0
389	RHOC	ras homolog family member C	1272	0.369204	56	18	17	-0.847092	0.397106	0.91029	0	NA	NA	---	5	-0.787898	0.430905	0.924316	4	-1.6188	0.105741	0.76248	0	0	1	1102	0	0	0	0
390	RND3	Rho family GTPase 3	683	0.61925	12	5	3	0.127941	0.898234	0.99347	0	NA	NA	---	2	-0.444032	0.657163	---	2	-0.160622	0.87244	---	0	0	1	---	0	0	0	0
391	RHOG	ras homolog family member G	1307	0.557038	55	20	21	0.0171477	0.986321	0.999212	1	0.124871	0.900645	---	6	0.455	0.649186	0.969373	3	0.343795	0.731056	0.988909	0	0	1	---	0	0	0	0
392	ARHGAP1	Rho GTPase activating protein 1	1307	0.591298	81	25	34	1.06224	0.288326	0.877516	0	NA	NA	---	5	2.24167	0.0251528	0.527452	2	-0.229304	0.818669	---	0	0	1	---	0	0	0	0
393	ARHGAP4	Rho GTPase activating protein 4	1187	0.735152	37	14	10	0.284794	0.775852	0.983429	0	NA	NA	---	5	0.584419	0.559051	0.951996	2	0.573122	0.566673	---	0	0	1	---	0	0	0	0
394	ARHGAP5	Rho GTPase activating protein 5	1293	0.596065	72	26	20	-0.244242	0.807083	0.984383	7	-2.08812	0.0369846	0.518457	4	-1.51331	0.13045	0.755237	5	1.50863	0.131642	0.786208	1	0	1	---	0	0	0	0
395	ARHGAP6	Rho GTPase activating protein 6	1149	0.540882	93	24	37	-1.08166	0.279636	0.871872	12	-0.0990709	0.921099	0.990816	36	-0.967549	0.333477	0.882235	1	-0.981053	0.326776	---	0	0	1	---	0	0	0	0
396	ARHGDIA	Rho GDP dissociation inhibitor alpha	1307	0.314503	103	37	33	0.793123	0.427852	0.9094	1	1.02137	0.307269	---	6	0.880125	0.378956	0.902756	12	-0.0196037	0.984363	0.996623	0	0	1	869	0	0	0	0
397	ARHGDIB	Rho GDP dissociation inhibitor beta	1307	0.627199	66	19	29	0.962843	0.335807	0.895219	1	-0.742864	0.457699	---	10	2.07069	0.0385867	0.604846	4	0.138452	0.889905	0.994805	0	0	1	---	0	0	0	0
399	RHOH	ras homolog family member H	328	0.510849	17	5	9	NA	NA	---	1	NA	NA	---	0	NA	NA	---	0	NA	NA	---	1	0	0	---	---	---	0	0
400	ARL1	ADP ribosylation factor like GTPase 1	1307	0.338105	47	11	20	-1.02882	0.303759	0.886214	0	NA	NA	---	5	-0.750128	0.453314	0.92885	6	-0.658767	0.510163	0.974401	0	0	1	---	0	0	0	0
401	PHOX2A	paired like homeobox 2a	11	0.00980668	8	1	3	NA	NA	---	0	NA	NA	---	0	NA	NA	---	1	NA	NA	---	0	0	0	---	---	---	0	0
402	ARL2	ADP ribosylation factor like GTPase 2	1306	0.323634	101	34	31	-1.0592	0.289707	0.875902	0	NA	NA	---	7	-1.95541	0.0507506	0.622713	10	0.242914	0.808111	0.995467	0	0	1	---	0	0	0	0
403	ARL3	ADP ribosylation factor like GTPase 3	1307	0.623376	61	20	20	-1.2088	0.226962	0.848644	2	-1.1465	0.2518	---	2	0.275273	0.78315	---	7	-0.6898	0.490444	0.973269	0	0	1	---	0	0	0	0
405	ARNT	aryl hydrocarbon receptor nuclear translocator	976	0.412488	62	29	13	0.0479191	0.961791	0.997732	2	1.01822	0.308829	---	3	-1.09216	0.275035	0.849493	3	0.854819	0.392865	0.950867	1	0	1	---	0	0	0	0
406	ARNTL	aryl hydrocarbon receptor nuclear translocator like	587	0.326334	24	11	8	-0.122176	0.902803	0.993507	3	1.06172	0.28881	0.826244	2	-0.600849	0.548179	---	5	1.28907	0.197897	0.853644	0	0	1	---	0	0	0	0
408	ARRB1	arrestin beta 1	1307	0.744778	69	26	20	-1.21505	0.224571	0.845984	4	-0.771782	0.440385	0.887679	15	-1.11049	0.266996	0.849781	3	0.241237	0.80941	0.996282	0	0	1	---	0	0	0	0
409	ARRB2	arrestin beta 2	1281	0.637517	70	25	20	1.28441	0.199233	0.824504	1	1.44129	0.149751	---	8	1.08367	0.27872	0.854142	4	1.17743	0.239245	0.872123	0	0	1	---	0	0	0	0
410	ARSA	arylsulfatase A	1269	0.510121	51	16	19	-0.755377	0.450165	0.917724	0	NA	NA	---	5	-0.00431847	0.996555	1.00038	5	-0.652814	0.513996	0.974289	0	0	1	---	0	0	0	0
411	ARSB	arylsulfatase B	1263	0.558247	52	21	15	1.87352	0.0612311	0.658512	4	1.08663	0.277413	0.82661	1	1.76549	0.0777273	---	3	-0.895598	0.370641	0.94533	0	0	1	---	0	0	0	0
414	ARSD	arylsulfatase D	1083	0.513504	54	12	19	0.188658	0.850397	0.99379	0	NA	NA	---	1	-0.395584	0.692491	---	3	1.07916	0.280762	0.901635	0	0	1	---	0	0	0	0
415	ARSL	arylsulfatase E (chondrodysplasia punctata 1)	764	0.520887	39	10	14	-1.10881	0.267869	0.871027	0	NA	NA	---	1	-0.883175	0.377425	---	2	0.0819677	0.934694	---	0	0	1	---	0	0	0	0
416	ARSF	arylsulfatase F	230	0.584411	6	1	2	NA	NA	---	0	NA	NA	---	0	NA	NA	---	0	NA	NA	---	0	0	0	---	---	---	0	0
419	ART3	ADP-ribosyltransferase 3	257	0.495854	2	0	1	NA	NA	---	1	NA	NA	---	0	NA	NA	---	0	NA	NA	---	0	0	0	---	---	---	0	0
421	ARVCF	ARVCF, delta catenin family member	1270	0.595814	116	43	40	0.10186	0.918884	0.99512	4	0.710239	0.477688	0.898835	13	0.459591	0.64589	0.969067	10	0.00662388	0.994716	0.998385	0	0	1	---	0	0	0	0
427	ASAH1	N-acylsphingosine amidohydrolase 1	1307	0.529048	51	11	19	-0.552223	0.580892	0.938535	1	0.776392	0.43766	---	4	0.390206	0.696449	0.973197	3	-0.19751	0.843459	0.999094	0	0	1	---	0	0	0	0
433	ASGR2	asialoglycoprotein receptor 2	99	0.210899	2	1	0	NA	NA	---	0	NA	NA	---	0	NA	NA	---	0	NA	NA	---	0	0	0	---	---	---	0	0
435	ASL	argininosuccinate lyase	1307	0.708993	82	24	33	-1.95102	0.051271	0.632384	1	-1.2779	0.201515	---	6	-1.2931	0.196209	0.808829	3	0.317815	0.750677	0.992079	0	0	1	---	0	0	0	0
439	GET3	arsA arsenite transporter, ATP-binding, homolog 1 (bacterial)	1307	0.436963	110	35	41	0.514707	0.606846	0.945745	1	0.451207	0.651916	---	10	0.494581	0.620981	0.963988	7	2.50796	0.0122654	0.393687	0	0	1	---	0	0	0	0
440	ASNS	asparagine synthetase (glutamine-hydrolyzing)	1271	0.604844	60	27	11	0.381623	0.702806	0.969099	1	0.284446	0.776116	---	3	0.118578	0.905629	0.993577	2	-1.07983	0.280425	---	0	0	1	---	0	0	0	0
443	ASPA	aspartoacylase	1140	0.673023	45	10	14	0.705686	0.48053	0.925339	0	NA	NA	---	1	0.488219	0.62549	---	1	0.0936282	0.925421	---	0	0	1	---	0	0	0	0
444	ASPH	aspartate beta-hydroxylase	1307	0.671408	74	23	33	-0.529969	0.596225	0.942456	12	-1.48689	0.13729	0.709216	7	0.893585	0.371711	0.89674	7	-0.214566	0.83014	0.998817	0	0	1	---	0	0	0	0
445	ASS1	argininosuccinate synthase 1	1307	0.780948	72	25	28	-0.462169	0.644038	0.953846	2	0.21205	0.832102	---	3	-1.57531	0.115431	0.736267	2	-0.42743	0.669138	---	0	0	1	---	0	0	0	0
462	SERPINC1	serpin family C member 1	1307	0.045755	58	18	22	-0.546234	0.585	0.940198	0	NA	NA	---	2	-0.417873	0.67611	---	6	0.534621	0.593004	0.980352	0	0	1	---	0	0	0	0
463	ZFHX3	zinc finger homeobox 3	918	0.231744	37	8	11	-1.30677	0.191626	0.82311	22	-0.370897	0.710802	0.95851	1	-0.619881	0.535493	---	7	1.2305	0.218831	0.865779	1	0	1	---	0	0	0	0
466	ATF1	activating transcription factor 1	882	0.282172	43	18	8	-0.611626	0.540946	0.935331	1	0.278161	0.780955	---	3	-1.10189	0.270817	0.851564	3	-1.70988	0.0876472	0.736354	1	0	1	---	0	0	0	0
467	ATF3	activating transcription factor 3	144	0.288721	4	1	1	NA	NA	---	0	NA	NA	---	0	NA	NA	---	0	NA	NA	---	0	0	0	---	---	---	0	0
471	ATIC	5-aminoimidazole-4-carboxamide ribonucleotide formyltransferase/IMP cyclohydrolase	1307	0.548032	62	17	26	-1.17294	0.241035	0.853748	2	-0.699987	0.484062	---	3	-1.05785	0.290324	0.862717	5	-1.99617	0.0461256	0.595258	1	0	1	---	0	0	0	0
472	ATM	ATM serine/threonine kinase	1287	0.472024	53	20	17	0.159118	0.873601	0.992254	4	-0.632638	0.527084	0.916306	2	1.49085	0.13625	---	6	0.583649	0.55956	0.976383	1	1	1	---	0	0	0	0
473	RERE	arginine-glutamic acid dipeptide repeats	968	0.315132	57	22	16	0.298602	0.765309	0.980799	16	0.184677	0.853522	0.980723	7	0.345599	0.729721	0.971825	4	0.694218	0.487715	0.972478	0	0	1	---	0	0	0	0
475	ATOX1	antioxidant 1 copper chaperone	1296	0.445179	39	21	9	2.06544	0.0390832	0.60498	0	NA	NA	---	5	1.71067	0.0873855	0.695314	3	-1.3191	0.187372	0.844321	0	0	1	---	0	0	0	0
476	ATP1A1	ATPase Na+/K+ transporting subunit alpha 1	1307	0.439175	50	19	14	0.0324878	0.974088	0.998361	3	-0.413439	0.679354	0.953631	1	-0.361878	0.717503	---	3	0.931007	0.352024	0.941187	1	0	1	---	0	0	0	0
477	ATP1A2	ATPase Na+/K+ transporting subunit alpha 2	861	0.290991	48	17	20	0.628438	0.529887	0.932369	0	NA	NA	---	3	0.0593735	0.952669	0.997701	7	1.61393	0.106918	0.760452	0	0	1	---	0	0	0	0
478	ATP1A3	ATPase Na+/K+ transporting subunit alpha 3	920	0.189657	53	18	16	1.17949	0.238515	0.853825	2	1.16296	0.245151	---	4	0.301281	0.763269	0.979672	5	-1.40563	0.160177	0.825822	0	0	1	---	0	0	0	0
481	ATP1B1	ATPase Na+/K+ transporting subunit beta 1	1307	0.516682	64	23	18	1.04047	0.298315	0.882853	1	1.62167	0.105119	---	15	1.10795	0.26809	0.851101	3	0.353076	0.724089	0.988888	0	0	1	---	0	0	0	0
482	ATP1B2	ATPase Na+/K+ transporting subunit beta 2	612	0.448303	35	9	18	-0.542775	0.587487	0.940744	3	-0.965109	0.334879	0.843076	4	0.382495	0.70223	0.973465	4	-0.516574	0.605644	0.980022	0	0	1	---	0	0	0	0
483	ATP1B3	ATPase Na+/K+ transporting subunit beta 3	1306	0.446131	62	21	23	0.499809	0.617295	0.946368	1	-0.574439	0.565771	---	1	-0.762997	0.445605	---	1	1.55247	0.120795	---	0	0	1	---	0	0	0	0
486	FXYD2	FXYD domain containing ion transport regulator 2	356	0.442661	10	3	4	NA	NA	---	1	NA	NA	---	0	NA	NA	---	1	NA	NA	---	0	0	0	---	---	---	0	0
487	ATP2A1	ATPase sarcoplasmic/endoplasmic reticulum Ca2+ transporting 1	359	0.29143	27	5	10	NA	NA	---	0	NA	NA	---	1	NA	NA	---	3	NA	NA	---	0	0	0	---	---	---	0	0
488	ATP2A2	ATPase sarcoplasmic/endoplasmic reticulum Ca2+ transporting 2	1307	0.37784	69	27	20	1.85774	0.063434	0.665858	2	0.364294	0.715698	---	3	2.58321	0.00989796	0.36722	7	-0.969495	0.33248	0.93151	0	0	1	---	0	0	0	0
489	ATP2A3	ATPase sarcoplasmic/endoplasmic reticulum Ca2+ transporting 3	1108	0.415427	51	20	11	0.577002	0.564057	0.936101	2	-0.573973	0.566105	---	3	-0.956099	0.339234	0.882939	7	1.20054	0.230192	0.870032	0	0	1	---	0	0	0	0
490	ATP2B1	ATPase plasma membrane Ca2+ transporting 1	1304	0.488025	47	19	18	-0.118026	0.906065	0.993517	4	0.832273	0.40541	0.882968	5	0.339459	0.734319	0.974018	3	1.20921	0.226805	0.870902	0	0	1	---	0	0	0	0
491	ATP2B2	ATPase plasma membrane Ca2+ transporting 2	713	0.323258	37	14	12	1.3337	0.182736	0.816601	6	0.468853	0.639321	0.949743	1	-1.22274	0.221842	---	3	0.74894	0.454145	0.960627	0	0	1	---	0	0	0	0
493	ATP2B4	ATPase plasma membrane Ca2+ transporting 4	1307	0.528573	92	34	34	-0.144021	0.885506	0.993238	8	-0.128018	0.898154	0.986786	7	-0.362193	0.717267	0.969865	14	2.20815	0.0274092	0.509063	0	0	1	---	0	0	0	0
498	ATP5F1A	ATP synthase, H+ transporting, mitochondrial F1 complex, alpha subunit 1, cardiac muscle	1307	0.230787	43	13	17	-0.493312	0.621876	0.94648	0	NA	NA	---	3	-0.143327	0.886055	0.99118	3	0.619029	0.536007	0.973837	0	0	1	---	0	0	0	0
501	ALDH7A1	aldehyde dehydrogenase 7 family member A1	1307	0.736094	38	10	19	-1.0895	0.276137	0.873667	2	1.26676	0.205471	---	5	-0.168771	0.866003	0.988862	3	-2.41187	0.0160101	0.431927	0	0	1	---	0	0	0	0
506	ATP5F1B	ATP synthase, H+ transporting, mitochondrial F1 complex, beta polypeptide	1307	0.232924	84	30	28	-0.56584	0.571601	0.93888	3	-1.42365	0.154789	0.735548	2	1.43173	0.152463	---	13	0.19954	0.841872	0.999673	0	0	1	---	0	0	0	0
509	ATP5F1C	ATP synthase, H+ transporting, mitochondrial F1 complex, gamma polypeptide 1	1307	0.113621	46	13	17	-0.792498	0.428216	0.909215	0	NA	NA	---	1	0.374396	0.708172	---	5	-0.832928	0.40504	0.955216	0	0	1	---	0	0	0	0
513	ATP5F1D	ATP synthase, H+ transporting, mitochondrial F1 complex, delta subunit	1307	0.201061	123	38	48	-1.6177	0.105973	0.738001	1	-1.29397	0.195908	---	21	0.106614	0.915112	0.996483	8	-1.35123	0.176858	0.829802	0	0	1	498	0	0	0	1
514	ATP5F1E	ATP synthase, H+ transporting, mitochondrial F1 complex, epsilon subunit	1174	-0.067081	43	9	15	-1.68775	0.0917289	0.707232	0	NA	NA	---	4	-0.943276	0.345737	0.887339	5	0.198872	0.842398	0.99935	0	0	1	---	0	0	0	0
515	ATP5PB	ATP synthase, H+ transporting, mitochondrial Fo complex subunit B1	1307	0.103221	43	15	9	0.607257	0.543787	0.93511	0	NA	NA	---	5	0.739738	0.459594	0.926875	2	-0.088657	0.929368	---	0	0	1	---	0	0	0	0
516	ATP5MC1	ATP synthase, H+ transporting, mitochondrial Fo complex subunit C1 (subunit 9)	265	0.213188	16	8	4	NA	NA	---	0	NA	NA	---	0	NA	NA	---	1	NA	NA	---	0	0	0	---	---	---	0	0
521	ATP5ME	ATP synthase, H+ transporting, mitochondrial Fo complex subunit E	1307	0.130348	74	20	27	-1.34454	0.179012	0.815876	0	NA	NA	---	5	-2.00338	0.0453461	0.612759	4	-0.506419	0.61265	0.98096	0	0	1	---	0	0	0	0
522	ATP5PF	ATP synthase, H+ transporting, mitochondrial Fo complex subunit F6	1108	0.0813043	40	14	14	0.752153	0.452121	0.917999	1	0.74488	0.456505	---	5	-0.0033148	0.997356	1.00007	1	1.19759	0.231337	---	0	0	1	---	0	0	0	0
523	ATP6V1A	ATPase H+ transporting V1 subunit A	1307	0.429446	58	19	15	-1.10735	0.268348	0.870618	5	0.466168	0.641174	0.950207	7	-1.82312	0.0685174	0.638342	2	-0.346339	0.729144	---	0	0	1	---	0	0	0	0
525	ATP6V1B1	ATPase H+ transporting V1 subunit B1	772	0.15274	31	8	14	-0.852988	0.393936	0.909853	1	-0.548415	0.583569	---	1	-1.09596	0.273446	---	2	0.966864	0.33392	---	0	0	1	---	0	0	0	0
526	ATP6V1B2	ATPase H+ transporting V1 subunit B2	1307	0.601649	47	13	17	0.911357	0.362278	0.905874	1	0.21693	0.828297	---	4	0.456209	0.648316	0.96946	3	1.40888	0.159113	0.826465	0	1	1	---	0	0	0	0
527	ATP6V0C	ATPase H+ transporting V0 subunit c	1043	0.16894	62	18	21	-1.70944	0.0876718	0.702839	0	NA	NA	---	3	0.603311	0.546435	0.948022	4	0.295761	0.767473	0.992892	0	0	1	---	0	0	0	0
528	ATP6V1C1	ATPase H+ transporting V1 subunit C1	1307	0.443169	76	27	26	-0.517846	0.604655	0.944521	4	-2.10936	0.0351061	0.503569	11	0.180628	0.856688	0.985042	8	1.26529	0.205995	0.854987	0	0	1	---	0	0	0	0
529	ATP6V1E1	ATPase H+ transporting V1 subunit E1	1307	0.241262	87	19	32	-1.53626	0.12472	0.759856	5	-0.273245	0.784709	0.969956	6	-0.46318	0.643314	0.968679	12	-1.73304	0.0833275	0.717396	0	0	1	---	0	0	0	0
534	ATP6V1G2	ATPase H+ transporting V1 subunit G2	870	0.534408	144	41	48	-0.342068	0.732384	0.975705	1	-0.905079	0.365678	---	4	-0.544222	0.586431	0.961035	8	-0.1089	0.913307	0.99502	0	0	1	---	0	0	0	0
535	ATP6V0A1	ATPase H+ transporting V0 subunit a1	1307	0.426146	98	32	25	0.555782	0.578456	0.93942	6	-1.23336	0.217667	0.792543	6	-0.535193	0.592609	0.963854	8	0.651875	0.514598	0.973661	0	0	1	---	0	0	0	0
537	ATP6AP1	ATPase H+ transporting accessory protein 1	1285	0.292082	41	19	5	1.75078	0.0802265	0.689209	1	-0.348726	0.727353	---	7	0.530216	0.596055	0.964456	8	1.38223	0.167146	0.826357	0	0	1	---	0	0	0	0
538	ATP7A	ATPase copper transporting alpha	1042	0.505809	41	19	15	1.34163	0.180014	0.816384	1	-1.53254	0.125696	---	6	1.12827	0.259468	0.845125	3	0.329334	0.741971	0.991671	0	0	1	---	0	0	0	0
539	ATP5PO	ATP synthase, H+ transporting, mitochondrial F1 complex, O subunit	1307	0.0722312	62	18	16	0.0157061	0.987471	0.999372	0	NA	NA	---	3	-0.491321	0.623283	0.963745	2	-0.0386783	0.969153	---	0	0	1	---	0	0	0	0
540	ATP7B	ATPase copper transporting beta	324	0.302505	11	3	3	NA	NA	---	0	NA	NA	---	0	NA	NA	---	0	NA	NA	---	0	0	0	---	---	---	0	0
545	ATR	ATR serine/threonine kinase	964	0.236768	37	12	5	-0.642193	0.520904	0.932519	9	-1.12191	0.262187	0.820067	1	1.59797	0.110383	---	3	-1.36819	0.171578	0.823546	1	0	1	617	0	0	0	0
546	ATRX	ATRX, chromatin remodeler	1307	0.460264	51	22	16	-0.0659717	0.947411	0.998646	8	-1.6939	0.0905252	0.631628	8	-0.0639147	0.949048	0.996405	2	-0.413785	0.679101	---	1	0	1	---	0	0	0	0
547	KIF1A	kinesin family member 1A	1051	0.582497	63	19	18	-0.50842	0.611267	0.946487	3	-1.98172	0.0477754	0.555998	3	-0.010613	0.991534	1.00031	8	-0.787979	0.43089	0.955684	0	0	1	---	0	0	0	0
549	AUH	AU RNA binding methylglutaconyl-CoA hydratase	1300	0.485232	45	20	7	0.426244	0.670002	0.958627	2	0.682158	0.495262	---	3	-0.874752	0.381873	0.903525	2	0.568357	0.569892	---	0	0	1	---	0	0	0	0
550	AUP1	AUP1, lipid droplet regulating VLDL assembly factor	1179	0.402414	41	20	10	-0.199092	0.842226	0.992644	1	0.845185	0.398182	---	3	-1.1714	0.241676	0.844184	4	-1.22558	0.220605	0.86677	0	0	1	---	0	0	0	0
558	AXL	AXL receptor tyrosine kinase	851	0.479765	65	21	20	-0.0545322	0.956524	0.998539	2	1.14211	0.253735	---	7	-1.308	0.191232	0.804714	8	-0.456393	0.648226	0.980722	0	0	1	---	0	0	0	0
563	AZGP1	alpha-2-glycoprotein 1, zinc-binding	1289	0.230687	82	26	22	0.793786	0.427468	0.909928	0	NA	NA	---	7	0.362743	0.716857	0.969729	2	-0.603001	0.546615	---	0	0	1	---	0	0	0	0
566	AZU1	azurocidin 1	1136	0.0514051	80	26	20	2.94725	0.00327276	0.284307	0	NA	NA	---	9	1.70999	0.087546	0.695708	11	1.25937	0.208162	0.856596	0	0	1	---	0	0	0	0
567	B2M	beta-2-microglobulin	1307	0.519419	59	14	24	-0.526298	0.598772	0.94249	4	-0.417613	0.6763	0.957186	5	-0.353523	0.723755	0.972346	5	-0.0773722	0.93834	0.998821	1	1	1	---	0	0	0	0
571	BACH1	BTB domain and CNC homolog 1	1007	0.57284	23	5	8	0.173733	0.862111	0.992743	6	-0.794481	0.427106	0.884617	2	0.757238	0.449088	---	2	0.551346	0.581521	---	0	0	1	---	0	0	0	0
572	BAD	BCL2 associated agonist of cell death	1173	0.266383	77	28	23	1.4042	0.160529	0.803602	3	1.09345	0.274425	0.823276	12	0.0298357	0.976203	1.00029	6	1.35552	0.175518	0.827234	0	0	1	---	0	0	0	0
573	BAG1	BCL2 associated athanogene 1	1275	0.611767	109	41	34	2.06352	0.0392684	0.605984	0	NA	NA	---	5	1.22407	0.221156	0.831821	6	0.695629	0.48679	0.972491	0	0	1	---	0	0	0	0
575	ADGRB1	adhesion G protein-coupled receptor B1	349	0.54252	20	6	3	NA	NA	---	3	NA	NA	---	3	NA	NA	---	0	NA	NA	---	0	0	0	---	---	---	0	0
578	BAK1	BCL2 antagonist/killer 1	921	0.415857	74	24	22	-0.340986	0.733194	0.976009	1	0.23048	0.817771	---	6	0.0824555	0.934303	0.998139	4	0.968949	0.33283	0.931239	0	0	1	---	0	0	0	0
580	BARD1	BRCA1 associated RING domain 1	344	0.299561	8	3	1	NA	NA	---	0	NA	NA	---	0	NA	NA	---	1	NA	NA	---	1	0	0	---	---	---	0	0
581	BAX	BCL2 associated X, apoptosis regulator	1307	0.521675	68	24	23	0.36447	0.715567	0.972064	0	NA	NA	---	5	1.49571	0.134973	0.763792	10	0.0625782	0.950112	0.999958	1	0	1	---	0	0	0	0
582	BBS1	Bardet-Biedl syndrome 1	1225	0.217675	100	34	34	-0.093756	0.925319	0.99652	0	NA	NA	---	4	-0.0950855	0.924263	0.99744	11	0.462654	0.643695	0.980265	0	0	1	---	0	0	0	0
583	BBS2	Bardet-Biedl syndrome 2	1173	0.372519	48	14	21	-1.46933	0.142015	0.779036	2	0.343439	0.731331	---	4	-1.46229	0.143933	0.767399	3	-0.36278	0.716835	0.990435	0	0	1	---	0	0	0	0
585	BBS4	Bardet-Biedl syndrome 4	908	0.337666	26	6	10	-0.352644	0.724439	0.973875	1	-1.0678	0.2859	---	1	-1.0678	0.2859	---	2	0.951449	0.341634	---	0	0	1	---	0	0	0	0
586	BCAT1	branched chain amino acid transaminase 1	1246	0.783321	70	23	16	0.282298	0.777762	0.983994	14	0.128342	0.8979	0.986858	9	0.410189	0.681739	0.970595	7	0.165127	0.868871	0.99803	0	0	1	---	0	0	0	0
587	BCAT2	branched chain amino acid transaminase 2	1307	0.586296	67	31	18	0.63958	0.522559	0.9325	2	-0.826479	0.408685	---	7	0.571291	0.567902	0.957704	3	0.457645	0.647285	0.980957	0	0	1	---	0	0	0	0
590	BCHE	butyrylcholinesterase	1182	0.441697	52	19	15	-0.979203	0.327683	0.889326	2	-1.03588	0.300474	---	3	0.133541	0.893789	0.992044	9	-0.691453	0.489419	0.973394	0	0	1	---	0	0	0	0
593	BCKDHA	branched chain keto acid dehydrogenase E1, alpha polypeptide	1307	0.229451	101	28	35	-2.41576	0.0158409	0.483723	3	-1.61805	0.105896	0.661099	8	-0.437793	0.661609	0.970815	6	-1.53829	0.124222	0.783778	0	0	1	---	0	0	0	0
594	BCKDHB	branched chain keto acid dehydrogenase E1 subunit beta	1304	0.465328	61	24	23	-0.818962	0.41296	0.91099	16	-0.593253	0.553116	0.923558	6	-0.883651	0.37705	0.900268	8	0.379803	0.704154	0.984652	0	0	1	---	0	0	0	0
595	CCND1	cyclin D1	636	0.588985	77	44	13	2.31791	0.0207775	0.516976	1	-0.159294	0.873489	---	14	-0.652476	0.514335	0.946268	20	2.03112	0.0426673	0.590829	1	1	1	---	0	0	0	0
596	BCL2	BCL2, apoptosis regulator	459	0.596113	17	6	7	1.18718	0.235792	0.85225	3	-0.390298	0.696503	0.955523	1	1.02853	0.30426	---	2	-0.232601	0.816178	---	1	0	1	---	0	0	0	0
598	BCL2L1	BCL2 like 1	1270	0.501915	118	41	33	-1.05521	0.291532	0.878255	3	-0.363503	0.716291	0.962125	10	-1.25267	0.21056	0.830844	8	0.548503	0.583444	0.979029	0	0	1	---	0	0	0	0
599	BCL2L2	BCL2 like 2	1019	0.0835334	50	24	15	-0.116307	0.907433	0.993179	0	NA	NA	---	6	-1.12367	0.261421	0.847523	3	-0.256026	0.797983	0.994935	0	0	1	---	0	0	0	0
602	BCL3	B-cell CLL/lymphoma 3	790	0.393858	66	28	16	-0.387252	0.698676	0.967642	0	NA	NA	---	5	0.839001	0.401728	0.913282	10	-0.119431	0.904965	0.994413	1	0	1	---	0	0	0	0
604	BCL6	B-cell CLL/lymphoma 6	570	0.141616	22	10	5	0.244123	0.807225	0.984318	0	NA	NA	---	1	-0.17757	0.859125	---	0	NA	NA	---	1	0	1	---	0	0	0	0
605	BCL7A	BCL tumor suppressor 7A	992	0.549799	45	14	13	0.0127671	0.989816	0.999637	3	0.972963	0.330813	0.843862	4	-0.884311	0.376746	0.899886	2	-0.615835	0.538148	---	1	0	1	---	0	0	0	0
607	BCL9	B-cell CLL/lymphoma 9	721	0.329013	16	6	2	-0.168327	0.866375	0.992774	0	NA	NA	---	3	-0.667282	0.504811	0.941453	2	2.36543	0.0182794	---	1	0	1	---	0	0	0	0
608	TNFRSF17	TNF receptor superfamily member 17	71	0.644104	3	0	1	NA	NA	---	0	NA	NA	---	0	NA	NA	---	1	NA	NA	---	1	0	0	---	---	---	0	0
613	BCR	BCR, RhoGEF and GTPase activating protein	1287	0.629884	137	49	50	-0.876856	0.380731	0.908293	13	-1.41378	0.157672	0.737877	12	0.100722	0.919787	0.997417	13	-1.17319	0.240942	0.873728	1	0	1	---	0	0	0	0
617	BCS1L	BCS1 homolog, ubiquinol-cytochrome c reductase complex chaperone	1203	0.301159	37	10	15	-2.056	0.0400016	0.607072	0	NA	NA	---	3	-1.44943	0.147483	0.773175	2	-1.93143	0.0536683	---	0	0	1	---	0	0	0	0
622	BDH1	3-hydroxybutyrate dehydrogenase 1	1259	0.643336	80	26	28	-1.43737	0.150865	0.789751	1	-0.930003	0.35255	---	4	-0.980191	0.327183	0.882718	3	-1.76057	0.0785584	0.704437	0	0	1	---	0	0	0	0
629	CFB	complement factor B	1307	0.127019	266	100	80	-0.501979	0.615768	0.94662	0	NA	NA	---	5	0.189936	0.849389	0.985505	3	-0.830585	0.406362	0.954021	0	0	1	---	0	0	0	0
633	BGN	biglycan	1307	0.449163	50	17	13	-0.00172753	0.998622	0.999316	1	-0.325836	0.744602	---	1	0.0183329	0.985376	---	5	0.690427	0.49005	0.972795	0	0	1	---	0	0	0	0
634	CEACAM1	carcinoembryonic antigen related cell adhesion molecule 1	946	0.412695	41	15	10	0.0629495	0.94982	0.998471	2	1.35593	0.175451	---	1	0.0739884	0.941036	---	1	1.26075	0.207716	---	0	0	1	---	0	0	0	0
635	BHMT	betaine--homocysteine S-methyltransferase	343	0.530733	13	6	2	NA	NA	---	0	NA	NA	---	0	NA	NA	---	0	NA	NA	---	0	0	0	---	---	---	0	0
636	BICD1	BICD cargo adaptor 1	1202	0.432679	84	28	30	-1.40005	0.161761	0.80497	18	-0.558855	0.576367	0.934059	6	-0.220598	0.825443	0.987697	8	-0.268276	0.788534	0.993245	0	0	1	---	0	0	0	0
637	BID	BH3 interacting domain death agonist	1289	0.6269	81	25	27	0.303017	0.761927	0.979453	3	1.46172	0.144064	0.721254	6	0.6164	0.537741	0.947089	6	-0.294039	0.768776	0.992936	0	0	1	---	0	0	0	0
641	BLM	Bloom syndrome RecQ like helicase	864	0.331665	30	9	11	0.272508	0.785298	0.98426	2	1.57117	0.116516	---	2	-0.835268	0.403802	---	5	-0.844539	0.398607	0.950793	1	0	1	---	0	0	0	0
642	BLMH	bleomycin hydrolase	1306	0.682614	90	34	24	1.25238	0.210658	0.83542	2	-1.66528	0.0961011	---	6	-0.170251	0.86484	0.988073	6	0.495353	0.620436	0.983613	0	0	1	---	0	0	0	0
644	BLVRA	biliverdin reductase A	1289	0.712303	60	29	20	2.66371	0.00782605	0.375539	1	2.33454	0.0197228	---	5	4.01721	6.23453e-05	0.0229944	4	2.19374	0.0284349	0.512894	0	0	1	11	1	1	1	0
645	BLVRB	biliverdin reductase B	1307	0.390627	114	43	35	0.831571	0.405805	0.912383	2	1.32978	0.183826	---	15	0.0835636	0.933416	0.998553	8	-0.199928	0.841569	0.999882	0	0	1	---	0	0	0	0
646	BNC1	basonuclin 1	357	0.258385	4	0	3	NA	NA	---	0	NA	NA	---	0	NA	NA	---	0	NA	NA	---	0	0	0	---	---	---	0	0
649	BMP1	bone morphogenetic protein 1	887	0.524737	20	9	3	0.296149	0.767187	0.980586	0	NA	NA	---	1	0.76199	0.446273	---	5	-0.187909	0.850992	0.99838	0	0	1	---	0	0	0	0
655	BMP7	bone morphogenetic protein 7	175	0.660869	7	1	4	NA	NA	---	2	NA	NA	---	0	NA	NA	---	1	NA	NA	---	0	0	0	1093	---	---	0	0
658	BMPR1B	bone morphogenetic protein receptor type 1B	136	0.543902	0	0	0	NA	NA	---	0	NA	NA	---	0	NA	NA	---	0	NA	NA	---	0	0	0	1145	---	---	0	0
659	BMPR2	bone morphogenetic protein receptor type 2	612	0.17408	21	8	6	0.141717	0.887351	0.993206	2	-1.34774	0.178252	---	2	0.118977	0.905333	---	1	0.783562	0.433608	---	0	0	1	---	0	0	0	0
660	BMX	BMX non-receptor tyrosine kinase	296	0.294978	5	1	3	NA	NA	---	0	NA	NA	---	1	NA	NA	---	0	NA	NA	---	0	0	0	---	---	---	0	0
661	POLR3D	RNA polymerase III subunit D	1059	0.152389	29	14	7	1.63808	0.101706	0.734166	2	1.50378	0.132942	---	1	0.3759	0.707068	---	3	1.00747	0.313943	0.917782	0	0	1	---	0	0	0	0
662	BNIP1	BCL2 interacting protein 1	1265	0.358195	57	22	19	0.436054	0.662873	0.957399	0	NA	NA	---	3	0.11094	0.911682	0.994822	2	-0.358631	0.719932	---	0	0	1	---	0	0	0	0
663	BNIP2	BCL2 interacting protein 2	888	0.334044	18	5	6	0.43805	0.661459	0.956453	0	NA	NA	---	1	0.0362499	0.971091	---	3	0.650745	0.515383	0.973968	0	0	1	---	0	0	0	0
664	BNIP3	BCL2 interacting protein 3	879	0.514394	24	6	9	-0.275946	0.782655	0.983517	0	NA	NA	---	0	NA	NA	---	7	0.254755	0.798973	0.994387	0	0	1	---	0	0	0	0
665	BNIP3L	BCL2 interacting protein 3 like	526	0.28513	18	4	8	-1.10564	0.269401	0.871231	1	-0.201706	0.840226	---	2	-1.71105	0.0876783	---	2	0.640742	0.521977	---	0	0	1	---	0	0	0	0
666	BOK	BOK, BCL2 family apoptosis regulator	804	0.309747	29	8	16	-2.2623	0.0239501	0.539921	1	-1.26086	0.207733	---	5	-1.53344	0.125567	0.747681	0	NA	NA	---	0	0	1	---	0	0	0	0
667	DST	dystonin	1305	0.722856	73	27	21	1.83722	0.0664082	0.665866	24	1.34356	0.179329	0.76706	1	0.961619	0.336421	---	2	0.16069	0.872363	---	0	0	1	540	0	0	0	1
668	FOXL2	forkhead box L2	119	0.535593	3	0	1	NA	NA	---	0	NA	NA	---	1	NA	NA	---	1	NA	NA	---	1	0	0	---	---	---	0	0
669	BPGM	bisphosphoglycerate mutase	1300	0.237725	64	22	19	0.412755	0.679855	0.962341	0	NA	NA	---	1	-0.52749	0.597945	---	5	-0.222497	0.823962	0.997135	0	0	1	---	0	0	0	0
670	BPHL	biphenyl hydrolase like	1305	0.546515	59	23	20	0.899024	0.368808	0.906459	4	0.215133	0.829698	0.975892	3	0.910375	0.362795	0.894857	5	0.11268	0.910302	0.994342	0	0	1	---	0	0	0	0
671	BPI	bactericidal/permeability-increasing protein	1144	0.131819	53	21	9	1.77719	0.0758074	0.684509	1	0.353932	0.723456	---	3	2.36117	0.0183871	0.46675	6	-0.0218832	0.982545	0.997526	0	0	1	---	0	0	0	0
672	BRCA1	BRCA1, DNA repair associated	521	0.47498	29	10	8	0.766161	0.443938	0.917278	3	0.905551	0.365605	0.869333	1	-1.85711	0.063877	---	2	0.135388	0.892359	---	1	0	1	---	0	0	0	0
673	BRAF	B-Raf proto-oncogene, serine/threonine kinase	1228	0.360787	67	28	19	1.7792	0.0754589	0.682584	17	1.621	0.105278	0.661255	4	0.0352833	0.97186	1.00009	10	1.47767	0.139757	0.789478	1	1	1	---	0	0	0	0
675	BRCA2	BRCA2, DNA repair associated	531	0.0425052	9	2	4	-1.71913	0.0861908	0.700439	0	NA	NA	---	1	-2.52844	0.0117541	---	1	0.384767	0.700569	---	1	0	1	---	0	0	0	0
676	BRDT	bromodomain testis associated	268	0.189948	6	1	1	NA	NA	---	0	NA	NA	---	0	NA	NA	---	1	NA	NA	---	0	0	0	---	---	---	0	0
677	ZFP36L1	ZFP36 ring finger protein like 1	1061	0.504953	49	13	16	-0.138435	0.889924	0.992778	3	-1.02809	0.304146	0.839737	8	0.724694	0.468802	0.92813	5	0.303628	0.761472	0.992928	0	0	1	---	0	0	0	0
678	ZFP36L2	ZFP36 ring finger protein like 2	968	0.426679	45	10	19	-0.617948	0.536758	0.933214	3	1.11553	0.264904	0.816963	1	-0.989882	0.322484	---	9	-1.83302	0.0671117	0.687483	0	0	1	---	0	0	0	0
682	BSG	basigin (Ok blood group)	1306	0.30568	108	43	29	1.33878	0.180879	0.816262	2	0.979025	0.327752	---	6	-0.123567	0.901677	0.99289	7	-0.536568	0.591659	0.981758	0	0	1	---	0	0	0	0
683	BST1	bone marrow stromal cell antigen 1	1208	0.501319	43	11	15	-0.837534	0.402461	0.91096	0	NA	NA	---	10	-0.628614	0.529723	0.945718	2	0.390427	0.696291	---	0	0	1	---	0	0	0	0
684	BST2	bone marrow stromal cell antigen 2	1200	0.741049	61	18	26	0.333138	0.73909	0.976249	1	0.208937	0.834533	---	7	1.47723	0.139879	0.765308	4	-0.293242	0.769388	0.993317	0	0	1	---	0	0	0	0
685	BTC	betacellulin	166	0.183302	6	1	3	NA	NA	---	0	NA	NA	---	0	NA	NA	---	1	NA	NA	---	0	0	0	---	---	---	0	0
686	BTD	biotinidase	1297	0.35942	47	14	24	-2.16082	0.0308944	0.581912	3	-0.27607	0.782539	0.968827	10	-1.43842	0.15056	0.776966	4	-1.57528	0.115438	0.771932	0	0	1	---	0	0	0	0
688	KLF5	Kruppel like factor 5	579	0.585481	36	13	10	1.54278	0.123445	0.760363	0	NA	NA	---	4	2.04721	0.0411007	0.610667	7	0.854508	0.393187	0.950543	0	1	1	---	0	0	0	0
689	BTF3	basic transcription factor 3	1288	0.365148	38	15	11	-0.346203	0.729248	0.975266	0	NA	NA	---	4	0.746925	0.455247	0.928864	0	NA	NA	---	0	0	1	---	0	0	0	0
694	BTG1	BTG anti-proliferation factor 1	169	0.340952	3	1	0	NA	NA	---	0	NA	NA	---	1	NA	NA	---	0	NA	NA	---	1	0	0	---	---	---	0	0
695	BTK	Bruton tyrosine kinase	1055	0.748705	25	9	8	0.946486	0.344121	0.896744	0	NA	NA	---	3	0.960924	0.336814	0.882501	2	-0.932662	0.351212	---	1	0	1	---	0	0	0	0
699	BUB1	BUB1 mitotic checkpoint serine/threonine kinase	361	0.454956	6	3	2	NA	NA	---	1	NA	NA	---	0	NA	NA	---	2	NA	NA	---	0	0	0	---	---	---	0	0
701	BUB1B	BUB1 mitotic checkpoint serine/threonine kinase B	650	0.614573	22	9	8	-0.630099	0.528857	0.932346	1	-0.919451	0.35821	---	3	0.26011	0.794863	0.981641	1	-0.919451	0.35821	---	1	0	1	---	0	0	0	0
705	BYSL	bystin like	1219	0.469971	82	40	18	1.88416	0.0597847	0.654838	1	0.201131	0.84063	---	13	1.744	0.0814158	0.675234	8	0.127971	0.898193	0.993074	0	0	1	357	0	0	0	1
706	TSPO	translocator protein	1143	0.372922	81	31	26	0.137492	0.890667	0.992727	1	0.211757	0.832335	---	5	-0.845271	0.398139	0.910739	3	0.548231	0.583642	0.97805	0	0	1	---	0	0	0	0
708	C1QBP	complement C1q binding protein	1307	0.473386	75	26	21	2.23372	0.0256729	0.550437	1	0.78856	0.430514	---	5	1.9682	0.0492592	0.621439	9	1.85944	0.0631924	0.672655	0	0	1	---	0	0	0	0
710	SERPING1	serpin family G member 1	1307	0.320486	79	26	29	-1.14534	0.252282	0.860028	2	-1.82508	0.0682208	---	2	-0.131322	0.895541	---	2	-1.09192	0.275074	---	0	0	1	---	0	0	0	0
712	C1QA	complement C1q A chain	1283	0.384951	62	22	23	-1.19228	0.233375	0.854237	0	NA	NA	---	6	-1.07337	0.283308	0.859798	1	-0.741881	0.458297	---	0	0	1	---	0	0	0	0
713	C1QB	complement C1q B chain	1306	0.427481	65	19	29	-1.72523	0.0847269	0.698113	1	-1.16747	0.243236	---	7	-0.672193	0.501581	0.940184	1	-1.19861	0.2309	---	0	0	1	---	0	0	0	0
714	C1QC	complement C1q C chain	1307	0.434407	65	17	30	-1.65997	0.0971632	0.721528	1	-0.928711	0.353213	---	6	-0.554701	0.579196	0.9587	2	-1.1157	0.264757	---	0	0	1	---	0	0	0	0
715	C1R	complement C1r	1289	0.538296	98	30	33	-0.437339	0.66194	0.956736	5	-0.0468174	0.962666	0.993595	8	0.433751	0.664543	0.970351	6	-0.109963	0.912456	0.994612	0	0	1	---	0	0	0	0
716	C1S	complement C1s	1307	0.526071	99	31	32	-0.56877	0.569611	0.93775	8	-0.874058	0.38225	0.877126	8	0.303194	0.761791	0.979378	12	-0.0252418	0.979866	0.998857	0	0	1	---	0	0	0	0
717	C2	complement C2	1307	0.343697	265	96	95	-0.681093	0.495935	0.928047	2	0.129347	0.897104	---	6	-0.247924	0.804232	0.983526	3	-1.48225	0.138519	0.786027	0	0	1	---	0	0	0	0
718	C3	complement C3	1307	0.251377	93	25	32	-0.117527	0.906461	0.993302	8	-0.514471	0.607011	0.947859	11	-0.0123504	0.990148	1.00036	6	-0.0331098	0.973592	0.998315	0	0	1	---	0	0	0	0
719	C3AR1	complement C3a receptor 1	154	0.553929	3	0	0	NA	NA	---	0	NA	NA	---	0	NA	NA	---	0	NA	NA	---	0	0	0	---	---	---	0	0
721	C4B	complement C4B (Chido blood group)	1210	0.325585	255	94	87	-0.0662761	0.947169	0.998705	0	NA	NA	---	5	-1.05421	0.291999	0.864416	3	0.210391	0.833399	0.998515	0	0	1	---	0	0	0	0
722	C4BPA	complement component 4 binding protein alpha	1307	0.102159	63	20	22	0.899863	0.368361	0.906244	10	0.83065	0.406325	0.883714	5	1.57939	0.114493	0.737031	3	0.684909	0.493525	0.972598	0	0	1	---	0	0	0	0
725	C4BPB	complement component 4 binding protein beta	1239	0.0199178	58	19	17	-0.236997	0.812699	0.984915	0	NA	NA	---	5	0.366208	0.714273	0.96958	13	0.506389	0.612675	0.98075	0	0	1	---	0	0	0	0
726	CAPN5	calpain 5	1291	0.741418	58	23	18	1.06592	0.286661	0.876155	3	-0.256582	0.797543	0.971415	3	1.46513	0.143132	0.767698	5	1.36886	0.171284	0.822769	0	0	1	---	0	0	0	0
727	C5	complement C5	1307	-0.0119772	59	16	20	-1.24967	0.211649	0.836059	6	-1.35522	0.175586	0.768095	2	0.186875	0.851788	---	3	-0.360257	0.718714	0.989318	0	0	1	---	0	0	0	0
728	C5AR1	complement C5a receptor 1	760	0.543858	42	12	17	-0.125337	0.900291	0.99389	0	NA	NA	---	4	-0.369269	0.712032	0.971376	5	-1.62327	0.104954	0.762075	0	0	1	---	0	0	0	0
729	C6	complement C6	1307	0.0296484	62	16	16	-0.656615	0.511546	0.929974	10	0.063565	0.949326	0.992448	5	-0.860843	0.389485	0.90447	3	-0.562299	0.57401	0.980281	0	1	1	---	0	0	0	0
730	C7	complement C7	1307	0.357623	65	17	22	0.662212	0.507954	0.930326	4	0.0056934	0.995458	0.999998	3	0.672463	0.501409	0.940142	4	-0.133615	0.893728	0.993578	0	0	1	---	0	0	0	0
731	C8A	complement C8 alpha chain	1307	0.0187135	41	15	12	0.458714	0.646517	0.954012	0	NA	NA	---	2	1.53904	0.12404	---	1	0.854792	0.392825	---	0	0	1	---	0	0	0	0
732	C8B	complement C8 beta chain	1289	0.0220242	37	11	13	0.657933	0.510701	0.930284	0	NA	NA	---	2	1.41234	0.158093	---	0	NA	NA	---	0	0	1	---	0	0	0	0
733	C8G	complement C8 gamma chain	1307	-0.0531876	78	26	24	0.366906	0.71375	0.972216	0	NA	NA	---	5	-0.0572164	0.954382	0.997994	5	0.245037	0.806466	0.9954	0	0	1	---	0	0	0	0
735	C9	complement C9	1307	0.052852	60	21	17	1.06008	0.289305	0.876526	2	-0.298088	0.765684	---	4	0.673759	0.500585	0.940285	4	0.359057	0.719611	0.989248	0	0	1	---	0	0	0	0
738	VPS51	VPS51, GARP complex subunit	1288	0.172709	94	29	32	-0.0812181	0.935281	0.99797	1	-0.333881	0.738525	---	7	0.682278	0.495188	0.939433	10	0.286524	0.774523	0.991358	0	0	1	---	0	0	0	0
740	MRPL49	mitochondrial ribosomal protein L49	1260	0.186371	100	36	29	-0.387741	0.698274	0.967217	0	NA	NA	---	9	-0.668775	0.503763	0.941179	13	-0.319407	0.749472	0.991953	0	0	1	274	0	0	0	1
741	ZNHIT2	zinc finger HIT-type containing 2	958	0.323274	74	23	25	1.69776	0.0898832	0.706516	1	0.686489	0.492574	---	5	1.88012	0.060401	0.632244	5	2.2554	0.0243376	0.486675	0	0	1	---	0	0	0	0
744	MPPED2	metallophosphoesterase domain containing 2	372	0.602877	14	3	4	NA	NA	---	2	NA	NA	---	3	NA	NA	---	1	NA	NA	---	0	0	0	---	---	---	0	0
745	MYRF	myelin regulatory factor	112	0.391761	2	1	0	NA	NA	---	0	NA	NA	---	0	NA	NA	---	0	NA	NA	---	0	0	0	---	---	---	0	0
746	TMEM258	transmembrane protein 258	282	0.0909965	11	3	3	NA	NA	---	1	NA	NA	---	1	NA	NA	---	0	NA	NA	---	0	0	0	---	---	---	0	0
752	FMNL1	formin like 1	1307	0.685936	70	14	30	-0.508306	0.611326	0.946287	0	NA	NA	---	10	0.452129	0.651252	0.968307	1	0.326738	0.743919	---	0	0	1	---	0	0	0	0
754	PTTG1IP	PTTG1 interacting protein	913	0.427051	21	7	4	-0.443112	0.657792	0.954988	0	NA	NA	---	1	-0.410437	0.681584	---	1	-0.92552	0.354945	---	0	0	1	---	0	0	0	0
755	CFAP410	cilia and flagella associated protein 410	942	0.238514	26	7	8	0.630386	0.528598	0.932379	0	NA	NA	---	3	0.413665	0.679216	0.970529	1	0.524178	0.600281	---	0	0	1	---	0	0	0	0
759	CA1	carbonic anhydrase 1	1307	0.10334	54	16	17	-0.51946	0.603529	0.944667	1	-1.13609	0.256132	---	1	0.563948	0.572887	---	4	0.487919	0.625691	0.980275	0	0	1	---	0	0	0	0
760	CA2	carbonic anhydrase 2	1307	0.53762	55	16	17	-0.705145	0.480847	0.92489	1	-0.0858222	0.931621	---	0	NA	NA	---	6	-0.667272	0.504718	0.973507	0	0	1	---	0	0	0	0
761	CA3	carbonic anhydrase 3	1260	0.423059	47	16	17	-0.657806	0.510785	0.930101	0	NA	NA	---	3	-0.893077	0.371989	0.896376	4	0.0999125	0.92043	0.995674	0	0	1	---	0	0	0	0
762	CA4	carbonic anhydrase 4	1131	0.488603	80	26	18	0.894289	0.371361	0.905225	0	NA	NA	---	3	-0.49924	0.617709	0.963442	6	1.10037	0.271409	0.895493	0	0	1	---	0	0	0	0
767	CA8	carbonic anhydrase 8	988	0.660789	52	21	14	0.604448	0.545687	0.935662	3	-0.00402534	0.996789	1.00068	4	1.2884	0.197915	0.812126	6	-0.587361	0.557098	0.976443	0	0	1	---	0	0	0	0
768	CA9	carbonic anhydrase 9	992	0.780418	62	19	17	-0.262352	0.793105	0.984009	0	NA	NA	---	2	-0.93647	0.349263	---	7	0.294291	0.768598	0.993116	0	0	1	---	0	0	0	0
771	CA12	carbonic anhydrase 12	988	0.75046	37	8	15	-0.755819	0.449941	0.917824	0	NA	NA	---	4	0.0267616	0.978655	1.00101	4	-0.244802	0.806662	0.995445	0	0	1	---	0	0	0	0
773	CACNA1A	calcium voltage-gated channel subunit alpha1 A	195	0.202926	23	3	5	NA	NA	---	7	NA	NA	---	1	NA	NA	---	1	NA	NA	---	0	0	0	541	---	---	0	0
775	CACNA1C	calcium voltage-gated channel subunit alpha1 C	258	0.177798	4	1	0	NA	NA	---	2	NA	NA	---	0	NA	NA	---	0	NA	NA	---	0	0	0	---	---	---	0	0
777	CACNA1E	calcium voltage-gated channel subunit alpha1 E	302	0.16716	10	1	1	NA	NA	---	2	NA	NA	---	2	NA	NA	---	2	NA	NA	---	0	0	0	---	---	---	0	0
779	CACNA1S	calcium voltage-gated channel subunit alpha1 S	122	0.360273	5	0	3	NA	NA	---	0	NA	NA	---	1	NA	NA	---	0	NA	NA	---	0	0	0	---	---	---	0	0
780	DDR1	discoidin domain receptor tyrosine kinase 1	1202	0.631151	132	47	40	1.6685	0.095482	0.720189	0	NA	NA	---	4	2.99345	0.00281567	0.207697	15	0.941326	0.34673	0.935827	0	0	1	---	0	0	0	0
781	CACNA2D1	calcium voltage-gated channel auxiliary subunit alpha2delta 1	1302	0.669743	46	16	16	0.441283	0.659082	0.955759	15	1.08246	0.279252	0.827294	1	-0.610553	0.541604	---	5	-1.34716	0.178167	0.834068	0	0	1	---	0	0	0	0
782	CACNB1	calcium voltage-gated channel auxiliary subunit beta 1	254	0.527413	26	8	9	NA	NA	---	3	NA	NA	---	7	NA	NA	---	6	NA	NA	---	0	0	0	---	---	---	0	0
784	CACNB3	calcium voltage-gated channel auxiliary subunit beta 3	580	0.428964	39	8	10	-1.5849	0.113546	0.749804	0	NA	NA	---	3	-0.329105	0.742198	0.974572	3	-0.679722	0.496958	0.972019	0	0	1	---	0	0	0	0
788	SLC25A20	solute carrier family 25 member 20	1307	0.497645	86	26	35	-0.324784	0.745397	0.977279	2	-1.41408	0.157579	---	7	0.670208	0.502845	0.940024	3	-0.639383	0.522687	0.971925	0	0	1	---	0	0	0	0
790	CAD	carbamoyl-phosphate synthetase 2, aspartate transcarbamylase, and dihydroorotase	1307	0.631525	62	33	17	0.348881	0.727236	0.974774	1	-0.0544817	0.95656	---	5	-0.189014	0.850112	0.985249	9	0.135992	0.891848	0.994314	0	0	1	---	0	0	0	0
793	CALB1	calbindin 1	1080	0.47126	46	11	11	0.997204	0.318892	0.889175	1	1.94797	0.0516822	---	1	1.94797	0.0516822	---	3	0.556354	0.578086	0.979491	0	0	1	---	0	0	0	0
794	CALB2	calbindin 2	1113	0.624822	51	26	12	0.271164	0.786316	0.983212	0	NA	NA	---	3	-0.70389	0.481651	0.934391	7	0.409879	0.681975	0.983974	0	0	1	---	0	0	0	0
795	S100G	S100 calcium binding protein G	122	0.444854	1	0	1	NA	NA	---	0	NA	NA	---	0	NA	NA	---	0	NA	NA	---	0	0	0	---	---	---	0	0
800	CALD1	caldesmon 1	1307	0.689144	64	22	20	-0.114177	0.909116	0.993941	14	-1.5014	0.133496	0.701367	3	1.62834	0.103698	0.727275	2	1.00677	0.314234	---	0	0	1	---	0	0	0	0
801	CALM1	calmodulin 1	1256	0.264614	11	4	2	-0.267415	0.789194	0.984246	0	NA	NA	---	0	NA	NA	---	1	-0.064897	0.948266	---	0	0	1	---	0	0	0	0
810	CALML3	calmodulin like 3	1158	0.307552	48	15	17	-0.0212094	0.983082	0.998742	0	NA	NA	---	3	0.00563731	0.995503	1.00045	4	-0.9409	0.346955	0.935628	0	0	1	---	0	0	0	0
811	CALR	calreticulin	1307	0.483973	110	41	35	2.59156	0.0096623	0.410831	2	1.93494	0.0532169	---	7	0.186032	0.852449	0.98559	10	1.80729	0.0709498	0.694952	1	0	1	---	0	0	0	0
813	CALU	calumenin	1289	0.698113	57	22	18	0.313823	0.753707	0.977114	2	0.498037	0.618544	---	7	-0.913352	0.361231	0.894517	2	2.15189	0.0315938	---	0	0	1	---	0	0	0	0
814	CAMK4	calcium/calmodulin dependent protein kinase IV	1097	0.641948	27	9	10	0.0321993	0.974319	0.998192	5	0.104646	0.916676	0.989856	2	0.159073	0.873641	---	3	0.291522	0.770708	0.993996	0	0	1	---	0	0	0	0
815	CAMK2A	calcium/calmodulin dependent protein kinase II alpha	690	0.408718	20	5	11	-0.62031	0.535262	0.932867	0	NA	NA	---	2	-0.257311	0.797017	---	0	NA	NA	---	0	0	1	---	0	0	0	0
816	CAMK2B	calcium/calmodulin dependent protein kinase II beta	948	0.325875	52	9	19	-0.528542	0.597249	0.941859	6	-0.703102	0.482168	0.898493	6	-0.479795	0.631486	0.967363	5	-0.964056	0.335268	0.932227	0	0	1	---	0	0	0	0
817	CAMK2D	calcium/calmodulin dependent protein kinase II delta	1307	0.736935	39	13	14	-0.697783	0.485439	0.924894	8	-1.14735	0.251449	0.81887	3	-0.17532	0.860856	0.986037	2	0.0894807	0.928714	---	0	0	1	---	0	0	0	0
818	CAMK2G	calcium/calmodulin dependent protein kinase II gamma	1259	0.532824	51	23	13	0.0401572	0.967974	0.99788	1	2.31635	0.0207013	---	5	-0.581936	0.560715	0.951986	4	0.125287	0.900317	0.993492	0	0	1	---	0	0	0	0
819	CAMLG	calcium modulating ligand	1189	0.203477	41	12	16	-0.904381	0.365979	0.906804	2	-0.373119	0.709127	---	5	-0.501248	0.61629	0.963386	5	-0.299159	0.764872	0.993429	0	0	1	---	0	0	0	0
820	CAMP	cathelicidin antimicrobial peptide	1156	0.143727	70	34	17	1.62899	0.103591	0.736691	0	NA	NA	---	11	0.228359	0.819408	0.986688	9	0.726746	0.467531	0.965767	0	0	1	---	0	0	0	0
821	CANX	calnexin	1307	0.513229	78	29	25	2.06557	0.0390688	0.605686	5	0.938155	0.348341	0.849907	5	1.21452	0.224772	0.835897	6	1.54165	0.123405	0.781774	0	0	1	---	0	0	0	0
822	CAPG	capping actin protein, gelsolin like	1307	0.691093	67	20	24	0.749747	0.453544	0.918296	2	0.952023	0.341264	---	5	0.516825	0.605367	0.964342	9	-1.45459	0.146026	0.803141	0	0	1	---	0	0	0	0
823	CAPN1	calpain 1	1307	0.457596	103	36	41	1.30488	0.192166	0.823324	4	-0.339757	0.734095	0.960929	8	0.371176	0.710568	0.971703	11	0.851739	0.394517	0.949724	0	0	1	---	0	0	0	0
824	CAPN2	calpain 2	1307	0.625339	53	18	20	-1.07013	0.284763	0.874598	2	-1.98043	0.047868	---	1	0.924275	0.355517	---	2	-1.15543	0.248129	---	0	0	1	---	0	0	0	0
826	CAPNS1	calpain small subunit 1	1307	0.320929	96	27	39	-0.538227	0.590513	0.940658	2	-0.940341	0.347219	---	7	-0.358301	0.720177	0.971286	12	0.460578	0.645179	0.980377	0	0	1	---	0	0	0	0
827	CAPN6	calpain 6	376	0.60422	5	1	2	NA	NA	---	0	NA	NA	---	0	NA	NA	---	0	NA	NA	---	0	0	0	---	---	---	0	0
828	CAPS	calcyphosine	1239	0.705241	78	24	25	-0.806801	0.419939	0.909852	0	NA	NA	---	4	-0.539676	0.589519	0.961322	5	-0.360574	0.71848	0.989432	0	0	1	---	0	0	0	0
829	CAPZA1	capping actin protein of muscle Z-line subunit alpha 1	1307	0.426651	57	16	21	-0.873512	0.382547	0.908966	3	-1.25464	0.209836	0.785356	5	0.616833	0.537454	0.947382	5	-1.38014	0.167784	0.823011	0	0	1	---	0	0	0	0
830	CAPZA2	capping actin protein of muscle Z-line subunit alpha 2	1307	0.23323	55	21	19	0.951828	0.341363	0.897213	9	1.14736	0.251447	0.819729	6	1.28035	0.200651	0.816406	5	-1.79533	0.0728351	0.693873	0	0	1	177	0	0	0	1
831	CAST	calpastatin	1289	0.732195	38	9	15	-0.0860256	0.93146	0.997589	4	-0.698657	0.484894	0.899227	1	1.39202	0.16416	---	2	0.167931	0.866665	---	0	0	1	---	0	0	0	0
832	CAPZB	capping actin protein of muscle Z-line subunit beta	1293	0.489797	43	12	22	-1.77097	0.0768046	0.686744	4	-0.948616	0.342996	0.846917	3	-1.04684	0.295371	0.864601	3	-1.42088	0.155598	0.816333	0	0	1	819	0	0	0	0
833	CARS1	cysteinyl-tRNA synthetase	1307	0.609658	64	22	25	-0.331554	0.74028	0.97603	1	-1.71001	0.0875054	---	1	2.58372	0.00988354	---	0	NA	NA	---	1	0	1	---	0	0	0	0
834	CASP1	caspase 1	1305	0.764385	44	10	14	-0.706997	0.479697	0.924972	1	-0.53797	0.590691	---	1	0.207383	0.835743	---	4	-0.896607	0.370097	0.945484	0	0	1	---	0	0	0	0
835	CASP2	caspase 2	994	0.552706	63	27	22	-0.972602	0.330992	0.892536	0	NA	NA	---	2	-1.88224	0.0601009	---	2	0.337482	0.735826	---	0	0	1	---	0	0	0	0
836	CASP3	caspase 3	1297	0.566901	49	16	17	-0.366754	0.713863	0.972239	1	-1.48046	0.138998	---	6	0.947833	0.343393	0.885675	3	1.15224	0.249438	0.876113	1	0	1	---	0	0	0	0
837	CASP4	caspase 4	1217	0.599563	47	14	16	-0.103523	0.917565	0.994654	1	-1.01044	0.312487	---	4	-0.838488	0.401924	0.913066	1	0.165604	0.868496	---	0	0	1	---	0	0	0	0
839	CASP6	caspase 6	1286	0.637201	50	20	18	-0.147513	0.882751	0.993021	0	NA	NA	---	4	-1.15061	0.250109	0.84447	0	NA	NA	---	0	0	1	---	0	0	0	0
840	CASP7	caspase 7	1247	0.678258	38	8	15	0.500213	0.617014	0.946515	0	NA	NA	---	4	0.950599	0.341995	0.884251	2	-0.300833	0.763593	---	0	0	1	---	0	0	0	0
841	CASP8	caspase 8	1208	0.630679	43	7	19	-0.935371	0.349787	0.899184	3	-0.29488	0.768137	0.968097	2	-0.555155	0.578893	---	3	0.976083	0.329221	0.927361	1	0	1	---	0	0	0	0
842	CASP9	caspase 9	1074	0.39404	48	13	15	-0.205925	0.836889	0.990991	2	-0.897458	0.36968	---	3	0.334113	0.738361	0.974431	4	1.3011	0.193507	0.847559	1	0	1	---	0	0	0	0
843	CASP10	caspase 10	1135	0.655211	38	7	15	-1.89606	0.0582103	0.654671	1	0.17183	0.863602	---	2	-0.419775	0.674731	---	5	-2.13105	0.0333023	0.5414	0	0	1	---	0	0	0	0
844	CASQ1	calsequestrin 1	168	0.571648	5	1	0	NA	NA	---	0	NA	NA	---	0	NA	NA	---	2	NA	NA	---	0	0	0	---	---	---	0	0
845	CASQ2	calsequestrin 2	181	0.464511	5	2	2	NA	NA	---	0	NA	NA	---	0	NA	NA	---	1	NA	NA	---	0	0	0	---	---	---	0	0
846	CASR	calcium sensing receptor	243	0.244308	5	2	1	NA	NA	---	0	NA	NA	---	0	NA	NA	---	0	NA	NA	---	0	0	0	---	---	---	0	0
847	CAT	catalase	1307	0.220747	60	26	18	1.4276	0.153649	0.792386	0	NA	NA	---	3	-0.282087	0.777922	0.981008	6	0.328375	0.742682	0.991562	0	0	1	---	0	0	0	0
857	CAV1	caveolin 1	1307	0.628127	52	20	16	2.27283	0.023201	0.532565	3	1.01388	0.310829	0.845323	4	1.59597	0.11074	0.729352	8	2.72432	0.00653063	0.294066	0	0	1	---	0	0	0	0
858	CAV2	caveolin 2	1018	0.42835	37	17	12	0.872603	0.383089	0.908754	7	1.75152	0.0801623	0.632277	3	-0.74387	0.45713	0.928777	5	2.36802	0.018073	0.431752	0	0	1	---	0	0	0	0
860	RUNX2	runt related transcription factor 2	689	0.527732	37	9	12	-1.21554	0.224585	0.84572	10	-0.931322	0.35202	0.851474	1	-2.17891	0.0296833	---	4	0.184271	0.853856	0.998559	0	0	1	---	0	0	0	0
861	RUNX1	runt related transcription factor 1	931	0.558828	26	8	6	0.0503779	0.959832	0.997343	24	0.676319	0.499009	0.908468	1	1.08959	0.27618	---	4	-0.861786	0.389031	0.953759	1	0	1	---	0	0	0	0
862	RUNX1T1	RUNX1 translocation partner 1	246	0.360481	11	4	4	NA	NA	---	2	NA	NA	---	1	NA	NA	---	1	NA	NA	---	1	0	0	275	---	---	0	0
863	CBFA2T3	CBFA2/RUNX1 translocation partner 3	309	0.483363	19	6	8	NA	NA	---	2	NA	NA	---	2	NA	NA	---	1	NA	NA	---	1	0	0	1050	---	---	0	0
864	RUNX3	runt related transcription factor 3	795	0.541024	31	9	11	-1.33652	0.181769	0.816261	1	-0.0736524	0.941306	---	1	-2.43933	0.0149368	---	5	0.226751	0.820677	0.997014	0	0	1	---	0	0	0	0
865	CBFB	core-binding factor subunit beta	1303	0.485638	52	14	22	-0.048149	0.961605	0.997847	2	-0.254584	0.799085	---	3	-0.165583	0.868511	0.987947	5	0.237743	0.812118	0.996286	1	0	1	---	0	0	0	0
866	SERPINA6	serpin family A member 6	1307	0.0223479	62	17	21	0.290638	0.771375	0.98121	0	NA	NA	---	13	0.879178	0.379469	0.903292	2	0.115763	0.907858	---	0	0	1	---	0	0	0	0
867	CBL	Cbl proto-oncogene	1297	0.482051	61	12	24	-1.1518	0.24962	0.859678	3	-0.231255	0.817154	0.975649	3	-0.188679	0.850375	0.985372	5	-0.210976	0.83294	0.998348	1	0	1	---	0	0	0	0
868	CBLB	Cbl proto-oncogene B	1024	0.462939	42	15	18	-1.55626	0.11996	0.757892	6	-1.45263	0.146637	0.727056	2	-1.97908	0.0480789	---	6	0.985517	0.324607	0.924347	1	0	1	---	0	0	0	0
871	SERPINH1	serpin family H member 1	1307	0.735449	67	28	17	0.833122	0.40493	0.912655	1	0.999595	0.317694	---	4	0.200875	0.840828	0.985972	2	0.401846	0.687864	---	0	0	1	---	0	0	0	0
873	CBR1	carbonyl reductase 1	1307	0.732892	63	24	13	1.20823	0.227182	0.848521	0	NA	NA	---	6	-0.731421	0.464655	0.928718	5	1.88345	0.059864	0.65505	0	0	1	---	0	0	0	0
874	CBR3	carbonyl reductase 3	1306	0.663953	64	24	20	0.595307	0.551743	0.934439	0	NA	NA	---	5	0.826221	0.408832	0.915164	8	0.658885	0.510088	0.974554	0	0	1	---	0	0	0	0
875	CBS	cystathionine-beta-synthase	1038	0.430754	50	16	13	0.879176	0.379513	0.907536	1	-0.546299	0.58498	---	0	NA	NA	---	2	0.972232	0.331166	---	0	0	1	---	0	0	0	0
883	KYAT1	kynurenine aminotransferase 1	1133	0.364859	73	16	27	-0.0354133	0.971757	0.9979	0	NA	NA	---	4	-0.929747	0.352703	0.890278	6	0.225324	0.821769	0.996793	0	0	1	---	0	0	0	0
889	KRIT1	KRIT1, ankyrin repeat containing	925	0.254018	41	15	17	0.142583	0.886651	0.993085	2	0.365561	0.714778	---	3	-0.505996	0.612982	0.963499	9	-0.46369	0.642981	0.98037	0	0	1	223	0	0	0	1
890	CCNA2	cyclin A2	669	0.649043	16	7	3	1.4142	0.157782	0.797776	0	NA	NA	---	0	NA	NA	---	0	NA	NA	---	0	0	1	---	0	0	0	0
891	CCNB1	cyclin B1	714	0.675161	12	4	5	0.285008	0.775723	0.983513	0	NA	NA	---	2	1.03562	0.300741	---	1	-0.0117026	0.990666	---	0	0	1	---	0	0	0	0
892	CCNC	cyclin C	557	0.129415	12	3	4	-0.419895	0.674729	0.959532	0	NA	NA	---	3	-1.0501	0.294139	0.864223	1	0.193328	0.846775	---	1	0	1	---	0	0	0	0
894	CCND2	cyclin D2	484	0.334383	23	10	6	2.52774	0.0118058	0.44062	2	3.83202	0.000144326	---	5	1.97319	0.0490586	0.62393	1	3.05636	0.00236767	---	1	0	1	1	1	1	1	0
896	CCND3	cyclin D3	158	0.342381	14	7	4	NA	NA	---	2	NA	NA	---	0	NA	NA	---	1	NA	NA	---	1	0	0	542	---	---	0	0
898	CCNE1	cyclin E1	168	0.571634	14	13	1	NA	NA	---	1	NA	NA	---	3	NA	NA	---	6	NA	NA	---	1	0	0	276	---	---	0	0
902	CCNH	cyclin H	973	-0.0746481	32	8	14	-1.00131	0.316928	0.888864	2	0.194741	0.845637	---	2	-0.459025	0.646321	---	6	-0.446205	0.65555	0.977391	0	0	1	---	0	0	0	0
904	CCNT1	cyclin T1	1090	0.480093	67	31	16	-0.055484	0.955763	0.998572	0	NA	NA	---	5	-0.762083	0.446178	0.924194	6	-0.478436	0.632437	0.978355	0	0	1	---	0	0	0	0
905	CCNT2	cyclin T2	977	0.273366	34	11	14	-0.751105	0.452773	0.918027	2	-0.401069	0.688459	---	5	-1.73249	0.0835075	0.684434	1	0.0837265	0.933291	---	0	0	1	---	0	0	0	0
908	CCT6A	chaperonin containing TCP1 subunit 6A	1307	0.350317	149	52	43	0.545014	0.585838	0.940196	0	NA	NA	---	8	0.756369	0.449566	0.927841	17	0.728781	0.466268	0.966669	0	0	1	277	0	0	0	0
909	CD1A	CD1a molecule	349	0.732858	13	5	3	NA	NA	---	0	NA	NA	---	0	NA	NA	---	2	NA	NA	---	0	0	0	---	---	---	0	0
914	CD2	CD2 molecule	835	0.675534	34	5	20	-2.35085	0.0189667	0.501646	0	NA	NA	---	1	0.465738	0.641527	---	1	0.239839	0.810515	---	0	0	1	---	0	1	0	0
915	CD3D	CD3d molecule	420	0.646344	17	7	8	-0.487976	0.625828	0.947487	0	NA	NA	---	2	-0.952556	0.341378	---	2	-0.862627	0.388848	---	0	0	1	---	0	0	0	0
916	CD3E	CD3e molecule	640	0.679621	17	3	6	-0.778762	0.436414	0.912963	0	NA	NA	---	1	-0.862273	0.388867	---	3	-0.330683	0.740994	0.991001	0	0	1	---	0	0	0	0
917	CD3G	CD3g molecule	547	0.706235	18	4	5	-0.241321	0.8094	0.984112	0	NA	NA	---	2	0.262132	0.793321	---	2	-0.456437	0.648261	---	0	0	1	---	0	0	0	0
919	CD247	CD247 molecule	526	0.729887	25	9	12	-0.176568	0.859918	0.992713	0	NA	NA	---	0	NA	NA	---	1	-0.720843	0.471335	---	0	0	1	---	0	0	0	0
920	CD4	CD4 molecule	966	0.643343	65	20	24	-0.114459	0.908899	0.99392	2	0.496457	0.619687	---	5	-0.015997	0.98724	1.00097	7	-0.786174	0.431962	0.954341	0	0	1	---	0	0	0	0
921	CD5	CD5 molecule	700	0.602892	28	7	10	-0.216407	0.828735	0.98924	0	NA	NA	---	4	-0.20853	0.834877	0.986373	0	NA	NA	---	0	0	1	---	0	0	0	0
922	CD5L	CD5 molecule like	1218	0.0101894	47	20	11	1.36765	0.17168	0.810311	0	NA	NA	---	3	0.268389	0.788446	0.981254	4	0.986605	0.324035	0.924823	0	0	1	---	0	0	0	0
923	CD6	CD6 molecule	383	0.610468	16	4	5	NA	NA	---	1	NA	NA	---	0	NA	NA	---	2	NA	NA	---	0	0	0	---	---	---	0	0
924	CD7	CD7 molecule	368	0.543449	26	9	11	NA	NA	---	0	NA	NA	---	5	NA	NA	---	6	NA	NA	---	0	0	0	---	---	---	0	0
925	CD8A	CD8a molecule	838	0.708713	45	17	11	1.32573	0.185296	0.820397	0	NA	NA	---	2	1.86135	0.0630509	---	2	0.432005	0.665851	---	0	0	1	---	0	0	0	0
926	CD8B	CD8b molecule	108	0.516864	7	3	2	NA	NA	---	0	NA	NA	---	0	NA	NA	---	0	NA	NA	---	0	0	0	---	---	---	0	0
928	CD9	CD9 molecule	1303	0.628776	85	26	36	-0.926073	0.354582	0.902532	4	-0.439986	0.660021	0.952952	8	0.352799	0.724297	0.972242	15	-0.237361	0.812414	0.996258	0	0	1	---	0	0	0	0
929	CD14	CD14 molecule	1307	0.703496	42	15	17	-0.379664	0.704258	0.969509	0	NA	NA	---	2	-0.346525	0.729005	---	4	-0.0768403	0.938763	0.998931	0	0	1	---	0	0	0	0
930	CD19	CD19 molecule	81	0.780741	3	0	1	NA	NA	---	0	NA	NA	---	0	NA	NA	---	1	NA	NA	---	0	0	0	---	---	---	0	0
931	MS4A1	membrane spanning 4-domains A1	395	0.76172	22	7	7	NA	NA	---	0	NA	NA	---	1	NA	NA	---	2	NA	NA	---	0	0	0	---	---	---	0	0
933	CD22	CD22 molecule	79	0.715388	4	1	1	NA	NA	---	0	NA	NA	---	0	NA	NA	---	0	NA	NA	---	0	0	0	---	---	---	0	0
940	CD28	CD28 molecule	76	0.477551	3	1	0	NA	NA	---	0	NA	NA	---	0	NA	NA	---	0	NA	NA	---	1	0	0	---	---	---	0	0
942	CD86	CD86 molecule	209	0.572822	5	1	2	NA	NA	---	0	NA	NA	---	1	NA	NA	---	0	NA	NA	---	0	0	0	---	---	---	0	0
945	CD33	CD33 molecule	684	0.427819	22	6	8	-0.99403	0.320567	0.888435	2	-0.715863	0.474325	---	3	-0.151348	0.879746	0.988532	0	NA	NA	---	0	0	1	---	0	0	0	0
947	CD34	CD34 molecule	989	0.603874	40	11	11	0.205042	0.837582	0.990647	0	NA	NA	---	3	-0.170582	0.864588	0.987966	2	1.32921	0.184091	---	0	0	1	---	0	0	0	0
948	CD36	CD36 molecule	1150	0.679245	52	18	18	0.141457	0.887534	0.99275	12	1.74853	0.0806424	0.631221	3	1.12729	0.259858	0.845956	7	-0.656281	0.511777	0.973324	0	0	1	---	0	0	0	0
949	SCARB1	scavenger receptor class B member 1	1008	0.617439	37	12	18	-0.954753	0.339936	0.896033	1	-0.4967	0.619511	---	6	-0.718803	0.472432	0.930031	4	0.810133	0.418059	0.95672	0	0	1	---	0	0	0	0
950	SCARB2	scavenger receptor class B member 2	1307	0.514651	49	13	20	-0.300966	0.763489	0.980086	2	-1.32021	0.187	---	2	-0.51689	0.605321	---	3	0.485901	0.62712	0.979571	0	0	1	---	0	0	0	0
951	CD37	CD37 molecule	296	0.582918	14	6	4	NA	NA	---	0	NA	NA	---	1	NA	NA	---	0	NA	NA	---	0	0	0	---	---	---	0	0
952	CD38	CD38 molecule	1254	0.700767	53	13	21	-1.40193	0.161187	0.8045	3	-0.870599	0.384143	0.878854	5	-1.18573	0.235959	0.841559	3	-0.193219	0.846819	0.997974	0	0	1	---	0	0	0	0
953	ENTPD1	ectonucleoside triphosphate diphosphohydrolase 1	1305	0.610878	48	16	18	-0.440341	0.659764	0.955786	3	-1.0152	0.310202	0.846606	4	0.499787	0.61731	0.963539	3	0.188125	0.850808	0.998352	0	0	1	---	0	0	0	0
954	ENTPD2	ectonucleoside triphosphate diphosphohydrolase 2	655	0.474864	40	12	9	0.597963	0.550076	0.935864	0	NA	NA	---	3	0.637873	0.523785	0.946709	3	-0.817117	0.414166	0.954795	0	0	1	---	0	0	0	0
955	ENTPD6	ectonucleoside triphosphate diphosphohydrolase 6 (putative)	329	0.346798	13	1	5	NA	NA	---	0	NA	NA	---	0	NA	NA	---	3	NA	NA	---	0	0	0	---	---	---	0	0
956	ENTPD3	ectonucleoside triphosphate diphosphohydrolase 3	570	0.652674	13	2	6	1.58101	0.114444	0.752286	0	NA	NA	---	1	2.22478	0.0264964	---	0	NA	NA	---	0	0	1	---	0	0	0	0
957	ENTPD5	ectonucleoside triphosphate diphosphohydrolase 5	1077	0.662239	45	16	14	1.17245	0.241279	0.853113	1	4.33937	1.56579e-05	---	3	-0.303048	0.761913	0.979334	5	-0.600609	0.548229	0.975929	0	0	1	---	0	0	0	0
958	CD40	CD40 molecule	949	0.650038	39	12	9	0.281308	0.778536	0.983738	0	NA	NA	---	2	-1.25181	0.210952	---	1	0.807558	0.419551	---	0	0	1	---	0	0	0	0
960	CD44	CD44 molecule (Indian blood group)	1307	0.745172	60	14	26	-2.05227	0.0403452	0.607711	5	-1.20676	0.227748	0.792748	5	-1.16846	0.242838	0.845884	6	-1.57168	0.116271	0.774189	0	0	1	---	0	0	0	0
961	CD47	CD47 molecule	1285	0.505731	54	16	19	0.361032	0.718136	0.972015	1	-0.453442	0.650308	---	3	1.20593	0.228072	0.835774	8	-1.15577	0.247995	0.87596	0	0	1	---	0	0	0	0
962	CD48	CD48 molecule	957	0.739509	33	8	14	-1.86077	0.0630888	0.664312	2	-1.66427	0.0963909	---	2	-1.11534	0.26499	---	2	0.475795	0.634331	---	0	0	1	1120	0	0	0	0
963	CD53	CD53 molecule	809	0.513612	18	6	6	-0.214203	0.830444	0.989054	0	NA	NA	---	0	NA	NA	---	2	0.280825	0.778918	---	0	0	1	---	0	0	0	0
965	CD58	CD58 molecule	1054	0.413442	33	12	11	0.735598	0.462142	0.919993	1	1.35624	0.175317	---	2	-0.677972	0.497941	---	3	0.720044	0.47166	0.969497	0	0	1	---	0	0	0	0
966	CD59	CD59 molecule (CD59 blood group)	1219	0.523392	47	13	18	-0.661881	0.508175	0.930054	1	-1.4798	0.13919	---	5	0.321062	0.748219	0.977768	1	0.828439	0.407587	---	0	0	1	---	0	0	0	0
967	CD63	CD63 molecule	1297	0.485566	76	25	27	0.61348	0.539668	0.934566	1	0.187319	0.851441	---	6	0.822424	0.410989	0.917373	6	1.27068	0.204074	0.857246	0	0	1	---	0	0	0	0
968	CD68	CD68 molecule	634	0.242443	39	17	6	0.24216	0.808736	0.984375	0	NA	NA	---	4	-1.27484	0.202844	0.818952	7	1.62914	0.103793	0.761597	0	0	1	---	0	0	0	0
970	CD70	CD70 molecule	239	0.671053	6	1	2	NA	NA	---	1	NA	NA	---	0	NA	NA	---	0	NA	NA	---	0	0	0	---	---	---	0	0
971	CD72	CD72 molecule	314	0.490905	21	8	8	NA	NA	---	0	NA	NA	---	1	NA	NA	---	0	NA	NA	---	0	0	0	---	---	---	0	0
972	CD74	CD74 molecule	1307	0.752287	46	15	17	-0.525403	0.599393	0.942732	1	-1.60298	0.109185	---	3	2.32976	0.0199727	0.483509	4	0.911892	0.361996	0.94445	1	0	1	---	0	0	0	0
973	CD79A	CD79a molecule	420	0.666419	24	6	10	0.0818506	0.934805	0.997885	0	NA	NA	---	1	0.502552	0.615549	---	1	0.502552	0.615549	---	1	0	1	---	0	0	0	0
975	CD81	CD81 molecule	1303	0.427228	58	20	21	0.533356	0.59388	0.941555	1	0.617769	0.536837	---	3	1.43958	0.150229	0.777176	3	0.738482	0.460356	0.963347	0	0	1	---	0	0	0	0
976	ADGRE5	adhesion G protein-coupled receptor E5	1292	0.643271	111	36	43	-1.2787	0.201235	0.827693	8	-2.06423	0.0391984	0.534902	7	-0.315419	0.752496	0.97664	7	0.749709	0.453569	0.960706	0	0	1	---	0	0	0	0
977	CD151	CD151 molecule (Raph blood group)	1285	0.470532	80	28	22	1.23436	0.2173	0.840587	1	0.234746	0.814444	---	8	2.31686	0.0206702	0.490916	5	0.702722	0.482359	0.972956	0	0	1	---	0	0	0	0
978	CDA	cytidine deaminase	1034	0.542671	28	9	4	2.14391	0.0322771	0.579779	2	1.12085	0.262616	---	2	1.30352	0.192694	---	3	-0.405356	0.685301	0.983559	0	0	1	---	0	0	0	0
983	CDK1	cyclin dependent kinase 1	1177	0.678587	33	18	11	2.6643	0.00782214	0.377147	0	NA	NA	---	1	1.63934	0.101415	---	3	1.40801	0.159396	0.827246	0	0	1	---	0	0	1	0
984	CDK11B	cyclin dependent kinase 11B	1245	0.266484	83	36	23	0.979315	0.327617	0.889386	5	-0.2198	0.826063	0.977582	8	1.66197	0.0967739	0.708846	13	0.6484	0.516848	0.97321	0	0	1	---	0	0	0	0
987	LRBA	LPS responsive beige-like anchor protein	1307	0.717749	54	16	21	-0.502107	0.615678	0.94677	27	-1.00175	0.31665	0.845497	2	-0.300729	0.76367	---	6	-0.73042	0.465266	0.966191	0	0	1	---	0	0	0	0
988	CDC5L	cell division cycle 5 like	1307	0.373502	64	23	20	-1.33458	0.182251	0.816604	6	-0.992623	0.32108	0.846335	3	0.260298	0.794676	0.981603	7	-1.0078	0.313741	0.917618	0	0	1	---	0	0	0	0
989	SEPTIN7	septin 7	1260	0.43182	51	17	19	-0.57287	0.566836	0.936088	9	-0.715436	0.474474	0.895518	0	NA	NA	---	9	0.0168094	0.986591	0.996945	0	0	1	---	0	0	0	0
991	CDC20	cell division cycle 20	532	0.640191	26	9	8	-1.2779	0.201857	0.829233	0	NA	NA	---	0	NA	NA	---	2	-0.305417	0.760171	---	0	0	1	---	0	0	0	0
995	CDC25C	cell division cycle 25C	149	0.538769	6	4	0	NA	NA	---	0	NA	NA	---	0	NA	NA	---	0	NA	NA	---	0	0	0	---	---	---	0	0
996	CDC27	cell division cycle 27	1227	0.447924	80	22	28	-0.301033	0.763441	0.980149	5	1.14782	0.251268	0.820011	8	0.272447	0.785325	0.981265	6	-0.432196	0.665676	0.979653	0	0	1	---	0	0	0	0
997	CDC34	cell division cycle 34	1102	0.345404	93	39	20	-0.407861	0.683456	0.964052	0	NA	NA	---	8	-1.89007	0.0590157	0.63361	7	0.263088	0.792533	0.993484	0	0	1	---	0	0	0	0
998	CDC42	cell division cycle 42	1289	0.0426764	54	18	25	-0.110157	0.912303	0.994082	2	0.0447861	0.964285	---	8	0.602386	0.547024	0.947994	3	-0.254229	0.79936	0.994275	0	0	1	---	0	0	0	0
999	CDH1	cadherin 1	1193	0.580047	71	23	25	0.833652	0.404647	0.912424	1	0.448794	0.653663	---	5	0.972363	0.33107	0.881075	6	0.499702	0.617379	0.981253	1	1	1	---	0	0	0	0
1000	CDH2	cadherin 2	1054	0.611209	47	21	11	3.33576	0.000880872	0.15851	3	2.28207	0.0226873	0.457305	7	1.786	0.0743915	0.663492	4	0.988267	0.323253	0.924276	0	0	1	---	0	1	1	0
1001	CDH3	cadherin 3	750	0.70174	43	18	14	-0.297744	0.765983	0.980539	2	0.309139	0.757304	---	2	-1.24583	0.213226	---	1	-1.09775	0.272673	---	0	0	1	---	0	0	0	0
1002	CDH4	cadherin 4	452	0.331813	28	4	12	-0.0506013	0.959666	0.997582	9	-0.00018507	0.999852	0.999852	0	NA	NA	---	3	-1.28118	0.200803	0.854403	0	0	1	---	0	0	0	0
1003	CDH5	cadherin 5	1189	0.667609	43	14	15	0.679801	0.496765	0.928566	0	NA	NA	---	5	1.1782	0.238957	0.845043	3	-0.504259	0.614174	0.980892	0	0	1	---	0	0	0	0
1004	CDH6	cadherin 6	993	0.723965	43	16	8	1.14973	0.250535	0.860185	2	0.961785	0.336395	---	7	1.73222	0.0835493	0.683883	2	0.398468	0.690372	---	0	0	1	---	0	0	0	0
1005	CDH7	cadherin 7	11	0.352531	2	0	0	NA	NA	---	0	NA	NA	---	0	NA	NA	---	0	NA	NA	---	0	0	0	---	---	---	0	0
1007	CDH9	cadherin 9	223	0.376897	5	1	2	NA	NA	---	1	NA	NA	---	0	NA	NA	---	3	NA	NA	---	0	0	0	---	---	---	0	0
1009	CDH11	cadherin 11	1275	0.743517	52	23	15	0.276695	0.78206	0.983504	6	0.212725	0.831576	0.975497	7	-1.01082	0.312295	0.875712	5	0.316677	0.751541	0.991965	1	0	1	---	0	0	0	0
1012	CDH13	cadherin 13	1278	0.677941	50	13	15	-0.597398	0.550349	0.93617	41	0.783759	0.433329	0.886197	1	0.257285	0.797001	---	6	1.50825	0.131742	0.786055	0	0	1	---	0	0	0	0
1014	CDH16	cadherin 16	278	0.417438	3	1	1	NA	NA	---	0	NA	NA	---	0	NA	NA	---	0	NA	NA	---	0	0	0	---	---	---	0	0
1015	CDH17	cadherin 17	331	0.750095	13	6	2	NA	NA	---	2	NA	NA	---	0	NA	NA	---	1	NA	NA	---	1	0	0	---	---	---	0	0
1017	CDK2	cyclin dependent kinase 2	1291	0.57657	75	37	16	3.48303	0.000512579	0.120122	1	1.23944	0.215411	---	6	2.98774	0.00286428	0.206426	5	2.76317	0.00580679	0.283943	0	0	1	---	0	0	1	0
1019	CDK4	cyclin dependent kinase 4	1305	0.343523	87	44	18	4.10011	4.38858e-05	0.0368531	5	2.03631	0.0419239	0.538722	21	2.91328	0.0036384	0.237633	21	2.91006	0.00367576	0.258501	1	1	1	20	1	1	1	0
1020	CDK5	cyclin dependent kinase 5	1306	0.602297	55	22	17	-0.455086	0.649124	0.953809	0	NA	NA	---	5	-1.90653	0.0568036	0.631486	8	0.878155	0.380024	0.952189	0	0	1	---	0	0	0	0
1021	CDK6	cyclin dependent kinase 6	1292	0.710795	65	27	16	3.6432	0.000280098	0.094085	9	2.31863	0.0205728	0.456449	6	3.17434	0.00153773	0.155509	8	1.80101	0.0719378	0.691641	1	0	1	84	0	1	1	0
1022	CDK7	cyclin dependent kinase 7	1097	0.263192	23	11	5	1.40933	0.159026	0.801253	2	-0.145467	0.884369	---	2	-0.146264	0.88374	---	1	0.00286381	0.997716	---	0	0	1	---	0	0	0	0
1024	CDK8	cyclin dependent kinase 8	446	0.254277	9	0	2	-0.393258	0.694323	0.965327	0	NA	NA	---	1	0.179844	0.857359	---	1	-0.398577	0.690402	---	0	0	1	---	0	0	0	0
1025	CDK9	cyclin dependent kinase 9	1297	0.0516679	62	23	19	0.992432	0.321175	0.887923	0	NA	NA	---	8	1.24995	0.211546	0.830553	2	0.102238	0.918584	---	0	0	1	---	0	0	0	0
1026	CDKN1A	cyclin dependent kinase inhibitor 1A	536	0.529351	20	9	7	0.0870961	0.930629	0.997335	0	NA	NA	---	2	-0.142914	0.886413	---	2	0.971034	0.331981	---	1	0	1	---	0	0	0	0
1027	CDKN1B	cyclin dependent kinase inhibitor 1B	1079	0.536965	44	15	19	0.185004	0.853261	0.992533	1	0.0942749	0.924909	---	7	1.07062	0.284583	0.860337	2	0.0720886	0.942545	---	1	0	1	---	0	0	0	0
1028	CDKN1C	cyclin dependent kinase inhibitor 1C	583	0.590449	16	5	3	-0.40677	0.68433	0.963531	0	NA	NA	---	0	NA	NA	---	1	-1.98888	0.0471916	---	0	0	1	---	0	0	0	0
1029	CDKN2A	cyclin dependent kinase inhibitor 2A	1014	0.532177	163	25	72	-1.56874	0.117026	0.754011	23	-0.623118	0.533349	0.916862	32	-1.4148	0.15744	0.771211	42	-2.18896	0.0288311	0.514113	1	1	1	---	0	0	0	0
1031	CDKN2C	cyclin dependent kinase inhibitor 2C	1205	0.57332	46	16	14	-0.394686	0.693145	0.964488	2	-1.97171	0.0488743	---	4	0.117315	0.906631	0.993807	6	-0.900753	0.367902	0.948394	1	0	1	---	0	0	0	0
1032	CDKN2D	cyclin dependent kinase inhibitor 2D	92	0.40242	9	2	0	NA	NA	---	0	NA	NA	---	1	NA	NA	---	1	NA	NA	---	0	0	0	---	---	---	0	0
1039	CDR2	cerebellar degeneration related protein 2	819	0.526719	33	10	8	0.188095	0.85085	0.993743	0	NA	NA	---	0	NA	NA	---	2	0.301908	0.7628	---	0	0	1	---	0	0	0	0
1040	CDS1	CDP-diacylglycerol synthase 1	894	0.442053	23	5	13	-0.937745	0.348634	0.898512	2	-0.216198	0.828883	---	2	0.288056	0.773372	---	1	0.743611	0.457311	---	0	0	1	---	0	0	0	0
1041	CDSN	corneodesmosin	306	0.316597	41	8	11	NA	NA	---	0	NA	NA	---	2	NA	NA	---	2	NA	NA	---	0	0	0	---	---	---	0	0
1044	CDX1	caudal type homeobox 1	49	0.246599	3	2	0	NA	NA	---	0	NA	NA	---	0	NA	NA	---	0	NA	NA	---	0	0	0	---	---	---	0	0
1045	CDX2	caudal type homeobox 2	46	0.184087	1	1	0	NA	NA	---	0	NA	NA	---	0	NA	NA	---	1	NA	NA	---	1	0	0	---	---	---	0	0
1047	CLGN	calmegin	1082	0.404854	28	14	2	2.04795	0.0408105	0.610159	2	0.825898	0.409047	---	2	-0.329774	0.741635	---	8	1.83797	0.0663457	0.684115	0	0	1	---	0	0	0	0
1048	CEACAM5	carcinoembryonic antigen related cell adhesion molecule 5	706	0.747683	51	20	17	0.898582	0.369187	0.906285	1	0.325732	0.744726	---	4	-0.523395	0.600867	0.963292	5	3.62665	0.000308191	0.0688916	0	0	1	900	0	0	0	0
1050	CEBPA	CCAAT/enhancer binding protein alpha	474	0.536888	42	16	15	-0.679655	0.497064	0.928781	0	NA	NA	---	5	-2.25138	0.0248315	0.522462	5	1.04575	0.296226	0.907529	1	0	1	---	0	0	0	0
1051	CEBPB	CCAAT/enhancer binding protein beta	941	0.611406	59	22	19	-1.37908	0.168205	0.809072	0	NA	NA	---	4	-0.703421	0.48197	0.933855	4	-0.406899	0.684176	0.984427	0	0	1	---	0	0	0	0
1052	CEBPD	CCAAT/enhancer binding protein delta	654	0.462655	32	10	12	0.0666068	0.946916	0.99896	0	NA	NA	---	3	-0.722521	0.470239	0.928337	3	0.561701	0.574517	0.979276	0	0	1	---	0	0	0	0
1054	CEBPG	CCAAT/enhancer binding protein gamma	425	0.276486	29	12	7	0.730617	0.465428	0.920173	0	NA	NA	---	1	0.683824	0.494471	---	2	-0.604933	0.545556	---	0	0	1	---	0	0	0	1
1056	CEL	carboxyl ester lipase	371	0.527557	10	1	4	NA	NA	---	0	NA	NA	---	0	NA	NA	---	0	NA	NA	---	0	0	0	---	---	---	0	0
1059	CENPB	centromere protein B	1051	0.205792	41	15	13	1.27316	0.203248	0.83021	0	NA	NA	---	7	1.44705	0.148186	0.774274	1	-0.198913	0.84237	---	0	0	1	---	0	0	0	0
1060	CENPC	centromere protein C	940	0.257687	35	9	8	0.997933	0.318574	0.889271	6	1.15331	0.249084	0.818949	1	0.783671	0.433434	---	1	-0.892453	0.372383	---	0	0	1	---	0	0	0	0
1062	CENPE	centromere protein E	799	0.044248	24	10	7	0.934669	0.350246	0.899448	1	0.82016	0.412374	---	1	0.381312	0.703075	---	2	-0.832802	0.40521	---	0	0	1	---	0	0	0	0
1063	CENPF	centromere protein F	954	0.497501	36	12	7	0.85556	0.39246	0.909991	4	-0.977326	0.32866	0.844657	3	0.844286	0.398725	0.911082	2	0.369327	0.711968	---	0	0	1	---	0	0	0	0
1066	CES1	carboxylesterase 1	1282	0.779927	45	13	13	-1.85367	0.0640196	0.667832	4	-0.763931	0.445051	0.887799	3	-1.15978	0.246356	0.84546	8	-2.13578	0.0328889	0.537472	0	0	1	---	0	0	0	0
1069	CETN2	centrin 2	1285	0.429456	46	11	15	-1.1823	0.23731	0.853148	1	-1.30914	0.190723	---	3	-0.142792	0.886477	0.991299	2	1.92078	0.0549833	---	0	0	1	---	0	0	0	0
1070	CETN3	centrin 3	1013	0.35991	30	10	11	-1.128	0.259593	0.866773	0	NA	NA	---	0	NA	NA	---	3	-0.868243	0.385471	0.953621	0	0	1	---	0	0	0	0
1071	CETP	cholesteryl ester transfer protein	553	0.15458	18	6	6	0.140718	0.888146	0.992883	0	NA	NA	---	1	0.303512	0.761617	---	0	NA	NA	---	0	0	1	---	0	0	0	0
1072	CFL1	cofilin 1	1307	0.431674	101	35	30	0.170804	0.864405	0.992436	6	1.34523	0.178789	0.766877	7	-3.45637	0.000565333	0.11077	5	0.147241	0.882965	0.993434	0	0	1	---	0	0	0	0
1073	CFL2	cofilin 2	1220	0.442287	68	27	18	0.638026	0.523578	0.932173	0	NA	NA	---	7	0.262209	0.793205	0.981527	11	0.715054	0.474714	0.969093	0	0	1	---	0	0	0	1
1075	CTSC	cathepsin C	1290	0.608031	45	18	14	0.848205	0.396484	0.910521	2	0.201149	0.840614	---	4	0.205412	0.837283	0.986427	7	1.3699	0.17096	0.823742	0	0	1	---	0	0	0	0
1080	CFTR	cystic fibrosis transmembrane conductance regulator	291	0.492715	10	3	0	NA	NA	---	0	NA	NA	---	0	NA	NA	---	1	NA	NA	---	0	0	0	---	---	---	0	0
1081	CGA	glycoprotein hormones, alpha polypeptide	23	0.711307	2	1	0	NA	NA	---	0	NA	NA	---	0	NA	NA	---	0	NA	NA	---	0	0	0	---	---	---	0	0
1087	CEACAM7	carcinoembryonic antigen related cell adhesion molecule 7	431	0.631683	24	7	4	0.796224	0.426352	0.909472	0	NA	NA	---	1	1.56337	0.118718	---	3	0.783028	0.434052	0.954579	0	0	1	---	0	0	0	0
1088	CEACAM8	carcinoembryonic antigen related cell adhesion molecule 8	756	0.0923388	39	15	12	-0.0437451	0.965119	0.99759	0	NA	NA	---	1	-0.319118	0.749727	---	1	-0.662538	0.507833	---	0	0	1	---	0	0	0	0
1101	CHAD	chondroadherin	515	0.211851	22	6	7	-0.0885575	0.929469	0.997047	0	NA	NA	---	5	-1.61011	0.108002	0.723478	3	1.53207	0.126135	0.784768	0	0	1	---	0	0	0	0
1102	RCBTB2	RCC1 and BTB domain containing protein 2	1032	0.450199	49	11	25	-1.77772	0.0757495	0.684599	3	-0.543085	0.587191	0.938288	0	NA	NA	---	6	-1.63912	0.101499	0.755391	0	0	1	---	0	0	0	0
1104	RCC1	regulator of chromosome condensation 1	1289	0.614657	85	39	24	0.360107	0.718827	0.971907	2	1.92715	0.0541835	---	5	0.0279159	0.977734	1.00055	6	0.832911	0.405051	0.954884	0	0	1	---	0	0	0	0
1105	CHD1	chromodomain helicase DNA binding protein 1	1035	0.352846	26	10	7	0.18752	0.85129	0.993221	0	NA	NA	---	3	-0.0885471	0.929459	0.997554	1	0.123098	0.902054	---	0	0	1	---	0	0	0	0
1106	CHD2	chromodomain helicase DNA binding protein 2	1150	0.256552	44	20	10	0.488213	0.625493	0.947692	4	-0.212646	0.831641	0.975202	4	-0.136546	0.891414	0.991338	2	0.404746	0.685741	---	1	0	1	---	0	0	0	0
1107	CHD3	chromodomain helicase DNA binding protein 3	1276	0.326091	84	35	24	0.558465	0.576626	0.938718	3	0.714887	0.474811	0.89506	4	1.70448	0.0885379	0.694785	6	0.197634	0.843364	0.999169	0	1	1	---	0	0	0	0
1108	CHD4	chromodomain helicase DNA binding protein 4	1307	0.348382	89	47	17	0.974712	0.329886	0.891941	3	-0.476292	0.633947	0.950459	7	-0.603481	0.546295	0.948565	10	1.18306	0.237003	0.872077	1	0	1	278	0	0	0	1
1109	AKR1C4	aldo-keto reductase family 1 member C4	601	0.526024	28	16	3	3.14987	0.00171664	0.233765	1	1.65266	0.098936	---	3	2.41288	0.0161331	0.447586	4	0.1103	0.912209	0.994863	0	0	1	28	1	1	1	0
1111	CHEK1	checkpoint kinase 1	703	0.650587	20	8	4	-0.204983	0.837646	0.990607	0	NA	NA	---	3	-0.701455	0.483257	0.934327	0	NA	NA	---	0	0	1	---	0	0	0	0
1112	FOXN3	forkhead box N3	463	0.166331	16	5	5	0.761238	0.446915	0.917596	6	0.748064	0.454813	0.889439	1	1.15599	0.248302	---	0	NA	NA	---	0	0	1	---	0	0	0	0
1113	CHGA	chromogranin A	936	0.480458	25	9	6	1.00519	0.31507	0.888846	0	NA	NA	---	0	NA	NA	---	0	NA	NA	---	0	0	1	---	0	0	0	0
1114	CHGB	chromogranin B	716	0.503706	31	12	5	1.2841	0.199532	0.825064	0	NA	NA	---	0	NA	NA	---	1	-1.07869	0.281096	---	0	0	1	---	0	0	0	0
1116	CHI3L1	chitinase 3 like 1	1197	0.639043	80	27	22	1.57899	0.114606	0.751879	2	3.41057	0.000670239	---	4	1.74802	0.0807215	0.674832	5	-0.25724	0.797038	0.994154	0	0	1	---	0	0	0	0
1117	CHI3L2	chitinase 3 like 2	199	0.707929	6	2	1	NA	NA	---	0	NA	NA	---	0	NA	NA	---	0	NA	NA	---	0	0	0	---	---	---	0	0
1118	CHIT1	chitinase 1	975	0.453413	46	14	11	0.893633	0.371743	0.904844	2	1.65763	0.0977198	---	2	-0.328811	0.742371	---	5	1.16891	0.242732	0.87515	0	1	1	---	0	0	0	0
1119	CHKA	choline kinase alpha	846	0.316011	90	40	17	0.983391	0.325701	0.89018	3	-0.0145212	0.988418	0.997474	8	1.10443	0.269725	0.851548	6	0.196073	0.844601	0.998179	0	0	1	---	0	0	0	0
1120	CHKB	choline kinase beta	1174	0.328014	38	15	13	0.921238	0.357118	0.902604	1	-1.37987	0.167894	---	4	1.15979	0.246375	0.845061	8	0.306199	0.759508	0.992642	0	0	1	---	0	0	0	0
1121	CHM	CHM, Rab escort protein 1	1105	0.396181	27	14	8	0.919105	0.358244	0.903184	6	1.99321	0.046487	0.545118	1	-1.21723	0.223781	---	1	-0.575604	0.565001	---	0	0	1	---	0	0	0	0
1122	CHML	CHM like, Rab escort protein 2	1014	0.483703	22	5	3	0.545516	0.585521	0.940136	1	1.61056	0.107591	---	2	-0.643642	0.519956	---	3	-0.897368	0.369739	0.945343	0	0	1	---	0	0	0	0
1123	CHN1	chimerin 1	1023	0.450036	34	7	9	0.591911	0.554043	0.935348	3	-0.403792	0.686451	0.95404	3	0.937563	0.348694	0.887302	2	-0.528795	0.597065	---	0	0	1	---	0	0	0	0
1124	CHN2	chimerin 2	800	0.375031	18	4	3	0.826042	0.409032	0.911703	1	0.104018	0.917181	---	1	0.386118	0.699514	---	0	NA	NA	---	0	0	1	---	0	0	0	0
1130	LYST	lysosomal trafficking regulator	912	0.402561	40	13	13	0.85183	0.394536	0.910198	6	-0.164185	0.869623	0.985274	1	-1.04995	0.294025	---	3	1.71546	0.0866079	0.73155	0	0	1	---	0	0	0	0
1147	CHUK	conserved helix-loop-helix ubiquitous kinase	1256	0.34845	55	14	19	-1.99607	0.0461456	0.622502	1	-3.23108	0.00126573	---	8	-1.05237	0.292837	0.864042	2	0.965572	0.334447	---	0	0	1	---	0	0	0	0
1152	CKB	creatine kinase B	1307	0.635549	66	24	21	-0.150348	0.880513	0.993276	1	0.981955	0.326306	---	7	-0.941053	0.346854	0.887663	4	0.634752	0.525703	0.970326	0	0	1	---	0	0	0	0
1153	CIRBP	cold inducible RNA binding protein	1307	0.518403	121	44	36	0.253701	0.799767	0.983315	2	1.17601	0.23981	---	19	0.273897	0.784208	0.98163	6	0.0325359	0.97405	0.99813	0	0	1	---	0	0	0	0
1155	TBCB	tubulin folding cofactor B	1307	0.524592	95	37	34	1.07467	0.282725	0.872061	2	-1.55953	0.119117	---	6	1.50787	0.131833	0.760433	10	1.45216	0.146701	0.80403	0	0	1	---	0	0	0	0
1158	CKM	creatine kinase, M-type	1018	0.0762325	78	17	29	-2.52924	0.0115833	0.437173	0	NA	NA	---	5	-0.970047	0.332257	0.881239	2	-0.91657	0.359589	---	0	0	1	---	0	0	0	0
1160	CKMT2	creatine kinase, mitochondrial 2	993	0.324004	37	19	6	0.763966	0.445073	0.918116	2	0.775302	0.438349	---	3	0.13254	0.894584	0.991874	3	-0.318419	0.750235	0.992333	0	0	1	---	0	0	0	0
1161	ERCC8	ERCC excision repair 8, CSA ubiquitin ligase complex subunit	609	0.332968	15	3	3	0.202421	0.839657	0.991588	1	-0.0909132	0.927592	---	1	0.0840627	0.933035	---	0	NA	NA	---	0	0	1	---	0	0	0	0
1163	CKS1B	CDC28 protein kinase regulatory subunit 1B	1029	0.613421	55	23	13	-0.253067	0.800268	0.983451	1	-0.482473	0.629574	---	2	-0.142304	0.886868	---	7	0.461656	0.644427	0.980426	0	0	1	---	0	0	0	0
1164	CKS2	CDC28 protein kinase regulatory subunit 2	641	0.512484	11	5	5	1.0696	0.285212	0.874912	0	NA	NA	---	2	2.5038	0.0125403	---	1	-1.09231	0.275118	---	0	0	1	---	0	0	0	0
1173	AP2M1	adaptor related protein complex 2 subunit mu 1	1307	0.18881	97	30	43	-0.523727	0.600559	0.94324	2	-0.747197	0.455081	---	4	1.25667	0.209102	0.829789	4	-0.887606	0.374918	0.948894	0	0	1	---	0	0	0	0
1174	AP1S1	adaptor related protein complex 1 subunit sigma 1	1307	0.246685	97	36	25	0.267439	0.789174	0.984343	0	NA	NA	---	5	-0.848279	0.39644	0.908841	3	-0.403124	0.686924	0.983857	0	0	1	---	0	0	0	0
1175	AP2S1	adaptor related protein complex 2 subunit sigma 1	1307	0.0490451	83	20	37	-0.875561	0.381432	0.908674	0	NA	NA	---	7	-0.883614	0.377069	0.899971	6	0.596527	0.550928	0.97712	0	0	1	---	0	0	0	0
1176	AP3S1	adaptor related protein complex 3 subunit sigma 1	1307	0.358811	50	16	16	-0.798782	0.424564	0.909123	4	-0.894129	0.37142	0.873063	3	-1.34504	0.178848	0.78859	4	-0.636495	0.524567	0.971955	0	0	1	---	0	0	0	0
1178	CLC	Charcot-Leyden crystal galectin	966	0.3935	65	17	19	1.24569	0.213187	0.837212	0	NA	NA	---	4	1.50597	0.132407	0.760945	2	1.1084	0.267969	---	0	0	1	---	0	0	0	0
1179	CLCA1	chloride channel accessory 1	289	0.318657	4	2	1	NA	NA	---	0	NA	NA	---	1	NA	NA	---	0	NA	NA	---	0	0	0	---	---	---	0	0
1181	CLCN2	chloride voltage-gated channel 2	280	0.380213	17	8	8	NA	NA	---	0	NA	NA	---	1	NA	NA	---	4	NA	NA	---	0	0	0	---	---	---	0	0
1182	CLCN3	chloride voltage-gated channel 3	1059	0.537818	38	11	13	0.271679	0.785923	0.983697	3	0.614584	0.538964	0.919338	3	-0.38181	0.70268	0.973014	4	0.529968	0.596247	0.981307	0	0	1	---	0	0	0	0
1184	CLCN5	chloride voltage-gated channel 5	726	0.285008	13	5	3	0.896379	0.370352	0.905835	1	-0.195377	0.845154	---	0	NA	NA	---	1	0.135625	0.892156	---	0	0	1	---	0	0	0	0
1185	CLCN6	chloride voltage-gated channel 6	524	0.381542	30	7	10	0.214694	0.830091	0.989101	2	1.27978	0.201202	---	1	-0.842991	0.399628	---	2	-1.53162	0.126236	---	0	0	1	---	0	0	0	0
1186	CLCN7	chloride voltage-gated channel 7	1095	0.368575	68	20	19	0.994923	0.319997	0.888812	2	0.544525	0.586193	---	3	1.14654	0.251828	0.845269	10	1.07766	0.281426	0.901916	0	0	1	---	0	0	0	0
1188	CLCNKB	chloride voltage-gated channel Kb	203	0.254242	7	0	4	NA	NA	---	0	NA	NA	---	0	NA	NA	---	0	NA	NA	---	0	0	0	---	---	---	0	0
1191	CLU	clusterin	1292	0.284645	52	10	21	-0.842238	0.399813	0.908847	2	-0.889114	0.374109	---	4	-0.706467	0.480027	0.933841	1	1.61436	0.106698	---	0	0	1	---	0	0	0	0
1192	CLIC1	chloride intracellular channel 1	1307	0.612796	270	88	78	1.66825	0.0955085	0.71985	0	NA	NA	---	6	1.17627	0.239705	0.845303	3	1.11483	0.265129	0.890738	0	0	1	---	0	0	0	0
1193	CLIC2	chloride intracellular channel 2	1246	0.692992	42	15	15	0.398066	0.690651	0.964346	2	1.42191	0.155307	---	0	NA	NA	---	3	-0.288499	0.773013	0.991453	0	0	1	---	0	0	0	0
1195	CLK1	CDC like kinase 1	469	0.150082	12	4	4	0.168569	0.866211	0.992925	0	NA	NA	---	1	0.80719	0.419979	---	0	NA	NA	---	0	0	1	---	0	0	0	0
1196	CLK2	CDC like kinase 2	687	0.177709	32	15	3	2.64405	0.0083837	0.387535	1	0.372102	0.709935	---	1	1.24556	0.213362	---	4	1.1597	0.246584	0.87542	0	0	1	---	0	0	0	0
1198	CLK3	CDC like kinase 3	801	0.251654	18	9	6	1.44583	0.148626	0.786194	1	-1.75337	0.0799288	---	2	2.87166	0.00419334	---	0	NA	NA	---	0	0	1	---	0	0	0	0
1200	TPP1	tripeptidyl peptidase 1	1307	0.431266	39	9	16	-1.44963	0.147406	0.786345	0	NA	NA	---	3	-0.337899	0.735494	0.973928	5	-1.22168	0.222053	0.867558	0	0	1	---	0	0	0	0
1201	CLN3	CLN3, battenin	398	0.291737	13	4	4	NA	NA	---	2	NA	NA	---	2	NA	NA	---	0	NA	NA	---	0	0	0	---	---	---	0	0
1203	CLN5	CLN5, intracellular trafficking protein	1302	0.472385	42	10	13	-1.1287	0.259237	0.867019	1	-0.711905	0.476653	---	0	NA	NA	---	3	-1.65001	0.0991846	0.756147	0	0	1	---	0	0	0	0
1207	CLNS1A	chloride nucleotide-sensitive channel 1A	1285	0.363545	62	28	14	0.5202	0.603015	0.944596	3	-1.88001	0.0603369	0.610096	8	1.75183	0.0800448	0.673666	6	1.81709	0.0694397	0.689878	0	0	1	279	0	0	0	1
1209	CLPTM1	CLPTM1, transmembrane protein	1307	0.464566	114	49	32	1.3765	0.168905	0.80666	5	-1.65098	0.0989868	0.64677	10	0.360724	0.718365	0.970931	13	0.327672	0.743213	0.991004	0	0	1	---	0	0	0	0
1211	CLTA	clathrin light chain A	1307	0.326353	81	27	32	-0.536788	0.591507	0.94105	12	-0.213222	0.831187	0.976526	7	-0.407294	0.68386	0.97031	8	0.358316	0.720166	0.989358	0	0	1	---	0	0	0	0
1212	CLTB	clathrin light chain B	1307	0.526815	70	25	30	0.172668	0.86294	0.992903	0	NA	NA	---	10	0.94454	0.345071	0.886719	6	-0.207759	0.83545	0.998869	0	0	1	---	0	0	0	0
1213	CLTC	clathrin heavy chain	1307	0.255004	106	35	28	-0.293363	0.769292	0.981285	13	-1.64747	0.0997057	0.65009	12	1.30619	0.191721	0.802999	12	1.23212	0.21813	0.865194	1	0	1	---	0	0	0	0
1215	CMA1	chymase 1	889	0.419645	42	10	14	0.982467	0.326142	0.890419	0	NA	NA	---	2	5.14316	3.33737e-07	---	3	-0.396135	0.692103	0.984516	0	0	1	---	0	0	0	0
1230	CCR1	C-C motif chemokine receptor 1	365	0.662666	4	0	1	NA	NA	---	0	NA	NA	---	1	NA	NA	---	0	NA	NA	---	0	0	0	---	---	---	0	0
1244	ABCC2	ATP binding cassette subfamily C member 2	613	0.336412	17	2	4	0.658224	0.510646	0.930353	2	-0.770874	0.441085	---	0	NA	NA	---	1	4.44889	1.0289e-05	---	0	0	1	---	0	0	0	0
1264	CNN1	calponin 1	1301	0.626145	105	31	40	-0.791807	0.42862	0.909689	0	NA	NA	---	11	-0.216151	0.828904	0.987316	10	-0.0552363	0.955959	0.999223	0	0	1	---	0	0	0	0
1265	CNN2	calponin 2	1307	0.626149	121	30	37	-2.14271	0.0323232	0.579575	7	-2.00081	0.0456227	0.547473	6	0.0454285	0.963773	1.00014	6	-0.676088	0.499106	0.973482	0	0	1	---	0	0	0	0
1266	CNN3	calponin 3	1307	0.603928	41	14	12	-0.543718	0.58673	0.940728	3	0.110033	0.9124	0.988353	4	-0.713447	0.475698	0.931198	2	0.318259	0.75034	---	0	0	1	---	0	0	0	0
1267	CNP	2',3'-cyclic nucleotide 3' phosphodiesterase	1307	0.664304	110	41	32	2.0467	0.0408898	0.608636	1	2.77015	0.00568353	---	10	0.863587	0.387976	0.904315	5	-0.635795	0.525023	0.971937	0	0	1	99	1	1	1	0
1271	CNTFR	ciliary neurotrophic factor receptor	465	0.568256	46	13	20	-1.095	0.2741	0.874083	2	-1.22509	0.22118	---	1	0.404896	0.685746	---	1	0.199206	0.842191	---	0	0	1	---	0	0	0	0
1272	CNTN1	contactin 1	1070	0.660507	62	11	32	-2.59872	0.00948823	0.406863	9	-1.26641	0.205647	0.785892	2	0.253127	0.800219	---	1	0.967721	0.333407	---	0	0	1	---	0	0	0	0
1277	COL1A1	collagen type I alpha 1 chain	1307	0.584188	87	29	24	1.83548	0.0666652	0.666454	2	1.19927	0.230643	---	7	2.57244	0.0102095	0.370021	10	1.32987	0.183796	0.836034	1	0	1	---	0	0	0	0
1278	COL1A2	collagen type I alpha 2 chain	1307	0.654531	60	21	21	1.10786	0.268128	0.870748	2	-0.0976685	0.922211	---	6	0.51487	0.606732	0.964801	2	2.67691	0.00752485	---	0	0	1	---	0	0	0	0
1280	COL2A1	collagen type II alpha 1 chain	965	0.182048	59	15	19	-0.278967	0.780331	0.983539	2	-0.147136	0.883056	---	6	-0.739358	0.459873	0.926842	4	0.968109	0.333237	0.931547	1	0	1	---	0	0	0	0
1281	COL3A1	collagen type III alpha 1 chain	1301	0.692193	55	20	13	0.541753	0.588083	0.940801	3	0.716048	0.474092	0.895894	0	NA	NA	---	5	-0.754092	0.450932	0.960649	1	0	1	---	0	0	0	0
1282	COL4A1	collagen type IV alpha 1 chain	1307	0.379281	50	20	9	3.15951	0.00161713	0.236171	10	2.00765	0.0448891	0.549357	3	1.23995	0.215218	0.83041	7	0.618688	0.536231	0.973962	0	0	1	---	0	0	0	0
1284	COL4A2	collagen type IV alpha 2 chain	1307	0.4897	50	23	12	3.94551	8.39253e-05	0.049748	7	2.48956	0.0129156	0.394375	3	2.28412	0.0225266	0.509897	7	1.59183	0.111669	0.76806	0	0	1	85	0	0	1	0
1285	COL4A3	collagen type IV alpha 3 chain	788	0.127617	31	13	9	-0.426382	0.669948	0.958686	2	-0.695942	0.486675	---	1	0.225333	0.82178	---	1	-0.811202	0.417499	---	0	0	1	---	0	0	0	0
1286	COL4A4	collagen type IV alpha 4 chain	587	0.208491	20	8	5	0.269326	0.787776	0.983817	3	1.17789	0.239327	0.811083	0	NA	NA	---	1	-0.7256	0.46838	---	0	0	1	---	0	0	0	0
1287	COL4A5	collagen type IV alpha 5 chain	572	0.211531	27	7	6	0.668711	0.503956	0.930273	9	-0.325555	0.744883	0.960376	3	-0.129768	0.896797	0.991696	2	1.64256	0.101036	---	0	0	1	---	0	0	0	0
1288	COL4A6	collagen type IV alpha 6 chain	401	0.329538	15	4	5	0.841335	0.400676	0.909781	5	-0.333384	0.739024	0.960451	1	2.08413	0.037799	---	1	2.08413	0.037799	---	0	0	1	---	0	0	0	0
1289	COL5A1	collagen type V alpha 1 chain	1248	0.679853	76	26	23	0.927676	0.353758	0.902486	7	2.13478	0.0329765	0.498526	4	-0.228874	0.819005	0.987151	4	-1.65637	0.0979027	0.75651	0	0	1	---	0	0	0	0
1290	COL5A2	collagen type V alpha 2 chain	1216	0.58047	47	15	18	0.608975	0.542657	0.935081	7	-0.167948	0.866653	0.985893	5	0.335122	0.737592	0.974647	2	0.495382	0.620421	---	0	0	1	---	0	0	0	0
1291	COL6A1	collagen type VI alpha 1 chain	1307	0.417699	70	24	23	1.99135	0.046653	0.620214	1	1.26987	0.204361	---	9	2.84556	0.00450365	0.249893	13	-0.487945	0.625672	0.98049	0	0	1	---	0	0	0	0
1292	COL6A2	collagen type VI alpha 2 chain	1307	0.405715	66	20	27	0.833626	0.404646	0.912628	5	0.885274	0.376174	0.874903	10	-1.02241	0.30678	0.871155	7	2.03762	0.0417919	0.589134	0	0	1	---	0	0	0	0
1293	COL6A3	collagen type VI alpha 3 chain	1307	0.499939	54	24	14	0.0830168	0.933851	0.998135	4	0.102714	0.918206	0.98943	1	-0.940928	0.346918	---	1	-1.09812	0.272358	---	0	0	1	---	0	0	0	0
1294	COL7A1	collagen type VII alpha 1 chain	1092	0.388117	68	20	17	0.737062	0.461246	0.919662	0	NA	NA	---	4	-0.45523	0.649036	0.969379	3	-0.390021	0.696598	0.986204	0	0	1	---	0	0	0	0
1295	COL8A1	collagen type VIII alpha 1 chain	982	0.650918	57	17	19	-0.879948	0.379107	0.907856	2	0.755728	0.449997	---	3	-1.76622	0.077675	0.669907	3	-1.54565	0.122518	0.781694	0	0	1	---	0	0	0	0
1296	COL8A2	collagen type VIII alpha 2 chain	106	0.516092	12	4	3	NA	NA	---	0	NA	NA	---	1	NA	NA	---	1	NA	NA	---	0	0	0	---	---	---	0	0
1297	COL9A1	collagen type IX alpha 1 chain	54	-0.115532	3	0	0	NA	NA	---	0	NA	NA	---	0	NA	NA	---	0	NA	NA	---	0	0	0	---	---	---	0	0
1298	COL9A2	collagen type IX alpha 2 chain	346	0.351296	20	6	3	NA	NA	---	2	NA	NA	---	3	NA	NA	---	1	NA	NA	---	0	0	0	---	---	---	0	0
1300	COL10A1	collagen type X alpha 1 chain	601	0.55114	29	10	6	0.229218	0.81878	0.985882	0	NA	NA	---	1	1.69946	0.0897646	---	2	-1.14923	0.250931	---	0	0	1	---	0	0	0	0
1301	COL11A1	collagen type XI alpha 1 chain	856	0.723302	41	14	13	-0.0889855	0.929115	0.997198	7	-0.655126	0.512566	0.913203	4	-0.325081	0.745201	0.975451	2	0.717257	0.473415	---	0	0	1	---	0	0	0	0
1302	COL11A2	collagen type XI alpha 2 chain	403	0.273128	39	8	13	-1.60655	0.108965	0.744435	1	-2.07175	0.0389476	---	1	-0.0160043	0.987239	---	2	-1.62217	0.105577	---	0	0	1	---	0	0	0	0
1303	COL12A1	collagen type XII alpha 1 chain	1307	0.631341	72	17	27	-0.564227	0.572698	0.939456	8	-0.878488	0.379843	0.875512	6	-0.223798	0.82295	0.986973	7	-0.120094	0.904428	0.994871	0	0	1	---	0	0	0	0
1306	COL15A1	collagen type XV alpha 1 chain	1235	0.655709	45	11	21	-0.181112	0.85631	0.993099	4	0.130026	0.896568	0.9868	2	-0.545627	0.585422	---	3	0.0185118	0.985234	0.996538	0	0	1	---	0	0	0	0
1307	COL16A1	collagen type XVI alpha 1 chain	1060	0.551164	75	23	24	0.186253	0.852283	0.992541	1	-1.80233	0.0717822	---	6	0.765434	0.444187	0.924959	7	0.194964	0.845459	0.998062	0	0	1	---	0	0	0	0
1308	COL17A1	collagen type XVII alpha 1 chain	614	0.784843	17	6	6	-0.202975	0.839223	0.991774	0	NA	NA	---	0	NA	NA	---	0	NA	NA	---	0	0	1	---	0	0	0	0
1311	COMP	cartilage oligomeric matrix protein	1282	0.594678	98	33	31	-0.206007	0.836819	0.991024	1	-0.427137	0.669353	---	8	0.0779295	0.937896	0.998745	14	-0.626643	0.531007	0.973227	0	0	1	---	0	0	0	0
1312	COMT	catechol-O-methyltransferase	1307	0.612305	124	49	40	0.455177	0.649058	0.954269	3	1.94518	0.0519703	0.574468	9	-0.434231	0.664193	0.970744	10	0.519079	0.603795	0.980071	0	0	1	---	0	0	0	0
1314	COPA	coatomer protein complex subunit alpha	1307	0.26117	69	14	26	-0.405862	0.684911	0.963273	2	-0.432055	0.665774	---	5	-0.431439	0.666221	0.970316	11	0.323745	0.746183	0.991584	0	0	1	---	0	0	0	0
1315	COPB1	coatomer protein complex subunit beta 1	1307	0.353062	55	16	15	-0.397835	0.690818	0.964046	3	-0.323719	0.746203	0.960873	12	0.549141	0.583004	0.959684	6	-0.0331973	0.973522	0.99857	0	0	1	---	0	0	0	0
1316	KLF6	Kruppel like factor 6	186	0.231157	7	3	1	NA	NA	---	0	NA	NA	---	1	NA	NA	---	0	NA	NA	---	1	0	0	---	---	---	0	0
1317	SLC31A1	solute carrier family 31 member 1	192	0.224301	5	0	1	NA	NA	---	0	NA	NA	---	1	NA	NA	---	1	NA	NA	---	0	0	0	---	---	---	0	0
1326	MAP3K8	mitogen-activated protein kinase kinase kinase 8	521	0.279926	20	2	7	-1.04477	0.296623	0.881732	1	-1.37103	0.170969	---	2	-0.630557	0.528613	---	0	NA	NA	---	0	0	1	---	0	0	0	0
1327	COX4I1	cytochrome c oxidase subunit 4I1	1307	0.299978	77	20	27	-1.26338	0.20668	0.832088	1	-0.222551	0.82392	---	6	-0.94884	0.34288	0.885444	7	-1.35385	0.176021	0.828359	0	0	1	1094	0	0	0	0
1329	COX5B	cytochrome c oxidase subunit 5B	1298	0.185493	49	11	17	-0.643017	0.520328	0.932317	0	NA	NA	---	5	0.0928812	0.926013	0.997097	7	-0.438156	0.661348	0.978575	0	0	1	---	0	0	0	0
1337	COX6A1	cytochrome c oxidase subunit 6A1	1004	0.150206	28	8	13	-1.48843	0.136958	0.775786	0	NA	NA	---	1	-1.10115	0.271101	---	3	-0.925538	0.354913	0.944473	0	0	1	---	0	0	0	0
1340	COX6B1	cytochrome c oxidase subunit 6B1	1298	0.122106	88	22	34	-0.595399	0.551682	0.93465	1	-0.744661	0.456613	---	4	-0.953754	0.340388	0.884107	18	-0.226841	0.820584	0.997676	0	0	1	---	0	0	0	0
1345	COX6C	cytochrome c oxidase subunit 6C	1306	0.167339	76	21	27	-1.05324	0.292431	0.878339	2	-0.886409	0.375563	---	7	-1.05525	0.291511	0.863787	6	-1.05771	0.290388	0.905148	1	0	1	---	0	0	0	0
1347	COX7A2	cytochrome c oxidase subunit 7A2	1292	0.0601456	73	13	27	-0.756696	0.449372	0.917594	2	-0.143754	0.885718	---	5	0.35329	0.72393	0.972373	6	-0.000614493	0.99951	0.999989	0	0	1	---	0	0	0	0
1349	COX7B	cytochrome c oxidase subunit 7B	804	0.200827	7	1	4	-0.427418	0.669191	0.958555	0	NA	NA	---	1	0.139551	0.88905	---	0	NA	NA	---	0	0	1	1169	0	0	0	0
1350	COX7C	cytochrome c oxidase subunit 7C	1270	0.0904175	43	13	10	-0.558558	0.576563	0.938767	0	NA	NA	---	3	-0.475998	0.634159	0.966029	3	-0.687177	0.492099	0.972544	0	0	1	---	0	0	0	0
1351	COX8A	cytochrome c oxidase subunit 8A	813	0.153759	47	12	17	-0.135666	0.89212	0.992481	1	1.66289	0.0967288	---	5	-1.9566	0.0507441	0.623854	4	-0.645515	0.51878	0.973626	0	0	1	---	0	0	0	0
1353	COX11	cytochrome c oxidase copper chaperone COX11	934	0.263988	31	8	13	-2.50778	0.0123212	0.443433	2	-1.0247	0.305775	---	6	-1.29028	0.197281	0.810052	3	-1.6856	0.0922134	0.740903	0	0	1	---	0	0	0	0
1355	COX15	cytochrome c oxidase assembly homolog COX15	1146	0.296442	49	13	14	-0.175543	0.860684	0.992688	0	NA	NA	---	2	0.687012	0.492216	---	3	-1.73354	0.0832728	0.718902	0	0	1	---	0	0	0	0
1356	CP	ceruloplasmin	1307	0.26876	57	20	19	1.34094	0.180177	0.816388	2	0.788263	0.430688	---	2	1.29679	0.194935	---	6	1.0903	0.275785	0.900439	0	0	1	---	0	0	0	0
1357	CPA1	carboxypeptidase A1	136	0.364919	3	1	1	NA	NA	---	0	NA	NA	---	1	NA	NA	---	0	NA	NA	---	0	0	0	---	---	---	0	0
1359	CPA3	carboxypeptidase A3	969	0.425349	52	13	17	-1.13459	0.256834	0.864723	1	-0.388368	0.69783	---	3	-0.585357	0.558446	0.952778	6	-0.259361	0.795413	0.994306	0	0	1	---	0	0	0	0
1360	CPB1	carboxypeptidase B1	238	0.32539	6	1	2	NA	NA	---	0	NA	NA	---	0	NA	NA	---	1	NA	NA	---	0	0	0	---	---	---	0	0
1361	CPB2	carboxypeptidase B2	1282	-0.0476997	46	16	8	1.82907	0.0676244	0.66809	2	0.378924	0.704808	---	3	0.505869	0.613037	0.963102	5	1.1812	0.237746	0.871226	0	0	1	---	0	0	0	0
1362	CPD	carboxypeptidase D	1288	0.671878	87	36	23	0.912626	0.361613	0.90601	3	-0.766591	0.443467	0.888663	7	1.10299	0.27024	0.851461	4	1.2701	0.204283	0.856402	0	0	1	---	0	0	0	0
1363	CPE	carboxypeptidase E	1205	0.656978	40	9	16	-2.05729	0.0398764	0.607919	2	-2.27451	0.0231135	---	1	-0.477121	0.633364	---	2	0.389707	0.696823	---	0	0	1	---	0	0	0	0
1364	CLDN4	claudin 4	278	0.383347	22	6	7	NA	NA	---	0	NA	NA	---	0	NA	NA	---	0	NA	NA	---	0	0	0	---	---	---	0	0
1365	CLDN3	claudin 3	884	0.631589	44	17	15	-0.24508	0.806452	0.984329	0	NA	NA	---	1	-0.187834	0.851051	---	1	1.06627	0.286597	---	0	0	1	---	0	0	0	0
1366	CLDN7	claudin 7	758	0.465836	43	19	6	1.62438	0.10472	0.7364	3	1.00564	0.314917	0.843792	6	0.916751	0.35957	0.892874	4	0.0320232	0.974462	0.997573	0	0	1	---	0	0	0	0
1368	CPM	carboxypeptidase M	1258	0.665934	79	36	19	0.101668	0.919037	0.995072	18	-0.516813	0.605379	0.94771	14	1.24529	0.213262	0.830013	13	1.36704	0.171861	0.823013	0	0	1	919	0	0	0	0
1369	CPN1	carboxypeptidase N subunit 1	1151	-0.00226977	45	12	10	1.98207	0.0477125	0.623604	3	1.67956	0.0933179	0.635304	3	2.58234	0.00993783	0.36653	1	-0.678523	0.497579	---	0	0	1	---	0	0	0	0
1370	CPN2	carboxypeptidase N subunit 2	1306	0.0350419	67	24	20	-1.25155	0.210961	0.835962	0	NA	NA	---	1	-0.276413	0.782275	---	3	-1.7913	0.0734798	0.690556	0	0	1	---	0	0	0	0
1371	CPOX	coproporphyrinogen oxidase	1298	0.582289	65	19	19	1.76885	0.077158	0.68504	1	2.70472	0.00692695	---	4	1.29884	0.194232	0.805979	4	0.301237	0.763283	0.992807	0	0	1	---	0	0	0	0
1373	CPS1	carbamoyl-phosphate synthase 1	1210	0.527595	34	9	7	-0.961142	0.336676	0.895403	6	-1.12499	0.260821	0.820787	4	-0.446813	0.655091	0.96759	4	0.0777437	0.938045	0.998677	0	0	1	---	0	0	0	0
1374	CPT1A	carnitine palmitoyltransferase 1A	1307	0.6966	154	65	35	1.70211	0.0889771	0.704338	10	-1.88014	0.0603146	0.611876	11	2.02166	0.0434178	0.620114	14	2.49929	0.012568	0.397289	0	0	1	489	0	0	0	0
1375	CPT1B	carnitine palmitoyltransferase 1B	332	0.147302	11	4	4	NA	NA	---	0	NA	NA	---	1	NA	NA	---	1	NA	NA	---	0	0	0	---	---	---	0	0
1376	CPT2	carnitine palmitoyltransferase 2	1307	0.547638	62	21	20	-0.94924	0.342676	0.897388	1	-1.16364	0.244787	---	10	-0.96095	0.336757	0.882721	5	-2.2394	0.0253001	0.493313	0	0	1	---	0	0	0	0
1378	CR1	complement C3b/C4b receptor 1 (Knops blood group)	750	0.492917	27	7	12	-0.662869	0.507622	0.930225	2	-0.470555	0.638098	---	2	-1.21054	0.226462	---	3	-0.146398	0.883648	0.993489	0	1	1	---	0	0	0	0
1380	CR2	complement C3d receptor 2	459	0.537416	22	9	8	1.27414	0.203276	0.829991	0	NA	NA	---	3	0.601704	0.547676	0.947814	0	NA	NA	---	0	0	1	---	0	0	0	0
1381	CRABP1	cellular retinoic acid binding protein 1	1098	0.536545	79	23	23	1.0566	0.29093	0.878545	1	-0.349339	0.726903	---	0	NA	NA	---	3	0.535256	0.592583	0.980693	0	0	1	---	0	0	0	0
1382	CRABP2	cellular retinoic acid binding protein 2	1220	0.731646	90	30	30	0.876279	0.381054	0.908632	1	0.777917	0.436771	---	9	0.793434	0.427681	0.923085	9	1.91676	0.0555052	0.636276	0	0	1	---	0	0	0	0
1384	CRAT	carnitine O-acetyltransferase	1307	0.658724	111	30	42	-1.14217	0.253595	0.859271	1	-1.62918	0.10352	---	5	-0.834235	0.404303	0.913178	5	0.675074	0.49975	0.97413	0	0	1	---	0	0	0	0
1385	CREB1	cAMP responsive element binding protein 1	1254	0.229612	61	26	17	1.32314	0.186035	0.818992	1	-0.780507	0.435242	---	2	0.380456	0.703672	---	12	2.69102	0.00721945	0.31599	1	0	1	---	0	0	0	0
1386	ATF2	activating transcription factor 2	1047	0.351197	28	11	7	0.654691	0.512813	0.929929	1	-0.157011	0.875267	---	2	-0.462944	0.643502	---	1	-0.901642	0.367458	---	0	0	1	---	0	0	0	0
1387	CREBBP	CREB binding protein	1278	0.230766	67	19	24	-0.828988	0.407269	0.912415	9	-1.56289	0.118329	0.67579	2	2.23169	0.0258111	---	3	-0.436813	0.662322	0.97886	1	1	1	---	0	0	0	0
1388	ATF6B	activating transcription factor 6 beta	255	0.302129	29	14	5	NA	NA	---	0	NA	NA	---	0	NA	NA	---	0	NA	NA	---	0	0	0	---	---	---	0	0
1390	CREM	cAMP responsive element modulator	36	0.155438	2	0	1	NA	NA	---	1	NA	NA	---	0	NA	NA	---	0	NA	NA	---	0	0	0	---	---	---	0	0
1393	CRHBP	corticotropin releasing hormone binding protein	199	0.418535	3	3	0	NA	NA	---	1	NA	NA	---	0	NA	NA	---	0	NA	NA	---	0	0	0	---	---	---	0	0
1396	CRIP1	cysteine rich protein 1	1307	0.576368	102	29	28	0.118561	0.905642	0.993701	0	NA	NA	---	7	0.0685488	0.945359	0.998215	9	0.696993	0.485933	0.9742	0	0	1	---	0	0	0	0
1397	CRIP2	cysteine rich protein 2	1307	0.64168	102	33	44	-1.30685	0.191498	0.822911	2	-1.51213	0.130746	---	5	-2.33898	0.0194891	0.481088	6	-1.06513	0.287018	0.904555	0	0	1	---	0	0	0	0
1398	CRK	CRK proto-oncogene, adaptor protein	1307	0.445224	108	33	45	-1.04309	0.297103	0.881597	6	-1.75575	0.0793682	0.630855	6	0.537225	0.591205	0.96257	3	-0.406121	0.684721	0.984306	0	0	1	---	0	0	0	0
1399	CRKL	CRK like proto-oncogene, adaptor protein	1307	0.560089	101	45	29	0.378929	0.704803	0.969465	4	-1.23558	0.21684	0.796112	9	0.796286	0.426012	0.922978	9	-1.1142	0.2654	0.889735	0	0	1	---	0	0	0	0
1400	CRMP1	collapsin response mediator protein 1	1292	0.576039	42	11	12	-0.0105514	0.991583	0.999218	7	0.14229	0.886874	0.986339	3	0.347575	0.728217	0.971885	0	NA	NA	---	0	0	1	---	0	0	0	0
1401	CRP	C-reactive protein	1084	0.0840754	56	13	15	0.208159	0.835145	0.990321	0	NA	NA	---	1	-1.45735	0.145315	---	2	-0.233956	0.815064	---	0	0	1	---	0	0	0	0
1404	HAPLN1	hyaluronan and proteoglycan link protein 1	1161	0.537768	53	18	14	0.978314	0.328127	0.889331	3	-0.377584	0.70581	0.956799	3	2.49766	0.0126414	0.394338	5	0.99233	0.321247	0.921065	0	0	1	---	0	0	0	0
1408	CRY2	cryptochrome circadian regulator 2	519	0.175422	19	6	5	0.69542	0.487113	0.924936	1	0.667282	0.504897	---	3	0.554305	0.579616	0.95889	1	0.960404	0.337313	---	0	0	1	---	0	0	0	0
1409	CRYAA	crystallin alpha A	115	0.0607222	0	0	0	NA	NA	---	0	NA	NA	---	0	NA	NA	---	0	NA	NA	---	0	0	0	---	---	---	0	0
1410	CRYAB	crystallin alpha B	1307	0.683034	40	18	12	1.06146	0.288682	0.877541	1	0.729482	0.46584	---	4	1.48726	0.137191	0.763255	4	-0.447806	0.654369	0.979128	0	0	1	---	0	0	0	0
1414	CRYBB1	crystallin beta B1	512	0.441657	15	4	6	-0.569438	0.569316	0.937571	1	0.834614	0.404334	---	2	-0.119555	0.904884	---	3	-0.388523	0.697795	0.985447	0	0	1	---	0	0	0	0
1417	CRYBB3	crystallin beta B3	135	0.637042	1	0	1	NA	NA	---	0	NA	NA	---	0	NA	NA	---	0	NA	NA	---	0	0	0	---	---	---	0	0
1420	CRYGC	crystallin gamma C	2	#DIV/0!	1	0	0	NA	NA	---	0	NA	NA	---	0	NA	NA	---	0	NA	NA	---	0	0	0	358	---	---	0	0
1421	CRYGD	crystallin gamma D	0	#DIV/0!	0	0	0	NA	NA	---	0	NA	NA	---	0	NA	NA	---	0	NA	NA	---	0	0	0	---	---	---	0	0
1428	CRYM	crystallin mu	1244	0.71969	49	19	13	1.43603	0.151249	0.789298	8	2.34015	0.0194355	0.454085	3	0.343968	0.730929	0.971989	3	-1.12894	0.259144	0.888758	0	0	1	---	0	0	0	0
1429	CRYZ	crystallin zeta	1307	0.685562	37	9	13	-0.751578	0.452442	0.91791	0	NA	NA	---	5	-0.473402	0.636006	0.966027	0	NA	NA	---	0	0	1	---	0	0	0	0
1431	CS	citrate synthase	1307	0.513864	78	31	22	0.257374	0.796931	0.984152	4	-0.782184	0.43425	0.883978	5	1.43261	0.152213	0.780355	12	-0.0072429	0.994222	0.99853	0	0	1	---	0	0	0	0
1432	MAPK14	mitogen-activated protein kinase 14	1307	0.325877	76	25	28	-0.178946	0.858008	0.993125	3	1.37481	0.16943	0.761695	4	-0.967497	0.333477	0.881865	2	-0.632635	0.527084	---	0	0	1	---	0	0	0	0
1434	CSE1L	chromosome segregation 1 like	1307	0.66664	66	31	15	-0.338926	0.734721	0.975594	2	-0.388979	0.697356	---	8	0.183498	0.854436	0.985525	3	-2.02893	0.042671	0.589576	0	0	1	---	0	0	0	0
1435	CSF1	colony stimulating factor 1	541	0.416911	15	7	5	-0.595608	0.551693	0.934512	1	-0.428833	0.66822	---	1	-0.263728	0.792093	---	0	NA	NA	---	0	0	1	---	0	0	0	0
1436	CSF1R	colony stimulating factor 1 receptor	1065	0.512269	29	7	11	-1.87398	0.0612113	0.659003	1	-0.822758	0.410833	---	0	NA	NA	---	1	-2.40497	0.0163463	---	1	0	1	---	0	0	0	0
1445	CSK	C-terminal Src kinase	1307	0.546834	53	15	21	-1.02406	0.305998	0.886331	0	NA	NA	---	2	-0.98343	0.325581	---	4	1.01355	0.310987	0.916416	0	0	1	---	0	0	0	0
1446	CSN1S1	casein alpha s1	31	0.541962	2	0	0	NA	NA	---	0	NA	NA	---	0	NA	NA	---	1	NA	NA	---	0	0	0	359	---	---	0	0
1447	CSN2	casein beta	13	0.261035	2	0	2	NA	NA	---	0	NA	NA	---	1	NA	NA	---	0	NA	NA	---	0	0	0	---	---	---	0	0
1448	CSN3	casein kappa	11	0.652575	0	0	0	NA	NA	---	0	NA	NA	---	0	NA	NA	---	0	NA	NA	---	0	0	0	---	---	---	0	0
1452	CSNK1A1	casein kinase 1 alpha 1	1260	0.23972	41	14	12	0.471178	0.637596	0.951579	4	0.204486	0.838007	0.978945	4	0.895457	0.370716	0.896756	2	-0.158858	0.873806	---	0	0	1	---	0	0	0	0
1453	CSNK1D	casein kinase 1 delta	1301	0.105198	109	40	31	-0.230245	0.817938	0.985811	1	-1.50047	0.13374	---	11	-0.610162	0.541863	0.947164	13	-0.557583	0.577227	0.97883	0	0	1	---	0	0	0	0
1454	CSNK1E	casein kinase 1 epsilon	1098	0.236967	64	17	23	-1.69486	0.0903909	0.705554	1	-0.783284	0.433632	---	8	-0.891202	0.37302	0.896792	4	-1.55704	0.119753	0.781581	0	0	1	---	0	0	0	0
1455	CSNK1G2	casein kinase 1 gamma 2	710	0.111474	33	10	11	0.986761	0.324103	0.889673	2	0.94721	0.343861	---	1	0.796175	0.426202	---	3	0.14135	0.887635	0.994933	0	0	1	---	0	0	0	0
1456	CSNK1G3	casein kinase 1 gamma 3	987	0.0276892	22	6	11	-1.30365	0.192662	0.823348	5	-0.759204	0.447915	0.887769	2	-0.629301	0.5293	---	4	-0.513701	0.607578	0.981122	0	0	1	---	0	0	0	0
1457	CSNK2A1	casein kinase 2 alpha 1	1242	0.418693	38	26	6	1.53688	0.124581	0.761312	3	0.0119733	0.990449	0.996589	3	-0.0369564	0.970526	0.999868	3	-0.0154609	0.987667	0.996744	0	0	1	---	0	0	0	0
1459	CSNK2A2	casein kinase 2 alpha 2	1307	0.315424	66	26	22	-0.790658	0.429289	0.909768	2	-1.69907	0.089548	---	3	-0.793347	0.427722	0.922538	1	2.05723	0.0398654	---	0	0	1	---	0	0	0	0
1460	CSNK2B	casein kinase 2 beta	1289	0.133725	242	74	88	-0.515154	0.606535	0.945553	1	-0.159005	0.87369	---	8	-1.22763	0.219814	0.829261	4	-1.28552	0.198845	0.8542	0	0	1	---	0	0	0	0
1462	VCAN	versican	1307	0.678641	55	18	24	-0.647015	0.517737	0.930819	4	-0.336876	0.736266	0.960915	4	-1.28545	0.198866	0.813365	5	1.51987	0.128788	0.789505	0	0	1	---	0	0	0	0
1463	NCAN	neurocan	362	0.50287	19	6	8	NA	NA	---	2	NA	NA	---	1	NA	NA	---	2	NA	NA	---	0	0	0	---	---	---	0	0
1464	CSPG4	chondroitin sulfate proteoglycan 4	1306	0.684869	51	16	18	0.611081	0.541254	0.935222	4	1.26449	0.206285	0.786381	7	-0.012056	0.990383	1.00011	4	0.194971	0.845446	0.998236	0	0	1	---	0	0	0	0
1465	CSRP1	cysteine and glycine rich protein 1	1289	0.685353	64	15	19	-0.607955	0.543326	0.935274	2	-0.969615	0.332423	---	3	0.183843	0.854166	0.985757	6	0.198775	0.84247	0.998868	0	0	1	---	0	0	0	0
1466	CSRP2	cysteine and glycine rich protein 2	1307	0.47019	57	21	21	0.855173	0.392614	0.909721	2	0.64338	0.520092	---	5	-0.604878	0.545367	0.948004	2	-0.454331	0.649667	---	0	0	1	---	0	0	0	0
1468	SLC25A10	solute carrier family 25 member 10	1160	0.555694	72	28	21	0.350278	0.726195	0.974416	1	-1.68804	0.0916762	---	6	0.320849	0.748384	0.977576	8	0.184392	0.853739	0.998981	0	0	1	---	0	0	0	0
1469	CST1	cystatin SN	615	0.584584	29	11	5	-0.137342	0.890807	0.992664	1	-0.837353	0.402728	---	5	0.226405	0.820964	0.986667	3	-0.402353	0.687568	0.984329	0	0	1	---	0	0	0	0
1470	CST2	cystatin SA	19	-0.0403707	0	0	0	NA	NA	---	0	NA	NA	---	0	NA	NA	---	0	NA	NA	---	0	0	0	---	---	---	0	0
1471	CST3	cystatin C	1307	0.490782	70	19	27	-0.701877	0.482883	0.924569	2	-0.146449	0.88359	---	8	-1.5194	0.128906	0.751852	6	2.41908	0.0156975	0.429043	0	0	1	---	0	0	0	0
1472	CST4	cystatin S	451	0.249904	22	8	2	0.288917	0.772781	0.981636	0	NA	NA	---	3	-0.736631	0.461741	0.926437	0	NA	NA	---	0	0	1	---	0	0	0	0
1473	CST5	cystatin D	11	-0.501724	2	0	0	NA	NA	---	0	NA	NA	---	0	NA	NA	---	0	NA	NA	---	0	0	0	---	---	---	0	0
1474	CST6	cystatin E/M	600	0.524462	37	14	10	1.07759	0.281658	0.873043	0	NA	NA	---	1	0.931181	0.352143	---	2	-0.542547	0.587648	---	0	0	1	---	0	0	0	0
1475	CSTA	cystatin A	1180	0.577319	49	16	10	-0.277173	0.781697	0.983661	1	0.0965392	0.923109	---	5	-0.319359	0.749512	0.977421	4	-0.151819	0.879356	0.9942	0	0	1	---	0	0	0	0
1476	CSTB	cystatin B	1307	0.640432	70	16	32	-1.88106	0.0601899	0.655004	1	-1.03969	0.298678	---	5	1.1851	0.236195	0.841924	5	-0.846993	0.397157	0.950958	0	0	1	---	0	0	0	0
1477	CSTF1	cleavage stimulation factor subunit 1	1295	0.402206	64	28	15	-0.881754	0.378076	0.90841	2	-2.72467	0.00652444	---	5	-1.88722	0.0593578	0.632948	9	2.06318	0.0392971	0.574674	0	0	1	---	0	0	0	0
1478	CSTF2	cleavage stimulation factor subunit 2	1305	0.394679	32	12	12	-0.215042	0.829769	0.988951	0	NA	NA	---	1	0.219994	0.825911	---	0	NA	NA	---	0	0	1	---	0	0	0	0
1479	CSTF3	cleavage stimulation factor subunit 3	1307	0.36578	56	24	13	0.608862	0.542724	0.935036	2	-0.918957	0.35829	---	9	1.17418	0.240541	0.844926	1	-0.476491	0.633806	---	0	0	1	---	0	0	0	0
1486	CTBS	chitobiase	1160	0.417756	41	19	10	1.76559	0.0777312	0.685899	0	NA	NA	---	1	-0.053237	0.957552	---	3	1.48211	0.138585	0.785694	0	0	1	---	0	0	0	0
1487	CTBP1	C-terminal binding protein 1	1307	0.374092	95	33	36	-1.02901	0.303668	0.886205	1	0.786894	0.431489	---	6	-0.113463	0.909681	0.994023	2	-0.97958	0.327477	---	0	0	1	---	0	0	0	0
1488	CTBP2	C-terminal binding protein 2	1306	0.574999	73	27	28	0.87572	0.381346	0.908683	8	-0.986435	0.324105	0.84492	2	0.637678	0.523797	---	5	1.80845	0.0707695	0.694273	0	0	1	---	0	0	0	0
1489	CTF1	cardiotrophin 1	640	0.257967	27	5	9	-0.181266	0.856218	0.993335	0	NA	NA	---	3	-0.0492971	0.960698	0.999101	3	-0.285157	0.775618	0.991138	0	0	1	---	0	0	0	0
1490	CCN2	connective tissue growth factor	1045	0.64396	45	14	17	-0.423583	0.671959	0.95884	1	-0.632985	0.526884	---	6	-0.318948	0.749831	0.977431	3	0.553791	0.579842	0.977966	0	0	1	---	0	0	0	0
1491	CTH	cystathionine gamma-lyase	1217	0.650655	44	19	14	1.32335	0.18597	0.819066	1	-0.236702	0.812928	---	3	0.504195	0.614217	0.962786	1	0.481247	0.630429	---	0	0	1	---	0	0	0	0
1495	CTNNA1	catenin alpha 1	1307	0.396128	69	28	23	1.37807	0.16842	0.808945	8	1.44733	0.148047	0.729357	6	0.198742	0.842496	0.985164	5	1.63667	0.101943	0.756897	0	0	1	---	0	0	0	0
1496	CTNNA2	catenin alpha 2	1098	0.237292	44	13	17	-0.0377391	0.969903	0.997725	28	-0.460554	0.645212	0.948443	4	-0.422208	0.672957	0.970209	3	0.401657	0.688016	0.984521	1	0	1	---	0	0	0	0
1499	CTNNB1	catenin beta 1	1307	0.182367	37	11	14	-0.191626	0.848065	0.992907	4	-0.96228	0.336089	0.844055	2	1.05385	0.292148	---	1	0.563702	0.573055	---	1	1	1	---	0	0	0	0
1500	CTNND1	catenin delta 1	1307	0.666504	55	21	19	0.810365	0.41788	0.910679	2	0.661433	0.508453	---	6	0.18272	0.855047	0.98478	6	1.02524	0.305443	0.909934	1	0	1	---	0	0	0	0
1501	CTNND2	catenin delta 2	828	0.508927	37	8	19	0.154315	0.8774	0.992541	20	-0.216733	0.828471	0.976684	3	-0.386215	0.699439	0.972606	5	-1.20446	0.228761	0.869349	1	0	1	---	0	0	0	0
1503	CTPS1	CTP synthase 1	1307	0.672009	57	36	7	2.90707	0.00371068	0.283277	1	0.737586	0.4609	---	7	0.622043	0.534023	0.947997	5	1.57816	0.114774	0.774103	0	0	1	120	1	1	1	0
1504	CTRB1	chymotrypsinogen B1	188	0.319148	4	2	1	NA	NA	---	0	NA	NA	---	0	NA	NA	---	0	NA	NA	---	0	0	0	---	---	---	0	0
1508	CTSB	cathepsin B	1307	0.686944	58	17	21	-0.871719	0.383524	0.908931	3	-0.124167	0.901202	0.98697	6	-1.6887	0.0915199	0.699792	8	0.282014	0.777978	0.99132	0	0	1	---	0	0	0	0
1509	CTSD	cathepsin D	1307	0.570949	78	26	28	-1.56601	0.117593	0.752847	1	-1.95271	0.0510701	---	2	-1.24894	0.211913	---	3	0.274337	0.78387	0.99136	0	0	1	---	0	0	0	0
1510	CTSE	cathepsin E	567	0.737911	23	7	8	-1.75985	0.0789853	0.686151	1	-1.29622	0.195439	---	4	-1.45658	0.145798	0.769489	1	0.139623	0.889008	---	0	0	1	---	0	0	0	0
1511	CTSG	cathepsin G	1285	0.202493	70	23	24	0.610419	0.541694	0.935181	0	NA	NA	---	6	-0.0703836	0.943899	0.998524	5	-0.281339	0.778496	0.991779	0	0	1	---	0	0	0	0
1512	CTSH	cathepsin H	1283	0.689046	53	17	19	-1.01039	0.3125	0.889565	1	-2.50686	0.0123057	---	4	-0.693558	0.488087	0.936159	5	0.848211	0.396481	0.949703	0	0	1	---	0	0	0	0
1513	CTSK	cathepsin K	954	0.624187	57	15	19	-1.17325	0.240993	0.854198	1	-1.17784	0.23916	---	1	0.0229547	0.981691	---	2	-2.25427	0.0244096	---	0	0	1	---	0	0	0	0
1514	CTSL	cathepsin L	1218	0.515058	34	11	13	1.29866	0.19431	0.822026	0	NA	NA	---	0	NA	NA	---	4	1.94783	0.0516681	0.617158	0	0	1	920	0	0	0	1
1515	CTSV	cathepsin V	654	0.379515	12	3	3	0.360992	0.718224	0.972005	0	NA	NA	---	2	0.798455	0.424903	---	1	-0.266107	0.790242	---	0	0	1	---	0	0	0	0
1519	CTSO	cathepsin O	807	0.474625	9	3	4	-0.167037	0.867384	0.992801	0	NA	NA	---	2	-1.22288	0.221739	---	2	0.272643	0.785199	---	0	0	1	---	0	0	0	0
1520	CTSS	cathepsin S	1179	0.679035	65	20	28	0.969639	0.332428	0.893302	1	2.90112	0.00378847	---	2	-0.379599	0.704313	---	7	0.114922	0.908527	0.994486	0	0	1	---	0	0	0	0
1521	CTSW	cathepsin W	473	0.656064	26	8	9	1.17011	0.242561	0.855243	0	NA	NA	---	4	0.926902	0.354464	0.891491	0	NA	NA	---	0	0	1	---	0	0	0	0
1522	CTSZ	cathepsin Z	1305	0.658121	58	15	29	0.494727	0.620877	0.94596	1	-1.94642	0.0518214	---	8	1.37555	0.169201	0.780638	8	0.61998	0.535381	0.974963	0	0	1	---	0	0	0	0
1523	CUX1	cut like homeobox 1	1253	0.472007	75	25	13	2.57625	0.0101034	0.412193	22	1.59497	0.110975	0.661984	2	2.0751	0.0381844	---	9	-0.385655	0.699819	0.985858	1	0	1	---	0	0	0	0
1525	CXADR	CXADR, Ig-like cell adhesion molecule	1238	0.681961	60	22	11	-0.162921	0.870608	0.992771	6	-0.0736281	0.941318	0.990456	3	-1.05627	0.291052	0.863653	2	0.732544	0.463977	---	0	0	1	---	0	0	0	0
1528	CYB5A	cytochrome b5 type A	1307	0.673741	47	16	18	-0.101295	0.919332	0.995178	2	0.353348	0.723885	---	8	-0.476014	0.634145	0.966243	6	0.429767	0.667437	0.979941	0	0	1	---	0	0	0	0
1534	CYB561	cytochrome b561	654	0.445341	31	18	7	1.97676	0.0484979	0.624953	1	0.745052	0.456514	---	2	2.49471	0.0128575	---	2	-0.685303	0.493401	---	0	0	1	---	1	1	1	0
1535	CYBA	cytochrome b-245 alpha chain	1267	0.500963	87	30	37	-0.633768	0.526349	0.932492	3	-1.03209	0.302232	0.838959	2	1.3007	0.1936	---	2	-0.849052	0.396015	---	0	0	1	---	0	0	0	0
1536	CYBB	cytochrome b-245 beta chain	1307	0.641497	26	8	11	0.336775	0.736342	0.975304	1	0.550292	0.582214	---	1	1.81453	0.0698291	---	1	-0.746679	0.455393	---	0	0	1	---	0	0	0	0
1537	CYC1	cytochrome c1	1307	0.344913	128	46	43	-0.17233	0.863205	0.992755	1	0.10455	0.916749	---	31	-0.510816	0.609568	0.964905	6	0.873367	0.382626	0.950339	0	0	1	360	0	0	0	1
1539	CYLC2	cylicin 2	65	-0.0503616	1	1	0	NA	NA	---	0	NA	NA	---	0	NA	NA	---	0	NA	NA	---	0	0	0	703	---	---	0	0
1540	CYLD	CYLD lysine 63 deubiquitinase	1253	0.581488	40	14	15	0.15767	0.874743	0.992656	3	-0.0632001	0.949617	0.99208	2	1.35816	0.174661	---	4	0.885224	0.376208	0.949853	1	0	1	---	0	0	0	0
1545	CYP1B1	cytochrome P450 family 1 subfamily B member 1	1067	0.700662	46	11	13	-0.00762036	0.993921	0.999476	0	NA	NA	---	1	-0.0300959	0.975996	---	1	0.596591	0.550909	---	0	0	1	---	0	0	0	0
1548	CYP2A6	cytochrome P450 family 2 subfamily A member 6	61	0.653997	3	1	0	NA	NA	---	0	NA	NA	---	0	NA	NA	---	1	NA	NA	---	0	0	0	---	---	---	0	0
1549	CYP2A7	cytochrome P450 family 2 subfamily A member 7	2	#DIV/0!	0	0	0	NA	NA	---	0	NA	NA	---	0	NA	NA	---	0	NA	NA	---	0	0	0	---	---	---	0	0
1573	CYP2J2	cytochrome P450 family 2 subfamily J member 2	450	0.580283	5	0	2	0.306308	0.759515	0.979102	0	NA	NA	---	2	0.662686	0.507879	---	0	NA	NA	---	0	0	1	---	0	0	0	0
1577	CYP3A5	cytochrome P450 family 3 subfamily A member 5	293	0.409286	9	3	2	NA	NA	---	0	NA	NA	---	0	NA	NA	---	0	NA	NA	---	0	0	0	---	---	---	0	0
1579	CYP4A11	cytochrome P450 family 4 subfamily A member 11	149	0.248303	2	0	1	NA	NA	---	0	NA	NA	---	0	NA	NA	---	0	NA	NA	---	0	1	0	---	---	---	0	0
1580	CYP4B1	cytochrome P450 family 4 subfamily B member 1	291	0.58768	25	6	3	NA	NA	---	1	NA	NA	---	3	NA	NA	---	7	NA	NA	---	0	0	0	---	---	---	0	0
1582	CYP8B1	cytochrome P450 family 8 subfamily B member 1	92	0.258173	0	0	0	NA	NA	---	0	NA	NA	---	0	NA	NA	---	0	NA	NA	---	0	0	0	---	---	---	0	0
1583	CYP11A1	cytochrome P450 family 11 subfamily A member 1	5	-0.181487	0	0	0	NA	NA	---	0	NA	NA	---	0	NA	NA	---	0	NA	NA	---	0	0	0	---	---	---	0	0
1586	CYP17A1	cytochrome P450 family 17 subfamily A member 1	119	0.271298	5	1	2	NA	NA	---	0	NA	NA	---	1	NA	NA	---	0	NA	NA	---	0	0	0	---	---	---	0	0
1591	CYP24A1	cytochrome P450 family 24 subfamily A member 1	559	0.335426	35	11	11	-0.787699	0.431214	0.910783	1	-0.579316	0.562614	---	2	-0.411252	0.681049	---	1	0.41483	0.678429	---	0	0	1	---	0	0	0	0
1592	CYP26A1	cytochrome P450 family 26 subfamily A member 1	46	0.147446	2	0	1	NA	NA	---	0	NA	NA	---	0	NA	NA	---	0	NA	NA	---	0	0	0	---	---	---	0	0
1593	CYP27A1	cytochrome P450 family 27 subfamily A member 1	1281	0.764653	50	18	15	-0.57127	0.567918	0.936493	3	-1.34601	0.17854	0.770094	2	0.306693	0.759127	---	1	-0.503308	0.614836	---	0	0	1	---	0	0	0	0
1594	CYP27B1	cytochrome P450 family 27 subfamily B member 1	83	0.197957	2	1	0	NA	NA	---	0	NA	NA	---	0	NA	NA	---	0	NA	NA	---	0	0	0	---	---	---	0	0
1595	CYP51A1	cytochrome P450 family 51 subfamily A member 1	1288	0.56719	61	26	15	2.21587	0.0268775	0.552744	7	-0.810897	0.417577	0.88327	4	2.61064	0.00914375	0.362856	2	0.136785	0.891223	---	0	0	1	---	0	0	0	0
1601	DAB2	DAB2, clathrin adaptor protein	1307	0.764848	59	17	29	-0.488517	0.625267	0.947776	3	1.59249	0.11152	0.661402	2	-1.20314	0.229145	---	3	0.844443	0.398579	0.951088	0	0	1	---	0	0	0	0
1602	DACH1	dachshund family transcription factor 1	589	0.587243	26	14	6	2.14115	0.0326832	0.579838	10	1.94008	0.0528605	0.580149	4	1.58995	0.112397	0.730291	2	0.611685	0.540989	---	0	0	1	---	0	0	0	0
1603	DAD1	defender against cell death 1	1145	0.0646288	65	18	27	-1.74617	0.0810547	0.690438	2	-0.0261188	0.979167	---	14	-1.64025	0.101233	0.726237	2	-0.298445	0.765419	---	0	0	1	---	0	0	0	0
1604	CD55	CD55 molecule (Cromer blood group)	1066	0.579859	51	21	9	0.817558	0.413796	0.911237	5	0.235271	0.814044	0.976473	3	-1.16735	0.243336	0.845271	3	0.0320002	0.974478	0.997426	0	0	1	---	0	0	0	0
1605	DAG1	dystroglycan 1	1289	0.3106	69	18	27	-2.01345	0.0442776	0.615428	4	-1.54051	0.123686	0.69228	10	-1.88226	0.0600286	0.631509	5	-0.717476	0.473212	0.969504	0	0	1	---	0	0	0	0
1606	DGKA	diacylglycerol kinase alpha	1299	0.732724	73	22	31	-1.1643	0.244518	0.855559	3	-2.56278	0.0104972	0.363745	6	-0.494529	0.621017	0.963807	6	1.35068	0.177038	0.830023	0	0	1	1035	0	0	0	0
1607	DGKB	diacylglycerol kinase beta	336	0.348555	13	6	5	NA	NA	---	4	NA	NA	---	0	NA	NA	---	1	NA	NA	---	0	0	0	---	---	---	0	0
1609	DGKQ	diacylglycerol kinase theta	894	0.34489	73	27	18	1.85595	0.0637952	0.666872	1	-0.436909	0.662285	---	3	1.77139	0.0768432	0.670107	1	-0.123754	0.901539	---	0	0	1	---	0	0	0	0
1610	DAO	D-amino acid oxidase	324	0.534526	13	1	5	NA	NA	---	1	NA	NA	---	0	NA	NA	---	0	NA	NA	---	0	0	0	---	---	---	0	0
1611	DAP	death associated protein	1241	0.532696	68	22	25	0.292978	0.769589	0.981043	3	-0.806801	0.419938	0.884623	5	1.95617	0.050673	0.625433	16	0.178953	0.858005	0.999116	0	0	1	---	0	0	0	0
1612	DAPK1	death associated protein kinase 1	1004	0.547625	47	14	18	-0.791482	0.428853	0.909417	2	-1.12195	0.262155	---	3	0.431302	0.666343	0.970268	6	-0.286174	0.774805	0.990908	0	0	1	---	0	0	0	0
1613	DAPK3	death associated protein kinase 3	1164	0.215669	89	32	29	-0.099293	0.920923	0.995617	1	-2.23208	0.0258028	---	7	-0.31679	0.75146	0.976914	6	-0.0926067	0.926232	0.996954	0	0	1	---	0	0	0	0
1615	DARS1	aspartyl-tRNA synthetase	1307	0.560081	57	24	19	1.6807	0.0930635	0.712615	4	1.23092	0.218577	0.794918	3	-0.26274	0.792793	0.981985	6	0.172481	0.863086	0.997978	0	0	1	---	0	0	0	0
1616	DAXX	death domain associated protein	1117	0.433186	133	49	42	1.27097	0.204009	0.82962	0	NA	NA	---	5	-0.101584	0.919105	0.997713	2	0.832461	0.405329	---	1	0	1	---	0	0	0	0
1621	DBH	dopamine beta-hydroxylase	484	0.0454641	16	6	5	0.996052	0.319737	0.888825	0	NA	NA	---	1	1.1565	0.248063	---	0	NA	NA	---	0	0	1	---	0	0	0	0
1622	DBI	diazepam binding inhibitor, acyl-CoA binding protein	1307	0.524818	52	11	20	-1.47764	0.139747	0.778889	0	NA	NA	---	3	-0.452227	0.651181	0.968431	5	-1.15821	0.246992	0.874885	0	0	1	---	0	0	0	0
1627	DBN1	drebrin 1	1305	0.750308	77	32	21	-0.223702	0.823024	0.988277	2	-0.394206	0.693494	---	7	-0.311631	0.755371	0.976532	4	-0.493375	0.621832	0.9816	0	0	1	---	0	0	0	0
1628	DBP	D-box binding PAR bZIP transcription factor	316	0.174327	9	2	5	NA	NA	---	0	NA	NA	---	0	NA	NA	---	1	NA	NA	---	0	0	0	---	---	---	0	0
1629	DBT	dihydrolipoamide branched chain transacylase E2	1289	0.397481	34	10	16	-1.027	0.304617	0.886664	1	-1.22965	0.219057	---	2	-0.00599179	0.99522	---	1	-0.673989	0.500441	---	0	0	1	---	0	0	0	0
1632	ECI1	enoyl-CoA delta isomerase 1	1307	0.497781	87	31	24	1.82686	0.0679531	0.66676	1	-0.541893	0.587986	---	2	0.380938	0.703312	---	3	1.61885	0.105724	0.763238	0	0	1	---	0	0	0	0
1633	DCK	deoxycytidine kinase	1246	0.525282	46	20	15	0.371899	0.710032	0.972146	1	1.89191	0.0587381	---	0	NA	NA	---	3	-1.37495	0.169398	0.821274	0	0	1	---	0	0	0	0
1634	DCN	decorin	1306	0.588446	44	17	16	1.40683	0.15972	0.803545	3	1.35204	0.176601	0.769264	3	-0.31353	0.753929	0.975874	4	-0.32813	0.742867	0.991387	0	0	1	---	0	0	0	0
1635	DCTD	dCMP deaminase	1246	0.605287	50	14	18	0.885953	0.375817	0.907308	2	0.830115	0.406635	---	2	1.00999	0.3127	---	5	-0.969932	0.332271	0.931342	0	0	1	---	0	0	0	0
1636	ACE	angiotensin I converting enzyme	1197	0.603449	65	14	22	-0.103483	0.917597	0.994582	3	0.986288	0.324194	0.844439	8	0.381487	0.70291	0.973117	9	0.44701	0.65495	0.977894	0	0	1	---	0	0	0	0
1639	DCTN1	dynactin subunit 1	1307	0.229039	57	16	23	-0.276071	0.782538	0.983614	1	0.657439	0.511016	---	8	-0.900364	0.368095	0.89699	4	-0.0512623	0.959124	1.00036	1	0	1	---	0	0	0	0
1641	DCX	doublecortin	431	0.623671	11	4	4	-1.14025	0.254825	0.861412	0	NA	NA	---	2	-1.0063	0.314846	---	0	NA	NA	---	0	0	1	---	0	0	0	0
1642	DDB1	damage specific DNA binding protein 1	1307	0.251183	75	25	19	0.508957	0.610869	0.94689	1	1.87392	0.0611685	---	3	-0.0538295	0.957079	0.998982	0	NA	NA	---	0	0	1	---	0	0	0	0
1643	DDB2	damage specific DNA binding protein 2	1102	0.660211	61	14	23	-0.325694	0.744719	0.97779	0	NA	NA	---	5	0.263214	0.792435	0.982125	2	-0.203419	0.838845	---	1	0	1	---	0	0	0	0
1644	DDC	dopa decarboxylase	566	0.465028	21	5	6	0.67758	0.498321	0.929751	2	1.39261	0.164296	---	3	1.00093	0.3173	0.879906	1	0.459053	0.646376	---	0	0	1	---	0	0	0	0
1645	AKR1C1	aldo-keto reductase family 1 member C1	1035	0.791619	43	21	8	3.97261	7.61085e-05	0.0511297	5	2.42917	0.015306	0.417733	4	0.494302	0.6212	0.963613	5	3.27251	0.00110189	0.127717	0	0	1	95	1	1	1	0
1646	AKR1C2	aldo-keto reductase family 1 member C2	1229	0.701853	56	25	16	4.2956	1.88171e-05	0.018962	4	3.45935	0.000560295	0.0785432	2	2.81741	0.00491988	---	9	2.53321	0.0114276	0.378442	0	0	1	2	1	1	1	0
1650	DDOST	dolichyl-diphosphooligosaccharide--protein glycosyltransferase non-catalytic subunit	1307	0.327417	54	17	19	1.03269	0.301945	0.883735	1	1.4498	0.147358	---	6	0.600106	0.548541	0.948002	6	-0.182215	0.855443	0.998362	0	0	1	---	0	0	0	0
1652	DDT	D-dopachrome tautomerase	1260	0.471957	93	29	29	0.0461263	0.963217	0.997671	0	NA	NA	---	13	-0.508794	0.610987	0.965202	23	0.45715	0.647643	0.980789	0	0	1	---	0	0	0	0
1653	DDX1	DEAD-box helicase 1	1307	0.308623	57	19	16	1.37975	0.167902	0.80877	4	1.60251	0.109287	0.666091	12	0.451376	0.651794	0.968424	3	0.763258	0.445449	0.957769	0	0	1	---	0	0	0	0
1654	DDX3X	DEAD-box helicase 3, X-linked	1307	0.364916	47	25	9	1.3418	0.179897	0.817321	2	0.305498	0.760036	---	1	-0.189966	0.849366	---	3	-0.0194693	0.98447	0.996409	1	0	1	---	0	0	0	0
1655	DDX5	DEAD-box helicase 5	1307	0.201528	77	39	20	2.1541	0.0314175	0.578782	1	1.50157	0.133453	---	6	2.01711	0.0438913	0.617037	6	0.702016	0.482796	0.972898	1	0	1	---	0	0	0	0
1656	DDX6	DEAD-box helicase 6	1307	0.31042	62	22	19	1.13025	0.258579	0.867122	3	-0.0912404	0.927316	0.990936	4	1.18173	0.237532	0.84381	3	1.21327	0.22525	0.868661	1	0	1	---	0	0	0	0
1657	DMXL1	Dmx like 1	1202	0.492349	34	5	16	-0.989941	0.322405	0.8884	6	-1.32407	0.185735	0.767836	4	0.0461325	0.963212	0.999891	4	-0.993033	0.320897	0.921751	0	0	1	---	0	0	0	0
1659	DHX8	DEAH-box helicase 8	1207	0.444535	75	31	21	0.737472	0.460981	0.919863	5	1.93868	0.0527766	0.581297	13	-0.0821214	0.934564	0.998078	3	0.952159	0.34121	0.930965	0	0	1	881	0	0	0	0
1660	DHX9	DExH-box helicase 9	1307	0.53798	65	30	16	0.0452211	0.963938	0.997495	4	-1.61371	0.106835	0.664275	4	-0.184783	0.853429	0.985996	8	1.10118	0.271026	0.895171	0	0	1	---	0	0	0	0
1662	DDX10	DEAD-box helicase 10	1103	0.360446	47	21	15	0.045157	0.96399	0.997344	5	-0.965394	0.334563	0.842967	5	0.457716	0.647248	0.969018	2	-1.03093	0.302804	---	1	0	1	---	0	0	0	0
1663	DDX11	DEAD/H-box helicase 11	563	0.445046	41	20	4	0.381849	0.702721	0.969115	1	1.15973	0.246663	---	5	-0.350173	0.726343	0.972283	1	-0.760892	0.447049	---	0	0	1	---	0	0	0	0
1665	DHX15	DEAH-box helicase 15	1307	0.501917	49	24	12	1.50128	0.13353	0.769341	6	0.837712	0.402348	0.881279	2	-1.74718	0.080845	---	3	0.476226	0.633994	0.978345	0	0	1	---	0	0	0	0
1666	DECR1	2,4-dienoyl-CoA reductase 1	1307	0.482433	68	21	21	0.206533	0.836407	0.990769	4	0.310662	0.756108	0.964366	2	-0.377152	0.706123	---	4	-0.00092331	0.999263	1.00006	0	0	1	---	0	0	0	0
1667	DEFA1	defensin alpha 1	570	0.32767	17	3	6	-0.336911	0.736311	0.975392	1	0.253139	0.800254	---	0	NA	NA	---	2	-0.803587	0.421978	---	0	0	1	---	0	0	0	0
1668	DEFA3	defensin alpha 3	970	0.162231	12	5	3	0.0792839	0.936823	0.997925	0	NA	NA	---	0	NA	NA	---	1	0.407416	0.683794	---	0	0	1	---	0	0	0	0
1669	DEFA4	defensin alpha 4	780	0.0847602	8	2	3	-0.487446	0.626082	0.94716	0	NA	NA	---	0	NA	NA	---	2	-0.368948	0.712269	---	0	0	1	---	0	0	0	0
1670	DEFA5	defensin alpha 5	336	0.172109	6	2	1	NA	NA	---	0	NA	NA	---	0	NA	NA	---	0	NA	NA	---	0	0	0	---	---	---	0	0
1671	DEFA6	defensin alpha 6	193	0.136304	3	0	1	NA	NA	---	0	NA	NA	---	0	NA	NA	---	1	NA	NA	---	0	0	0	---	---	---	0	0
1672	DEFB1	defensin beta 1	364	0.353577	3	1	2	NA	NA	---	0	NA	NA	---	0	NA	NA	---	0	NA	NA	---	0	0	0	---	---	---	0	0
1674	DES	desmin	1304	0.585654	49	13	18	-1.31609	0.188379	0.820353	0	NA	NA	---	5	0.147414	0.882828	0.990043	1	-0.947067	0.343782	---	0	0	1	---	0	0	0	0
1675	CFD	complement factor D	1136	0.333626	77	21	27	-2.41318	0.0159744	0.484862	0	NA	NA	---	9	-3.37234	0.000770873	0.117887	10	-0.00143116	0.998858	0.999977	0	0	1	---	0	0	0	0
1676	DFFA	DNA fragmentation factor subunit alpha	1307	0.534846	75	32	22	-0.31824	0.750355	0.976789	1	-1.58499	0.113214	---	1	-1.69985	0.0894001	---	6	2.83365	0.00467369	0.250023	0	0	1	---	0	0	0	0
1677	DFFB	DNA fragmentation factor subunit beta	940	0.407406	44	17	18	-0.0386058	0.969213	0.998034	0	NA	NA	---	3	-0.371775	0.710146	0.971762	3	-0.205253	0.837419	0.999506	0	0	1	---	0	0	0	0
1678	TIMM8A	translocase of inner mitochondrial membrane 8A	1106	0.424142	26	9	8	0.168845	0.86595	0.99274	0	NA	NA	---	4	-0.711921	0.476666	0.931349	2	0.261278	0.793928	---	0	0	1	---	0	0	0	0
1687	GSDME	gasdermin E	1306	0.728439	48	14	20	-1.7169	0.086239	0.700266	0	NA	NA	---	1	-0.834679	0.404053	---	4	0.131242	0.895605	0.994075	0	0	1	1095	0	0	0	0
1690	COCH	cochlin	536	0.639229	31	16	3	2.77745	0.00567577	0.321319	1	2.01782	0.0441213	---	1	-0.173956	0.861968	---	2	1.29986	0.194222	---	0	0	1	---	0	1	1	0
1716	DGUOK	deoxyguanosine kinase	1209	0.216716	54	21	17	0.584412	0.559054	0.935035	1	-0.0623907	0.950262	---	1	-0.0623907	0.950262	---	6	-0.484199	0.628334	0.978781	0	0	1	---	0	0	0	0
1717	DHCR7	7-dehydrocholesterol reductase	1299	0.639734	116	44	39	0.531837	0.594931	0.941593	1	0.398852	0.690069	---	6	-0.344602	0.73045	0.972176	11	0.158176	0.874343	0.995546	0	0	1	---	0	0	0	0
1718	DHCR24	24-dehydrocholesterol reductase	1010	0.546313	46	17	15	-0.872733	0.38302	0.909232	3	-1.10315	0.270228	0.818649	2	0.245015	0.806495	---	1	-0.0752459	0.940034	---	0	0	1	---	0	0	0	0
1719	DHFR	dihydrofolate reductase	1035	0.590091	42	20	9	0.579066	0.562673	0.934882	0	NA	NA	---	3	0.662917	0.507534	0.942606	3	-0.635831	0.525029	0.971661	0	0	1	---	0	0	0	0
1723	DHODH	dihydroorotate dehydrogenase (quinone)	1182	0.427175	64	23	21	-0.40257	0.687338	0.963057	0	NA	NA	---	5	-0.743122	0.457558	0.927842	5	0.708725	0.478637	0.971713	0	0	1	---	0	0	0	0
1725	DHPS	deoxyhypusine synthase	1115	0.420911	77	35	13	1.58062	0.114253	0.752013	0	NA	NA	---	7	1.203	0.229238	0.835652	8	-0.0581088	0.953673	0.999504	0	0	1	---	0	0	0	0
1727	CYB5R3	cytochrome b5 reductase 3	1307	0.519274	82	24	36	0.354515	0.723011	0.973385	3	-0.129416	0.897049	0.986978	4	-0.116794	0.907042	0.993563	9	2.85067	0.00443227	0.25451	0	0	1	---	0	0	0	0
1728	NQO1	NAD(P)H quinone dehydrogenase 1	1286	0.532087	101	37	27	0.157526	0.874855	0.992448	3	1.49151	0.136078	0.708892	16	-0.996318	0.319286	0.876498	7	0.71783	0.472995	0.970011	0	0	1	---	0	0	0	0
1729	DIAPH1	diaphanous related formin 1	1307	0.580542	44	12	22	-1.24242	0.214306	0.837365	3	-0.74267	0.457817	0.890232	4	-0.797906	0.425072	0.921896	3	-0.748784	0.454124	0.960907	0	0	1	---	0	0	0	0
1730	DIAPH2	diaphanous related formin 2	1252	0.705399	51	19	23	-1.79531	0.0728484	0.677208	33	-0.825819	0.409066	0.877302	3	-1.21263	0.225502	0.834651	3	-0.674194	0.500314	0.973413	0	0	1	---	0	0	0	0
1731	SEPTIN1	septin 1	967	0.662993	46	9	21	-1.37886	0.168261	0.808568	1	-0.569253	0.569318	---	0	NA	NA	---	3	-0.780756	0.43514	0.955293	0	0	1	---	0	0	0	0
1733	DIO1	iodothyronine deiodinase 1	86	0.18441	3	2	0	NA	NA	---	0	NA	NA	---	0	NA	NA	---	0	NA	NA	---	0	0	0	---	---	---	0	0
1736	DKC1	dyskerin pseudouridine synthase 1	1307	0.492707	39	23	10	1.28471	0.199125	0.824397	0	NA	NA	---	3	0.746055	0.45577	0.92842	2	-0.068726	0.945218	---	0	0	1	224	0	0	0	0
1737	DLAT	dihydrolipoamide S-acetyltransferase	1307	0.352707	41	19	12	1.28829	0.197877	0.822612	0	NA	NA	---	4	1.48542	0.137677	0.763247	2	0.131666	0.895269	---	0	0	1	---	0	0	0	0
1738	DLD	dihydrolipoamide dehydrogenase	1307	0.377268	54	17	21	0.0577302	0.953972	0.998565	1	-0.533316	0.593907	---	5	-1.10173	0.270784	0.851889	2	-0.81581	0.41476	---	0	0	1	---	0	0	0	0
1739	DLG1	discs large MAGUK scaffold protein 1	1307	0.553946	89	35	32	-1.85241	0.0641958	0.666908	11	-1.13128	0.258146	0.822441	13	-1.26631	0.205629	0.823832	9	1.32999	0.183756	0.837068	0	0	1	---	0	0	0	0
1740	DLG2	discs large MAGUK scaffold protein 2	968	0.351141	28	5	10	-1.25445	0.209988	0.835061	30	-0.0656876	0.94764	0.991694	0	NA	NA	---	3	-0.0278051	0.977823	0.998564	0	0	1	---	0	0	0	0
1741	DLG3	discs large MAGUK scaffold protein 3	1283	0.653357	73	25	23	-1.82877	0.0676685	0.66787	2	-0.554036	0.579652	---	5	-1.03167	0.302422	0.870211	3	-0.296981	0.76653	0.99352	0	0	1	---	0	0	0	0
1743	DLST	dihydrolipoamide S-succinyltransferase	1289	0.48172	52	18	17	0.94585	0.344405	0.896325	3	-0.456224	0.648307	0.949824	4	1.45507	0.145896	0.769358	0	NA	NA	---	0	0	1	---	0	0	0	0
1749	DLX5	distal-less homeobox 5	156	0.652455	3	2	0	NA	NA	---	0	NA	NA	---	0	NA	NA	---	0	NA	NA	---	0	0	0	---	---	---	0	0
1750	DLX6	distal-less homeobox 6	182	0.546963	5	4	0	NA	NA	---	0	NA	NA	---	0	NA	NA	---	1	NA	NA	---	0	0	0	---	---	---	0	0
1755	DMBT1	deleted in malignant brain tumors 1	691	0.631713	22	6	5	1.69588	0.0903682	0.705922	3	0.543983	0.586632	0.938368	2	0.228494	0.819331	---	1	4.74169	2.5853e-06	---	0	0	1	---	0	0	0	0
1756	DMD	dystrophin	1305	0.666638	40	13	12	0.152986	0.878433	0.992596	34	0.252366	0.800798	0.971543	1	-0.648549	0.516746	---	0	NA	NA	---	0	0	1	---	0	0	0	0
1757	SARDH	sarcosine dehydrogenase	1082	0.532509	58	23	14	0.357573	0.720734	0.972397	3	-2.38403	0.0172988	0.433736	10	0.795684	0.426393	0.923165	4	-0.558118	0.576881	0.978509	0	0	1	---	0	0	0	0
1759	DNM1	dynamin 1	1293	0.583487	67	24	22	0.106877	0.914903	0.994443	3	-0.818573	0.413183	0.881228	8	0.194494	0.84582	0.984827	4	0.558156	0.576836	0.978697	0	0	1	882	0	0	0	0
1760	DMPK	DM1 protein kinase	718	0.190026	37	12	11	1.15418	0.248816	0.858379	1	0.993235	0.320937	---	2	-0.351371	0.725415	---	1	1.2113	0.226185	---	0	0	1	---	0	0	0	0
1761	DMRT1	doublesex and mab-3 related transcription factor 1	275	0.048952	5	2	2	NA	NA	---	1	NA	NA	---	1	NA	NA	---	0	NA	NA	---	0	0	0	---	---	---	0	0
1762	DMWD	DM1 locus, WD repeat containing	652	0.0202938	39	11	21	0.453904	0.650052	0.95406	0	NA	NA	---	2	0.187546	0.851292	---	3	2.82595	0.00486111	0.255678	0	0	1	---	0	0	0	0
1767	DNAH5	dynein axonemal heavy chain 5	783	0.190956	45	16	16	-0.668542	0.503989	0.930164	10	-1.16338	0.245036	0.8152	2	-1.34364	0.179463	---	2	-0.846099	0.397761	---	0	0	1	---	0	0	0	0
1768	DNAH6	dynein axonemal heavy chain 6	237	0.0178766	11	5	4	NA	NA	---	4	NA	NA	---	0	NA	NA	---	2	NA	NA	---	0	0	0	---	---	---	0	0
1769	DNAH8	dynein axonemal heavy chain 8	144	0.0336031	9	0	2	NA	NA	---	2	NA	NA	---	2	NA	NA	---	0	NA	NA	---	0	0	0	---	---	---	0	0
1770	DNAH9	dynein axonemal heavy chain 9	670	0.168464	30	9	8	0.947046	0.343965	0.897498	11	-0.123329	0.901885	0.987016	3	0.569733	0.569054	0.95733	3	0.117995	0.906108	0.994272	0	1	1	---	0	0	0	0
1774	DNASE1L1	deoxyribonuclease 1 like 1	731	0.403973	25	7	8	0.0738793	0.941127	0.997763	0	NA	NA	---	7	1.41054	0.158814	0.769522	4	0.243583	0.807623	0.995454	0	0	1	---	0	0	0	0
1777	DNASE2	deoxyribonuclease 2, lysosomal	1220	0.555054	93	33	25	3.11041	0.00191232	0.232174	0	NA	NA	---	11	2.75091	0.00603238	0.302584	8	2.22709	0.0261265	0.503156	0	0	1	---	0	0	1	0
1778	DYNC1H1	dynein cytoplasmic 1 heavy chain 1	1307	0.422447	59	19	19	0.251507	0.801462	0.984199	5	1.40473	0.160342	0.744721	2	-0.503899	0.614419	---	6	-0.59906	0.549238	0.976892	0	0	1	---	0	0	0	0
1780	DYNC1I1	dynein cytoplasmic 1 intermediate chain 1	1156	0.294855	42	14	15	-0.68457	0.493755	0.927585	6	-0.770556	0.44113	0.88802	9	-0.463335	0.643213	0.96876	0	NA	NA	---	0	0	1	---	0	0	0	0
1781	DYNC1I2	dynein cytoplasmic 1 intermediate chain 2	1307	0.244749	44	13	15	-0.379328	0.704507	0.969322	1	-1.12786	0.259588	---	1	1.64821	0.0995528	---	6	0.893314	0.371856	0.946501	0	0	1	---	0	0	0	0
1783	DYNC1LI2	dynein cytoplasmic 1 light intermediate chain 2	1307	0.54379	50	22	18	1.2908	0.197005	0.821356	0	NA	NA	---	4	2.12301	0.033943	0.606332	2	0.382495	0.702157	---	0	0	1	---	0	0	0	0
1785	DNM2	dynamin 2	1307	0.577718	108	49	31	-0.682094	0.495303	0.928243	8	-3.1653	0.00158555	0.157737	14	0.906098	0.365053	0.895145	10	-0.530387	0.595935	0.981052	1	0	1	---	0	0	0	0
1786	DNMT1	DNA methyltransferase 1	1221	0.650109	91	38	26	-0.403067	0.686971	0.96281	8	-1.86147	0.0629215	0.610219	8	-0.627805	0.530251	0.945585	6	-0.255378	0.798475	0.994558	0	0	1	---	0	0	0	0
1787	TRDMT1	tRNA aspartic acid methyltransferase 1	262	0.326038	4	1	2	NA	NA	---	1	NA	NA	---	0	NA	NA	---	1	NA	NA	---	0	0	0	---	---	---	0	0
1788	DNMT3A	DNA methyltransferase 3 alpha	940	0.561791	28	13	5	0.697749	0.48551	0.924681	2	0.524639	0.59996	---	2	0.0799054	0.93633	---	0	NA	NA	---	1	1	1	---	0	0	0	0
1789	DNMT3B	DNA methyltransferase 3 beta	237	0.551833	22	9	5	NA	NA	---	1	NA	NA	---	1	NA	NA	---	1	NA	NA	---	0	0	0	---	---	---	0	0
1793	DOCK1	dedicator of cytokinesis 1	1307	0.585509	50	15	21	-0.6768	0.498654	0.929683	12	-0.670169	0.50287	0.907462	9	-0.147936	0.882416	0.989759	3	1.54538	0.122501	0.78318	0	0	1	---	0	0	0	0
1794	DOCK2	dedicator of cytokinesis 2	1228	0.785129	59	19	19	0.871889	0.383442	0.909164	14	0.894371	0.371301	0.87345	6	1.16036	0.246133	0.845155	4	0.251307	0.80162	0.99432	0	0	1	---	0	0	0	0
1796	DOK1	docking protein 1	1125	0.493226	34	14	12	1.17783	0.239118	0.855071	0	NA	NA	---	5	0.175855	0.86044	0.986281	5	1.53926	0.124027	0.783337	0	0	1	---	0	0	0	0
1797	DXO	decapping exoribonuclease	533	0.338701	62	18	17	-0.731312	0.464919	0.920249	0	NA	NA	---	1	-1.55727	0.120016	---	1	1.1001	0.2718	---	0	0	1	---	0	0	0	0
1798	DPAGT1	dolichyl-phosphate N-acetylglucosaminephosphotransferase 1	742	0.359856	25	10	7	0.48152	0.630292	0.948545	1	-0.176794	0.859719	---	3	-0.0266442	0.978751	1.00061	3	-0.0904086	0.927987	0.9973	0	0	1	---	0	0	0	0
1800	DPEP1	dipeptidase 1 (renal)	811	0.556496	42	12	16	-1.43027	0.153032	0.792857	2	-0.79089	0.429245	---	2	-1.04526	0.29622	---	5	-0.458125	0.646988	0.98122	0	0	1	1096	0	0	0	0
1801	DPH1	diphthamide biosynthesis 1	1096	0.1169	73	28	22	0.370151	0.711343	0.97196	0	NA	NA	---	2	0.468633	0.639427	---	3	0.336498	0.736561	0.988874	0	0	1	---	0	0	0	0
1802	DPH2	DPH2 homolog	1196	0.350994	72	28	18	0.799557	0.424128	0.90993	0	NA	NA	---	6	-1.15803	0.247087	0.844729	7	1.47472	0.140554	0.791834	0	0	1	---	0	0	0	0
1803	DPP4	dipeptidyl peptidase 4	1100	0.692335	47	18	15	1.25502	0.209742	0.834745	2	0.964901	0.33481	---	0	NA	NA	---	0	NA	NA	---	0	0	1	---	0	0	0	0
1804	DPP6	dipeptidyl peptidase like 6	455	0.587641	18	7	6	0.290551	0.77153	0.981036	12	0.290961	0.771217	0.969602	0	NA	NA	---	2	-1.82549	0.0685992	---	0	0	1	543	0	0	0	0
1805	DPT	dermatopontin	1286	0.329593	77	21	25	0.00886016	0.992932	0.999478	3	0.80771	0.419409	0.884114	3	1.25071	0.21127	0.831551	1	-0.153973	0.877655	---	0	0	1	---	0	0	0	0
1806	DPYD	dihydropyrimidine dehydrogenase	1303	0.694135	49	11	26	-1.45932	0.144722	0.783223	26	-2.95208	0.00321384	0.210883	2	-1.13639	0.256007	---	1	-1.20479	0.228505	---	0	0	1	---	0	0	0	0
1807	DPYS	dihydropyrimidinase	549	0.392798	32	8	11	-0.599727	0.548943	0.936465	3	-0.528417	0.597429	0.943406	4	-0.300825	0.763665	0.978977	1	0.342484	0.732121	---	0	0	1	---	0	0	0	0
1808	DPYSL2	dihydropyrimidinase like 2	1289	0.743058	43	13	23	-2.15125	0.0316443	0.579781	6	0.433509	0.664719	0.955707	2	-2.28451	0.0225056	---	5	-1.80101	0.0719381	0.690584	0	0	1	---	0	0	0	0
1809	DPYSL3	dihydropyrimidinase like 3	1307	0.763973	41	11	16	-0.108254	0.913811	0.994435	7	0.149889	0.880876	0.98357	2	-0.338166	0.735293	---	2	-0.874115	0.382218	---	0	0	1	---	0	0	0	0
1810	DR1	down-regulator of transcription 1	1261	0.368043	48	20	10	2.95996	0.00313507	0.282072	1	0.793263	0.427776	---	0	NA	NA	---	4	1.24423	0.21365	0.862175	0	0	1	---	0	0	1	0
1811	SLC26A3	solute carrier family 26 member 3	74	0.209974	1	0	0	NA	NA	---	0	NA	NA	---	0	NA	NA	---	1	NA	NA	---	0	0	0	---	---	---	0	0
1819	DRG2	developmentally regulated GTP binding protein 2	1306	0.257238	72	21	29	-0.895743	0.370558	0.905677	2	-0.500855	0.616559	---	7	-2.09806	0.0360943	0.600295	3	-1.23897	0.215583	0.860547	0	0	1	859	0	0	0	0
1820	ARID3A	AT-rich interaction domain 3A	778	0.546811	63	24	14	0.950799	0.342008	0.897037	3	2.12314	0.0340643	0.497887	9	-0.186856	0.851824	0.98523	9	1.36973	0.171176	0.823515	0	1	1	---	0	0	0	0
1822	ATN1	atrophin 1	851	0.259083	50	18	11	1.36155	0.173708	0.810395	0	NA	NA	---	6	0.826685	0.408652	0.915088	2	0.661059	0.508757	---	0	0	1	---	0	0	0	0
1823	DSC1	desmocollin 1	594	0.284919	33	10	8	1.82025	0.0692369	0.667018	0	NA	NA	---	2	0.393583	0.694034	---	3	2.71991	0.00672611	0.300705	0	0	1	---	0	0	0	1
1824	DSC2	desmocollin 2	1064	0.684688	50	25	14	-0.144707	0.88497	0.993631	3	-0.323476	0.7464	0.960725	7	0.0200576	0.984001	1.00027	4	0.562487	0.573905	0.980368	0	0	1	---	0	0	0	0
1825	DSC3	desmocollin 3	396	0.586995	19	9	7	NA	NA	---	2	NA	NA	---	1	NA	NA	---	1	NA	NA	---	0	0	0	---	---	---	0	0
1826	DSCAM	DS cell adhesion molecule	61	0.127293	4	0	1	NA	NA	---	2	NA	NA	---	1	NA	NA	---	0	NA	NA	---	0	0	0	---	---	---	0	0
1827	RCAN1	regulator of calcineurin 1	880	0.301504	31	9	13	-1.36867	0.171457	0.810402	0	NA	NA	---	6	-1.10743	0.268414	0.850408	0	NA	NA	---	0	0	1	---	0	0	0	0
1828	DSG1	desmoglein 1	420	0.36117	32	10	7	-0.111619	0.91118	0.994042	1	0.0655399	0.947776	---	1	-0.400317	0.689133	---	0	NA	NA	---	0	0	1	544	0	0	0	1
1829	DSG2	desmoglein 2	1217	0.679602	59	21	15	1.51934	0.12894	0.765663	1	0.37498	0.707742	---	1	1.97414	0.0485951	---	4	0.923107	0.356137	0.943319	0	0	1	---	0	0	0	0
1830	DSG3	desmoglein 3	489	0.747587	29	10	7	-0.253373	0.80009	0.983352	0	NA	NA	---	1	-2.04714	0.0411951	---	0	NA	NA	---	0	0	1	---	0	0	0	0
1831	TSC22D3	TSC22 domain family member 3	1009	0.273155	37	11	9	-0.217269	0.828043	0.989469	1	-0.0487956	0.961092	---	1	0.478032	0.632733	---	1	1.70026	0.0893946	---	0	0	1	---	0	0	0	0
1832	DSP	desmoplakin	1295	0.783571	58	17	19	-1.15949	0.246472	0.857927	3	-1.56898	0.116901	0.673877	11	-0.358172	0.720274	0.971208	4	-1.4948	0.135213	0.785062	0	0	1	---	0	0	0	0
1836	SLC26A2	solute carrier family 26 member 2	801	0.646083	21	9	5	1.54658	0.122368	0.7579	1	0.499522	0.617552	---	3	0.566868	0.570967	0.956953	1	0.499522	0.617552	---	0	0	1	---	0	0	0	0
1837	DTNA	dystrobrevin alpha	1094	0.639432	28	9	8	1.11683	0.264318	0.868448	2	0.186749	0.851893	---	1	0.068933	0.945056	---	2	0.334452	0.738103	---	0	0	1	---	0	0	0	0
1838	DTNB	dystrobrevin beta	1044	0.372476	42	15	17	-2.1278	0.0335912	0.578629	5	-1.37482	0.169486	0.760835	2	-2.10426	0.0355985	---	3	-0.24819	0.804037	0.995149	0	0	1	---	0	0	0	0
1841	DTYMK	deoxythymidylate kinase	1307	0.670969	50	23	14	1.59836	0.110209	0.74786	1	-0.73134	0.464704	---	5	0.722985	0.46982	0.928387	2	-0.185709	0.852703	---	0	0	1	361	0	0	0	0
1842	ECM2	extracellular matrix protein 2	933	0.442482	14	4	5	-0.0125869	0.98996	0.999482	0	NA	NA	---	1	-0.0616647	0.950843	---	2	-0.234096	0.814963	---	0	0	1	---	0	0	0	0
1845	DUSP3	dual specificity phosphatase 3	1307	0.573927	73	23	26	-0.449974	0.652805	0.954901	1	-1.04209	0.297564	---	3	-1.04807	0.294805	0.864558	4	1.39096	0.164477	0.824227	0	0	1	---	0	0	0	0
1846	DUSP4	dual specificity phosphatase 4	13	0.823763	2	1	1	NA	NA	---	0	NA	NA	---	0	NA	NA	---	0	NA	NA	---	0	0	0	---	---	---	0	0
1848	DUSP6	dual specificity phosphatase 6	164	0.617664	5	1	2	NA	NA	---	0	NA	NA	---	1	NA	NA	---	1	NA	NA	---	0	0	0	---	---	---	0	0
1849	DUSP7	dual specificity phosphatase 7	97	0.351028	5	1	0	NA	NA	---	1	NA	NA	---	3	NA	NA	---	2	NA	NA	---	0	0	0	---	---	---	0	0
1852	DUSP9	dual specificity phosphatase 9	252	0.510096	5	3	0	NA	NA	---	0	NA	NA	---	1	NA	NA	---	0	NA	NA	---	0	0	0	---	---	---	0	0
1854	DUT	deoxyuridine triphosphatase	1307	0.51529	34	10	11	-0.667105	0.504824	0.929833	0	NA	NA	---	1	0.1997	0.841747	---	1	-0.0615368	0.950941	---	0	0	1	---	0	0	0	0
1855	DVL1	dishevelled segment polarity protein 1	891	0.223175	46	12	18	-0.783904	0.433309	0.911577	1	0.0193755	0.984546	---	9	-0.0118034	0.990585	1.00016	8	-1.4873	0.137296	0.7855	0	0	1	280	0	0	0	0
1856	DVL2	dishevelled segment polarity protein 2	1142	0.390184	81	25	26	-1.75332	0.0798201	0.687476	1	-2.585	0.0098631	---	16	-0.987332	0.323692	0.878974	11	-2.11428	0.0347111	0.552816	0	0	1	---	0	0	0	0
1857	DVL3	dishevelled segment polarity protein 3	1208	0.217213	92	26	32	-2.56829	0.0103415	0.416844	2	0.148977	0.881597	---	4	-1.77153	0.076728	0.670969	6	-0.717482	0.473217	0.969198	0	0	1	---	0	0	0	0
1859	DYRK1A	dual specificity tyrosine phosphorylation regulated kinase 1A	1177	0.483822	56	13	20	-0.923685	0.355843	0.902776	10	-1.2535	0.210275	0.784146	5	-1.52246	0.128166	0.750325	2	-0.663602	0.507077	---	0	0	1	---	0	0	0	0
1861	TOR1A	torsin family 1 member A	1272	0.423497	86	35	34	-0.232991	0.815807	0.985363	0	NA	NA	---	8	-0.40135	0.688231	0.972112	4	-0.255314	0.798522	0.994419	0	0	1	1146	0	0	0	0
1869	E2F1	E2F transcription factor 1	9	-0.0856236	0	0	0	NA	NA	---	0	NA	NA	---	0	NA	NA	---	0	NA	NA	---	0	0	0	---	---	---	0	0
1871	E2F3	E2F transcription factor 3	496	0.491003	26	13	5	0.686266	0.492876	0.927144	2	-0.690902	0.489961	---	2	0.540139	0.589351	---	1	2.87731	0.00418911	---	0	0	1	269	0	0	0	0
1874	E2F4	E2F transcription factor 4	1079	0.272883	45	19	11	0.868893	0.385102	0.908823	0	NA	NA	---	4	0.449054	0.653484	0.968182	4	0.306058	0.75962	0.992581	0	0	1	---	0	0	0	0
1875	E2F5	E2F transcription factor 5	239	0.383657	8	2	3	NA	NA	---	0	NA	NA	---	1	NA	NA	---	3	NA	NA	---	0	0	0	---	---	---	0	0
1876	E2F6	E2F transcription factor 6	21	-0.248952	0	0	0	NA	NA	---	0	NA	NA	---	0	NA	NA	---	0	NA	NA	---	0	0	0	---	---	---	0	0
1877	E4F1	E4F transcription factor 1	648	0.0930751	39	21	6	1.70768	0.088187	0.704726	1	-0.315425	0.752543	---	4	0.546967	0.584594	0.961039	1	0.989684	0.322707	---	0	0	1	---	0	0	0	0
1879	EBF1	early B-cell factor 1	806	0.572601	15	7	6	-0.107013	0.914806	0.994552	4	-0.217412	0.827944	0.976809	1	0.336242	0.736778	---	0	NA	NA	---	1	0	1	---	0	0	0	0
1889	ECE1	endothelin converting enzyme 1	1297	0.674378	61	22	15	0.611389	0.541051	0.935352	3	0.604264	0.545776	0.921781	8	-0.896251	0.370288	0.89641	3	0.304767	0.760593	0.992816	0	0	1	---	0	0	0	0
1890	TYMP	thymidine phosphorylase	1307	0.739999	56	18	20	-1.06348	0.287764	0.877399	1	-0.964034	0.33521	---	5	0.674396	0.500181	0.94037	7	-1.57685	0.115075	0.772806	0	0	1	---	0	0	0	0
1891	ECH1	enoyl-CoA hydratase 1	1307	0.511572	106	48	27	0.790104	0.429612	0.909497	1	1.68489	0.092251	---	13	0.165628	0.868476	0.988265	13	-0.30472	0.760629	0.992655	0	0	1	---	0	0	0	0
1892	ECHS1	enoyl-CoA hydratase, short chain 1	1307	0.486438	49	16	17	-0.532072	0.594768	0.941926	0	NA	NA	---	1	0.130895	0.895879	---	4	-0.494501	0.621037	0.982575	0	0	1	---	0	0	0	0
1893	ECM1	extracellular matrix protein 1	1307	0.594292	71	22	23	0.872635	0.383025	0.90903	1	-0.307535	0.758486	---	8	1.12406	0.261198	0.847239	4	-0.933164	0.35091	0.94183	0	0	1	---	0	0	0	0
1894	ECT2	epithelial cell transforming 2	690	0.679556	54	26	6	1.9532	0.05121	0.632406	4	1.0195	0.308332	0.844489	8	0.922608	0.356543	0.893138	6	2.02021	0.0437578	0.585214	0	0	1	---	0	0	0	0
1901	S1PR1	sphingosine-1-phosphate receptor 1	330	0.605981	15	4	7	NA	NA	---	0	NA	NA	---	1	NA	NA	---	0	NA	NA	---	0	0	0	---	---	---	0	0
1902	LPAR1	lysophosphatidic acid receptor 1	549	0.612741	13	6	6	-0.236811	0.812894	0.984796	3	-1.66495	0.0965085	0.642834	0	NA	NA	---	2	1.51965	0.129192	---	0	0	1	1121	0	0	0	0
1903	S1PR3	sphingosine-1-phosphate receptor 3	128	0.36501	3	0	1	NA	NA	---	0	NA	NA	---	1	NA	NA	---	0	NA	NA	---	0	0	0	---	---	---	0	0
1908	EDN3	endothelin 3	74	0.533293	1	0	1	NA	NA	---	0	NA	NA	---	0	NA	NA	---	0	NA	NA	---	0	0	0	---	---	---	0	0
1909	EDNRA	endothelin receptor type A	172	0.429263	6	3	3	NA	NA	---	0	NA	NA	---	1	NA	NA	---	2	NA	NA	---	0	0	0	---	---	---	0	0
1911	PHC1	polyhomeotic homolog 1	660	0.39571	35	8	11	-0.468361	0.639684	0.952719	0	NA	NA	---	3	-0.00244836	0.998047	0.999642	0	NA	NA	---	0	0	1	---	0	0	0	0
1912	PHC2	polyhomeotic homolog 2	1259	0.269684	94	37	28	2.04126	0.0414364	0.606911	3	-0.416956	0.676783	0.956115	3	3.01807	0.00259582	0.198485	6	0.202603	0.839478	0.999675	0	0	1	---	0	0	0	0
1915	EEF1A1	eukaryotic translation elongation factor 1 alpha 1	1155	0.163706	58	22	22	1.57082	0.116502	0.75449	3	-0.219294	0.82646	0.976927	3	-0.511808	0.608885	0.965531	13	2.85519	0.00437914	0.256159	0	0	1	---	0	0	0	0
1917	EEF1A2	eukaryotic translation elongation factor 1 alpha 2	1272	0.323649	115	41	42	-0.105959	0.915632	0.994591	3	-1.79668	0.0726277	0.625653	11	0.677619	0.498139	0.941045	17	-0.71914	0.472189	0.968994	0	0	1	---	0	0	0	0
1933	EEF1B2	eukaryotic translation elongation factor 1 beta 2	1307	0.28816	67	26	21	-0.124556	0.900894	0.993903	0	NA	NA	---	4	0.618437	0.536396	0.946582	5	0.163155	0.870422	0.997432	0	0	1	---	0	0	0	0
1936	EEF1D	eukaryotic translation elongation factor 1 delta	1307	0.291274	126	49	31	0.986901	0.323877	0.889536	3	-0.116741	0.907084	0.98745	5	0.214208	0.830419	0.987431	9	1.05553	0.291379	0.905983	0	0	1	---	0	0	0	0
1937	EEF1G	eukaryotic translation elongation factor 1 gamma	1307	0.118565	94	34	26	1.65245	0.0986858	0.726411	0	NA	NA	---	6	0.57614	0.564621	0.955255	10	1.84079	0.0658824	0.680459	0	0	1	---	0	0	0	0
1938	EEF2	eukaryotic translation elongation factor 2	1307	0.225401	110	42	35	1.19821	0.231056	0.853188	1	0.519187	0.603719	---	8	0.257024	0.797201	0.982014	7	-0.155541	0.87642	0.994292	0	0	1	---	0	0	0	0
1939	EIF2D	eukaryotic translation initiation factor 2D	1246	0.561691	49	16	18	-0.0480924	0.96165	0.997792	1	0.270609	0.786737	---	3	0.392809	0.694529	0.973334	3	-0.16847	0.866242	0.997573	0	0	1	---	0	0	0	0
1942	EFNA1	ephrin A1	748	0.591476	37	19	3	0.424881	0.671048	0.958627	0	NA	NA	---	3	-0.676758	0.498774	0.93998	5	0.85774	0.391317	0.951906	0	0	1	---	0	0	0	0
1945	EFNA4	ephrin A4	48	0.446289	4	1	1	NA	NA	---	0	NA	NA	---	0	NA	NA	---	1	NA	NA	---	0	0	0	---	---	---	0	0
1946	EFNA5	ephrin A5	633	0.509536	15	2	7	-1.91271	0.0562483	0.650016	6	-1.7688	0.077421	0.633332	2	-0.334906	0.73781	---	1	-1.49413	0.135654	---	0	0	1	---	0	0	0	0
1947	EFNB1	ephrin B1	1182	0.560219	33	9	10	-0.817709	0.413691	0.911205	0	NA	NA	---	0	NA	NA	---	0	NA	NA	---	0	0	1	---	0	0	0	0
1948	EFNB2	ephrin B2	1030	0.66084	25	6	10	-1.75353	0.0798149	0.68802	2	-0.483918	0.628549	---	4	-1.52696	0.127084	0.74959	2	-1.18812	0.235065	---	0	0	1	---	0	0	0	0
1949	EFNB3	ephrin B3	243	0.616244	17	4	9	NA	NA	---	0	NA	NA	---	3	NA	NA	---	2	NA	NA	---	0	0	0	---	---	---	0	0
1950	EGF	epidermal growth factor	389	0.0338944	4	1	2	NA	NA	---	1	NA	NA	---	0	NA	NA	---	1	NA	NA	---	0	0	0	---	---	---	0	0
1952	CELSR2	cadherin EGF LAG seven-pass G-type receptor 2	852	0.513384	32	11	10	0.104289	0.916965	0.994752	0	NA	NA	---	5	-0.0299356	0.976126	1.00038	1	-0.660997	0.508796	---	0	0	1	---	0	0	0	0
1953	MEGF6	multiple EGF like domains 6	824	0.456771	43	12	16	-1.57486	0.115679	0.753037	4	-1.86603	0.0623994	0.61092	2	-0.699471	0.484459	---	1	-1.78198	0.0751268	---	0	0	1	---	0	0	0	0
1954	MEGF8	multiple EGF like domains 8	799	0.261908	34	10	7	-1.0905	0.275829	0.873516	0	NA	NA	---	2	-2.16729	0.0305132	---	3	0.483456	0.628907	0.978213	0	0	1	---	0	0	0	0
1955	MEGF9	multiple EGF like domains 9	850	0.612381	30	8	10	0.769779	0.441649	0.916871	2	0.66961	0.503291	---	2	1.50317	0.133173	---	4	0.736868	0.46141	0.964906	0	0	1	---	0	0	0	0
1956	EGFR	epidermal growth factor receptor	1305	0.739513	117	71	17	4.74577	2.30941e-06	0.00775732	60	4.48471	7.95277e-06	0.00817545	33	4.76347	2.11895e-06	0.00442861	43	3.2385	0.00123227	0.135312	1	1	1	3	1	1	1	0
1958	EGR1	early growth response 1	311	0.410559	13	2	6	NA	NA	---	0	NA	NA	---	1	NA	NA	---	1	NA	NA	---	0	0	0	---	---	---	0	0
1959	EGR2	early growth response 2	6	-0.528488	1	0	1	NA	NA	---	0	NA	NA	---	0	NA	NA	---	0	NA	NA	---	0	0	0	---	---	---	0	0
1962	EHHADH	enoyl-CoA hydratase and 3-hydroxyacyl CoA dehydrogenase	1236	0.637454	70	26	21	-0.324778	0.745405	0.977162	5	-0.616051	0.537976	0.92122	2	-0.1186	0.905612	---	4	-0.101271	0.919352	0.994852	0	0	1	---	0	0	0	0
1964	EIF1AX	eukaryotic translation initiation factor 1A, X-linked	1190	0.313741	24	12	6	0.754764	0.450542	0.917564	1	-0.770347	0.441249	---	0	NA	NA	---	0	NA	NA	---	0	0	1	---	0	0	0	0
1965	EIF2S1	eukaryotic translation initiation factor 2 subunit alpha	1307	0.440603	73	35	19	0.694227	0.487665	0.925287	1	-2.00956	0.044686	---	3	0.0859854	0.931491	0.998538	6	-0.0307429	0.975479	0.997635	0	0	1	480	0	0	0	1
1967	EIF2B1	eukaryotic translation initiation factor 2B subunit alpha	1307	0.465371	91	33	24	0.805875	0.420463	0.910402	2	-0.497025	0.619256	---	5	0.626757	0.53093	0.945987	7	-0.906611	0.364782	0.945021	0	0	1	---	0	0	0	0
1968	EIF2S3	eukaryotic translation initiation factor 2 subunit gamma	1260	0.241154	38	15	12	-1.44954	0.147439	0.785274	0	NA	NA	---	5	-1.96446	0.049699	0.621982	3	1.0001	0.317455	0.918184	0	0	1	---	0	0	0	1
1969	EPHA2	EPH receptor A2	1140	0.533616	63	20	17	0.0296874	0.976322	0.998214	4	-0.978483	0.328046	0.846607	9	0.0137299	0.989048	1.00086	7	0.855474	0.392471	0.951386	0	0	1	---	0	0	0	0
1973	EIF4A1	eukaryotic translation initiation factor 4A1	1289	0.394339	88	28	32	1.18564	0.235988	0.851736	1	0.976404	0.32905	---	6	-0.848998	0.396042	0.908593	11	0.502815	0.615181	0.981248	0	0	1	---	0	0	0	0
1974	EIF4A2	eukaryotic translation initiation factor 4A2	1289	0.22612	68	23	20	1.03632	0.30025	0.884685	0	NA	NA	---	12	-0.212492	0.831757	0.987712	9	1.88914	0.0591011	0.652405	1	0	1	---	0	0	0	0
1975	EIF4B	eukaryotic translation initiation factor 4B	1289	0.301875	78	31	22	0.462626	0.643712	0.953924	3	-1.70639	0.0881794	0.632431	6	1.70711	0.0880464	0.696155	8	0.789441	0.430002	0.955746	0	0	1	---	0	0	0	0
1977	EIF4E	eukaryotic translation initiation factor 4E	1307	0.306659	33	13	11	0.780234	0.435396	0.913109	0	NA	NA	---	2	-0.809713	0.418255	---	1	1.22083	0.222373	---	0	0	1	---	0	0	0	0
1978	EIF4EBP1	eukaryotic translation initiation factor 4E binding protein 1	1007	0.464731	92	47	19	1.04313	0.297142	0.881453	6	0.863194	0.38824	0.876525	7	0.895783	0.370587	0.89679	3	-0.257608	0.796763	0.994207	0	0	1	---	0	0	0	0
1979	EIF4EBP2	eukaryotic translation initiation factor 4E binding protein 2	996	0.298718	29	11	11	0.956494	0.339059	0.895127	0	NA	NA	---	3	1.46805	0.142413	0.76712	4	0.151654	0.879491	0.994173	0	0	1	---	0	0	0	0
1981	EIF4G1	eukaryotic translation initiation factor 4 gamma 1	1307	0.605265	97	33	30	1.65099	0.0989846	0.725959	4	1.86043	0.0630531	0.60958	4	-0.686522	0.492508	0.938609	3	0.717593	0.473138	0.96967	0	0	1	---	0	0	0	0
1982	EIF4G2	eukaryotic translation initiation factor 4 gamma 2	1289	0.566464	45	22	11	3.44797	0.00058329	0.133587	1	0.617452	0.537047	---	3	2.51336	0.0120817	0.3925	4	1.89208	0.0587073	0.651505	0	0	1	---	0	0	0	0
1983	EIF5	eukaryotic translation initiation factor 5	1307	0.510793	67	34	14	2.47094	0.0136045	0.452451	1	-0.60535	0.545053	---	8	1.92416	0.0545548	0.631105	2	1.87692	0.0607549	---	0	0	1	---	0	0	0	0
1984	EIF5A	eukaryotic translation initiation factor 5A	1289	0.513673	91	28	44	0.274209	0.783969	0.983572	0	NA	NA	---	16	0.000680212	0.999457	0.999936	6	0.280646	0.779027	0.992051	0	0	1	---	0	0	0	0
1991	ELANE	elastase, neutrophil expressed	1251	0.0899333	106	39	25	0.734882	0.462551	0.919536	0	NA	NA	---	14	0.555722	0.578502	0.958311	11	-0.993791	0.32052	0.922785	0	0	1	---	0	0	0	0
1992	SERPINB1	serpin family B member 1	1307	0.754856	57	9	25	-1.7073	0.088008	0.704413	0	NA	NA	---	5	-1.33145	0.183277	0.797465	4	-0.322213	0.747343	0.991232	0	0	1	---	0	0	0	0
1993	ELAVL2	ELAV like RNA binding protein 2	904	0.2544	85	31	24	1.2325	0.218089	0.840094	10	-0.167949	0.866661	0.98554	14	1.42373	0.154875	0.779973	9	1.40094	0.161581	0.824904	0	0	1	---	0	0	0	0
1994	ELAVL1	ELAV like RNA binding protein 1	1307	0.455637	101	33	41	-0.362966	0.71669	0.971494	5	0.528386	0.597322	0.944204	2	-0.545556	0.585466	---	7	0.957912	0.338287	0.931928	0	0	1	---	0	0	0	0
1997	ELF1	E74 like ETS transcription factor 1	1060	0.489249	35	6	17	-1.5719	0.116276	0.754973	5	-1.85526	0.0638408	0.611444	0	NA	NA	---	2	-1.60843	0.108045	---	0	0	1	---	0	0	0	0
1998	ELF2	E74 like ETS transcription factor 2	864	0.364116	18	6	5	0.747262	0.455113	0.918888	0	NA	NA	---	0	NA	NA	---	0	NA	NA	---	0	0	1	---	0	0	0	0
1999	ELF3	E74 like ETS transcription factor 3	759	0.52621	43	22	10	1.76992	0.0771506	0.685579	3	0.0029444	0.997652	1.00057	7	1.43973	0.150365	0.776597	3	1.33674	0.181717	0.836298	1	0	1	---	0	0	0	0
2000	ELF4	E74 like ETS transcription factor 4	412	0.128883	12	1	3	-0.346242	0.729342	0.975133	1	0.723093	0.470042	---	0	NA	NA	---	2	-1.50942	0.131976	---	1	0	1	---	0	0	0	0
2002	ELK1	ELK1, ETS transcription factor	402	0.288387	13	5	3	1.15842	0.2474	0.857896	0	NA	NA	---	0	NA	NA	---	1	0.471619	0.637462	---	0	0	1	---	0	0	0	0
2004	ELK3	ELK3, ETS transcription factor	462	0.331534	28	4	7	-1.1052	0.269661	0.871231	0	NA	NA	---	3	-0.505823	0.613228	0.96292	0	NA	NA	---	0	0	1	---	0	0	0	0
2005	ELK4	ELK4, ETS transcription factor	152	0.0867111	8	3	2	NA	NA	---	0	NA	NA	---	0	NA	NA	---	0	NA	NA	---	1	0	0	1051	---	---	0	0
2006	ELN	elastin	1058	0.465791	51	13	18	-0.166751	0.867599	0.992709	1	1.48541	0.137738	---	3	-0.9765	0.329044	0.883936	4	-1.29438	0.195823	0.851743	1	0	1	---	0	0	0	0
2009	EML1	echinoderm microtubule associated protein like 1	1295	0.730312	52	20	13	1.99948	0.0457681	0.62494	9	2.01543	0.0440686	0.548015	2	2.01143	0.0444904	---	10	-0.525064	0.59963	0.979917	0	0	1	761	0	0	0	0
2010	EMD	emerin	1307	0.423359	42	16	11	1.79687	0.0725896	0.677929	0	NA	NA	---	6	3.25016	0.00118321	0.145465	9	-0.7538	0.451107	0.960694	0	0	1	156	0	0	0	1
2011	MARK2	microtubule affinity regulating kinase 2	1298	0.255283	96	25	31	-0.974752	0.329868	0.89237	5	-1.1572	0.247409	0.819559	11	-0.360473	0.718553	0.970766	6	-1.50684	0.132098	0.78668	0	0	1	---	0	0	0	0
2014	EMP3	epithelial membrane protein 3	453	0.522176	15	3	3	0.359856	0.719127	0.97192	0	NA	NA	---	1	-0.542978	0.587418	---	3	0.890062	0.373917	0.948276	0	0	1	---	0	0	0	0
2017	CTTN	cortactin	1307	0.566449	130	66	22	1.61847	0.105807	0.739399	16	0.193463	0.846627	0.978634	19	1.91142	0.0561728	0.63346	15	2.19163	0.0285851	0.514121	0	0	1	355	0	0	0	1
2018	EMX2	empty spiracles homeobox 2	170	0.44689	4	1	1	NA	NA	---	0	NA	NA	---	0	NA	NA	---	0	NA	NA	---	0	0	0	---	---	---	0	0
2019	EN1	engrailed homeobox 1	71	-0.114257	2	0	1	NA	NA	---	0	NA	NA	---	0	NA	NA	---	1	NA	NA	---	0	0	0	---	---	---	0	0
2021	ENDOG	endonuclease G	1107	0.366768	83	26	32	-1.75348	0.0798017	0.688495	1	-1.62929	0.103541	---	7	-1.18684	0.235551	0.841543	1	-0.708961	0.478501	---	0	0	1	---	0	0	0	0
2022	ENG	endoglin	1225	0.507239	62	24	15	1.55144	0.121059	0.759124	0	NA	NA	---	3	0.80144	0.423035	0.923869	7	1.37857	0.168283	0.82288	0	0	1	---	0	0	0	0
2023	ENO1	enolase 1	1307	0.55974	77	31	25	-0.671465	0.502045	0.930324	2	-1.39439	0.16344	---	10	-0.652075	0.514469	0.945959	8	-0.0218156	0.982598	0.997419	0	0	1	---	0	0	0	0
2026	ENO2	enolase 2	1307	0.565868	95	30	31	0.528864	0.596991	0.941894	1	-0.115457	0.908101	---	9	1.17699	0.239415	0.845709	4	0.141113	0.887802	0.994765	0	0	1	---	0	0	0	0
2027	ENO3	enolase 3	1221	0.136012	57	15	17	-1.5677	0.117213	0.752808	0	NA	NA	---	5	-1.13318	0.257364	0.847073	5	-2.30131	0.0215444	0.460228	0	0	1	---	0	0	0	0
2028	ENPEP	glutamyl aminopeptidase	1061	0.650607	35	4	16	-2.97363	0.00301055	0.286201	6	-1.09628	0.273211	0.821229	4	-1.63461	0.102432	0.725707	1	-0.70951	0.478166	---	0	0	1	---	0	1	0	0
2029	ENSA	endosulfine alpha	1293	0.427298	75	23	27	-2.03932	0.0416241	0.607013	5	-1.70416	0.0885942	0.633932	8	0.408064	0.683295	0.970828	5	-1.67665	0.093857	0.746444	0	0	1	---	0	0	0	0
2030	SLC29A1	solute carrier family 29 member 1 (Augustine blood group)	696	0.392542	37	12	9	0.703903	0.481735	0.925537	1	0.660249	0.509318	---	6	1.02741	0.304593	0.87086	4	0.233479	0.81546	0.997647	0	0	1	---	0	0	0	1
2033	EP300	E1A binding protein p300	1077	0.236723	70	24	17	-0.898659	0.369039	0.906583	4	-1.69781	0.0898377	0.632556	5	-1.00004	0.317518	0.878956	6	-0.967492	0.333519	0.931502	1	1	1	---	0	0	0	0
2035	EPB41	erythrocyte membrane protein band 4.1	1306	0.383408	84	28	32	-0.140739	0.888098	0.992939	11	0.164736	0.869178	0.985494	6	-0.571912	0.567482	0.957511	6	-0.701923	0.482854	0.972701	0	0	1	---	0	0	0	0
2036	EPB41L1	erythrocyte membrane protein band 4.1 like 1	1278	0.743532	79	36	22	1.66081	0.0970013	0.721922	7	1.0738	0.28312	0.824497	7	1.46774	0.142423	0.766518	6	0.360152	0.718794	0.989211	0	0	1	---	0	0	0	0
2037	EPB41L2	erythrocyte membrane protein band 4.1 like 2	1307	0.754143	53	11	27	0.0857543	0.931675	0.997714	7	0.994028	0.320396	0.846702	4	0.905351	0.365449	0.895064	5	-0.0867863	0.930855	0.998153	0	0	1	---	0	0	0	0
2038	EPB42	erythrocyte membrane protein band 4.2	1258	0.149476	55	19	19	0.661775	0.508238	0.929832	0	NA	NA	---	2	1.45715	0.145327	---	2	0.384256	0.700855	---	0	0	1	---	0	0	0	0
2039	DMTN	dematin actin binding protein	1276	0.311841	34	10	8	0.177475	0.859164	0.992639	0	NA	NA	---	0	NA	NA	---	2	-0.0850763	0.932214	---	0	0	1	---	0	0	0	0
2040	STOM	stomatin	1307	0.485494	51	15	19	-0.944924	0.344875	0.896621	1	-0.199806	0.841664	---	2	-0.0367409	0.970697	---	3	0.328551	0.742548	0.991596	0	0	1	---	0	0	0	0
2041	EPHA1	EPH receptor A1	416	0.45863	12	4	3	2.07053	0.0390394	0.606163	0	NA	NA	---	3	1.98313	0.0480308	0.623505	0	NA	NA	---	0	0	1	---	0	0	0	0
2043	EPHA4	EPH receptor A4	1108	0.422921	32	8	6	-0.143641	0.88581	0.993136	4	-0.513893	0.607431	0.947076	1	-0.209222	0.834314	---	4	0.261746	0.793567	0.993387	0	0	1	---	0	0	0	0
2045	EPHA7	EPH receptor A7	566	0.469092	9	2	3	-0.966511	0.334211	0.894752	0	NA	NA	---	1	-2.21485	0.0271773	---	0	NA	NA	---	1	0	1	---	0	0	0	0
2048	EPHB2	EPH receptor B2	1141	0.578866	57	17	20	-0.479212	0.631881	0.94881	3	-2.03063	0.042528	0.539738	4	0.582288	0.56049	0.952119	6	1.72505	0.0847942	0.724048	0	0	1	---	0	0	0	0
2049	EPHB3	EPH receptor B3	1174	0.541361	82	34	25	0.638747	0.523114	0.932335	0	NA	NA	---	6	-0.964517	0.334989	0.882142	1	-0.111191	0.911484	---	0	0	1	---	0	0	0	0
2050	EPHB4	EPH receptor B4	995	0.554535	63	17	20	-0.135361	0.892354	0.992304	1	0.150008	0.88079	---	4	-1.31659	0.188283	0.799821	15	0.681097	0.495971	0.972216	0	0	1	---	0	0	0	0
2052	EPHX1	epoxide hydrolase 1	1307	0.731327	54	26	17	1.5036	0.132929	0.769398	1	0.300071	0.764172	---	2	0.118506	0.905685	---	3	0.447456	0.654621	0.978804	0	0	1	---	0	0	0	0
2053	EPHX2	epoxide hydrolase 2	1302	0.661509	51	13	27	-1.57321	0.115917	0.754096	0	NA	NA	---	1	-0.108669	0.913482	---	3	-0.626031	0.531406	0.973674	0	0	1	---	0	0	0	0
2054	STX2	syntaxin 2	1132	0.300634	68	20	24	-0.552327	0.580835	0.939046	1	-0.0552001	0.955989	---	1	0.106201	0.915442	---	3	1.31084	0.19018	0.846013	0	0	1	---	0	0	0	0
2055	CLN8	CLN8, transmembrane ER and ERGIC protein	327	0.450522	15	4	6	NA	NA	---	0	NA	NA	---	1	NA	NA	---	1	NA	NA	---	0	0	0	---	---	---	0	0
2058	EPRS1	glutamyl-prolyl-tRNA synthetase	1307	0.556698	45	15	13	-0.0654407	0.947833	0.998465	2	-1.89996	0.057662	---	5	1.79454	0.0729615	0.659177	8	-1.10558	0.269114	0.895949	0	0	1	---	0	0	0	0
2059	EPS8	epidermal growth factor receptor pathway substrate 8	1292	0.707376	59	19	18	-0.362712	0.71688	0.971491	7	0.470099	0.638365	0.949695	4	-0.643999	0.519692	0.945855	2	0.244466	0.80691	---	0	0	1	---	0	0	0	0
2060	EPS15	epidermal growth factor receptor pathway substrate 15	1307	0.650644	54	22	20	0.36019	0.718764	0.972213	5	-0.931646	0.351694	0.852022	1	0.784563	0.432854	---	2	-0.41365	0.679199	---	1	0	1	---	0	0	0	0
2063	NR2F6	nuclear receptor subfamily 2 group F member 6	989	0.364202	49	20	3	1.53351	0.125475	0.761693	2	0.182618	0.855136	---	4	0.452773	0.650813	0.968803	5	0.301393	0.763179	0.993292	0	0	1	---	0	0	0	0
2064	ERBB2	erb-b2 receptor tyrosine kinase 2	1219	0.677458	107	57	17	3.9239	9.20687e-05	0.0515431	11	2.38808	0.0170907	0.43923	16	2.43881	0.0148796	0.426006	16	2.94201	0.00332349	0.244727	1	1	1	4	1	1	1	0
2065	ERBB3	erb-b2 receptor tyrosine kinase 3	935	0.579933	60	28	12	0.905964	0.365193	0.906192	0	NA	NA	---	4	-1.17257	0.241273	0.844659	12	0.283282	0.777025	0.991721	1	1	1	---	0	0	0	0
2066	ERBB4	erb-b2 receptor tyrosine kinase 4	471	0.279748	35	11	12	0.638368	0.523553	0.932293	19	0.18448	0.853719	0.980584	2	0.138695	0.889752	---	2	0.0384417	0.969352	---	1	0	1	---	0	0	0	0
2067	ERCC1	ERCC excision repair 1, endonuclease non-catalytic subunit	1136	0.141282	87	28	17	0.186691	0.851937	0.993056	3	-0.265674	0.790539	0.969779	5	1.67454	0.0943042	0.703914	5	-0.430153	0.667167	0.979774	0	0	1	---	0	0	0	0
2068	ERCC2	ERCC excision repair 2, TFIIH core complex helicase subunit	1176	0.197097	102	37	30	0.189264	0.849919	0.993462	2	-1.21194	0.225781	---	4	1.19288	0.23316	0.841148	5	0.259868	0.795012	0.994202	1	0	1	---	0	0	0	0
2070	EYA4	EYA transcriptional coactivator and phosphatase 4	173	0.334012	3	1	0	NA	NA	---	1	NA	NA	---	0	NA	NA	---	0	NA	NA	---	0	1	0	---	---	---	0	0
2071	ERCC3	ERCC excision repair 3, TFIIH core complex helicase subunit	1009	0.272554	26	5	9	-1.66235	0.0967579	0.722244	0	NA	NA	---	2	0.00961631	0.992329	---	2	-1.31572	0.188573	---	1	0	1	---	0	0	0	0
2072	ERCC4	ERCC excision repair 4, endonuclease catalytic subunit	1107	0.425679	36	16	7	-0.420762	0.674012	0.959189	2	-1.16358	0.244849	---	2	-2.12069	0.0341729	---	4	0.576877	0.564142	0.978648	1	0	1	---	0	0	0	0
2073	ERCC5	ERCC excision repair 5, endonuclease	947	0.595963	36	20	7	-0.185473	0.852898	0.992569	1	0.209083	0.834429	---	2	1.05086	0.293594	---	2	-2.52502	0.0117347	---	0	0	1	---	0	0	0	0
2074	ERCC6	ERCC excision repair 6, chromatin remodeling factor	795	0.282273	21	6	8	-0.930545	0.352378	0.901933	1	-1.16382	0.244852	---	2	-0.974984	0.329871	---	2	-0.0515496	0.958901	---	0	0	1	---	0	0	0	0
2077	ERF	ETS2 repressor factor	836	0.394327	42	11	15	-1.17691	0.239573	0.85397	0	NA	NA	---	3	-2.28521	0.0225551	0.506883	4	0.191887	0.847878	0.998095	0	0	1	---	0	0	0	0
2078	ERG	ERG, ETS transcription factor	936	0.451185	44	10	20	2.04146	0.0414892	0.606803	21	0.78284	0.433922	0.885064	3	2.07337	0.0384149	0.606705	2	0.0578241	0.953901	---	1	0	1	87	1	1	1	0
2079	ERH	ERH, mRNA splicing and mitosis factor	1307	0.173965	48	21	14	1.14855	0.250954	0.859282	0	NA	NA	---	2	0.159999	0.872907	---	1	-0.00857328	0.993161	---	0	0	1	---	0	0	0	0
2081	ERN1	endoplasmic reticulum to nucleus signaling 1	701	0.274766	40	13	15	-0.274983	0.783412	0.983608	1	-0.608071	0.543342	---	2	0.374631	0.708051	---	1	0.026867	0.978574	---	0	0	1	---	0	0	0	0
2091	FBL	fibrillarin	1307	0.431269	117	44	32	-0.315238	0.752632	0.976851	1	-0.0129598	0.989662	---	6	1.23558	0.21684	0.830027	10	-0.537872	0.590758	0.981044	0	0	1	---	0	0	0	0
2098	ESD	esterase D	1307	0.397512	44	16	16	0.950137	0.342221	0.897128	1	0.0245133	0.980447	---	2	0.241369	0.809308	---	4	0.770347	0.441235	0.959253	0	0	1	---	0	0	0	0
2099	ESR1	estrogen receptor 1	131	0.693044	14	0	8	NA	NA	---	7	NA	NA	---	1	NA	NA	---	2	NA	NA	---	1	0	0	---	---	---	0	0
2101	ESRRA	estrogen related receptor alpha	786	0.312178	51	21	14	0.02289	0.981744	0.998893	1	-2.16223	0.0309086	---	6	0.656138	0.511932	0.944062	9	-0.507512	0.611941	0.981332	0	0	1	---	0	0	0	0
2104	ESRRG	estrogen related receptor gamma	157	0.126077	6	2	1	NA	NA	---	2	NA	NA	---	0	NA	NA	---	1	NA	NA	---	0	0	0	---	---	---	0	0
2107	ETF1	eukaryotic translation termination factor 1	1307	0.435678	68	33	22	2.51653	0.0119725	0.441931	1	1.82479	0.0682639	---	6	1.34803	0.177885	0.787111	6	1.51184	0.130819	0.787305	0	0	1	---	0	0	0	0
2108	ETFA	electron transfer flavoprotein subunit alpha	1307	0.299218	52	14	25	-0.965129	0.334661	0.894294	5	0.901819	0.367321	0.87073	2	-1.14182	0.25374	---	5	0.376688	0.706468	0.986124	0	0	1	---	0	0	0	0
2109	ETFB	electron transfer flavoprotein subunit beta	1307	0.471977	62	23	21	-0.257085	0.797154	0.983944	2	-0.978472	0.328024	---	2	0.75892	0.448039	---	1	-0.345376	0.729868	---	0	0	1	---	0	0	0	0
2110	ETFDH	electron transfer flavoprotein dehydrogenase	1307	0.517442	34	15	7	1.09817	0.272337	0.872325	1	-0.0794352	0.936699	---	1	-0.264239	0.791638	---	1	-0.777715	0.43688	---	0	0	1	---	0	0	0	0
2113	ETS1	ETS proto-oncogene 1, transcription factor	764	0.648741	19	4	7	0.449001	0.653561	0.954898	0	NA	NA	---	0	NA	NA	---	2	0.468611	0.639484	---	0	0	1	---	0	0	0	0
2117	ETV3	ETS variant 3	661	0.320548	31	12	6	-0.0643445	0.948716	0.998038	0	NA	NA	---	1	-0.533901	0.593594	---	1	-0.36483	0.715358	---	0	0	1	---	0	0	0	0
2120	ETV6	ETS variant 6	1021	0.56022	71	25	20	-0.45677	0.647936	0.954429	8	-0.788727	0.430458	0.886795	2	1.43127	0.152666	---	5	-1.07129	0.284296	0.90463	1	0	1	---	0	0	0	0
2122	MECOM	MDS1 and EVI1 complex locus	773	0.661914	39	13	8	0.27921	0.78016	0.983939	22	0.458945	0.646406	0.949293	7	0.714657	0.475042	0.931076	5	0.108002	0.914023	0.99528	1	0	1	---	0	0	0	0
2124	EVI2B	ecotropic viral integration site 2B	1075	0.593263	56	15	21	1.34771	0.178041	0.816252	0	NA	NA	---	6	-0.863793	0.387897	0.904469	9	2.36335	0.0182909	0.433646	0	0	1	---	0	0	0	0
2125	EVPL	envoplakin	1156	0.535606	86	29	26	0.245419	0.806176	0.98423	4	-0.022209	0.982285	0.998473	6	-0.0723667	0.942323	0.998878	2	-1.18813	0.23503	---	0	1	1	---	0	0	0	0
2130	EWSR1	EWS RNA binding protein 1	1307	0.314226	193	62	72	-1.15786	0.247137	0.857575	2	-0.795319	0.426574	---	4	-0.690093	0.49026	0.936317	5	-0.0108958	0.991308	0.997845	1	0	1	---	0	0	0	0
2131	EXT1	exostosin glycosyltransferase 1	674	0.449315	39	17	11	0.477524	0.633147	0.949297	14	-0.12632	0.899517	0.986877	2	-1.85766	0.0636626	---	4	1.21161	0.226097	0.870319	1	0	1	---	0	0	0	0
2132	EXT2	exostosin glycosyltransferase 2	917	0.367379	24	9	5	1.85877	0.0633862	0.666051	1	0.593546	0.552965	---	3	1.21232	0.22571	0.834926	1	0.110659	0.911912	---	1	0	1	362	0	0	0	1
2135	EXTL2	exostosin like glycosyltransferase 2	824	0.436842	20	7	4	0.35193	0.724982	0.974346	0	NA	NA	---	0	NA	NA	---	2	0.524983	0.599739	---	0	0	1	---	0	0	0	0
2137	EXTL3	exostosin like glycosyltransferase 3	628	0.494553	29	8	7	-0.568742	0.569739	0.937809	2	-0.098069	0.92191	---	1	-1.23793	0.216216	---	1	0.573378	0.566599	---	0	0	1	---	0	0	0	0
2139	EYA2	EYA transcriptional coactivator and phosphatase 2	257	0.672271	18	12	3	NA	NA	---	6	NA	NA	---	3	NA	NA	---	5	NA	NA	---	0	0	0	---	---	---	0	0
2140	EYA3	EYA transcriptional coactivator and phosphatase 3	1090	0.405298	67	19	22	-0.48503	0.627754	0.94713	4	-0.306037	0.759636	0.964478	4	-0.717486	0.473231	0.931019	8	-1.1698	0.242343	0.875261	0	0	1	---	0	0	0	0
2145	EZH1	enhancer of zeste 1 polycomb repressive complex 2 subunit	779	0.151221	43	17	10	-0.153508	0.878038	0.992595	3	-0.0279868	0.97768	0.999392	2	-0.374957	0.707797	---	5	-0.68698	0.492304	0.971723	0	0	1	---	0	0	0	1
2146	EZH2	enhancer of zeste 2 polycomb repressive complex 2 subunit	853	0.582993	35	20	11	0.844203	0.398798	0.910234	2	0.811423	0.417354	---	2	-0.0677323	0.946015	---	3	1.79381	0.0732047	0.694225	1	1	1	---	0	0	0	0
2147	F2	coagulation factor II, thrombin	1307	-0.00210217	83	25	34	0.896957	0.36991	0.905632	0	NA	NA	---	3	0.0821877	0.93451	0.998191	4	2.54014	0.0111976	0.378841	0	0	1	---	0	0	0	0
2150	F2RL1	F2R like trypsin receptor 1	55	0.604115	1	0	1	NA	NA	---	0	NA	NA	---	0	NA	NA	---	0	NA	NA	---	0	0	0	---	---	---	0	0
2152	F3	coagulation factor III, tissue factor	948	0.694924	29	5	11	-0.594815	0.552111	0.934592	0	NA	NA	---	4	-0.681432	0.495768	0.939397	1	-0.644576	0.519361	---	0	0	1	---	0	0	0	0
2153	F5	coagulation factor V	1006	0.18123	38	10	13	-0.539844	0.589426	0.940264	0	NA	NA	---	3	-0.56512	0.572121	0.956841	1	0.188961	0.850162	---	0	0	1	---	0	0	0	0
2155	F7	coagulation factor VII	769	-0.0576789	26	6	5	1.887	0.0595472	0.65437	1	0.271107	0.786384	---	2	0.182099	0.855554	---	5	1.44753	0.148167	0.805713	0	0	1	---	0	0	0	0
2157	F8	coagulation factor VIII	656	0.20201	28	9	11	-0.704339	0.481477	0.925218	3	0.0852303	0.932105	0.991245	2	-0.745614	0.456173	---	2	0.920538	0.357637	---	0	0	1	---	0	0	0	0
2158	F9	coagulation factor IX	1257	0.0317665	30	13	7	1.81911	0.0691359	0.66732	0	NA	NA	---	3	1.84513	0.0652564	0.641313	1	0.326313	0.744242	---	0	0	1	363	0	0	0	0
2159	F10	coagulation factor X	1194	0.0689868	71	26	22	0.112133	0.910737	0.993989	5	0.883871	0.376947	0.874063	5	-0.072644	0.942102	0.998982	5	0.113144	0.909936	0.994289	0	0	1	---	0	0	0	0
2160	F11	coagulation factor XI	1085	0.0245739	59	25	15	2.27395	0.0231669	0.532997	2	2.48774	0.0130075	---	6	1.60898	0.107917	0.724456	2	-0.636469	0.524607	---	0	0	1	---	0	0	0	0
2161	F12	coagulation factor XII	1307	-0.0280054	86	32	28	-0.738957	0.460068	0.919679	0	NA	NA	---	5	-0.974879	0.329803	0.883326	3	0.196774	0.844036	0.99902	0	0	1	---	0	0	0	0
2162	F13A1	coagulation factor XIII A chain	1307	0.792289	54	20	20	0.0643794	0.948678	0.998311	5	-0.0822597	0.934453	0.989987	1	0.53526	0.592563	---	3	-0.705252	0.480781	0.972909	0	0	1	---	0	0	0	0
2165	F13B	coagulation factor XIII B chain	1086	-0.00653594	31	12	8	1.84414	0.0654396	0.66812	1	-1.29637	0.195128	---	2	3.22182	0.00131226	---	0	NA	NA	---	0	0	1	---	0	0	0	0
2166	FAAH	fatty acid amide hydrolase	1194	0.624577	69	25	23	-0.61846	0.536392	0.933061	1	-0.783206	0.433664	---	6	-1.31898	0.187431	0.798909	0	NA	NA	---	0	0	1	---	0	0	0	0
2167	FABP4	fatty acid binding protein 4	1248	0.631701	75	24	19	0.175051	0.861068	0.992336	1	0.101237	0.919378	---	4	-1.45953	0.144675	0.768739	4	-0.182391	0.855306	0.998575	0	0	1	---	0	0	0	0
2168	FABP1	fatty acid binding protein 1	525	0.301368	43	14	14	-1.69267	0.0911253	0.706905	0	NA	NA	---	0	NA	NA	---	0	NA	NA	---	0	0	1	---	0	0	0	0
2169	FABP2	fatty acid binding protein 2	183	0.369782	2	0	0	NA	NA	---	0	NA	NA	---	0	NA	NA	---	0	NA	NA	---	0	0	0	---	---	---	0	0
2170	FABP3	fatty acid binding protein 3	1307	0.763987	88	31	30	-0.268339	0.788482	0.984088	1	-0.586222	0.557829	---	6	-0.533085	0.594067	0.963975	4	-2.27105	0.023308	0.473652	0	0	1	---	0	0	0	0
2171	FABP5	fatty acid binding protein 5	1289	0.77959	74	24	21	0.0357329	0.971501	0.997942	0	NA	NA	---	5	0.407649	0.6836	0.970161	7	1.00064	0.317193	0.917851	0	0	1	---	0	0	0	0
2172	FABP6	fatty acid binding protein 6	914	0.534239	27	10	9	-2.0528	0.0403815	0.60735	0	NA	NA	---	3	-1.74625	0.0811098	0.675376	0	NA	NA	---	0	0	1	---	0	0	0	0
2173	FABP7	fatty acid binding protein 7	926	0.588027	36	11	11	-0.980782	0.326961	0.890242	0	NA	NA	---	2	-1.827	0.0680275	---	6	-0.0348706	0.972191	0.998513	0	0	1	---	0	0	0	0
2177	FANCD2	Fanconi anemia complementation group D2	675	0.531311	29	12	5	0.0385382	0.96927	0.997991	1	-0.210338	0.833469	---	2	-0.355057	0.722661	---	3	0.386377	0.699342	0.985852	1	0	1	---	0	0	0	0
2180	ACSL1	acyl-CoA synthetase long chain family member 1	1307	0.636424	48	13	19	-0.639776	0.522432	0.932604	2	-0.343301	0.731428	---	4	0.534645	0.592988	0.962972	6	1.64987	0.0992137	0.755448	0	0	1	---	0	0	0	0
2181	ACSL3	acyl-CoA synthetase long chain family member 3	1307	0.609935	38	11	12	1.31344	0.18927	0.821747	2	1.0473	0.295156	---	6	1.52236	0.128164	0.751018	2	0.120683	0.903961	---	1	0	1	---	0	0	0	0
2182	ACSL4	acyl-CoA synthetase long chain family member 4	1299	0.614915	50	18	13	0.821034	0.41178	0.911178	3	0.501071	0.616408	0.9505	1	1.06446	0.287322	---	18	0.742433	0.457961	0.962518	0	0	1	---	0	0	0	0
2184	FAH	fumarylacetoacetate hydrolase	1288	0.609844	53	17	11	2.14505	0.0321383	0.58039	1	-0.811674	0.417131	---	8	1.94467	0.0520353	0.622636	0	NA	NA	---	0	0	1	---	0	0	0	0
2185	PTK2B	protein tyrosine kinase 2 beta	1289	0.693552	48	15	11	-0.859003	0.390501	0.910055	4	-0.781955	0.434387	0.883673	3	0.749882	0.453465	0.928855	1	-1.85342	0.0640541	---	0	0	1	---	0	0	0	0
2186	BPTF	bromodomain PHD finger transcription factor	1121	0.462529	53	21	14	-0.082171	0.934526	0.997798	8	-0.98097	0.326823	0.844155	4	-0.0505549	0.959689	0.999212	8	0.788294	0.430694	0.955588	0	0	1	---	0	0	0	0
2189	FANCG	FA complementation group G	71	0.306486	7	2	4	NA	NA	---	0	NA	NA	---	1	NA	NA	---	2	NA	NA	---	1	0	0	---	---	---	0	0
2191	FAP	fibroblast activation protein alpha	962	0.757114	38	19	8	1.05026	0.293865	0.880286	2	-0.436685	0.66244	---	1	-0.669071	0.503614	---	1	0.528282	0.597428	---	0	0	1	---	0	0	0	0
2192	FBLN1	fibulin 1	1307	0.590875	79	22	27	-1.22548	0.220617	0.842424	12	-0.783183	0.433663	0.885121	2	-0.324112	0.745906	---	6	-0.743562	0.457277	0.962372	0	0	1	---	0	0	0	0
2193	FARSA	phenylalanyl-tRNA synthetase subunit alpha	1220	0.189216	93	28	30	-1.20628	0.227946	0.850116	2	-0.752685	0.451787	---	6	0.192857	0.847103	0.98504	6	0.0488887	0.961016	1.0005	0	0	1	---	0	0	0	0
2194	FASN	fatty acid synthase	1307	0.62756	107	47	26	1.86374	0.0625854	0.664566	3	0.79397	0.427359	0.884547	9	1.0264	0.304898	0.870937	8	1.99079	0.0467152	0.596715	0	0	1	---	0	0	0	0
2195	FAT1	FAT atypical cadherin 1	1196	0.650227	65	14	14	-0.623124	0.533324	0.933201	10	-0.193536	0.846572	0.978939	3	0.647609	0.517364	0.944909	2	-0.259907	0.794981	---	1	0	1	---	0	0	0	0
2196	FAT2	FAT atypical cadherin 2	374	0.614598	13	4	5	NA	NA	---	1	NA	NA	---	1	NA	NA	---	1	NA	NA	---	0	0	0	---	---	---	0	0
2197	FAU	FAU, ubiquitin like and ribosomal protein S30 fusion	1218	0.0412582	82	26	23	1.10211	0.270634	0.87186	1	1.65809	0.0975611	---	11	0.342764	0.731836	0.972576	7	0.155582	0.876389	0.994618	0	0	1	---	0	0	0	0
2199	FBLN2	fibulin 2	1306	0.67922	53	20	16	1.73245	0.0834322	0.696559	4	1.34323	0.179433	0.766443	3	-0.599681	0.548824	0.947708	3	0.200441	0.841167	0.999785	1	0	1	---	0	0	0	0
2200	FBN1	fibrillin 1	1303	0.462944	28	9	6	0.251195	0.801704	0.984016	4	0.0991632	0.921024	0.991081	1	0.849956	0.395508	---	0	NA	NA	---	0	0	1	---	0	0	0	0
2201	FBN2	fibrillin 2	1179	0.371714	27	8	11	-1.88383	0.0598377	0.653996	5	0.0533755	0.957442	0.992855	2	-2.39205	0.0169128	---	3	-3.10922	0.00192152	0.179504	0	0	1	---	0	0	0	0
2202	EFEMP1	EGF containing fibulin like extracellular matrix protein 1	1307	0.529943	60	20	14	0.545734	0.585343	0.940151	1	2.62764	0.00870008	---	3	-0.304627	0.7607	0.978979	4	-0.241117	0.809502	0.996201	0	0	1	---	0	0	0	0
2203	FBP1	fructose-bisphosphatase 1	1307	0.72856	55	17	21	-1.46013	0.144498	0.783697	2	-1.64272	0.100686	---	2	-0.988254	0.323214	---	8	-0.763593	0.44525	0.958658	0	0	1	---	0	0	0	0
2204	FCAR	Fc fragment of IgA receptor	356	0.650703	16	3	9	NA	NA	---	0	NA	NA	---	1	NA	NA	---	1	NA	NA	---	0	0	0	---	---	---	0	0
2207	FCER1G	Fc fragment of IgE receptor Ig	1247	0.691348	51	13	17	0.580404	0.561748	0.934424	0	NA	NA	---	2	-0.590316	0.555088	---	4	2.28311	0.0225943	0.471392	0	0	1	---	0	0	0	0
2209	FCGR1A	Fc fragment of IgG receptor Ia	1227	0.705021	48	14	20	-1.76298	0.0781565	0.687246	1	-1.49527	0.135104	---	0	NA	NA	---	1	1.40722	0.159618	---	0	0	1	---	0	0	0	0
2212	FCGR2A	Fc fragment of IgG receptor IIa	1097	0.606996	41	15	18	1.39836	0.162292	0.805227	3	1.49587	0.134981	0.704368	5	1.82723	0.0679422	0.640598	6	-0.144943	0.884783	0.993694	0	0	1	---	0	0	0	0
2213	FCGR2B	Fc fragment of IgG receptor IIb	861	0.649546	23	11	7	0.451389	0.651825	0.954576	0	NA	NA	---	1	-1.1047	0.269605	---	1	0.495657	0.620265	---	1	0	1	---	0	0	0	0
2214	FCGR3A	Fc fragment of IgG receptor IIIa	1215	0.626971	44	13	17	-0.400642	0.688755	0.963301	2	-0.197552	0.843429	---	3	0.438028	0.661445	0.970801	7	-0.000463967	0.99963	0.999949	0	0	1	---	0	0	0	0
2215	FCGR3B	Fc fragment of IgG receptor IIIb	637	0.538325	12	3	3	-0.726705	0.467681	0.920292	0	NA	NA	---	1	-0.0608198	0.951522	---	2	-2.29281	0.0221926	---	0	0	1	---	0	0	0	0
2217	FCGRT	Fc fragment of IgG receptor and transporter	1288	0.539297	60	12	24	0.494989	0.620693	0.945966	2	0.421751	0.673278	---	2	1.92469	0.0544913	---	8	0.0481468	0.961607	1.00045	0	0	1	---	0	0	0	0
2218	FKTN	fukutin	28	-0.115242	0	0	0	NA	NA	---	0	NA	NA	---	0	NA	NA	---	0	NA	NA	---	0	0	0	---	---	---	0	0
2219	FCN1	ficolin 1	972	0.439178	48	12	17	-1.00505	0.315125	0.888754	1	-0.681675	0.49561	---	1	0.260991	0.794156	---	3	-0.782866	0.4339	0.954915	0	0	1	---	0	0	0	0
2220	FCN2	ficolin 2	1003	0.0736839	46	10	12	-0.107947	0.91406	0.994385	1	-0.656928	0.511381	---	4	-0.12388	0.901435	0.992972	2	-0.26029	0.794695	---	0	0	1	---	0	0	0	0
2222	FDFT1	farnesyl-diphosphate farnesyltransferase 1	1041	0.673099	43	17	11	2.04318	0.0412907	0.609204	6	0.19025	0.849151	0.978984	2	1.90012	0.057699	---	7	1.44438	0.148938	0.805709	0	0	1	---	0	0	0	0
2224	FDPS	farnesyl diphosphate synthase	1307	0.612521	83	34	23	-1.01704	0.309326	0.888308	1	0.898026	0.369339	---	6	-3.16116	0.00160807	0.15754	1	-0.0865004	0.931082	---	0	0	1	---	0	0	0	0
2230	FDX1	ferredoxin 1	1290	0.381327	34	16	10	0.661498	0.508413	0.929814	0	NA	NA	---	1	-0.330554	0.741036	---	3	0.212174	0.832005	0.998566	0	0	1	---	0	0	0	0
2232	FDXR	ferredoxin reductase	1289	0.669372	87	29	30	0.695592	0.486812	0.925236	0	NA	NA	---	5	-0.970918	0.331774	0.88145	3	0.127814	0.898317	0.99286	0	0	1	---	0	0	0	0
2235	FECH	ferrochelatase	1307	0.514628	60	16	16	0.133039	0.894184	0.992585	3	1.02625	0.304967	0.8405	3	0.635915	0.524945	0.944991	2	-1.84131	0.0658064	---	0	0	1	---	0	0	0	0
2237	FEN1	flap structure-specific endonuclease 1	1307	0.724411	78	34	24	0.672498	0.501387	0.930647	1	0.064133	0.948874	---	6	-0.862631	0.388501	0.905203	4	-0.0847868	0.932444	0.997635	1	0	1	---	0	0	0	0
2239	GPC4	glypican 4	1276	0.613279	38	16	12	1.22726	0.219954	0.842447	0	NA	NA	---	3	0.783221	0.433645	0.926705	1	1.36534	0.17239	---	0	0	1	---	0	0	0	0
2241	FER	FER tyrosine kinase	1129	0.504832	37	8	18	-2.03324	0.0422653	0.607572	19	-1.60382	0.109037	0.667204	1	-0.74565	0.456037	---	3	1.17035	0.242112	0.874931	0	0	1	---	0	0	0	0
2242	FES	FES proto-oncogene, tyrosine kinase	1028	0.578115	47	10	21	-1.62787	0.103863	0.737064	0	NA	NA	---	7	-1.69773	0.0898665	0.694775	4	-0.0370132	0.970482	0.999382	1	0	1	---	0	0	0	0
2243	FGA	fibrinogen alpha chain	1307	0.0925292	41	17	11	1.23129	0.218438	0.840473	1	-0.279168	0.780161	---	4	-0.154259	0.87743	0.988054	3	1.06433	0.287377	0.904774	0	0	1	---	0	0	0	0
2244	FGB	fibrinogen beta chain	1307	0.081295	41	18	8	0.898754	0.368952	0.906591	1	-0.46059	0.645171	---	2	0.621257	0.534541	---	3	-0.172688	0.862924	0.998159	0	0	1	---	0	0	0	0
2245	FGD1	FYVE, RhoGEF and PH domain containing 1	488	0.188198	19	5	7	-0.880599	0.378979	0.907983	0	NA	NA	---	0	NA	NA	---	0	NA	NA	---	0	0	1	---	0	0	0	0
2246	FGF1	fibroblast growth factor 1	984	0.580091	30	10	8	-0.40493	0.685618	0.963326	4	-1.23368	0.21762	0.793311	4	0.47918	0.631919	0.966845	1	-0.173939	0.86195	---	0	0	1	---	0	0	0	0
2247	FGF2	fibroblast growth factor 2	1145	0.632007	22	6	8	-1.05274	0.292684	0.878051	0	NA	NA	---	2	-1.09641	0.273133	---	3	-1.22338	0.221443	0.867341	0	0	1	---	0	0	0	0
2252	FGF7	fibroblast growth factor 7	72	0.142219	0	0	0	NA	NA	---	0	NA	NA	---	0	NA	NA	---	0	NA	NA	---	0	0	0	---	---	---	0	0
2257	FGF12	fibroblast growth factor 12	195	0.370299	9	3	1	NA	NA	---	5	NA	NA	---	0	NA	NA	---	1	NA	NA	---	0	0	0	---	---	---	0	0
2258	FGF13	fibroblast growth factor 13	21	0.824181	0	0	0	NA	NA	---	0	NA	NA	---	0	NA	NA	---	0	NA	NA	---	0	0	0	---	---	---	0	0
2260	FGFR1	fibroblast growth factor receptor 1	1001	0.227557	82	28	20	0.265959	0.790326	0.984683	6	-0.277525	0.781435	0.96785	7	0.346592	0.728972	0.971652	12	0.285299	0.775475	0.99136	1	1	1	---	0	0	0	0
2263	FGFR2	fibroblast growth factor receptor 2	553	0.351843	14	10	0	1.34223	0.180088	0.816352	4	0.506808	0.612497	0.947312	1	0.882793	0.377742	---	3	0.407252	0.683985	0.984378	1	1	1	---	0	0	0	0
2264	FGFR4	fibroblast growth factor receptor 4	189	-0.0644862	7	2	4	NA	NA	---	0	NA	NA	---	0	NA	NA	---	0	NA	NA	---	1	0	0	---	---	---	0	0
2266	FGG	fibrinogen gamma chain	1307	0.111647	38	16	10	0.812999	0.416369	0.911328	1	-0.464857	0.642112	---	4	-0.0670055	0.946588	0.998	3	0.820146	0.412285	0.953266	0	0	1	---	0	0	0	0
2267	FGL1	fibrinogen like 1	604	0.296389	20	3	6	-0.841609	0.400348	0.909242	1	-0.0846997	0.932529	---	2	-0.631487	0.527967	---	1	-0.304468	0.760879	---	0	0	1	1147	0	0	0	0
2268	FGR	FGR proto-oncogene, Src family tyrosine kinase	954	0.418893	68	21	23	1.41614	0.157068	0.796965	1	1.86479	0.062524	---	0	NA	NA	---	7	0.171818	0.863617	0.998039	0	0	1	---	0	0	0	0
2271	FH	fumarate hydratase	1307	0.469248	54	22	21	-0.518186	0.604418	0.944297	1	-0.06678	0.946767	---	7	-1.06264	0.288145	0.861139	1	-0.112144	0.910727	---	1	0	1	---	0	0	0	0
2272	FHIT	fragile histidine triad	1166	0.590871	53	9	25	-1.01435	0.310628	0.88901	46	-2.72422	0.0065431	0.296749	2	0.868458	0.385325	---	3	-0.814413	0.415577	0.955934	1	0	1	---	0	0	0	0
2273	FHL1	four and a half LIM domains 1	1307	0.707081	43	18	15	0.180868	0.8565	0.992976	2	0.304309	0.760942	---	1	-0.0228047	0.98181	---	3	0.878181	0.380009	0.952534	0	0	1	---	0	0	0	0
2274	FHL2	four and a half LIM domains 2	1287	0.615444	58	18	16	0.152109	0.879125	0.992933	5	1.38906	0.165059	0.75191	5	-1.67961	0.0932796	0.70296	2	2.63467	0.00852454	---	0	0	1	---	0	0	0	0
2275	FHL3	four and a half LIM domains 3	1288	0.4988	62	25	20	-0.49556	0.620291	0.946211	1	0.433265	0.664896	---	3	0.501789	0.615903	0.963742	7	-0.961605	0.336431	0.932974	0	0	1	---	0	0	0	0
2277	VEGFD	vascular endothelial growth factor D	275	0.522047	11	5	3	NA	NA	---	0	NA	NA	---	2	NA	NA	---	2	NA	NA	---	0	0	0	---	---	---	0	0
2280	FKBP1A	FK506 binding protein 1A	1307	0.453591	45	21	10	1.12196	0.262089	0.86763	0	NA	NA	---	7	1.30675	0.19153	0.803273	1	0.106286	0.915372	---	0	0	1	---	0	0	0	0
2281	FKBP1B	FK506 binding protein 1B	543	0.189702	9	4	2	0.0897147	0.928548	0.997333	0	NA	NA	---	0	NA	NA	---	0	NA	NA	---	0	0	1	---	0	0	0	0
2286	FKBP2	FK506 binding protein 2	1307	0.424432	84	25	36	0.0783434	0.937567	0.998084	0	NA	NA	---	7	0.679229	0.497115	0.940244	16	0.721646	0.470643	0.967725	0	0	1	---	0	0	0	0
2287	FKBP3	FK506 binding protein 3	1307	0.544845	75	35	20	-1.02762	0.30432	0.886568	1	-0.0804973	0.935854	---	2	-0.666116	0.505456	---	9	-1.37731	0.168656	0.824058	0	0	1	---	0	0	0	0
2288	FKBP4	FK506 binding protein 4	1307	0.732336	83	37	23	0.986325	0.324159	0.889583	1	-1.30995	0.190446	---	15	0.72307	0.469768	0.928577	8	1.77369	0.0763508	0.702765	0	0	1	---	0	0	0	0
2289	FKBP5	FK506 binding protein 5	1307	0.483271	72	23	23	0.551098	0.581662	0.938727	8	0.839658	0.401256	0.881391	4	-0.0095523	0.99238	0.999714	6	-0.331826	0.740075	0.990405	0	0	1	---	0	0	0	0
2296	FOXC1	forkhead box C1	503	0.252002	17	6	2	1.59796	0.110699	0.747162	0	NA	NA	---	1	2.39092	0.0171843	---	3	0.129602	0.896935	0.993262	0	0	1	---	0	0	0	0
2299	FOXI1	forkhead box I1	84	0.352071	2	1	1	NA	NA	---	0	NA	NA	---	0	NA	NA	---	0	NA	NA	---	0	0	0	545	---	---	0	0
2302	FOXJ1	forkhead box J1	95	0.440779	7	2	2	NA	NA	---	0	NA	NA	---	0	NA	NA	---	1	NA	NA	---	0	0	0	---	---	---	0	0
2308	FOXO1	forkhead box O1	881	0.503937	23	6	9	-0.75984	0.447557	0.917046	2	-0.480218	0.631194	---	0	NA	NA	---	0	NA	NA	---	1	0	1	---	0	0	0	0
2309	FOXO3	forkhead box O3	1009	0.460165	33	13	12	-0.477937	0.6328	0.949483	2	0.219073	0.826638	---	3	-0.142775	0.886497	0.991144	3	-1.14329	0.253194	0.88139	1	0	1	---	0	0	0	0
2312	FLG	filaggrin	650	0.231623	58	7	24	-2.42177	0.0157243	0.483092	2	-1.47161	0.141622	---	2	-1.94094	0.0527081	---	5	0.320372	0.748792	0.992101	0	0	1	---	0	0	0	0
2313	FLI1	Fli-1 proto-oncogene, ETS transcription factor	905	0.617254	26	9	4	2.5896	0.00976598	0.408348	2	1.69012	0.0913562	---	0	NA	NA	---	2	0.621782	0.534244	---	1	0	1	---	0	0	0	0
2314	FLII	FLII, actin remodeling protein	1289	0.323	67	19	22	-0.466916	0.64064	0.952875	2	-0.0643974	0.948664	---	7	-0.529933	0.596251	0.964275	5	-0.749015	0.453987	0.960942	0	0	1	---	0	0	0	0
2316	FLNA	filamin A	1307	0.627386	42	15	12	0.569921	0.56883	0.937537	5	0.44392	0.657175	0.951962	9	-0.451592	0.651639	0.968423	1	0.380336	0.703759	---	1	0	1	---	0	0	0	0
2317	FLNB	filamin B	1307	0.789316	60	20	26	1.00569	0.314753	0.888947	4	-0.931774	0.351628	0.852532	1	1.35411	0.175938	---	4	2.67271	0.00761905	0.30966	0	0	1	901	0	0	0	0
2318	FLNC	filamin C	1307	0.728958	63	14	18	-1.78467	0.0745507	0.684196	0	NA	NA	---	4	-1.32453	0.185563	0.797449	5	-0.797688	0.425199	0.955933	0	0	1	---	0	0	0	0
2319	FLOT2	flotillin 2	1307	0.461497	83	32	32	0.622258	0.533882	0.933529	2	1.10178	0.270762	---	0	NA	NA	---	6	0.450529	0.652405	0.979938	0	0	1	---	0	0	0	0
2321	FLT1	fms related tyrosine kinase 1	1044	0.62404	31	10	12	-0.941832	0.3465	0.896222	3	-0.470834	0.637859	0.950777	2	-0.434154	0.664268	---	1	-0.507996	0.611565	---	0	0	1	---	0	0	0	0
2324	FLT4	fms related tyrosine kinase 4	402	0.43189	12	3	3	0.462377	0.644069	0.953752	1	0.683937	0.494421	---	2	0.446456	0.655516	---	1	-0.209925	0.833836	---	1	0	1	---	0	0	0	0
2326	FMO1	flavin containing monooxygenase 1	682	0.520166	17	3	9	-0.738258	0.460617	0.919864	0	NA	NA	---	0	NA	NA	---	1	-0.254319	0.799327	---	0	0	1	---	0	0	0	0
2328	FMO3	flavin containing monooxygenase 3	819	0.744925	32	6	8	-0.0291774	0.97673	0.998125	1	-0.0103173	0.991771	---	3	-0.0595881	0.952498	0.998022	0	NA	NA	---	0	0	1	---	0	0	0	0
2329	FMO4	flavin containing monooxygenase 4	536	0.328358	11	2	5	-0.254785	0.798989	0.983319	2	0.0559641	0.955392	---	1	0.831544	0.406046	---	2	-1.09686	0.273205	---	0	0	1	---	0	0	0	0
2330	FMO5	flavin containing monooxygenase 5	695	0.62401	28	14	8	0.448149	0.654188	0.954984	0	NA	NA	---	1	0.765769	0.444079	---	3	-0.329486	0.741889	0.991986	0	0	1	---	0	0	0	0
2331	FMOD	fibromodulin	1285	0.481096	82	21	31	-1.55107	0.121134	0.758649	0	NA	NA	---	4	-0.46676	0.640752	0.967842	3	-0.66043	0.509098	0.974746	0	0	1	---	0	0	0	0
2332	FMR1	fragile X mental retardation 1	1293	0.519998	51	22	10	1.02663	0.304791	0.886144	1	-0.955627	0.339442	---	3	0.391934	0.695173	0.973583	5	0.199583	0.841838	0.999823	0	0	1	---	0	0	0	0
2335	FN1	fibronectin 1	1307	0.719208	64	28	13	2.48466	0.0130939	0.450331	5	2.219	0.0266603	0.472531	7	1.06366	0.287682	0.862633	4	0.952382	0.341082	0.931021	0	0	1	---	0	0	0	0
2339	FNTA	farnesyltransferase, CAAX box, alpha	1307	0.386077	141	57	51	0.892078	0.372518	0.904763	6	0.950818	0.341875	0.846182	13	0.10311	0.917892	0.997086	6	-0.410553	0.681469	0.984152	0	0	1	---	0	0	0	0
2346	FOLH1	folate hydrolase 1	918	0.630808	61	22	18	0.850922	0.395039	0.909899	2	1.09248	0.274916	---	3	-0.691344	0.489527	0.936344	3	0.765328	0.444276	0.958871	0	0	1	---	0	0	0	0
2348	FOLR1	folate receptor 1	962	0.696762	60	23	18	-0.0150722	0.987978	0.999584	1	0.25666	0.797497	---	4	-1.21416	0.22499	0.834725	7	0.414546	0.678568	0.981775	0	0	1	---	0	0	0	0
2350	FOLR2	folate receptor beta	1265	0.642924	83	22	34	-0.757413	0.448946	0.918025	1	-1.57751	0.114933	---	8	-1.73386	0.0831905	0.682728	8	0.873891	0.382346	0.950777	0	0	1	---	0	0	0	0
2352	FOLR3	folate receptor 3	507	0.218247	25	4	10	-1.1301	0.25898	0.867888	1	-0.91837	0.358873	---	3	0.55754	0.57741	0.957768	4	-0.952646	0.341234	0.930625	0	0	1	---	0	0	0	0
2353	FOS	Fos proto-oncogene, AP-1 transcription factor subunit	707	0.397731	15	4	5	-0.453014	0.650681	0.954149	0	NA	NA	---	0	NA	NA	---	2	0.0165739	0.986781	---	0	0	1	---	0	0	0	0
2354	FOSB	FosB proto-oncogene, AP-1 transcription factor subunit	292	0.24736	18	5	6	NA	NA	---	0	NA	NA	---	2	NA	NA	---	0	NA	NA	---	0	0	0	---	---	---	0	0
2355	FOSL2	FOS like 2, AP-1 transcription factor subunit	959	0.508867	40	18	12	0.74239	0.458036	0.920548	2	0.66366	0.50707	---	3	0.639536	0.52263	0.945711	2	-0.0596509	0.952446	---	0	0	1	---	0	0	0	0
2356	FPGS	folylpolyglutamate synthase	882	0.460585	53	18	17	-0.0555222	0.955735	0.998646	0	NA	NA	---	5	0.019548	0.984408	1.0002	1	1.89389	0.0585729	---	0	0	1	---	0	0	0	0
2357	FPR1	formyl peptide receptor 1	376	0.356499	21	5	7	NA	NA	---	1	NA	NA	---	0	NA	NA	---	4	NA	NA	---	0	0	0	---	---	---	0	0
2359	FPR3	formyl peptide receptor 3	44	0.597951	2	1	1	NA	NA	---	0	NA	NA	---	0	NA	NA	---	0	NA	NA	---	0	0	0	---	---	---	0	0
2395	FXN	frataxin	1161	0.485688	24	7	7	-0.613454	0.539698	0.934457	0	NA	NA	---	3	0.122711	0.902357	0.992767	4	-0.657833	0.510778	0.974089	0	0	1	---	0	0	0	0
2444	FRK	fyn related Src family tyrosine kinase	959	0.5269	29	7	11	0.00456489	0.996359	0.999334	5	1.29089	0.197059	0.783157	3	-0.134485	0.893048	0.9921	3	-0.596848	0.550752	0.977363	0	0	1	---	0	0	0	0
2475	MTOR	mechanistic target of rapamycin kinase	1306	0.357261	64	20	23	0.0714809	0.943026	0.998726	2	-0.961317	0.336573	---	3	-0.806942	0.419849	0.92302	8	1.22274	0.221651	0.867071	1	1	1	---	0	0	0	0
2483	FRG1	FSHD region gene 1	1196	0.345207	81	30	24	1.38124	0.167467	0.81016	1	1.40528	0.160203	---	5	0.267644	0.78902	0.981384	7	-0.268096	0.788672	0.99262	0	0	1	---	0	0	0	0
2487	FRZB	frizzled-related protein	1006	0.646916	34	13	7	1.9413	0.0525051	0.635166	1	2.93941	0.00336488	---	0	NA	NA	---	2	-0.157426	0.874941	---	0	0	1	---	0	0	0	0
2491	CENPI	centromere protein I	419	0.36336	6	1	4	-2.14734	0.0323536	0.57909	1	-0.143024	0.886342	---	2	-1.85128	0.0648498	---	1	-0.727867	0.467111	---	0	0	1	---	0	0	0	0
2495	FTH1	ferritin heavy chain 1	1289	0.241151	81	25	34	0.199544	0.841869	0.992456	4	1.0118	0.311828	0.845802	3	-0.197885	0.843166	0.984846	2	-0.222365	0.824066	---	0	0	1	---	0	0	0	0
2512	FTL	ferritin light chain	1289	0.426877	64	19	20	0.347318	0.72841	0.97531	2	-1.03392	0.301371	---	4	0.934702	0.350119	0.888045	8	0.87727	0.380506	0.951872	0	0	1	---	0	0	0	0
2517	FUCA1	alpha-L-fucosidase 1	1307	0.585136	66	16	27	-0.105775	0.915778	0.994428	1	2.05593	0.0399908	---	4	0.076141	0.939319	0.998733	5	-0.921295	0.357069	0.943392	0	0	1	---	0	0	0	0
2519	FUCA2	alpha-L-fucosidase 2	1303	0.353221	38	12	9	1.71141	0.0872478	0.704484	1	1.79068	0.0735801	---	1	1.79068	0.0735801	---	1	2.18514	0.0290591	---	0	0	1	---	0	0	0	0
2521	FUS	FUS RNA binding protein	1307	0.26887	67	25	21	-0.0609808	0.951384	0.99824	3	0.022052	0.98241	0.998271	7	-0.469781	0.638591	0.966441	5	1.18844	0.23488	0.870404	1	0	1	---	0	0	0	0
2525	FUT3	fucosyltransferase 3 (Lewis blood group)	529	0.507854	17	3	7	-0.69904	0.484841	0.925505	0	NA	NA	---	1	-1.5569	0.120104	---	3	-1.29741	0.195068	0.85201	0	0	1	---	0	0	0	0
2528	FUT6	fucosyltransferase 6	302	0.547321	18	6	6	NA	NA	---	0	NA	NA	---	0	NA	NA	---	3	NA	NA	---	0	0	0	---	---	---	0	0
2530	FUT8	fucosyltransferase 8	1095	0.654739	65	20	22	0.455031	0.649179	0.953611	5	-1.73112	0.0837163	0.626653	5	2.15338	0.0315101	0.596884	1	1.1185	0.263604	---	0	0	1	---	0	0	0	0
2531	KDSR	3-ketodihydrosphingosine reductase	1307	0.503081	45	11	15	0.241173	0.809459	0.984066	1	0.264589	0.791368	---	2	0.310101	0.756534	---	4	0.396035	0.692145	0.984353	1	0	1	---	0	0	0	0
2533	FYB1	FYN binding protein 1	1187	0.843377	50	13	21	0.372795	0.709369	0.971634	3	1.99575	0.046192	0.550023	1	0.35463	0.722931	---	2	-1.15088	0.250018	---	0	0	1	---	0	0	0	0
2534	FYN	FYN proto-oncogene, Src family tyrosine kinase	1096	0.358174	33	8	11	0.474936	0.634929	0.950554	5	1.30838	0.191023	0.775153	1	-0.577986	0.563394	---	5	0.635368	0.525323	0.971057	0	0	1	---	0	0	0	0
2537	IFI6	interferon alpha inducible protein 6	228	0.745322	12	4	4	NA	NA	---	0	NA	NA	---	0	NA	NA	---	1	NA	NA	---	0	0	0	---	---	---	0	0
2538	G6PC	glucose-6-phosphatase catalytic subunit	90	0.462766	2	1	1	NA	NA	---	0	NA	NA	---	0	NA	NA	---	0	NA	NA	---	0	0	0	---	---	---	0	0
2539	G6PD	glucose-6-phosphate dehydrogenase	1307	0.703284	39	16	6	2.82968	0.00473165	0.3037	0	NA	NA	---	1	0.935047	0.349939	---	8	2.16627	0.0304733	0.526885	0	0	1	---	0	0	0	0
2542	SLC37A4	solute carrier family 37 member 4	995	0.505077	42	11	14	-0.446778	0.655134	0.955258	0	NA	NA	---	7	-0.633279	0.526699	0.944354	7	-0.535166	0.592657	0.980296	0	0	1	---	0	0	0	0
2547	XRCC6	X-ray repair cross complementing 6	1289	0.339934	88	30	25	0.922236	0.35658	0.90351	0	NA	NA	---	10	1.21975	0.222787	0.832463	10	1.04742	0.295104	0.908092	0	0	1	---	0	0	0	0
2548	GAA	glucosidase alpha, acid	1307	0.576522	65	19	26	-1.10898	0.267647	0.871149	0	NA	NA	---	7	-0.358064	0.720354	0.971107	3	-1.48611	0.137495	0.783771	0	0	1	---	0	0	0	0
2549	GAB1	GRB2 associated binding protein 1	1240	0.685706	78	20	29	-0.160921	0.872182	0.992769	2	-1.12424	0.261134	---	0	NA	NA	---	1	0.348932	0.727201	---	0	0	1	---	0	0	0	0
2551	GABPA	GA binding protein transcription factor subunit alpha	1287	0.307521	53	18	20	0.212107	0.832058	0.989923	0	NA	NA	---	7	-0.513351	0.607795	0.964778	7	-0.215425	0.82947	0.999164	0	0	1	---	0	0	0	0
2553	GABPB1	GA binding protein transcription factor subunit beta 1	977	0.342573	28	7	12	-0.626022	0.53145	0.933	0	NA	NA	---	3	-0.937799	0.348584	0.887381	0	NA	NA	---	0	0	1	---	0	0	0	0
2556	GABRA3	gamma-aminobutyric acid type A receptor alpha3 subunit	262	0.385538	10	6	1	NA	NA	---	2	NA	NA	---	1	NA	NA	---	0	NA	NA	---	0	0	0	---	---	---	0	0
2576	GAGE4	G antigen 4	139	0.315899	1	1	0	NA	NA	---	0	NA	NA	---	0	NA	NA	---	0	NA	NA	---	0	0	0	---	---	---	0	0
2580	GAK	cyclin G associated kinase	1305	0.438511	108	41	36	1.02844	0.303936	0.886217	3	0.0225268	0.982031	0.998544	2	3.20239	0.00139632	---	4	-0.662226	0.507945	0.974924	0	0	1	---	0	0	0	0
2581	GALC	galactosylceramidase	1283	0.461535	58	19	22	-1.75057	0.0802619	0.688339	5	-0.521436	0.602155	0.945061	2	-0.468594	0.63944	---	4	-0.531503	0.595164	0.981072	0	0	1	---	0	0	0	0
2582	GALE	UDP-galactose-4-epimerase	1307	0.658354	63	15	25	-0.24257	0.808377	0.984294	2	0.347364	0.728375	---	4	-0.954497	0.340011	0.884227	6	-0.562287	0.574018	0.980028	0	0	1	---	0	0	0	0
2584	GALK1	galactokinase 1	1307	0.577524	97	39	37	0.761447	0.446529	0.918114	4	-0.279628	0.779807	0.967777	9	1.5276	0.126858	0.751793	13	0.754704	0.450565	0.960846	0	0	1	---	0	0	0	0
2585	GALK2	galactokinase 2	1299	0.55293	29	14	8	-0.419311	0.675059	0.959866	3	1.05431	0.291939	0.829806	3	-1.70383	0.0886548	0.694832	0	NA	NA	---	0	0	1	---	0	0	0	0
2588	GALNS	galactosamine (N-acetyl)-6-sulfatase	1282	0.441756	96	33	33	-0.489046	0.624894	0.947639	2	0.975247	0.329625	---	6	-0.889932	0.373672	0.897328	5	-0.465376	0.641742	0.980152	0	0	1	---	0	0	0	0
2589	GALNT1	polypeptide N-acetylgalactosaminyltransferase 1	1125	0.599266	37	16	8	1.32493	0.185469	0.820445	5	0.339337	0.73442	0.96054	5	1.23053	0.218761	0.827282	2	-0.0863741	0.931185	---	0	0	1	---	0	0	0	0
2590	GALNT2	polypeptide N-acetylgalactosaminyltransferase 2	1306	0.691845	51	20	15	2.42196	0.0155743	0.48439	8	1.8886	0.0591702	0.608269	6	0.635929	0.524936	0.945246	6	0.554711	0.579189	0.978182	0	0	1	---	0	0	0	0
2591	GALNT3	polypeptide N-acetylgalactosaminyltransferase 3	924	0.602968	37	12	9	-1.05041	0.293811	0.880384	1	-1.12487	0.260944	---	1	-1.39156	0.164398	---	1	0.644991	0.519096	---	0	0	1	---	0	0	0	0
2592	GALT	galactose-1-phosphate uridylyltransferase	1220	0.528688	86	31	28	-0.50002	0.617152	0.946438	1	0.0745715	0.940568	---	3	-0.833615	0.404664	0.912677	6	0.249817	0.802772	0.994172	0	0	1	---	0	0	0	0
2593	GAMT	guanidinoacetate N-methyltransferase	1235	0.667164	92	27	40	-2.44637	0.0145713	0.469122	0	NA	NA	---	7	-2.39398	0.0168177	0.45648	5	-0.422394	0.672812	0.980244	0	0	1	---	0	0	0	0
2595	GANC	glucosidase alpha, neutral C	853	0.26346	36	14	12	1.47174	0.141468	0.778999	1	0.648067	0.51712	---	1	1.41355	0.157867	---	3	-0.0790397	0.93702	0.998435	0	0	1	---	0	0	0	0
2596	GAP43	growth associated protein 43	813	0.626423	25	10	9	0.340548	0.733534	0.976075	1	1.89722	0.05816	---	2	-2.59584	0.00960969	---	0	NA	NA	---	0	0	1	---	0	0	0	0
2597	GAPDH	glyceraldehyde-3-phosphate dehydrogenase	1289	0.560542	82	27	33	-1.52491	0.127531	0.764505	2	-1.6082	0.108039	---	13	-0.830771	0.406259	0.914302	4	-1.05157	0.293197	0.908474	0	0	1	---	0	0	0	0
2615	LRRC32	leucine rich repeat containing 32	759	0.310972	30	5	10	-1.04883	0.294599	0.880389	0	NA	NA	---	4	-0.972251	0.331243	0.88116	1	-0.458195	0.646947	---	0	0	1	---	0	0	0	0
2617	GARS1	glycyl-tRNA synthetase	1046	0.72147	43	20	8	2.52046	0.0118698	0.441371	0	NA	NA	---	1	1.88789	0.0593207	---	3	0.728767	0.46631	0.966434	0	0	1	---	0	0	0	0
2618	GART	phosphoribosylglycinamide formyltransferase, phosphoribosylglycinamide synthetase, phosphoribosylaminoimidazole synthetase	1307	0.631202	55	30	9	3.1619	0.00160401	0.237701	1	0.69503	0.487162	---	5	2.10927	0.0351141	0.598275	5	1.37472	0.169457	0.82092	0	0	1	29	1	1	1	0
2619	GAS1	growth arrest specific 1	207	0.695949	3	2	0	NA	NA	---	0	NA	NA	---	0	NA	NA	---	0	NA	NA	---	0	0	0	---	---	---	0	0
2620	GAS2	growth arrest specific 2	589	0.576982	10	1	2	-0.528047	0.59767	0.94208	2	-0.50729	0.612145	---	0	NA	NA	---	0	NA	NA	---	0	0	1	---	0	0	0	0
2621	GAS6	growth arrest specific 6	900	0.602408	48	23	13	1.50217	0.133412	0.769985	5	2.49405	0.0128117	0.395113	5	1.58579	0.113145	0.732115	3	2.19805	0.0282046	0.513176	0	0	1	---	0	0	0	0
2622	GAS8	growth arrest specific 8	411	0.229339	9	5	3	1.1805	0.238504	0.854089	0	NA	NA	---	0	NA	NA	---	0	NA	NA	---	0	0	1	---	0	0	0	0
2624	GATA2	GATA binding protein 2	208	0.463121	11	2	5	NA	NA	---	0	NA	NA	---	1	NA	NA	---	1	NA	NA	---	1	0	0	---	---	---	0	0
2625	GATA3	GATA binding protein 3	52	0.219475	8	2	4	NA	NA	---	0	NA	NA	---	1	NA	NA	---	1	NA	NA	---	1	0	0	---	---	---	0	0
2628	GATM	glycine amidinotransferase	1293	0.704893	56	15	23	-0.98084	0.326858	0.890443	2	0.152066	0.879159	---	4	-0.976416	0.329044	0.884314	5	-0.271502	0.786049	0.991711	0	0	1	---	0	0	0	0
2629	GBA	glucosylceramidase beta	1307	0.485609	79	25	27	-0.880954	0.378507	0.908147	0	NA	NA	---	5	-1.53295	0.125534	0.748192	10	-0.0223264	0.982191	0.9983	0	0	1	---	0	0	0	0
2631	NIPSNAP2	nipsnap homolog 2	1306	0.622138	147	63	30	1.76771	0.077347	0.683707	4	0.188868	0.850226	0.979125	15	2.3826	0.0173354	0.456694	9	1.19076	0.233966	0.871661	0	0	1	149	0	0	0	1
2632	GBE1	1,4-alpha-glucan branching enzyme 1	1307	0.698649	75	28	25	-1.26538	0.205963	0.831192	15	-3.0732	0.00216224	0.180226	6	0.155317	0.876596	0.988358	6	-1.93938	0.0526736	0.623221	0	0	1	---	0	0	0	0
2633	GBP1	guanylate binding protein 1	1307	0.819036	45	11	17	0.83618	0.403209	0.91163	1	1.49891	0.134142	---	1	-0.403446	0.686687	---	7	0.866928	0.386143	0.954153	0	0	1	---	0	0	0	0
2634	GBP2	guanylate binding protein 2	1307	0.81952	43	14	17	0.464599	0.642297	0.953791	1	0.076394	0.939117	---	2	-0.905824	0.365198	---	3	1.47188	0.141298	0.79175	0	0	1	---	0	0	0	0
2635	GBP3	guanylate binding protein 3	747	0.399619	20	8	5	1.92493	0.0546247	0.644558	0	NA	NA	---	1	1.95567	0.0508832	---	6	0.485743	0.627295	0.979356	0	0	1	---	0	0	0	0
2638	GC	GC, vitamin D binding protein	1289	-0.00361233	46	16	10	1.34057	0.180298	0.816203	2	0.8059	0.420451	---	3	0.689198	0.490824	0.936539	2	0.720674	0.471243	---	0	0	1	---	0	0	0	0
2639	GCDH	glutaryl-CoA dehydrogenase	1307	0.479573	112	35	34	0.20124	0.840543	0.991937	0	NA	NA	---	8	1.29656	0.195016	0.8055	12	-0.357288	0.720934	0.988462	0	0	1	---	0	0	0	0
2641	GCG	glucagon	192	0.550222	9	1	2	NA	NA	---	0	NA	NA	---	0	NA	NA	---	0	NA	NA	---	0	0	0	---	---	---	0	0
2643	GCH1	GTP cyclohydrolase 1	410	0.588547	8	2	1	0.148594	0.881949	0.993117	0	NA	NA	---	0	NA	NA	---	0	NA	NA	---	0	0	1	---	0	0	0	0
2644	GCHFR	GTP cyclohydrolase I feedback regulator	1122	0.548042	76	20	28	-0.318454	0.750201	0.976715	0	NA	NA	---	5	0.52459	0.599973	0.963091	6	0.767293	0.443071	0.958253	0	0	1	---	0	0	0	0
2647	BLOC1S1	biogenesis of lysosomal organelles complex 1 subunit 1	1278	0.130941	73	24	30	-0.0633404	0.949506	0.998348	1	-0.200716	0.840953	---	5	2.4047	0.0163293	0.451033	7	-0.915638	0.360032	0.942467	0	0	1	---	0	0	0	0
2648	KAT2A	lysine acetyltransferase 2A	656	0.266208	49	20	13	1.69838	0.0899216	0.705716	0	NA	NA	---	2	1.29408	0.196103	---	3	0.18771	0.851163	0.997833	0	0	1	618	0	0	0	1
2650	GCNT1	glucosaminyl (N-acetyl) transferase 1, core 2	457	0.609009	8	4	0	1.22054	0.222908	0.84509	0	NA	NA	---	1	-0.109544	0.91282	---	1	1.58597	0.113458	---	0	0	1	---	0	0	0	0
2651	GCNT2	glucosaminyl (N-acetyl) transferase 2 (I blood group)	125	0.390212	9	1	3	NA	NA	---	1	NA	NA	---	2	NA	NA	---	0	NA	NA	---	0	0	0	---	---	---	0	0
2653	GCSH	glycine cleavage system protein H	1207	0.437585	58	18	19	-0.123909	0.901408	0.9936	1	-0.540474	0.588971	---	10	0.855457	0.392471	0.906369	7	-1.48341	0.138232	0.786538	0	0	1	---	0	0	0	0
2664	GDI1	GDP dissociation inhibitor 1	1307	0.473529	41	15	14	1.30977	0.190508	0.822514	2	1.20497	0.228435	---	8	1.97507	0.0484736	0.62537	6	7.30993e-05	0.999942	1.0001	0	0	1	140	0	0	0	0
2665	GDI2	GDP dissociation inhibitor 2	1307	0.371371	59	19	19	-0.562756	0.573699	0.938501	3	-1.16194	0.245477	0.815787	1	0.302394	0.762401	---	4	-0.584332	0.559099	0.975851	0	0	1	---	0	0	0	0
2669	GEM	GTP binding protein overexpressed in skeletal muscle	739	0.391117	29	13	10	0.77828	0.436659	0.912528	0	NA	NA	---	2	-0.0129514	0.98967	---	3	0.487139	0.626307	0.980259	0	0	1	---	0	0	0	0
2670	GFAP	glial fibrillary acidic protein	1091	0.233226	41	10	17	0.288907	0.772708	0.981667	1	0.314881	0.752914	---	3	1.44348	0.149177	0.774931	5	1.71631	0.0863944	0.730733	0	0	1	---	0	0	0	0
2671	GFER	growth factor, augmenter of liver regeneration	1141	0.264222	65	13	30	-1.38526	0.166248	0.808922	1	0.106786	0.914978	---	4	-1.541	0.1236	0.743019	4	-1.85716	0.0635498	0.674167	0	0	1	---	0	0	0	0
2673	GFPT1	glutamine--fructose-6-phosphate transaminase 1	1289	0.632149	57	20	21	0.595754	0.551446	0.934564	5	-0.489033	0.624902	0.949827	6	0.365622	0.714708	0.969541	3	-0.955004	0.339757	0.933103	0	0	1	---	0	0	0	0
2674	GFRA1	GDNF family receptor alpha 1	880	0.629537	18	5	5	-0.508175	0.61146	0.94635	1	-0.779127	0.436119	---	1	-0.208422	0.834948	---	2	-2.31438	0.0208811	---	0	0	1	1015	0	0	0	0
2676	GFRA3	GDNF family receptor alpha 3	178	0.700441	8	1	1	NA	NA	---	0	NA	NA	---	0	NA	NA	---	0	NA	NA	---	0	0	0	---	---	---	0	0
2677	GGCX	gamma-glutamyl carboxylase	1059	0.404914	53	22	15	0.588594	0.556261	0.934864	2	-0.470226	0.638292	---	9	2.02945	0.0426668	0.61783	5	-1.00303	0.316081	0.917177	0	0	1	797	0	0	0	0
2678	GGT1	gamma-glutamyltransferase 1	1172	0.661842	97	38	34	-0.685365	0.493252	0.927504	1	1.23615	0.216654	---	2	-1.77735	0.0757745	---	3	0.390559	0.696196	0.986304	0	0	1	---	0	0	0	0
2683	B4GALT1	beta-1,4-galactosyltransferase 1	1098	0.579356	80	37	19	0.725035	0.468588	0.920819	5	-0.11016	0.912303	0.988595	3	-0.86668	0.38631	0.905821	9	1.00207	0.316535	0.917643	0	0	1	---	0	0	0	0
2686	GGT7	gamma-glutamyltransferase 7	1204	0.51351	81	32	20	0.124645	0.900826	0.993936	3	-0.49204	0.622782	0.950351	6	0.92901	0.353073	0.890852	9	-0.668039	0.504238	0.972882	0	0	1	---	0	0	0	0
2687	GGT5	gamma-glutamyltransferase 5	1305	0.641928	117	33	48	-0.410775	0.681306	0.963176	1	-0.113445	0.909696	---	3	1.21085	0.226176	0.834681	6	0.0272005	0.978304	0.998566	0	0	1	---	0	0	0	0
2697	GJA1	gap junction protein alpha 1	1058	0.714027	28	11	9	1.56877	0.117005	0.75484	0	NA	NA	---	1	0.677707	0.498108	---	1	0.511231	0.609298	---	0	0	1	---	0	0	0	0
2705	GJB1	gap junction protein beta 1	359	0.535628	1	1	0	NA	NA	---	0	NA	NA	---	0	NA	NA	---	0	NA	NA	---	0	0	0	---	---	---	0	0
2710	GK	glycerol kinase	1202	0.614793	29	12	7	-0.614968	0.538694	0.933841	1	0.49266	0.622344	---	2	-0.77594	0.437939	---	10	-0.662029	0.508081	0.974588	0	0	1	---	0	0	0	0
2717	GLA	galactosidase alpha	1264	0.421557	27	11	7	0.171606	0.863775	0.992504	0	NA	NA	---	5	-0.506613	0.612516	0.964701	2	-0.45225	0.651167	---	0	0	1	---	0	0	0	0
2719	GPC3	glypican 3	479	0.433242	6	2	2	-0.902812	0.367091	0.906661	4	-0.759988	0.447645	0.887806	0	NA	NA	---	0	NA	NA	---	1	0	1	921	0	0	0	0
2720	GLB1	galactosidase beta 1	1307	0.510284	52	16	18	-0.0190996	0.984765	0.998739	3	1.36223	0.173365	0.768186	3	-0.768662	0.442235	0.92458	9	-0.339314	0.734429	0.990047	0	0	1	---	0	0	0	0
2729	GCLC	glutamate-cysteine ligase catalytic subunit	1307	0.693039	59	22	21	-0.0764812	0.939048	0.997869	5	0.105566	0.915943	0.990105	6	0.534747	0.592917	0.963856	2	-0.32333	0.746497	---	0	0	1	---	0	0	0	0
2730	GCLM	glutamate-cysteine ligase modifier subunit	1306	0.669236	48	20	10	1.56028	0.118939	0.755231	1	-1.09275	0.274708	---	4	2.82451	0.00480824	0.257672	9	0.898414	0.369133	0.946498	0	0	1	---	0	0	0	0
2731	GLDC	glycine decarboxylase	966	0.670276	41	14	14	0.325058	0.745209	0.977541	2	0.636148	0.524833	---	6	-0.6927	0.488667	0.936127	2	-0.167223	0.86723	---	0	0	1	---	0	0	0	0
2733	GLE1	GLE1, RNA export mediator	1126	0.214458	87	42	20	1.31658	0.18825	0.820145	1	-1.22647	0.220282	---	6	2.02679	0.0429227	0.61726	5	-0.221425	0.824802	0.997572	0	0	1	---	0	0	0	0
2734	GLG1	golgi glycoprotein 1	1307	0.418482	64	24	21	-0.0513007	0.959094	0.997192	3	0.493694	0.621606	0.951381	1	0.19799	0.843084	---	8	-0.698336	0.485093	0.973765	0	0	1	---	0	0	0	0
2735	GLI1	GLI family zinc finger 1	120	0.197836	2	0	2	NA	NA	---	0	NA	NA	---	1	NA	NA	---	0	NA	NA	---	1	0	0	---	---	---	0	0
2737	GLI3	GLI family zinc finger 3	487	0.324177	23	7	7	-1.01842	0.308999	0.888636	5	-0.350033	0.72647	0.960735	3	-0.496615	0.619692	0.964136	1	-2.15244	0.0318687	---	0	0	1	---	0	0	0	0
2738	GLI4	GLI family zinc finger 4	0	#DIV/0!	0	0	0	NA	NA	---	0	NA	NA	---	0	NA	NA	---	0	NA	NA	---	0	0	0	---	---	---	0	0
2739	GLO1	glyoxalase I	1307	0.430438	61	23	14	-0.474657	0.635112	0.950404	2	-1.41206	0.158174	---	4	1.5584	0.119383	0.733136	9	-0.599933	0.548656	0.976134	0	0	1	---	0	0	0	0
2744	GLS	glutaminase	1307	0.579318	67	23	24	0.407556	0.683667	0.96381	1	0.653927	0.513275	---	5	-0.673662	0.500647	0.940119	4	0.150771	0.88018	0.994054	0	0	1	---	0	0	0	0
2745	GLRX	glutaredoxin	1242	0.616803	32	12	12	1.36676	0.171953	0.810463	0	NA	NA	---	2	0.945285	0.3447	---	3	2.15	0.0317506	0.538556	0	0	1	---	0	0	0	0
2746	GLUD1	glutamate dehydrogenase 1	1307	0.559164	73	14	42	-0.209149	0.834365	0.990096	2	0.0712258	0.943229	---	1	0.341515	0.732772	---	4	-0.690898	0.489754	0.973134	0	0	1	1103	0	0	0	0
2747	GLUD2	glutamate dehydrogenase 2	1070	0.156353	23	9	11	-0.366693	0.713921	0.972187	0	NA	NA	---	2	0.0679705	0.945822	---	3	-0.372423	0.709653	0.986391	0	0	1	---	0	0	0	0
2752	GLUL	glutamate-ammonia ligase	1304	0.584893	57	19	22	-0.54077	0.58876	0.94084	3	-1.39061	0.164583	0.751963	5	-0.408147	0.683234	0.971621	15	0.69674	0.486092	0.973895	0	0	1	---	0	0	0	0
2760	GM2A	GM2 ganglioside activator	1294	0.445459	50	19	15	-1.19556	0.23209	0.853565	1	-0.803685	0.421729	---	3	-0.442748	0.658023	0.969409	4	-0.813267	0.416217	0.956702	0	0	1	---	0	0	0	0
2762	GMDS	GDP-mannose 4,6-dehydratase	1307	0.672697	64	20	24	0.629143	0.529367	0.932104	19	0.47173	0.6372	0.950253	7	0.279356	0.780017	0.980888	4	-1.03286	0.301865	0.90879	0	0	1	---	0	0	0	0
2764	GMFB	glia maturation factor beta	1307	0.339654	49	13	22	-1.10424	0.269693	0.871058	1	0.358856	0.719762	---	3	0.0872732	0.930468	0.997953	5	-0.17895	0.858005	0.998931	0	0	1	---	0	0	0	0
2766	GMPR	guanosine monophosphate reductase	1232	0.563435	58	14	19	-1.51746	0.129411	0.76575	3	-1.2366	0.216476	0.796673	16	-0.864523	0.387472	0.905834	2	-0.645781	0.518544	---	0	0	1	---	0	0	0	0
2767	GNA11	G protein subunit alpha 11	1307	0.352052	98	34	31	-1.26356	0.206617	0.832166	1	-1.27818	0.201415	---	8	0.00283505	0.997738	0.999811	8	-2.04819	0.0407441	0.580905	1	1	1	---	0	0	0	0
2768	GNA12	G protein subunit alpha 12	1096	0.323425	68	23	31	-1.96871	0.0492428	0.625749	0	NA	NA	---	3	-2.23128	0.0258677	0.530035	6	-1.04355	0.296927	0.907898	0	0	1	---	0	0	0	0
2770	GNAI1	G protein subunit alpha i1	1304	0.371093	56	15	23	-1.98645	0.0471959	0.621691	11	-0.981174	0.326692	0.844524	4	-1.49199	0.135947	0.764471	2	-0.980647	0.326951	---	0	0	1	---	0	0	0	0
2771	GNAI2	G protein subunit alpha i2	1307	0.453309	61	17	20	-0.0436868	0.965161	0.997531	3	-0.309168	0.757243	0.964219	1	-0.863706	0.38791	---	5	-0.37341	0.708905	0.986227	0	0	1	---	0	0	0	0
2773	GNAI3	G protein subunit alpha i3	1307	0.132663	58	19	23	-0.90822	0.363932	0.907757	1	0.272547	0.785245	---	3	0.0705881	0.943737	0.99852	5	-3.55826	0.00038689	0.0733801	0	0	1	995	0	0	0	0
2775	GNAO1	G protein subunit alpha o1	1224	0.439362	45	12	18	-0.805337	0.420784	0.909923	4	0.0819158	0.934727	0.989258	2	0.592586	0.55357	---	4	-0.389361	0.697078	0.986214	0	0	1	364	0	0	0	0
2776	GNAQ	G protein subunit alpha q	1307	0.457194	43	17	17	-1.04002	0.298525	0.882958	11	-0.940789	0.346989	0.847952	4	-1.38324	0.166832	0.77888	1	1.02382	0.306114	---	1	1	1	---	0	0	0	0
2778	GNAS	GNAS complex locus	1220	0.330677	42	14	17	-1.59767	0.110379	0.748514	3	-0.86723	0.385989	0.877222	1	-0.305881	0.759748	---	7	-1.03113	0.302688	0.908209	1	1	1	---	0	0	0	0
2781	GNAZ	G protein subunit alpha z	736	0.297893	84	28	27	-0.0739974	0.941033	0.997978	3	-0.0944225	0.9248	0.989276	1	-0.956291	0.339247	---	7	-0.340271	0.733751	0.991055	0	0	1	---	0	0	0	0
2782	GNB1	G protein subunit beta 1	1280	0.174153	85	26	29	-0.319271	0.749574	0.976909	3	1.33211	0.183066	0.768128	6	-0.922493	0.356448	0.893614	7	-0.636849	0.524339	0.972108	0	0	1	---	0	0	0	0
2783	GNB2	G protein subunit beta 2	1281	0.146982	84	29	28	-0.738559	0.460312	0.91962	1	-1.22587	0.220478	---	7	-1.11928	0.263232	0.848569	14	-1.09871	0.272105	0.895901	0	0	1	---	0	0	0	0
2784	GNB3	G protein subunit beta 3	1036	0.063784	74	22	30	-0.0435791	0.965248	0.997519	0	NA	NA	---	6	-0.662192	0.507998	0.942351	7	0.272785	0.785074	0.991881	0	0	1	---	0	0	0	0
2786	GNG4	G protein subunit gamma 4	688	0.548301	35	15	8	1.36234	0.173547	0.81002	4	0.982648	0.326135	0.84592	2	0.845779	0.397977	---	1	1.36423	0.172952	---	0	0	1	820	0	0	0	0
2787	GNG5	G protein subunit gamma 5	1271	0.100398	46	17	17	0.107925	0.914072	0.994291	0	NA	NA	---	1	0.35631	0.721668	---	3	-0.983159	0.325719	0.923732	0	0	1	---	0	0	0	0
2788	GNG7	G protein subunit gamma 7	1088	0.549125	62	20	23	0.191571	0.848114	0.99285	4	0.390974	0.695894	0.95639	3	-0.055847	0.955474	0.99847	4	0.06424	0.948791	0.999745	0	0	1	---	0	0	0	0
2791	GNG11	G protein subunit gamma 11	834	0.473066	31	10	9	-0.0476336	0.96202	0.997661	0	NA	NA	---	3	-0.491037	0.623532	0.963417	2	-0.0810262	0.935441	---	0	0	1	---	0	0	0	0
2794	GNL1	G protein nucleolar 1 (putative)	1307	0.620389	164	66	44	1.56192	0.118553	0.75516	2	0.270951	0.786472	---	5	1.76066	0.0785325	0.672676	7	-0.0111119	0.991136	0.997832	0	0	1	---	0	0	0	0
2799	GNS	glucosamine (N-acetyl)-6-sulfatase	1307	0.523942	70	37	18	2.58992	0.00970816	0.409327	6	1.22196	0.221948	0.79777	5	1.50546	0.132451	0.760503	3	1.55279	0.120718	0.782169	0	0	1	---	0	0	0	0
2800	GOLGA1	golgin A1	1259	0.496255	77	25	22	0.304047	0.761143	0.97907	1	-1.93843	0.052797	---	2	1.07844	0.281047	---	3	0.180851	0.856514	0.998681	0	0	1	---	0	0	0	0
2801	GOLGA2	golgin A2	1307	0.434759	75	32	25	1.78151	0.0750654	0.683937	1	0.355103	0.722571	---	3	1.39723	0.162585	0.776394	4	2.03591	0.0419638	0.590228	0	0	1	---	0	0	0	0
2802	GOLGA3	golgin A3	1307	0.536565	78	28	29	-1.00904	0.313146	0.888894	2	-1.10171	0.270794	---	1	-1.32746	0.184592	---	9	-0.0790307	0.937021	0.998266	0	0	1	---	0	0	0	0
2803	GOLGA4	golgin A4	1304	0.515179	48	17	17	0.572973	0.566763	0.936274	7	-0.222433	0.824013	0.97703	2	1.85332	0.0640654	---	1	0.508294	0.611335	---	0	0	1	---	0	0	0	0
2804	GOLGB1	golgin B1	1307	0.424794	51	17	15	0.16315	0.870426	0.993013	3	-0.97752	0.328495	0.844938	4	-0.595295	0.551751	0.950145	1	0.604852	0.545384	---	0	0	1	---	0	0	0	0
2805	GOT1	glutamic-oxaloacetic transaminase 1	1307	0.707675	57	21	13	1.96705	0.0493923	0.626071	0	NA	NA	---	4	0.713736	0.47552	0.931139	0	NA	NA	---	0	0	1	130	1	1	1	0
2806	GOT2	glutamic-oxaloacetic transaminase 2	1307	0.490204	51	26	13	2.66916	0.00769962	0.376646	1	1.35088	0.176972	---	3	-0.64197	0.521007	0.945503	9	3.06476	0.00222375	0.190664	0	0	1	---	0	0	0	0
2810	SFN	stratifin	1277	0.686502	84	22	32	-0.809634	0.418303	0.910223	0	NA	NA	---	9	-0.661491	0.508418	0.941738	3	0.0572542	0.954352	0.999379	0	0	1	---	0	0	0	0
2811	GP1BA	glycoprotein Ib platelet subunit alpha	808	-0.0702049	25	8	6	-0.897589	0.369677	0.905722	0	NA	NA	---	2	-1.54326	0.123167	---	1	0.187896	0.851006	---	0	0	1	---	0	0	0	0
2812	GP1BB	glycoprotein Ib platelet subunit beta	719	-0.0751378	46	16	16	-0.281713	0.778247	0.983989	0	NA	NA	---	3	-0.191112	0.848494	0.985195	2	0.43385	0.664531	---	0	0	1	---	0	0	0	0
2813	GP2	glycoprotein 2	450	0.386452	10	2	5	-1.12157	0.262658	0.867804	0	NA	NA	---	1	-0.993174	0.321172	---	0	NA	NA	---	0	0	1	---	0	0	0	0
2814	GP5	glycoprotein V platelet	445	0.0708304	18	3	9	-1.18877	0.235186	0.852507	0	NA	NA	---	0	NA	NA	---	0	NA	NA	---	0	0	1	---	0	0	0	0
2815	GP9	glycoprotein IX platelet	272	0.143229	6	2	1	NA	NA	---	0	NA	NA	---	1	NA	NA	---	0	NA	NA	---	0	0	0	---	---	---	0	0
2817	GPC1	glypican 1	1246	0.569453	64	23	22	0.950977	0.341803	0.896967	3	2.20304	0.0277775	0.47592	3	-2.03867	0.0416974	0.615159	4	-2.1415	0.0324304	0.538414	0	0	1	---	0	0	0	0
2819	GPD1	glycerol-3-phosphate dehydrogenase 1	1257	0.708358	81	25	22	0.191857	0.847886	0.992928	0	NA	NA	---	5	-0.0836518	0.933347	0.998649	6	-0.67654	0.498824	0.973236	0	0	1	---	0	0	0	0
2820	GPD2	glycerol-3-phosphate dehydrogenase 2	1307	0.595933	51	19	19	0.449026	0.653489	0.954931	8	0.203237	0.838982	0.97823	2	1.50191	0.133366	---	4	-0.179963	0.85721	0.998935	0	0	1	---	0	0	0	0
2821	GPI	glucose-6-phosphate isomerase	1307	0.61606	125	44	47	-0.639767	0.522438	0.932449	3	-1.40516	0.160214	0.745248	10	0.0122189	0.990253	1.0003	8	-1.1448	0.252504	0.879968	0	0	1	---	0	0	0	0
2822	GPLD1	glycosylphosphatidylinositol specific phospholipase D1	1104	-0.0923629	63	22	23	0.502364	0.615513	0.946951	5	-0.671625	0.501965	0.90689	5	0.64586	0.518506	0.945618	3	2.00335	0.0453884	0.594322	0	0	1	---	0	0	0	0
2823	GPM6A	glycoprotein M6A	543	0.4255	20	7	5	1.27679	0.202236	0.830113	3	0.695866	0.486818	0.896862	6	0.262538	0.793009	0.981671	1	1.67797	0.0939435	---	0	0	1	---	0	0	0	0
2824	GPM6B	glycoprotein M6B	493	0.486517	14	5	6	0.880999	0.378756	0.908094	1	0.771056	0.44105	---	2	1.04787	0.29522	---	2	0.899538	0.368813	---	0	0	1	---	0	0	0	0
2863	GPR39	G protein-coupled receptor 39	416	0.488287	25	8	10	-2.38314	0.0176235	0.496067	4	-0.197284	0.843704	0.978556	5	-1.68135	0.0934611	0.70264	1	-0.41447	0.678748	---	0	0	1	---	0	0	0	0
2869	GRK5	G protein-coupled receptor kinase 5	1012	0.451512	26	6	9	-0.0204039	0.983725	0.998489	6	-1.28668	0.198504	0.783849	2	1.10682	0.268638	---	0	NA	NA	---	0	0	1	---	0	0	0	0
2870	GRK6	G protein-coupled receptor kinase 6	1006	0.326627	63	18	18	-1.14774	0.251355	0.859193	1	-1.40285	0.160976	---	1	-1.40285	0.160976	---	3	-1.86125	0.0630066	0.672967	0	0	1	619	0	0	0	0
2872	MKNK2	MAP kinase interacting serine/threonine kinase 2	409	0.113607	15	2	7	0.137858	0.890422	0.992784	1	0.393321	0.694293	---	0	NA	NA	---	3	0.149933	0.880893	0.993426	0	0	1	---	0	0	0	0
2873	GPS1	G protein pathway suppressor 1	1307	0.113683	106	34	31	-0.208087	0.835194	0.990263	1	-2.00282	0.0454065	---	6	-0.0340668	0.972829	1.00043	13	-0.201857	0.84006	0.999608	0	0	1	---	0	0	0	0
2874	GPS2	G protein pathway suppressor 2	1003	0.129004	67	28	20	0.241998	0.808832	0.984016	0	NA	NA	---	6	-0.357564	0.720746	0.9708	14	1.35701	0.17509	0.827084	0	0	1	---	0	0	0	0
2875	GPT	glutamic--pyruvic transaminase	1024	0.395087	71	22	14	1.00987	0.312802	0.888919	0	NA	NA	---	3	0.392185	0.695005	0.973565	8	0.287391	0.773872	0.991133	0	0	1	---	0	0	0	0
2876	GPX1	glutathione peroxidase 1	1307	0.502674	77	29	16	0.353853	0.723507	0.973662	0	NA	NA	---	9	0.766346	0.443611	0.924988	4	0.338245	0.735234	0.989641	0	0	1	---	0	0	0	0
2877	GPX2	glutathione peroxidase 2	982	0.611526	59	20	24	-1.78113	0.0752048	0.683354	1	-0.944192	0.345308	---	5	-0.534755	0.592943	0.963397	6	-0.901977	0.367294	0.949171	0	0	1	---	0	0	0	0
2878	GPX3	glutathione peroxidase 3	1306	0.295849	44	16	11	0.819619	0.412585	0.91096	0	NA	NA	---	1	-0.0609043	0.951445	---	4	-0.128644	0.89766	0.99301	0	0	1	---	0	0	0	0
2879	GPX4	glutathione peroxidase 4	1307	0.547735	123	41	46	-0.624239	0.532581	0.933197	1	0.932221	0.351397	---	13	-0.935117	0.349903	0.887856	13	-1.55797	0.119486	0.780649	0	0	1	---	0	0	0	0
2882	GPX7	glutathione peroxidase 7	1201	0.728023	58	22	18	-1.47609	0.140187	0.778326	0	NA	NA	---	3	-1.74395	0.0814268	0.674433	0	NA	NA	---	0	0	1	---	0	0	0	0
2885	GRB2	growth factor receptor bound protein 2	1307	0.566035	95	37	30	0.358202	0.720251	0.972658	6	0.591979	0.553968	0.922483	10	0.818958	0.412962	0.918507	4	-0.873787	0.382397	0.950525	0	0	1	---	0	0	0	0
2886	GRB7	growth factor receptor bound protein 7	928	0.68962	65	40	12	4.40413	1.18785e-05	0.0170999	3	0.0454556	0.963754	0.993388	8	3.38258	0.000748589	0.117341	11	3.94749	8.50423e-05	0.03802	0	0	1	23	1	1	1	0
2887	GRB10	growth factor receptor bound protein 10	1007	0.783935	36	12	12	3.38971	0.000727344	0.152697	8	2.31707	0.0207038	0.45284	4	2.5205	0.0118752	0.396052	1	-0.797446	0.425383	---	0	0	1	13	1	1	1	0
2888	GRB14	growth factor receptor bound protein 14	609	0.446493	21	10	5	0.399736	0.689494	0.9638	2	-1.02161	0.307381	---	0	NA	NA	---	1	0.196696	0.844133	---	0	0	1	---	0	0	0	0
2889	RAPGEF1	Rap guanine nucleotide exchange factor 1	1217	0.349028	53	12	18	-1.6872	0.0918251	0.706352	1	1.81007	0.0705345	---	4	-0.884704	0.376494	0.899625	5	0.313048	0.754299	0.992048	0	0	1	---	0	0	0	0
2896	GRN	granulin precursor	1099	0.372438	63	23	20	-0.499093	0.617815	0.945871	0	NA	NA	---	2	0.0727901	0.941987	---	5	0.0935201	0.925508	0.997375	0	0	1	---	0	0	0	0
2906	GRIN2D	glutamate ionotropic receptor NMDA type subunit 2D	46	0.227672	1	1	0	NA	NA	---	1	NA	NA	---	0	NA	NA	---	0	NA	NA	---	0	0	0	---	---	---	0	0
2908	NR3C1	nuclear receptor subfamily 3 group C member 1	1111	0.723842	46	15	13	0.00114501	0.999087	0.999483	4	0.383182	0.701659	0.954529	1	0.286937	0.774215	---	5	-0.227152	0.820348	0.997583	0	0	1	---	0	0	0	0
2909	ARHGAP35	Rho GTPase activating protein 35	1305	0.564787	82	26	28	-0.0621991	0.950414	0.99847	3	0.23087	0.817452	0.974873	8	-0.0954627	0.923962	0.997459	5	-1.4911	0.136179	0.785571	0	0	1	---	0	0	0	0
2919	CXCL1	C-X-C motif chemokine ligand 1	396	0.772684	13	4	4	NA	NA	---	0	NA	NA	---	2	NA	NA	---	2	NA	NA	---	0	0	0	---	---	---	0	0
2921	CXCL3	C-X-C motif chemokine ligand 3	112	0.571843	3	1	1	NA	NA	---	0	NA	NA	---	0	NA	NA	---	0	NA	NA	---	0	0	0	---	---	---	0	0
2922	GRP	gastrin releasing peptide	355	0.175951	4	1	1	NA	NA	---	0	NA	NA	---	0	NA	NA	---	0	NA	NA	---	0	0	0	---	---	---	0	0
2923	PDIA3	protein disulfide isomerase family A member 3	1307	0.643257	53	13	16	-1.7005	0.0892784	0.705615	3	-2.84424	0.00452211	0.258263	1	-1.18578	0.235929	---	7	0.126646	0.899241	0.993004	0	0	1	1037	0	0	0	0
2926	GRSF1	G-rich RNA sequence binding factor 1	1304	0.498653	44	19	10	1.33516	0.182061	0.81648	0	NA	NA	---	1	-0.135713	0.892069	---	1	-0.755222	0.450254	---	0	0	1	---	0	0	0	0
2931	GSK3A	glycogen synthase kinase 3 alpha	1307	0.377847	81	33	26	-0.0359639	0.971317	0.997855	1	-0.375336	0.707473	---	8	-1.23613	0.216634	0.830255	6	1.38297	0.166914	0.827171	0	0	1	---	0	0	0	0
2932	GSK3B	glycogen synthase kinase 3 beta	1305	0.5251	41	16	9	0.867333	0.385921	0.909691	6	-0.0203058	0.983803	0.998699	3	0.36302	0.71665	0.970076	5	-0.535677	0.592274	0.981219	0	0	1	---	0	0	0	0
2934	GSN	gelsolin	1307	0.56634	56	15	25	-1.42993	0.152978	0.792984	3	-1.05055	0.293664	0.832409	1	1.09862	0.272139	---	2	-0.730189	0.465407	---	0	0	1	---	0	0	0	0
2935	GSPT1	G1 to S phase transition 1	1307	0.590841	63	33	22	2.48783	0.012978	0.450965	2	-0.689838	0.49042	---	9	1.84852	0.0647558	0.640408	6	1.7938	0.0730791	0.694085	0	0	1	---	0	0	0	0
2936	GSR	glutathione-disulfide reductase	1307	0.659258	73	26	16	2.513	0.0120923	0.441502	3	-0.79849	0.424734	0.884455	10	3.0879	0.00205887	0.184416	6	2.06362	0.0392535	0.578089	0	0	1	---	0	0	0	0
2937	GSS	glutathione synthetase	1307	0.469053	84	33	25	1.2719	0.203637	0.82978	2	-0.63103	0.528133	---	5	-0.214484	0.830204	0.987738	8	0.184485	0.853662	0.999078	0	0	1	---	0	0	0	0
2938	GSTA1	glutathione S-transferase alpha 1	861	0.672623	38	11	15	-0.521018	0.602491	0.944215	1	0.636126	0.524866	---	7	0.376037	0.706984	0.972316	7	-1.16261	0.245317	0.878396	0	0	1	---	0	0	0	0
2939	GSTA2	glutathione S-transferase alpha 2	666	0.580968	45	16	14	-0.869164	0.385076	0.908974	0	NA	NA	---	6	-0.188499	0.850544	0.985386	2	-1.24696	0.212858	---	0	0	1	---	0	0	0	0
2940	GSTA3	glutathione S-transferase alpha 3	458	0.245905	24	6	9	-1.37132	0.170965	0.809212	0	NA	NA	---	3	-0.31967	0.749368	0.97764	5	-0.326522	0.744182	0.991451	0	0	1	365	0	0	0	0
2941	GSTA4	glutathione S-transferase alpha 4	1059	0.705693	38	10	15	-1.2414	0.214737	0.838072	1	-0.676153	0.499094	---	4	-0.729907	0.465611	0.928556	2	0.0285658	0.977216	---	0	0	1	---	0	0	0	0
2944	GSTM1	glutathione S-transferase mu 1	1215	0.707525	45	11	24	-0.16071	0.872349	0.992622	1	1.59043	0.112002	---	4	0.800839	0.423384	0.922703	4	0.830823	0.406239	0.95409	0	0	1	---	0	0	0	0
2946	GSTM2	glutathione S-transferase mu 2	1307	0.653071	60	18	25	-0.530036	0.596178	0.942531	4	-1.30519	0.192062	0.776301	3	1.28078	0.200503	0.816332	5	-0.172755	0.862871	0.998283	0	0	1	---	0	0	0	0
2947	GSTM3	glutathione S-transferase mu 3	1306	0.818428	59	23	18	2.39504	0.0167606	0.489555	0	NA	NA	---	5	2.03774	0.0417801	0.614932	6	0.483144	0.629075	0.977989	0	0	1	---	0	0	0	0
2948	GSTM4	glutathione S-transferase mu 4	1227	0.433579	47	15	18	0.730494	0.46523	0.919961	1	-1.81982	0.0690341	---	3	2.97999	0.00294022	0.209491	4	-0.0805197	0.935837	0.998365	0	0	1	---	0	0	0	0
2949	GSTM5	glutathione S-transferase mu 5	1135	0.434383	50	14	27	0.424869	0.671014	0.958849	3	-0.373433	0.708897	0.957197	6	1.37251	0.170181	0.780566	4	0.368804	0.712343	0.987062	0	0	1	---	0	0	0	0
2950	GSTP1	glutathione S-transferase pi 1	1307	0.62434	126	50	42	1.89937	0.057739	0.653748	1	0.909804	0.363096	---	9	1.76841	0.0772294	0.669749	9	-0.79587	0.426254	0.955561	0	0	1	---	0	0	0	1
2952	GSTT1	glutathione S-transferase theta 1	1289	0.623426	118	43	35	0.906958	0.3646	0.90718	2	2.03976	0.0415803	---	7	-1.9891	0.0469033	0.619123	26	2.33469	0.0197143	0.450335	0	0	1	---	0	0	0	0
2953	GSTT2	glutathione S-transferase theta 2 (gene/pseudogene)	389	0.356129	16	3	3	NA	NA	---	0	NA	NA	---	4	NA	NA	---	3	NA	NA	---	0	0	0	---	---	---	0	0
2954	GSTZ1	glutathione S-transferase zeta 1	1288	0.580613	53	15	26	-2.40895	0.0161402	0.485507	0	NA	NA	---	7	-2.49518	0.0127158	0.390823	5	0.222416	0.824026	0.997019	0	0	1	---	0	1	0	0
2956	MSH6	mutS homolog 6	1292	0.686453	59	27	16	0.030445	0.975717	0.998203	6	-0.693341	0.488222	0.898375	4	0.293936	0.768855	0.980419	6	-1.20166	0.22972	0.869298	1	0	1	---	0	0	0	0
2957	GTF2A1	general transcription factor IIA subunit 1	1145	0.197509	31	14	7	2.20843	0.0274154	0.553637	0	NA	NA	---	3	0.331453	0.740364	0.974204	1	0.694273	0.487655	---	0	0	1	---	0	0	0	0
2958	GTF2A2	general transcription factor IIA subunit 2	1085	0.10783	41	8	15	0.139654	0.88896	0.992691	2	0.791705	0.428709	---	1	0.378409	0.705202	---	8	0.339414	0.734364	0.9906	0	0	1	---	0	0	0	0
2959	GTF2B	general transcription factor IIB	1267	0.337423	43	17	14	0.0112342	0.991038	0.999269	1	0.471201	0.63758	---	6	-0.381406	0.702967	0.972766	4	-0.0168706	0.986543	0.997056	0	0	1	---	0	0	0	0
2960	GTF2E1	general transcription factor IIE subunit 1	1140	0.387192	31	10	10	-2.70974	0.0068363	0.351476	1	-4.82406	1.60053e-06	---	2	-0.246919	0.805016	---	3	-0.795857	0.426284	0.955285	0	0	1	---	0	0	0	0
2961	GTF2E2	general transcription factor IIE subunit 2	967	0.424433	48	19	13	1.14648	0.251884	0.859545	1	-1.56631	0.117611	---	8	0.363102	0.71661	0.970232	2	-0.124235	0.901155	---	0	0	1	---	0	0	0	0
2962	GTF2F1	general transcription factor IIF subunit 1	1304	0.214042	97	39	24	0.935644	0.349632	0.899705	1	0.34128	0.732949	---	4	0.619471	0.535716	0.947782	4	0.0117469	0.990629	0.997803	0	0	1	---	0	0	0	0
2963	GTF2F2	general transcription factor IIF subunit 2	1305	0.43796	56	21	16	-0.455598	0.648756	0.954661	4	-1.31333	0.189306	0.774296	5	0.518101	0.604477	0.963659	8	1.14183	0.253737	0.88181	0	0	1	---	0	0	0	0
2965	GTF2H1	general transcription factor IIH subunit 1	1060	0.424803	33	11	13	0.723993	0.469232	0.920829	1	0.11231	0.910599	---	1	1.30923	0.190743	---	1	1.21237	0.225644	---	0	0	1	---	0	0	0	0
2966	GTF2H2	general transcription factor IIH subunit 2	796	0.125564	3	1	0	-0.858615	0.390817	0.91016	0	NA	NA	---	0	NA	NA	---	0	NA	NA	---	0	0	1	---	0	0	0	0
2967	GTF2H3	general transcription factor IIH subunit 3	857	0.127584	44	15	15	-0.235918	0.813554	0.984767	1	0.00944232	0.992468	---	5	-1.105	0.269475	0.851618	1	-0.642558	0.520687	---	0	0	1	---	0	0	0	0
2968	GTF2H4	general transcription factor IIH subunit 4	956	0.155936	89	34	31	0.962917	0.335837	0.894826	1	2.00369	0.04539	---	3	0.944068	0.345378	0.887144	10	-0.0868421	0.930816	0.998282	0	0	1	---	0	0	0	0
2969	GTF2I	general transcription factor IIi	1289	0.647912	59	23	18	0.848379	0.396387	0.910922	5	0.134896	0.892715	0.986787	5	-0.0467379	0.962729	0.999721	1	0.283822	0.776593	---	0	0	1	---	0	0	0	0
2971	GTF3A	general transcription factor IIIA	725	0.430486	19	9	4	2.54823	0.011037	0.432763	0	NA	NA	---	1	1.98874	0.0471138	---	2	2.35216	0.0189371	---	0	0	1	---	0	0	0	0
2972	BRF1	BRF1, RNA polymerase III transcription initiation factor subunit	881	0.384446	47	26	9	0.873897	0.382417	0.908872	4	-0.592152	0.553904	0.922873	2	1.39279	0.164041	---	3	0.010327	0.991763	0.997981	0	0	1	---	0	0	0	0
2975	GTF3C1	general transcription factor IIIC subunit 1	1242	0.247516	65	23	17	0.871314	0.383754	0.908833	4	0.468381	0.639595	0.949693	4	0.571171	0.567989	0.957593	7	-0.46484	0.642129	0.980026	0	0	1	---	0	0	0	0
2976	GTF3C2	general transcription factor IIIC subunit 2	1218	0.325322	54	22	15	0.0971183	0.922649	0.996093	0	NA	NA	---	0	NA	NA	---	9	-0.276251	0.782403	0.991709	0	0	1	---	0	0	0	0
2977	GUCY1A2	guanylate cyclase 1 soluble subunit alpha 2	1119	0.681764	30	13	9	0.492258	0.622635	0.94692	4	1.93178	0.0536426	0.584572	2	-0.409609	0.682173	---	2	0.837039	0.402752	---	0	0	1	---	0	0	0	0
2980	GUCA2A	guanylate cyclase activator 2A	20	-0.067142	2	1	0	NA	NA	---	0	NA	NA	---	0	NA	NA	---	0	NA	NA	---	0	0	0	---	---	---	0	0
2982	GUCY1A1	guanylate cyclase 1 soluble subunit alpha 1	1214	0.70241	34	14	6	0.754079	0.450951	0.91747	1	1.17801	0.239027	---	1	-0.211319	0.832675	---	2	0.0737148	0.94125	---	0	0	1	---	0	0	0	0
2983	GUCY1B1	guanylate cyclase 1 soluble subunit beta 1	1307	0.58541	39	16	12	-0.337331	0.735922	0.975647	1	0.427578	0.66903	---	2	0.423369	0.672097	---	6	0.0469575	0.962554	0.999938	0	0	1	---	0	0	0	0
2984	GUCY2C	guanylate cyclase 2C	58	0.0620556	3	0	0	NA	NA	---	0	NA	NA	---	1	NA	NA	---	0	NA	NA	---	0	0	0	---	---	---	0	0
2987	GUK1	guanylate kinase 1	1307	0.416947	47	15	17	-0.258782	0.795845	0.983895	0	NA	NA	---	2	-0.439172	0.660611	---	3	-2.33711	0.019586	0.449043	0	0	1	---	0	0	0	0
2990	GUSB	glucuronidase beta	1299	0.50853	79	26	23	-0.183415	0.854501	0.993173	1	-0.519288	0.603649	---	5	-0.539511	0.589628	0.96125	4	1.4018	0.161217	0.826417	0	0	1	---	0	0	0	0
2992	GYG1	glycogenin 1	1307	0.538249	62	22	23	-0.201429	0.840395	0.991879	0	NA	NA	---	6	0.0440243	0.964892	0.999979	6	-0.47731	0.633222	0.978119	0	0	1	---	0	0	0	0
2993	GYPA	glycophorin A (MNS blood group)	812	0.0546859	37	10	15	-1.7598	0.0788258	0.685356	1	-0.659622	0.509687	---	0	NA	NA	---	2	-0.71344	0.475783	---	0	0	1	---	0	0	0	0
2995	GYPC	glycophorin C (Gerbich blood group)	906	0.350541	26	4	14	0.254824	0.798918	0.983351	1	0.0163883	0.986928	---	0	NA	NA	---	3	1.33508	0.182193	0.836643	0	0	1	---	0	0	0	0
2997	GYS1	glycogen synthase 1	1307	0.594875	67	23	19	-0.727503	0.46705	0.92013	2	-1.41046	0.158645	---	7	0.406478	0.684459	0.970063	6	-0.15832	0.874229	0.995597	0	0	1	---	0	0	0	0
2999	GZMH	granzyme H	790	0.372597	31	9	7	-0.646155	0.51837	0.931126	0	NA	NA	---	1	-1.02028	0.307914	---	1	-0.143069	0.886273	---	0	0	1	---	0	0	0	0
3000	GUCY2D	guanylate cyclase 2D, retinal	46	0.128564	0	0	0	NA	NA	---	0	NA	NA	---	0	NA	NA	---	0	NA	NA	---	0	0	0	---	---	---	0	0
3001	GZMA	granzyme A	864	0.70585	39	6	19	-2.38584	0.0172589	0.494086	16	-1.98822	0.0471091	0.550321	2	-1.93823	0.0529275	---	1	-0.0843625	0.932788	---	0	0	1	---	0	0	0	0
3002	GZMB	granzyme B	451	0.579755	22	9	7	0.97919	0.328026	0.889298	0	NA	NA	---	2	0.836014	0.403603	---	1	1.45887	0.145319	---	0	0	1	---	0	0	0	0
3003	GZMK	granzyme K	802	0.392643	46	11	21	-0.915733	0.360087	0.903761	1	0.667544	0.504621	---	0	NA	NA	---	17	-1.32257	0.186361	0.841583	0	0	1	---	0	0	0	0
3004	GZMM	granzyme M	536	0.301343	48	22	18	1.52229	0.128536	0.764166	0	NA	NA	---	4	1.85443	0.064237	0.641348	2	1.42669	0.154263	---	0	0	1	---	0	0	0	0
3005	H1-0	H1 histone family member 0	1307	0.320422	69	29	24	1.08548	0.277912	0.872435	0	NA	NA	---	10	0.219702	0.826138	0.987209	6	0.32291	0.746816	0.991583	0	0	1	---	0	0	0	0
3006	H1-2	histone cluster 1 H1 family member c	1306	0.0456204	78	25	32	-1.83511	0.0667205	0.666346	0	NA	NA	---	12	-1.48492	0.137811	0.763318	3	-0.228971	0.818928	0.998572	0	0	1	---	0	0	0	0
3007	H1-3	histone cluster 1 H1 family member d	1189	0.125763	70	23	26	-1.18933	0.234553	0.852666	0	NA	NA	---	4	-1.13192	0.2579	0.847057	12	-1.26441	0.206334	0.855263	0	0	1	---	0	0	0	0
3008	H1-4	histone cluster 1 H1 family member e	1300	0.044564	72	19	26	-1.91705	0.0554532	0.646762	0	NA	NA	---	12	-1.3675	0.171708	0.782421	12	-1.4602	0.14448	0.800265	0	0	1	---	0	0	0	0
3009	H1-5	histone cluster 1 H1 family member b	1307	0.299118	48	20	13	-0.50309	0.614987	0.94643	0	NA	NA	---	7	-0.548573	0.583394	0.960073	3	0.919911	0.357792	0.944105	0	0	1	---	0	0	0	0
3010	H1-6	histone cluster 1 H1 family member t	51	-0.0811164	12	5	5	NA	NA	---	0	NA	NA	---	4	NA	NA	---	2	NA	NA	---	0	0	0	---	---	---	0	0
3014	H2AX	H2A histone family member X	1249	0.067996	54	16	17	-0.118961	0.905325	0.993895	0	NA	NA	---	3	-0.0601168	0.952072	0.997909	8	-0.0649367	0.948235	0.999664	0	0	1	366	0	0	0	0
3017	H2BC5	histone cluster 1 H2B family member d	229	0.0126281	22	4	6	NA	NA	---	1	NA	NA	---	5	NA	NA	---	3	NA	NA	---	0	0	0	---	---	---	0	0
3018	H2BC3	histone cluster 1 H2B family member b	279	0.0309478	17	3	4	NA	NA	---	0	NA	NA	---	4	NA	NA	---	1	NA	NA	---	0	0	0	---	---	---	0	0
3020	H3-3A	H3 histone family member 3A	1274	0.0842087	26	12	8	2.09878	0.0360355	0.586639	0	NA	NA	---	3	1.24944	0.211736	0.83026	5	0.0224326	0.982106	0.998539	1	0	1	---	0	0	0	0
3024	H1-1	histone cluster 1 H1 family member a	795	0.217743	46	15	18	-1.42967	0.153214	0.792985	0	NA	NA	---	6	-1.52595	0.127428	0.748102	1	0.693796	0.488017	---	0	0	1	---	0	0	0	0
3026	HABP2	hyaluronan binding protein 2	1244	-0.0054284	31	11	9	0.148094	0.882293	0.993171	2	-0.228575	0.819237	---	3	-0.558249	0.576776	0.957476	2	0.694972	0.487205	---	0	0	1	---	0	0	0	0
3028	HSD17B10	hydroxysteroid 17-beta dehydrogenase 10	1307	0.387921	54	21	14	0.639271	0.52276	0.932198	0	NA	NA	---	5	-0.553964	0.579699	0.958774	2	2.19667	0.0282213	---	0	0	1	---	0	0	0	0
3029	HAGH	hydroxyacylglutathione hydrolase	1307	0.555735	90	22	33	-0.246315	0.805478	0.98469	1	0.828393	0.407601	---	8	0.234269	0.814813	0.986079	6	0.322338	0.747249	0.991316	0	0	1	---	0	0	0	0
3030	HADHA	hydroxyacyl-CoA dehydrogenase/3-ketoacyl-CoA thiolase/enoyl-CoA hydratase (trifunctional protein), alpha subunit	1307	0.4641	56	19	18	-0.842407	0.399717	0.909038	1	0.0738919	0.941108	---	16	-1.03087	0.302795	0.869687	3	-0.280289	0.779301	0.991996	0	0	1	---	0	0	0	0
3032	HADHB	hydroxyacyl-CoA dehydrogenase/3-ketoacyl-CoA thiolase/enoyl-CoA hydratase (trifunctional protein), beta subunit	1307	0.445362	56	18	17	-0.590876	0.554707	0.93506	5	-1.7068	0.0880993	0.63333	1	0.297639	0.766026	---	12	-0.233496	0.815413	0.997785	0	0	1	---	0	0	0	0
3033	HADH	hydroxyacyl-CoA dehydrogenase	1289	0.585134	33	11	15	-0.277775	0.78123	0.983811	1	-0.923417	0.355965	---	2	-1.83096	0.0673407	---	6	-0.480967	0.630623	0.978693	0	0	1	---	0	0	0	0
3035	HARS1	histidyl-tRNA synthetase	1307	0.556405	42	16	14	-0.467526	0.640203	0.952928	0	NA	NA	---	2	0.333802	0.738584	---	2	1.81358	0.0699751	---	0	0	1	---	0	0	0	0
3039	HBA1	hemoglobin subunit alpha 1	1180	0.479661	64	23	17	0.185024	0.853242	0.992626	0	NA	NA	---	12	-0.159788	0.873076	0.988656	10	-0.140515	0.888277	0.99494	0	0	1	---	0	0	0	0
3042	HBM	hemoglobin subunit mu	692	0.23527	31	11	6	0.690829	0.48991	0.925712	1	-0.347687	0.728183	---	4	0.715393	0.474613	0.931399	3	0.0585245	0.953348	1	0	0	1	883	0	0	0	0
3043	HBB	hemoglobin subunit beta	1307	0.579548	65	23	22	-0.163346	0.870272	0.993062	4	-0.450646	0.65232	0.950286	5	-1.07508	0.282542	0.859553	7	-0.214523	0.830173	0.998473	0	0	1	---	0	0	0	0
3045	HBD	hemoglobin subunit delta	1307	0.194154	64	24	21	-0.0829529	0.933902	0.997872	1	-0.370569	0.71102	---	4	-0.84983	0.395578	0.908858	10	-0.460891	0.644955	0.980275	0	0	1	---	0	0	0	0
3047	HBG1	hemoglobin subunit gamma 1	1215	0.347403	53	18	18	-0.325471	0.744882	0.977748	0	NA	NA	---	4	-1.76062	0.0785579	0.671976	10	0.14143	0.887554	0.995199	0	0	1	---	0	0	0	0
3048	HBG2	hemoglobin subunit gamma 2	845	0.282174	41	14	13	0.588638	0.556264	0.934713	11	-0.748254	0.454519	0.890557	3	-1.13117	0.258312	0.845753	7	1.66495	0.0963006	0.751553	0	0	1	---	0	0	0	0
3049	HBQ1	hemoglobin subunit theta 1	1018	0.0460861	52	18	14	0.345032	0.730143	0.975428	0	NA	NA	---	6	0.940098	0.347394	0.887596	10	-1.06662	0.2864	0.904887	0	0	1	---	0	0	0	0
3050	HBZ	hemoglobin subunit zeta	1170	0.0589399	59	25	15	0.377659	0.705754	0.970111	2	-0.666649	0.50513	---	6	0.724569	0.468864	0.92796	7	-1.23935	0.21547	0.860643	0	0	1	225	0	0	0	0
3052	HCCS	holocytochrome c synthase	1192	0.522582	110	37	43	0.890478	0.373392	0.906012	0	NA	NA	---	3	-1.52134	0.128445	0.750557	3	3.40748	0.000677863	0.101018	0	0	1	605	0	0	0	0
3053	SERPIND1	serpin family D member 1	1307	0.0553337	100	33	38	-0.818832	0.413033	0.910952	0	NA	NA	---	11	-0.140558	0.888241	0.990268	7	-1.36561	0.172301	0.82386	0	0	1	---	0	0	0	0
3054	HCFC1	host cell factor C1	1307	0.212885	44	16	18	-0.113894	0.909339	0.993647	2	-0.596059	0.55124	---	3	0.801332	0.423087	0.923661	2	-0.243713	0.807492	---	0	0	1	---	0	0	0	0
3055	HCK	HCK proto-oncogene, Src family tyrosine kinase	1287	0.658586	100	26	47	-2.00085	0.0456214	0.625479	0	NA	NA	---	4	-0.739271	0.459879	0.926557	8	-1.34499	0.17887	0.834236	0	0	1	---	0	0	0	0
3059	HCLS1	hematopoietic cell-specific Lyn substrate 1	1305	0.77096	48	17	13	1.82345	0.0684666	0.665321	0	NA	NA	---	4	0.529736	0.596386	0.963996	2	0.247089	0.804879	---	0	0	1	---	0	0	0	0
3064	HTT	huntingtin	1307	0.427113	73	30	20	0.312602	0.754633	0.97756	3	0.171623	0.863761	0.983692	4	0.282488	0.777615	0.98141	3	-0.306842	0.759013	0.992617	0	0	1	---	0	0	0	0
3065	HDAC1	histone deacetylase 1	1306	0.380961	122	37	52	-1.77147	0.0767185	0.686583	1	0.212638	0.831643	---	6	-1.72192	0.0853239	0.690298	5	-0.337038	0.736143	0.9898	0	0	1	---	0	0	0	0
3066	HDAC2	histone deacetylase 2	1288	0.500249	46	21	16	1.39236	0.164058	0.806053	4	0.756838	0.449287	0.888206	4	0.0154754	0.987655	1.00123	3	1.49023	0.136413	0.784749	0	0	1	---	0	0	0	0
3068	HDGF	heparin binding growth factor	1307	0.530245	94	42	25	2.41356	0.0159362	0.485164	2	-0.57972	0.562205	---	7	2.11914	0.0342697	0.60698	10	1.86505	0.0624022	0.66994	0	0	1	---	0	0	0	0
3069	HDLBP	high density lipoprotein binding protein	1307	0.514877	66	22	16	0.73493	0.462516	0.919829	8	0.30725	0.758703	0.964882	4	-0.148295	0.882134	0.989796	4	-0.1692	0.865666	0.998379	0	0	1	---	0	0	0	0
3070	HELLS	helicase, lymphoid specific	853	0.484733	32	12	8	-0.479219	0.631908	0.94871	2	-0.271588	0.786006	---	1	-0.480684	0.630867	---	1	-1.04749	0.295175	---	0	0	1	---	0	0	0	0
3071	NCKAP1L	NCK associated protein 1 like	1279	0.785368	61	17	23	-0.807526	0.419516	0.91011	3	0.18574	0.852679	0.980851	6	-1.27428	0.202799	0.819296	3	-0.87875	0.379704	0.952152	0	0	1	---	0	0	0	0
3073	HEXA	hexosaminidase subunit alpha	1307	0.534217	45	19	9	1.32375	0.18582	0.819837	6	2.05764	0.0398256	0.538693	3	-0.257256	0.797023	0.98218	2	-0.27677	0.782001	---	0	0	1	---	0	0	0	0
3074	HEXB	hexosaminidase subunit beta	1307	0.541346	45	16	16	0.446596	0.655242	0.955139	9	2.17743	0.0296296	0.468603	6	-1.17568	0.239941	0.845662	3	0.498584	0.618158	0.981494	0	0	1	---	0	0	0	0
3075	CFH	complement factor H	1307	0.298963	44	13	15	0.102255	0.91857	0.995101	2	-0.72207	0.470382	---	5	1.53756	0.124403	0.745702	3	1.74647	0.0809668	0.717807	0	0	1	---	0	0	0	0
3077	HFE	homeostatic iron regulator	784	0.392904	39	12	12	-0.178679	0.858237	0.992933	0	NA	NA	---	2	-0.582055	0.560701	---	7	0.307307	0.758693	0.992821	0	0	1	---	0	0	0	0
3078	CFHR1	complement factor H related 1	1218	0.131445	36	10	16	0.687305	0.492024	0.926406	0	NA	NA	---	3	1.55789	0.119524	0.731135	0	NA	NA	---	0	0	1	---	0	0	0	0
3080	CFHR2	complement factor H related 2	1210	-0.028062	37	11	10	1.74673	0.080943	0.690654	0	NA	NA	---	0	NA	NA	---	1	0.311447	0.755516	---	0	0	1	---	0	0	0	0
3081	HGD	homogentisate 1,2-dioxygenase	899	0.757575	28	10	7	1.39329	0.163882	0.805581	1	-0.737552	0.460983	---	2	0.905374	0.365514	---	1	-0.122553	0.902489	---	0	0	1	---	0	0	0	0
3082	HGF	hepatocyte growth factor	808	0.529846	17	4	6	-0.269786	0.787395	0.983707	0	NA	NA	---	3	-0.241399	0.809309	0.984931	0	NA	NA	---	0	0	1	---	0	0	0	0
3083	HGFAC	HGF activator	1050	-0.06884	53	15	15	-0.769096	0.442013	0.916494	0	NA	NA	---	0	NA	NA	---	2	-0.844631	0.398513	---	0	0	1	---	0	0	0	0
3090	HIC1	HIC ZBTB transcriptional repressor 1	705	0.355323	31	8	9	0.373003	0.70926	0.971617	0	NA	NA	---	0	NA	NA	---	1	-1.02374	0.306314	---	0	0	1	---	0	0	0	0
3091	HIF1A	hypoxia inducible factor 1 subunit alpha	284	0.470441	3	1	2	NA	NA	---	0	NA	NA	---	1	NA	NA	---	0	NA	NA	---	1	0	0	---	---	---	0	0
3092	HIP1	huntingtin interacting protein 1	1307	0.754911	59	17	21	-0.0664944	0.946995	0.998625	11	-0.0306398	0.975562	0.998882	8	1.28674	0.198417	0.81206	4	-0.64521	0.518906	0.973572	1	0	1	---	0	0	0	0
3093	UBE2K	ubiquitin conjugating enzyme E2 K	1307	0.407701	76	31	29	0.376877	0.706327	0.969972	2	0.00928153	0.992596	---	9	0.152406	0.87889	0.988456	9	0.173602	0.862206	0.998436	0	0	1	---	0	0	0	0
3094	HINT1	histidine triad nucleotide binding protein 1	1253	0.370293	27	4	11	-1.13336	0.257283	0.865655	0	NA	NA	---	6	-1.57147	0.11633	0.736013	0	NA	NA	---	0	0	1	---	0	0	0	0
3096	HIVEP1	human immunodeficiency virus type I enhancer binding protein 1	357	0.177889	20	6	5	NA	NA	---	2	NA	NA	---	1	NA	NA	---	0	NA	NA	---	0	0	0	---	---	---	0	0
3097	HIVEP2	human immunodeficiency virus type I enhancer binding protein 2	529	0.27951	11	4	2	2.19102	0.0288965	0.563231	3	1.89665	0.058432	0.604713	0	NA	NA	---	2	-0.28492	0.77582	---	0	0	1	---	0	0	0	0
3098	HK1	hexokinase 1	1307	0.559404	65	20	24	0.0366163	0.970797	0.997829	6	0.701631	0.483036	0.898482	2	-1.24172	0.214566	---	5	0.946137	0.344256	0.934388	0	0	1	---	0	0	0	0
3099	HK2	hexokinase 2	1285	0.643419	49	17	18	0.297381	0.766225	0.980725	1	0.293758	0.768991	---	3	-0.372433	0.709633	0.971909	3	1.70269	0.0888705	0.738699	0	0	1	---	0	0	0	0
3101	HK3	hexokinase 3	1279	0.632891	70	26	21	1.21899	0.223077	0.844776	2	0.821569	0.411477	---	4	1.26647	0.205581	0.824163	8	-0.443003	0.65784	0.97894	0	0	1	---	0	0	0	0
3104	ZBTB48	zinc finger and BTB domain containing 48	266	0.303954	7	3	1	NA	NA	---	0	NA	NA	---	0	NA	NA	---	0	NA	NA	---	0	0	0	---	---	---	0	0
3105	HLA-A	major histocompatibility complex, class I, A	1245	0.595084	98	29	28	-0.831248	0.405996	0.911997	1	-0.283427	0.776897	---	15	-0.0948397	0.924458	0.997307	13	-0.75861	0.448232	0.958811	1	0	1	---	0	0	0	0
3106	HLA-B	major histocompatibility complex, class I, B	1252	0.694629	123	49	39	1.39423	0.1635	0.805274	34	0.80216	0.422615	0.885424	14	0.258835	0.795806	0.981839	27	1.86468	0.0624637	0.669453	0	0	1	---	0	0	0	0
3107	HLA-C	major histocompatibility complex, class I, C	996	0.661586	71	28	25	0.171571	0.86381	0.992431	3	-0.490227	0.624083	0.950456	18	-0.985996	0.324379	0.879695	12	1.65572	0.0980989	0.756159	0	0	1	---	0	0	0	0
3108	HLA-DMA	major histocompatibility complex, class II, DM alpha	1035	0.588836	130	40	50	0.662015	0.508112	0.930277	1	2.48956	0.0129491	---	2	-0.240358	0.810101	---	2	1.48307	0.138366	---	0	0	1	---	0	0	0	0
3109	HLA-DMB	major histocompatibility complex, class II, DM beta	1083	0.688482	124	28	49	-0.717257	0.473373	0.921595	0	NA	NA	---	3	1.24495	0.213423	0.830124	3	-0.165744	0.86839	0.998209	0	0	1	---	0	0	0	0
3111	HLA-DOA	major histocompatibility complex, class II, DO alpha	245	0.591501	32	13	11	NA	NA	---	0	NA	NA	---	1	NA	NA	---	2	NA	NA	---	0	0	0	---	---	---	0	0
3113	HLA-DPA1	major histocompatibility complex, class II, DP alpha 1	1304	0.712618	224	82	75	0.197028	0.843837	0.992686	2	-0.801178	0.423177	---	3	-1.05257	0.292734	0.864143	3	-0.559445	0.575955	0.97853	0	0	1	---	0	0	0	0
3115	HLA-DPB1	major histocompatibility complex, class II, DP beta 1	1307	0.638591	222	82	68	-0.460152	0.645484	0.953466	0	NA	NA	---	4	-1.69937	0.0894907	0.694439	4	-1.03796	0.299481	0.910813	0	0	1	---	0	0	0	0
3117	HLA-DQA1	major histocompatibility complex, class II, DQ alpha 1	1216	0.661801	208	71	75	0.434231	0.664199	0.95753	5	-0.142285	0.886879	0.98599	74	1.2195	0.222894	0.832369	17	2.31254	0.0209166	0.460976	0	0	1	---	0	0	0	0
3119	HLA-DQB1	major histocompatibility complex, class II, DQ beta 1	1262	0.691415	217	69	70	0.649265	0.516287	0.931368	0	NA	NA	---	28	0.839854	0.401151	0.913297	88	1.15929	0.246561	0.876334	0	0	1	---	0	0	0	0
3120	HLA-DQB2	major histocompatibility complex, class II, DQ beta 2	184	0.638342	47	9	19	NA	NA	---	0	NA	NA	---	2	NA	NA	---	0	NA	NA	---	0	0	0	620	---	---	0	0
3122	HLA-DRA	major histocompatibility complex, class II, DR alpha	1307	0.712373	222	80	73	0.799509	0.424142	0.909767	2	0.629181	0.529342	---	55	0.924558	0.355369	0.892694	91	0.150164	0.880659	0.993878	0	0	1	---	0	0	0	0
3123	HLA-DRB1	major histocompatibility complex, class II, DR beta 1	1288	0.556637	216	76	66	1.05419	0.291996	0.878603	52	0.362239	0.717234	0.961299	55	0.0330647	0.973628	1.00027	70	1.7803	0.0752654	0.695843	0	0	1	---	0	0	0	0
3125	HLA-DRB3	major histocompatibility complex, class II, DR beta 3	1034	#DIV/0!	122	43	41	1.79631	0.0727401	0.677451	3	0.251217	0.801697	0.971486	51	2.47328	0.0135496	0.400736	15	0.158719	0.873922	0.995609	0	0	1	---	0	0	0	0
3126	HLA-DRB4	major histocompatibility complex, class II, DR beta 4	952	#DIV/0!	113	44	35	1.32918	0.184112	0.818392	6	-0.434218	0.66423	0.955896	19	2.74109	0.00623978	0.298652	56	0.0794121	0.936722	0.998627	0	0	1	---	0	0	0	0
3127	HLA-DRB5	major histocompatibility complex, class II, DR beta 5	1205	0.616386	207	63	67	-0.897847	0.369449	0.906045	13	-1.47365	0.140841	0.713226	89	-1.1468	0.251694	0.845272	58	0.357423	0.720839	0.988547	0	0	1	1052	0	0	0	0
3133	HLA-E	major histocompatibility complex, class I, E	1276	0.535186	160	74	47	1.17579	0.2399	0.853626	1	0.557772	0.577099	---	8	-0.462912	0.643507	0.968273	6	2.93176	0.00343145	0.246867	0	0	1	---	0	0	0	0
3134	HLA-F	major histocompatibility complex, class I, F	1051	0.678081	65	19	20	1.15546	0.24817	0.858206	0	NA	NA	---	10	2.14663	0.0320552	0.591135	4	-0.489029	0.624925	0.980793	0	0	1	---	0	0	0	0
3135	HLA-G	major histocompatibility complex, class I, G	416	0.315475	33	10	8	-0.563531	0.573385	0.938749	0	NA	NA	---	2	-0.255016	0.79884	---	4	-0.495574	0.620464	0.983409	0	0	1	---	0	0	0	0
3140	MR1	major histocompatibility complex, class I-related	508	0.349802	15	3	7	-2.10196	0.0360625	0.586131	0	NA	NA	---	2	-1.0206	0.307943	---	0	NA	NA	---	0	0	1	---	0	0	0	0
3141	HLCS	holocarboxylase synthetase	1144	0.493868	70	27	28	0.536914	0.591433	0.941082	8	-0.34396	0.730941	0.961699	4	3.17865	0.00151999	0.161531	2	-1.28575	0.198796	---	0	0	1	---	0	0	0	0
3145	HMBS	hydroxymethylbilane synthase	1307	0.375156	60	21	19	0.822884	0.410727	0.912052	1	-0.836573	0.402988	---	7	3.20983	0.00136094	0.15802	3	-1.56675	0.117419	0.776057	0	0	1	157	0	0	0	0
3146	HMGB1	high mobility group box 1	1289	0.391973	41	23	9	1.37394	0.169703	0.808557	3	0.604895	0.545357	0.922589	1	0.766609	0.443456	---	4	2.32898	0.0200165	0.450659	0	0	1	---	0	0	0	0
3148	HMGB2	high mobility group box 2	1307	0.517594	55	17	18	0.549111	0.583024	0.93867	1	1.24729	0.212516	---	1	-0.261394	0.793831	---	4	1.05966	0.289498	0.905532	0	0	1	---	0	0	0	0
3149	HMGB3	high mobility group box 3	1306	0.725034	36	9	14	-0.322162	0.747383	0.976705	1	-0.307719	0.758346	---	5	0.292943	0.769613	0.97999	4	0.360908	0.718227	0.989737	0	0	1	---	0	0	0	0
3150	HMGN1	high mobility group nucleosome binding domain 1	1290	0.426036	72	30	21	1.05572	0.291298	0.878867	0	NA	NA	---	5	1.17655	0.239596	0.845873	7	1.44552	0.14856	0.80575	0	0	1	---	0	0	0	0
3151	HMGN2	high mobility group nucleosomal binding domain 2	1215	0.344852	76	23	29	0.410594	0.681444	0.963101	0	NA	NA	---	4	-0.0346987	0.972326	1.00024	10	0.553998	0.579684	0.978226	0	0	1	---	0	0	0	0
3155	HMGCL	3-hydroxymethyl-3-methylglutaryl-CoA lyase	1307	0.591875	66	21	25	-0.853845	0.39335	0.909543	0	NA	NA	---	5	-0.727098	0.467298	0.925738	7	-0.68888	0.491023	0.972568	0	0	1	---	0	0	0	0
3156	HMGCR	3-hydroxy-3-methylglutaryl-CoA reductase	595	0.377316	14	3	2	0.397938	0.690823	0.963918	0	NA	NA	---	1	0.507963	0.611672	---	0	NA	NA	---	0	0	1	---	0	0	0	0
3157	HMGCS1	3-hydroxy-3-methylglutaryl-CoA synthase 1	1244	0.688325	52	19	9	-0.276124	0.7825	0.983689	1	-0.0793068	0.936802	---	8	0.570874	0.56819	0.956903	6	-1.21458	0.224762	0.86785	0	0	1	---	0	0	0	0
3158	HMGCS2	3-hydroxy-3-methylglutaryl-CoA synthase 2	1071	0.476656	60	23	14	0.681492	0.49571	0.928316	1	0.309141	0.757275	---	4	-0.588685	0.556199	0.952572	6	1.52402	0.127804	0.785782	0	0	1	---	0	0	0	0
3159	HMGA1	high mobility group AT-hook 1	1301	0.540319	55	28	13	2.13752	0.0327441	0.578881	0	NA	NA	---	7	1.93974	0.0526298	0.621448	8	1.58597	0.112991	0.771225	1	0	1	---	0	0	0	0
3161	HMMR	hyaluronan mediated motility receptor	651	0.434059	23	9	7	0.358098	0.720389	0.972453	0	NA	NA	---	2	-0.576566	0.564438	---	3	0.566926	0.570965	0.9807	0	0	1	---	0	0	0	0
3162	HMOX1	heme oxygenase 1	1242	0.745108	62	23	20	1.47887	0.139433	0.778864	0	NA	NA	---	6	1.62843	0.103692	0.728049	6	1.66828	0.0955168	0.751054	0	0	1	281	0	0	0	1
3163	HMOX2	heme oxygenase 2	1306	0.594987	62	24	14	-0.405959	0.68484	0.963442	1	-0.711933	0.476635	---	6	-1.12473	0.260911	0.847185	1	-0.424203	0.671489	---	0	0	1	---	0	0	0	0
3164	NR4A1	nuclear receptor subfamily 4 group A member 1	262	0.435096	12	1	6	NA	NA	---	0	NA	NA	---	1	NA	NA	---	1	NA	NA	---	0	0	0	---	---	---	0	0
3169	FOXA1	forkhead box A1	478	0.536814	39	16	7	-1.32242	0.186679	0.818607	0	NA	NA	---	10	0.429143	0.668018	0.970003	7	-1.93214	0.0539499	0.626479	1	1	1	---	0	0	0	0
3170	FOXA2	forkhead box A2	288	0.405304	9	3	5	NA	NA	---	0	NA	NA	---	1	NA	NA	---	2	NA	NA	---	0	0	0	---	---	---	0	0
3172	HNF4A	hepatocyte nuclear factor 4 alpha	378	0.530372	10	3	3	NA	NA	---	1	NA	NA	---	1	NA	NA	---	0	NA	NA	---	0	0	0	---	---	---	0	0
3174	HNF4G	hepatocyte nuclear factor 4 gamma	326	0.311061	11	3	5	NA	NA	---	0	NA	NA	---	2	NA	NA	---	0	NA	NA	---	0	0	0	---	---	---	0	0
3176	HNMT	histamine N-methyltransferase	1307	0.7446	52	15	20	-1.66762	0.0956351	0.719727	1	-2.24082	0.0252073	---	3	-0.262708	0.792818	0.981823	2	-0.727352	0.467142	---	0	1	1	---	0	0	0	0
3177	SLC29A2	solute carrier family 29 member 2	114	0.283198	9	3	5	NA	NA	---	0	NA	NA	---	2	NA	NA	---	1	NA	NA	---	0	0	0	---	---	---	0	0
3178	HNRNPA1	heterogeneous nuclear ribonucleoprotein A1	1260	0.306445	60	25	24	0.364035	0.715894	0.971721	0	NA	NA	---	4	1.04622	0.295664	0.864651	2	-0.139253	0.889273	---	0	0	1	367	0	0	0	0
3181	HNRNPA2B1	heterogeneous nuclear ribonucleoprotein A2/B1	1307	0.275284	68	17	23	-2.58687	0.00979421	0.407836	4	-0.43127	0.666345	0.955817	17	-2.85803	0.0043314	0.249155	10	-0.955438	0.339536	0.933314	1	0	1	---	0	0	0	0
3182	HNRNPAB	heterogeneous nuclear ribonucleoprotein A/B	1307	0.528253	80	28	30	0.238894	0.811226	0.984195	0	NA	NA	---	3	0.044352	0.964631	1.0002	4	0.516468	0.605616	0.98023	0	0	1	---	0	0	0	0
3183	HNRNPC	heterogeneous nuclear ribonucleoprotein C (C1/C2)	1261	0.364618	85	29	28	0.662104	0.508028	0.930291	7	0.731001	0.464917	0.89445	8	-0.475114	0.63479	0.966286	3	-0.384439	0.700719	0.985794	0	0	1	---	0	0	0	0
3184	HNRNPD	heterogeneous nuclear ribonucleoprotein D	1307	0.341177	57	20	16	0.98743	0.323617	0.890036	1	-0.0541254	0.956844	---	7	0.675057	0.499761	0.940426	3	0.558597	0.576534	0.978981	0	0	1	---	0	0	0	0
3185	HNRNPF	heterogeneous nuclear ribonucleoprotein F	1307	0.484923	62	27	19	0.407473	0.683729	0.963492	2	-0.170306	0.864796	---	2	0.229834	0.818258	---	9	0.405007	0.68554	0.983225	0	0	1	---	0	0	0	0
3187	HNRNPH1	heterogeneous nuclear ribonucleoprotein H1	1307	0.329872	76	27	27	0.562043	0.574185	0.938229	3	0.830358	0.40649	0.882207	7	0.0135218	0.989214	1.0007	3	0.184898	0.853338	0.999073	0	0	1	---	0	0	0	0
3188	HNRNPH2	heterogeneous nuclear ribonucleoprotein H2	1289	0.15853	27	14	6	0.645557	0.518683	0.931355	0	NA	NA	---	3	-1.858	0.0633999	0.63807	5	1.76704	0.0774604	0.703664	0	0	1	---	0	0	0	0
3189	HNRNPH3	heterogeneous nuclear ribonucleoprotein H3	1307	0.305894	52	15	14	0.770371	0.441221	0.916928	3	0.317457	0.750948	0.963363	4	0.309067	0.757321	0.977641	1	0.251065	0.801804	---	0	0	1	---	0	0	0	0
3190	HNRNPK	heterogeneous nuclear ribonucleoprotein K	1307	0.316225	42	18	12	1.05488	0.291678	0.878432	0	NA	NA	---	5	-0.709989	0.477839	0.933059	5	0.500344	0.616918	0.981767	0	0	1	---	0	0	0	0
3191	HNRNPL	heterogeneous nuclear ribonucleoprotein L	1307	0.340974	107	42	34	0.324333	0.745738	0.977345	1	0.307821	0.758268	---	14	0.649983	0.515819	0.945391	11	-0.422827	0.672492	0.980235	0	0	1	---	0	0	0	0
3192	HNRNPU	heterogeneous nuclear ribonucleoprotein U	1307	0.360662	73	30	18	1.29352	0.196063	0.820484	1	1.6524	0.0986972	---	5	0.927691	0.353742	0.891822	9	0.501473	0.616124	0.981002	0	0	1	---	0	0	0	0
3201	HOXA4	homeobox A4	144	0.114687	8	2	4	NA	NA	---	0	NA	NA	---	1	NA	NA	---	1	NA	NA	---	0	0	0	621	---	---	0	0
3202	HOXA5	homeobox A5	371	0.239671	12	4	2	NA	NA	---	0	NA	NA	---	3	NA	NA	---	1	NA	NA	---	0	0	0	---	---	---	0	0
3206	HOXA10	homeobox A10	216	0.412127	6	4	1	NA	NA	---	0	NA	NA	---	0	NA	NA	---	1	NA	NA	---	0	0	0	---	---	---	0	0
3207	HOXA11	homeobox A11	106	0.553409	0	0	0	NA	NA	---	0	NA	NA	---	0	NA	NA	---	0	NA	NA	---	1	0	0	---	---	---	0	0
3214	HOXB4	homeobox B4	416	0.574251	30	10	12	1.78005	0.0758207	0.684015	0	NA	NA	---	6	0.790188	0.429883	0.92307	5	1.6573	0.0982378	0.754442	0	0	1	---	0	0	0	0
3215	HOXB5	homeobox B5	111	0.628234	17	7	8	NA	NA	---	0	NA	NA	---	6	NA	NA	---	2	NA	NA	---	0	0	0	---	---	---	0	0
3216	HOXB6	homeobox B6	200	0.624898	20	7	6	NA	NA	---	1	NA	NA	---	4	NA	NA	---	4	NA	NA	---	0	0	0	---	---	---	0	0
3217	HOXB7	homeobox B7	190	0.694171	17	8	6	NA	NA	---	0	NA	NA	---	2	NA	NA	---	1	NA	NA	---	0	0	0	---	---	---	0	0
3218	HOXB8	homeobox B8	104	0.686211	13	6	6	NA	NA	---	0	NA	NA	---	3	NA	NA	---	1	NA	NA	---	0	0	0	---	---	---	0	0
3219	HOXB9	homeobox B9	113	0.40485	15	8	5	NA	NA	---	0	NA	NA	---	3	NA	NA	---	1	NA	NA	---	0	0	0	---	---	---	0	0
3221	HOXC4	homeobox C4	135	0.377015	7	3	4	NA	NA	---	0	NA	NA	---	0	NA	NA	---	0	NA	NA	---	0	0	0	---	---	---	0	0
3224	HOXC8	homeobox C8	103	0.0761108	9	2	4	NA	NA	---	0	NA	NA	---	0	NA	NA	---	0	NA	NA	---	0	0	0	---	---	---	0	0
3225	HOXC9	homeobox C9	30	0.321748	4	1	3	NA	NA	---	0	NA	NA	---	0	NA	NA	---	0	NA	NA	---	0	0	0	---	---	---	0	0
3226	HOXC10	homeobox C10	132	0.464486	5	1	1	NA	NA	---	0	NA	NA	---	0	NA	NA	---	0	NA	NA	---	0	0	0	---	---	---	0	0
3233	HOXD4	homeobox D4	37	0.245583	5	1	3	NA	NA	---	0	NA	NA	---	0	NA	NA	---	0	NA	NA	---	0	0	0	---	---	---	0	0
3234	HOXD8	homeobox D8	387	0.495907	19	10	4	NA	NA	---	0	NA	NA	---	0	NA	NA	---	0	NA	NA	---	0	0	0	---	---	---	0	0
3235	HOXD9	homeobox D9	205	0.435826	6	2	2	NA	NA	---	0	NA	NA	---	0	NA	NA	---	0	NA	NA	---	0	0	0	---	---	---	0	0
3236	HOXD10	homeobox D10	121	0.522213	4	2	0	NA	NA	---	0	NA	NA	---	0	NA	NA	---	0	NA	NA	---	0	0	0	---	---	---	0	0
3240	HP	haptoglobin	1289	0.174737	70	20	30	1.51648	0.129646	0.765346	0	NA	NA	---	3	1.13841	0.255164	0.846946	5	0.899098	0.368771	0.947122	0	0	1	---	0	0	0	0
3241	HPCAL1	hippocalcin like 1	1260	0.609834	64	23	17	0.311804	0.755242	0.977971	4	-0.135625	0.89214	0.986858	2	-1.06383	0.28761	---	3	0.714106	0.475296	0.969647	0	0	1	---	0	0	0	0
3242	HPD	4-hydroxyphenylpyruvate dioxygenase	228	0.324077	6	1	2	NA	NA	---	1	NA	NA	---	0	NA	NA	---	0	NA	NA	---	0	0	0	---	---	---	0	0
3248	HPGD	hydroxyprostaglandin dehydrogenase 15-(NAD)	913	0.663211	28	6	9	-0.425714	0.670418	0.95827	0	NA	NA	---	0	NA	NA	---	1	-1.48142	0.138845	---	0	0	1	---	0	0	0	0
3249	HPN	hepsin	388	0.264922	25	12	7	NA	NA	---	0	NA	NA	---	3	NA	NA	---	0	NA	NA	---	0	0	0	---	---	---	0	0
3250	HPR	haptoglobin-related protein	1209	-0.0213047	57	20	24	0.977814	0.328365	0.889499	0	NA	NA	---	3	2.1909	0.0286521	0.570312	3	-0.023641	0.981143	0.998532	0	0	1	---	0	0	0	0
3251	HPRT1	hypoxanthine phosphoribosyltransferase 1	1307	0.571811	41	21	7	1.75073	0.0802299	0.688651	1	0.393919	0.693706	---	3	0.324095	0.745919	0.975779	2	0.00380343	0.996966	---	0	0	1	---	0	0	0	0
3257	HPS1	HPS1, biogenesis of lysosomal organelles complex 3 subunit 1	663	0.223173	9	2	3	0.634026	0.526288	0.932548	0	NA	NA	---	1	0.758887	0.448196	---	0	NA	NA	---	0	0	1	---	0	0	0	0
3263	HPX	hemopexin	1307	-0.00442347	45	9	14	-1.80371	0.0715097	0.674091	1	-1.56216	0.118496	---	5	-0.618438	0.536396	0.946848	4	-1.01028	0.31255	0.917136	0	0	1	---	0	0	0	0
3265	HRAS	HRas proto-oncogene, GTPase	1096	0.19942	60	25	18	0.817913	0.413587	0.911575	1	0.624581	0.532379	---	3	-0.415777	0.677656	0.9714	8	0.944452	0.34515	0.934788	1	1	1	---	0	0	0	0
3267	AGFG1	ArfGAP with FG repeats 1	1306	0.518242	55	15	20	-1.94446	0.0520572	0.635085	3	-1.60081	0.109665	0.66576	5	-2.86737	0.00420639	0.251182	6	0.600906	0.548008	0.975813	0	0	1	---	0	0	0	0
3268	AGFG2	ArfGAP with FG repeats 2	1277	0.637756	91	33	34	0.263046	0.792558	0.984057	1	-0.82564	0.409165	---	6	0.856961	0.39163	0.905761	7	-0.428566	0.668312	0.980306	0	0	1	---	0	0	0	0
3270	HRC	histidine rich calcium binding protein	781	0.42875	25	5	8	-1.20222	0.229648	0.852049	0	NA	NA	---	1	-0.369521	0.711841	---	3	-0.0809298	0.935519	0.998365	0	0	1	---	0	0	0	0
3273	HRG	histidine rich glycoprotein	1307	-0.0446083	74	21	24	-1.37333	0.16989	0.807921	0	NA	NA	---	17	-1.23131	0.218433	0.82854	14	-0.564118	0.572772	0.980574	0	0	1	282	0	0	0	1
3275	PRMT2	protein arginine methyltransferase 2	912	0.414676	44	16	13	-0.171979	0.863493	0.992746	1	0.00884249	0.992947	---	7	0.591612	0.55426	0.950809	2	-3.07178	0.00219219	---	0	0	1	---	0	0	0	0
3276	PRMT1	protein arginine methyltransferase 1	1307	0.582827	64	22	25	-1.02461	0.305741	0.885839	0	NA	NA	---	6	0.411076	0.681085	0.970547	7	-0.0720162	0.9426	1.00029	0	0	1	---	0	0	0	0
3280	HES1	hes family bHLH transcription factor 1	645	0.426483	36	14	9	0.4258	0.670399	0.958378	1	-0.0877844	0.930076	---	2	-0.741994	0.458367	---	1	0.851273	0.394941	---	0	0	1	---	0	0	0	0
3281	HSBP1	heat shock factor binding protein 1	1096	0.335327	51	15	15	-1.07383	0.283142	0.87281	2	-0.330894	0.740789	---	8	-1.25761	0.208806	0.829666	6	-0.218461	0.827111	0.998051	0	0	1	---	0	0	0	0
3290	HSD11B1	hydroxysteroid 11-beta dehydrogenase 1	656	0.619725	24	4	18	-1.58679	0.113055	0.749015	0	NA	NA	---	1	-0.831285	0.406122	---	2	-1.94377	0.0523608	---	0	1	1	---	0	0	0	0
3291	HSD11B2	hydroxysteroid 11-beta dehydrogenase 2	777	0.529534	23	6	8	-0.259623	0.795225	0.983732	0	NA	NA	---	1	0.0050477	0.995974	---	2	-1.04919	0.294426	---	0	0	1	---	0	0	0	0
3292	HSD17B1	hydroxysteroid 17-beta dehydrogenase 1	87	0.119838	14	7	4	NA	NA	---	0	NA	NA	---	1	NA	NA	---	2	NA	NA	---	0	0	0	---	---	---	0	0
3294	HSD17B2	hydroxysteroid 17-beta dehydrogenase 2	578	0.624128	17	4	4	-0.275157	0.783297	0.983832	2	0.198698	0.842571	---	0	NA	NA	---	0	NA	NA	---	0	0	1	---	0	0	0	0
3295	HSD17B4	hydroxysteroid 17-beta dehydrogenase 4	1307	0.573123	44	8	20	-1.29364	0.196022	0.820655	6	0.306731	0.759097	0.964589	3	-1.37553	0.169207	0.780092	0	NA	NA	---	0	0	1	---	0	0	0	0
3297	HSF1	heat shock transcription factor 1	1268	0.343888	124	55	27	0.32066	0.748522	0.976801	3	-1.9962	0.0461296	0.551409	7	1.09435	0.274013	0.848846	7	-0.607554	0.543594	0.977126	0	0	1	481	0	0	0	1
3298	HSF2	heat shock transcription factor 2	384	0.0986194	14	6	3	NA	NA	---	1	NA	NA	---	1	NA	NA	---	2	NA	NA	---	0	0	0	---	---	---	0	0
3300	DNAJB2	DnaJ heat shock protein family (Hsp40) member B2	1300	0.520985	51	13	21	0.187865	0.851012	0.993357	0	NA	NA	---	2	0.262326	0.793112	---	5	1.82126	0.0688006	0.691209	0	0	1	622	0	0	0	0
3301	DNAJA1	DnaJ heat shock protein family (Hsp40) member A1	1307	0.512448	113	47	33	-0.0796676	0.936514	0.998017	2	-1.0852	0.278035	---	6	0.973148	0.330663	0.881486	9	-1.26079	0.207613	0.855462	0	0	1	---	0	0	0	0
3303	HSPA1A	heat shock protein family A (Hsp70) member 1A	1187	0.2934	214	81	76	-0.0105384	0.991594	0.999129	0	NA	NA	---	4	-0.107509	0.914404	0.996058	5	-0.0247759	0.980238	0.998911	0	0	1	---	0	0	0	0
3305	HSPA1L	heat shock protein family A (Hsp70) member 1 like	1236	0.185725	234	88	71	-0.022702	0.981892	0.998841	0	NA	NA	---	4	-0.183062	0.85478	0.985197	4	-0.0981235	0.92185	0.996178	0	0	1	---	0	0	0	0
3306	HSPA2	heat shock protein family A (Hsp70) member 2	1307	0.615108	88	28	30	1.11441	0.265312	0.869164	7	0.354982	0.722661	0.960227	4	1.81918	0.0691157	0.641058	3	0.118202	0.905926	0.994596	0	0	1	---	0	0	0	0
3308	HSPA4	heat shock protein family A (Hsp70) member 4	1307	0.621505	42	17	13	-0.506676	0.612469	0.945877	0	NA	NA	---	0	NA	NA	---	5	-0.705896	0.48038	0.973672	0	0	1	---	0	0	0	0
3309	HSPA5	heat shock protein family A (Hsp70) member 5	1307	0.507016	71	26	24	0.137277	0.890834	0.992584	1	0.314986	0.752824	---	5	-0.408032	0.683318	0.970639	11	-0.380751	0.703451	0.984548	0	0	1	---	0	0	0	0
3310	HSPA6	heat shock protein family A (Hsp70) member 6	1167	0.182139	37	16	8	0.225072	0.821963	0.987708	0	NA	NA	---	6	-0.495748	0.620167	0.96368	5	-0.634585	0.525826	0.970266	0	0	1	---	0	0	0	0
3312	HSPA8	heat shock protein family A (Hsp70) member 8	1307	0.251228	61	20	22	0.565987	0.571502	0.939175	0	NA	NA	---	2	0.207771	0.83544	---	5	1.64303	0.10062	0.754232	0	0	1	---	0	0	0	0
3313	HSPA9	heat shock protein family A (Hsp70) member 9	1307	0.594637	69	34	17	1.65867	0.0974256	0.721351	2	-0.832598	0.405226	---	3	1.59375	0.111238	0.728803	6	2.32692	0.0201238	0.451451	0	0	1	---	0	0	0	0
3315	HSPB1	heat shock protein family B (small) member 1	1289	0.621351	69	15	29	-1.3898	0.164833	0.806713	0	NA	NA	---	2	0.914283	0.360742	---	4	-0.25826	0.796248	0.994555	0	0	1	---	0	0	0	0
3316	HSPB2	heat shock protein family B (small) member 2	903	0.408913	22	10	7	1.03609	0.300445	0.884741	0	NA	NA	---	3	-0.495985	0.620028	0.963942	3	0.290041	0.771853	0.992608	0	0	1	---	0	0	0	0
3320	HSP90AA1	heat shock protein 90 alpha family class A member 1	1289	0.486825	59	27	11	0.707179	0.479585	0.925288	4	0.0254092	0.979733	0.999172	4	-0.358526	0.720009	0.971269	5	-0.324164	0.745867	0.991796	1	0	1	---	0	0	0	0
3321	IGSF3	immunoglobulin superfamily member 3	941	0.600124	30	11	8	-0.0710624	0.943363	0.998768	4	0.259939	0.794969	0.97058	0	NA	NA	---	1	1.32784	0.184558	---	0	0	1	---	0	0	0	0
3326	HSP90AB1	heat shock protein 90 alpha family class B member 1	1289	0.432191	59	24	16	-0.660922	0.508782	0.929984	1	-1.41619	0.156966	---	9	-0.0638535	0.949097	0.99629	3	0.916047	0.359816	0.943085	1	0	1	922	0	0	0	0
3329	HSPD1	heat shock protein family D (Hsp60) member 1	1289	0.480644	35	14	12	0.279094	0.780218	0.983766	0	NA	NA	---	4	-0.254885	0.798853	0.982312	4	1.0249	0.305607	0.909554	0	0	1	---	0	0	0	0
3336	HSPE1	heat shock protein family E (Hsp10) member 1	1307	0.402766	35	16	9	0.0781024	0.937759	0.997656	0	NA	NA	---	4	1.16033	0.246127	0.845599	3	-0.730259	0.465365	0.966075	0	0	1	---	0	0	0	0
3337	DNAJB1	DnaJ heat shock protein family (Hsp40) member B1	1307	0.397546	108	44	29	-0.054898	0.956228	0.998644	4	-0.396387	0.691885	0.955564	11	-1.39554	0.163093	0.776455	8	0.821241	0.411661	0.954999	1	1	1	---	0	0	0	0
3339	HSPG2	heparan sulfate proteoglycan 2	1307	0.435759	55	15	26	-0.455112	0.649105	0.95392	4	1.01845	0.308656	0.843879	7	-1.94172	0.0523887	0.62094	4	2.2961	0.0218299	0.463164	0	0	1	---	0	0	0	0
3340	NDST1	N-deacetylase and N-sulfotransferase 1	763	0.154144	19	6	6	0.495924	0.620094	0.946484	2	0.522107	0.601751	---	1	0.0518327	0.958676	---	0	NA	NA	---	0	0	1	---	0	0	0	0
3364	HUS1	HUS1 checkpoint clamp component	925	0.202839	31	13	10	-0.960923	0.336847	0.894206	1	-0.373462	0.708892	---	2	-0.881137	0.378477	---	2	0.837178	0.402713	---	0	0	1	---	0	0	0	0
3371	TNC	tenascin C	1307	0.672885	71	29	24	0.567186	0.570687	0.938295	25	1.11396	0.265502	0.81636	3	0.0636264	0.949278	0.996312	3	-0.747658	0.454803	0.961043	1	0	1	---	0	0	0	0
3373	HYAL1	hyaluronoglucosaminidase 1	538	0.32166	9	4	4	-0.143379	0.886046	0.993069	0	NA	NA	---	1	1.48908	0.137067	---	1	-1.44094	0.150199	---	0	0	1	---	0	0	0	0
3376	IARS1	isoleucyl-tRNA synthetase	1307	0.621391	38	13	8	0.643469	0.520035	0.932122	3	-0.267374	0.789224	0.971256	2	1.12105	0.262474	---	6	-0.279864	0.779627	0.992209	0	0	1	---	0	0	0	0
3382	ICA1	islet cell autoantigen 1	1088	0.575196	39	17	10	1.63705	0.101914	0.733041	4	-0.243795	0.807436	0.97385	3	1.56547	0.117768	0.728931	3	2.43072	0.0152324	0.427532	0	0	1	---	0	0	0	0
3383	ICAM1	intercellular adhesion molecule 1	1307	0.728129	104	44	34	1.44117	0.14978	0.789401	4	0.408063	0.683295	0.953953	6	0.199798	0.84167	0.985669	7	0.37497	0.707744	0.986147	0	0	1	---	0	0	0	0
3384	ICAM2	intercellular adhesion molecule 2	960	0.529365	49	14	19	-1.46669	0.142794	0.77949	1	-0.890641	0.373349	---	3	-1.05274	0.292728	0.864533	5	-1.22676	0.220218	0.866882	0	0	1	---	0	0	0	0
3385	ICAM3	intercellular adhesion molecule 3	1007	0.559286	70	28	16	1.29175	0.196744	0.821288	0	NA	NA	---	2	0.197695	0.843324	---	4	0.248471	0.803822	0.995079	0	0	1	---	0	0	0	0
3394	IRF8	interferon regulatory factor 8	874	0.556924	38	10	13	-0.129448	0.897034	0.993342	0	NA	NA	---	1	-0.210218	0.833548	---	1	-0.173604	0.862217	---	0	0	1	---	0	0	0	0
3396	MRPL58	mitochondrial ribosomal protein L58	1195	0.265137	80	27	21	1.1975	0.231354	0.853351	0	NA	NA	---	5	0.906648	0.364779	0.895522	7	0.0817391	0.934868	0.998011	0	0	1	---	0	0	0	0
3397	ID1	inhibitor of DNA binding 1, HLH protein	460	0.482061	33	14	11	-0.413453	0.679473	0.96234	0	NA	NA	---	4	-0.270706	0.786742	0.980691	3	0.412001	0.680536	0.983486	0	0	1	---	0	0	0	0
3400	ID4	inhibitor of DNA binding 4, HLH protein	307	0.320785	12	4	6	NA	NA	---	0	NA	NA	---	2	NA	NA	---	0	NA	NA	---	0	0	0	---	---	---	0	0
3416	IDE	insulin degrading enzyme	1307	0.682058	73	19	25	0.802229	0.422569	0.910072	6	1.09965	0.271689	0.820654	5	2.90087	0.00378454	0.237291	12	-1.69406	0.0904962	0.742353	0	0	1	---	0	0	0	0
3417	IDH1	isocitrate dehydrogenase (NADP(+)) 1, cytosolic	1307	0.675451	69	20	26	0.20095	0.840769	0.991972	4	0.538722	0.590172	0.940129	3	-1.07384	0.283094	0.860397	9	1.25098	0.211171	0.859374	1	1	1	---	0	0	0	0
3418	IDH2	isocitrate dehydrogenase (NADP(+)) 2, mitochondrial	1307	0.620197	75	27	26	0.526099	0.59891	0.942561	0	NA	NA	---	6	1.05884	0.28987	0.863003	7	0.746139	0.45572	0.961683	1	1	1	---	0	0	0	0
3419	IDH3A	isocitrate dehydrogenase 3 (NAD(+)) alpha	1307	0.467638	95	29	27	-0.0454583	0.963749	0.997402	0	NA	NA	---	4	-0.999607	0.317688	0.877879	2	0.3733	0.708986	---	0	0	1	---	0	0	0	0
3420	IDH3B	isocitrate dehydrogenase 3 (NAD(+)) beta	1307	0.0927437	48	17	16	0.43922	0.660575	0.955861	0	NA	NA	---	4	1.11444	0.265296	0.848678	4	-0.282097	0.777914	0.991441	0	0	1	---	0	0	0	0
3421	IDH3G	isocitrate dehydrogenase 3 (NAD(+)) gamma	1307	0.0542802	46	20	9	-0.137052	0.891011	0.992452	0	NA	NA	---	2	0.223266	0.823364	---	3	-0.23306	0.815752	0.997615	0	0	1	283	0	0	0	1
3422	IDI1	isopentenyl-diphosphate delta isomerase 1	1190	0.469259	58	18	15	0.382038	0.702503	0.969211	1	-0.118025	0.906068	---	2	3.71778	0.000210488	---	3	2.0732	0.0383715	0.573191	0	0	1	---	0	0	0	0
3423	IDS	iduronate 2-sulfatase	953	0.418659	18	6	7	1.25282	0.210583	0.836109	1	1.50155	0.133549	---	0	NA	NA	---	3	0.682205	0.495278	0.972684	0	0	1	---	0	0	0	0
3425	IDUA	iduronidase, alpha-L-	1253	0.408049	105	28	40	0.457142	0.647649	0.954286	0	NA	NA	---	2	2.25512	0.0243005	---	9	1.10498	0.269384	0.89542	0	0	1	---	0	0	0	0
3426	CFI	complement factor I	1307	0.316678	44	14	16	-0.835579	0.403547	0.911372	3	-0.966427	0.334012	0.842956	3	-1.00011	0.317444	0.879528	1	-0.850905	0.39498	---	0	0	1	---	0	0	0	0
3428	IFI16	interferon gamma inducible protein 16	1299	0.762837	72	28	20	2.22171	0.0264772	0.546744	5	-0.374026	0.708447	0.957847	8	2.5484	0.0109378	0.38528	6	0.712292	0.476414	0.971295	0	0	1	---	0	0	0	0
3429	IFI27	interferon alpha inducible protein 27	85	-0.00422843	6	3	2	NA	NA	---	1	NA	NA	---	0	NA	NA	---	1	NA	NA	---	0	0	0	---	---	---	0	0
3430	IFI35	interferon induced protein 35	1289	0.629477	86	33	27	0.515306	0.606429	0.945534	0	NA	NA	---	7	-0.463115	0.643361	0.968285	5	0.371521	0.710311	0.986648	0	0	1	---	0	0	0	0
3431	SP110	SP110 nuclear body protein	1081	0.644064	43	11	16	0.0782841	0.937617	0.997926	1	-0.406132	0.684728	---	5	1.94459	0.0520884	0.619723	5	-0.591072	0.554598	0.975338	0	0	1	---	0	0	0	0
3433	IFIT2	interferon induced protein with tetratricopeptide repeats 2	1301	0.716646	64	23	21	0.514809	0.606775	0.945781	0	NA	NA	---	5	-0.441918	0.658623	0.969609	2	1.45497	0.145923	---	0	0	1	---	0	0	0	0
3434	IFIT1	interferon induced protein with tetratricopeptide repeats 1	1307	0.752203	65	21	20	0.339155	0.734548	0.975622	0	NA	NA	---	1	0.473629	0.635845	---	5	-0.205179	0.837464	0.999369	0	0	1	---	0	0	0	0
3437	IFIT3	interferon induced protein with tetratricopeptide repeats 3	1304	0.830889	66	22	19	0.469134	0.639053	0.952484	1	0.228715	0.819127	---	3	0.960297	0.337087	0.882477	1	0.84251	0.399659	---	0	0	1	---	0	0	0	0
3454	IFNAR1	interferon alpha and beta receptor subunit 1	274	0.144192	12	2	4	NA	NA	---	0	NA	NA	---	1	NA	NA	---	0	NA	NA	---	0	0	0	---	---	---	0	0
3459	IFNGR1	interferon gamma receptor 1	928	0.450727	29	11	8	1.01178	0.311912	0.889399	0	NA	NA	---	2	-3.35039	0.000840164	---	1	3.0281	0.00253042	---	0	0	1	---	0	0	0	0
3475	IFRD1	interferon related developmental regulator 1	928	0.313867	32	16	9	0.719539	0.471994	0.921403	4	-0.432886	0.6652	0.955064	5	0.977215	0.328722	0.884208	3	-1.09569	0.273503	0.896259	0	0	1	---	0	0	0	0
3476	IGBP1	immunoglobulin binding protein 1	1289	0.338969	68	21	25	-1.07493	0.28261	0.871972	27	-1.19889	0.230793	0.797945	2	0.268215	0.788577	---	2	-1.4021	0.161129	---	0	0	1	---	0	0	0	0
3479	IGF1	insulin like growth factor 1	629	0.390987	14	5	4	-0.702688	0.482517	0.924573	0	NA	NA	---	3	-0.651446	0.515003	0.945279	1	-0.216222	0.828887	---	0	0	1	---	0	0	0	0
3480	IGF1R	insulin like growth factor 1 receptor	1282	0.566126	65	21	18	0.870646	0.384113	0.90883	9	0.710583	0.477474	0.89898	4	1.5681	0.117109	0.734273	13	-0.980335	0.327109	0.925158	0	0	1	---	0	0	0	0
3481	IGF2	insulin like growth factor 2	1075	0.473199	38	15	16	3.09975	0.00198807	0.235692	2	2.46528	0.0138485	---	8	1.2969	0.194948	0.80575	5	3.83481	0.000133089	0.0490002	0	0	1	49	1	1	1	0
3482	IGF2R	insulin like growth factor 2 receptor	1307	0.55075	71	30	21	1.3833	0.166811	0.80971	7	1.47312	0.140962	0.712669	1	0.793817	0.427448	---	5	0.262881	0.792685	0.993276	0	0	1	---	0	0	0	0
3483	IGFALS	insulin like growth factor binding protein acid labile subunit	1305	0.00798129	88	28	33	-0.659609	0.509623	0.930339	0	NA	NA	---	9	-1.33502	0.182107	0.795131	6	0.311229	0.755677	0.992401	0	0	1	---	0	0	0	0
3484	IGFBP1	insulin like growth factor binding protein 1	197	0.530924	2	1	0	NA	NA	---	0	NA	NA	---	0	NA	NA	---	0	NA	NA	---	0	0	0	---	---	---	0	0
3485	IGFBP2	insulin like growth factor binding protein 2	1178	0.661786	49	17	16	-1.30296	0.192848	0.822748	1	-3.37861	0.000752744	---	1	-0.414262	0.678759	---	3	-1.82895	0.0676638	0.68863	0	0	1	---	0	0	0	0
3486	IGFBP3	insulin like growth factor binding protein 3	1191	0.689061	59	27	17	0.958768	0.337873	0.894339	0	NA	NA	---	4	0.967638	0.333425	0.882844	11	0.236526	0.813066	0.996276	0	0	1	---	0	0	0	0
3487	IGFBP4	insulin like growth factor binding protein 4	1027	0.524706	81	25	26	-0.378541	0.705108	0.96962	1	-0.689183	0.490867	---	5	0.52601	0.598997	0.963744	5	-0.440231	0.659864	0.978694	0	0	1	---	0	0	0	0
3488	IGFBP5	insulin like growth factor binding protein 5	1220	0.658056	56	26	18	1.78361	0.0747395	0.684682	6	1.11894	0.263391	0.818847	0	NA	NA	---	2	-0.163216	0.870376	---	0	0	1	---	0	0	0	0
3489	IGFBP6	insulin like growth factor binding protein 6	915	0.505741	39	12	12	0.155593	0.876389	0.992512	2	0.664011	0.506854	---	8	-0.809422	0.418487	0.921965	2	1.84957	0.0647035	---	0	0	1	---	0	0	0	0
3490	IGFBP7	insulin like growth factor binding protein 7	1305	0.671614	62	27	15	1.51101	0.131032	0.7659	8	1.01013	0.312621	0.84203	3	1.90239	0.0573433	0.632997	5	1.14949	0.250568	0.875659	0	0	1	---	0	0	0	0
3491	CCN1	cysteine rich angiogenic inducer 61	905	0.507715	21	6	3	0.07055	0.943772	0.998885	0	NA	NA	---	1	-0.10768	0.914274	---	2	-0.431195	0.666431	---	0	0	1	---	0	0	0	0
3493	IGHA1	immunoglobulin heavy constant alpha 1	561	0.533579	11	0	8	-0.65713	0.511373	0.929996	0	NA	NA	---	1	-0.422882	0.672547	---	2	-0.195648	0.844958	---	0	0	1	---	0	0	0	0
3500	IGHG1	immunoglobulin heavy constant gamma 1 (G1m marker)	1101	0.708002	11	0	7	-1.37706	0.168777	0.807963	1	-1.54843	0.12181	---	0	NA	NA	---	2	-0.678235	0.497767	---	0	0	1	---	0	0	0	0
3507	IGHM	immunoglobulin heavy constant mu	628	0.654764	11	2	4	0.0698588	0.944329	0.999055	0	NA	NA	---	1	-0.348268	0.727758	---	0	NA	NA	---	0	0	1	---	0	0	0	0
3508	IGHMBP2	immunoglobulin mu DNA binding protein 2	885	0.4363	111	52	21	2.87734	0.00410877	0.295743	5	-0.642255	0.520877	0.915841	10	1.96047	0.0502609	0.624031	12	2.37136	0.0179402	0.433544	0	0	1	58	1	1	1	0
3512	JCHAIN	joining chain of multimeric IgA and IgM	1299	0.478201	46	16	17	0.0928704	0.926021	0.99685	2	-0.404563	0.685867	---	5	-0.0891522	0.928975	0.997375	5	0.37498	0.707737	0.986357	0	0	1	---	0	0	0	0
3516	RBPJ	recombination signal binding protein for immunoglobulin kappa J region	1179	0.474363	43	8	15	-0.849194	0.395948	0.910537	4	-1.34571	0.178661	0.769538	2	-0.25823	0.796275	---	2	-0.58719	0.55719	---	0	0	1	---	0	0	0	0
3543	IGLL1	immunoglobulin lambda like polypeptide 1	960	0.177025	50	17	19	0.588695	0.556207	0.934929	0	NA	NA	---	3	2.11582	0.0346221	0.608069	6	-0.209028	0.834471	0.998653	0	0	1	---	0	0	0	0
3547	IGSF1	immunoglobulin superfamily member 1	330	0.739435	19	4	5	NA	NA	---	3	NA	NA	---	2	NA	NA	---	0	NA	NA	---	0	0	0	---	---	---	0	0
3549	IHH	indian hedgehog	83	0.579127	1	0	0	NA	NA	---	0	NA	NA	---	0	NA	NA	---	0	NA	NA	---	0	0	0	821	---	---	0	0
3550	IK	IK cytokine, down-regulator of HLA II	1289	0.0989369	40	18	7	1.32437	0.185618	0.820023	1	0.961511	0.336478	---	2	1.55964	0.119095	---	1	0.196081	0.844578	---	0	0	1	---	0	0	0	0
3551	IKBKB	inhibitor of nuclear factor kappa B kinase subunit beta	1300	0.520498	123	50	36	0.23147	0.816986	0.985843	8	-1.52569	0.127333	0.697504	7	-0.243879	0.807363	0.984283	15	0.114346	0.908981	0.994635	1	0	1	---	0	0	0	0
3554	IL1R1	interleukin 1 receptor type 1	285	0.467145	6	0	3	NA	NA	---	1	NA	NA	---	1	NA	NA	---	1	NA	NA	---	0	0	0	---	---	---	0	0
3556	IL1RAP	interleukin 1 receptor accessory protein	1094	0.745052	55	22	15	0.531048	0.595495	0.941894	7	-0.628973	0.5295	0.914834	3	1.75972	0.0787386	0.670776	5	0.507152	0.612152	0.981167	0	0	1	---	0	0	0	0
3557	IL1RN	interleukin 1 receptor antagonist	697	0.711218	16	6	4	-0.13209	0.894952	0.992782	0	NA	NA	---	2	0.524675	0.59998	---	3	0.170855	0.864389	0.998378	0	0	1	---	0	0	0	0
3572	IL6ST	interleukin 6 signal transducer	1045	0.426598	73	23	21	-0.197078	0.843806	0.992765	5	-0.048507	0.961322	0.993537	3	-0.305822	0.759802	0.978226	3	0.646179	0.518308	0.973032	1	0	1	---	0	0	0	0
3576	CXCL8	C-X-C motif chemokine ligand 8	0	#DIV/0!	0	0	0	NA	NA	---	0	NA	NA	---	0	NA	NA	---	0	NA	NA	---	0	0	0	---	---	---	0	0
3588	IL10RB	interleukin 10 receptor subunit beta	491	0.212239	10	3	2	0.376949	0.706379	0.969912	1	0.810039	0.418321	---	0	NA	NA	---	0	NA	NA	---	0	0	1	---	0	0	0	0
3597	IL13RA1	interleukin 13 receptor subunit alpha 1	249	0.631211	5	2	1	NA	NA	---	0	NA	NA	---	1	NA	NA	---	0	NA	NA	---	0	0	0	---	---	---	0	0
3603	IL16	interleukin 16	1297	0.690375	43	12	15	-0.571642	0.567665	0.936382	6	0.352027	0.724876	0.959862	4	-1.15114	0.249888	0.84418	2	0.144602	0.885048	---	0	0	1	---	0	0	0	0
3606	IL18	interleukin 18	1233	0.718104	35	9	14	-0.938338	0.348258	0.898232	0	NA	NA	---	0	NA	NA	---	2	0.839057	0.401602	---	0	0	1	---	0	0	0	0
3607	FOXK2	forkhead box K2	1125	0.342204	82	28	25	-0.301415	0.763155	0.980157	3	0.205861	0.836937	0.978066	6	-3.32897	0.000900389	0.134415	3	1.67355	0.0945023	0.747775	0	0	1	---	0	0	0	0
3608	ILF2	interleukin enhancer binding factor 2	1307	0.247257	76	31	25	0.727491	0.467057	0.919964	1	1.07664	0.281841	---	0	NA	NA	---	4	0.63714	0.524147	0.972617	0	0	1	---	0	0	0	0
3609	ILF3	interleukin enhancer binding factor 3	1290	0.513756	110	51	30	0.232386	0.816276	0.985221	6	0.103459	0.917615	0.989485	12	-0.206408	0.836505	0.986252	10	-0.194361	0.845924	0.998424	0	0	1	---	0	0	0	0
3611	ILK	integrin linked kinase	1307	0.440945	41	13	19	-1.54818	0.121826	0.759206	0	NA	NA	---	5	-1.3147	0.188844	0.801116	3	-1.04417	0.296601	0.907345	0	0	1	---	0	0	0	0
3612	IMPA1	inositol monophosphatase 1	1297	0.431321	83	28	32	-0.921322	0.357056	0.903126	3	-0.427655	0.668974	0.956475	4	-0.0771591	0.938509	0.998549	7	-0.727751	0.466899	0.966376	0	0	1	---	0	0	0	0
3613	IMPA2	inositol monophosphatase 2	1023	0.794856	44	17	10	0.699262	0.48455	0.925476	2	-2.63398	0.00856884	---	4	2.33355	0.0198157	0.483442	2	0.732538	0.464011	---	0	0	1	---	0	0	0	0
3614	IMPDH1	inosine monophosphate dehydrogenase 1	1305	0.57414	60	19	20	-0.0200069	0.984041	0.998508	1	0.0200745	0.983987	---	6	-0.705715	0.480493	0.933878	4	0.59777	0.550099	0.977311	0	0	1	---	0	0	0	0
3615	IMPDH2	inosine monophosphate dehydrogenase 2	1307	0.563147	88	34	22	-0.112316	0.91059	0.994044	0	NA	NA	---	9	0.96624	0.334105	0.882038	6	-1.24359	0.213876	0.861978	0	0	1	---	0	0	0	0
3619	INCENP	inner centromere protein	793	0.284368	50	17	13	0.627734	0.530363	0.932392	2	0.677146	0.498515	---	4	0.00801951	0.993603	0.999502	2	-1.06887	0.285463	---	0	0	1	499	0	0	0	0
3620	IDO1	indoleamine 2,3-dioxygenase 1	920	0.815145	96	38	28	0.996896	0.319082	0.888966	3	0.494522	0.621058	0.95196	7	-0.842377	0.3998	0.912539	12	0.568427	0.569886	0.980461	0	0	1	---	0	0	0	0
3621	ING1	inhibitor of growth family member 1	992	0.263498	40	17	11	1.88047	0.0603414	0.655944	0	NA	NA	---	3	3.24917	0.001197	0.144331	4	1.33794	0.181229	0.837131	0	1	1	---	0	0	0	0
3622	ING2	inhibitor of growth family member 2	439	0.174388	12	1	6	-1.72129	0.0859267	0.699987	0	NA	NA	---	0	NA	NA	---	0	NA	NA	---	0	0	1	---	0	0	0	0
3624	INHBA	inhibin subunit beta A	554	0.676228	26	13	4	0.422292	0.67298	0.958804	0	NA	NA	---	1	-0.220626	0.825467	---	1	0.59462	0.552347	---	0	0	1	---	0	0	0	0
3625	INHBB	inhibin subunit beta B	222	0.436128	4	1	1	NA	NA	---	0	NA	NA	---	0	NA	NA	---	0	NA	NA	---	0	0	0	---	---	---	0	0
3626	INHBC	inhibin subunit beta C	604	-0.131842	31	11	11	0.86434	0.387753	0.908271	3	-0.0787067	0.937293	0.989596	3	-0.391096	0.695867	0.973904	4	1.16097	0.246123	0.875275	0	0	1	---	0	0	0	0
3627	CXCL10	C-X-C motif chemokine ligand 10	354	0.603453	13	3	2	NA	NA	---	0	NA	NA	---	2	NA	NA	---	2	NA	NA	---	0	0	0	---	---	---	0	0
3628	INPP1	inositol polyphosphate-1-phosphatase	1303	0.72583	58	14	24	-1.15191	0.249572	0.860102	2	0.892119	0.372496	---	8	0.217404	0.827928	0.987842	7	-1.2751	0.202504	0.85756	0	0	1	---	0	0	0	0
3631	INPP4A	inositol polyphosphate-4-phosphatase type I A	1275	0.546777	55	24	14	0.979827	0.32736	0.889407	8	1.01879	0.308497	0.844193	5	0.870051	0.384439	0.905156	4	0.263388	0.792294	0.993384	0	0	1	---	0	0	0	0
3632	INPP5A	inositol polyphosphate-5-phosphatase A	1085	0.578563	50	16	16	-0.460628	0.645159	0.953545	2	-0.470914	0.637798	---	0	NA	NA	---	7	-0.303529	0.761546	0.992818	0	0	1	---	0	0	0	0
3633	INPP5B	inositol polyphosphate-5-phosphatase B	1000	0.464484	53	19	24	-0.404265	0.686106	0.962937	2	2.16811	0.0303898	---	7	-1.41594	0.157109	0.771399	4	-0.898552	0.369111	0.946831	0	0	1	---	0	0	0	0
3635	INPP5D	inositol polyphosphate-5-phosphatase D	1301	0.739101	57	15	24	-1.43608	0.151223	0.789573	6	0.573332	0.566521	0.929335	1	-1.6638	0.0963973	---	5	-2.44701	0.0145383	0.435383	0	0	1	---	0	0	0	0
3636	INPPL1	inositol polyphosphate phosphatase like 1	1306	0.571178	89	33	28	-1.18799	0.235055	0.85326	2	-1.6668	0.0957987	---	9	-0.392792	0.694539	0.97313	7	0.0311657	0.975142	0.997453	0	1	1	---	0	0	0	0
3641	INSL4	insulin like 4	13	0.616743	1	0	0	NA	NA	---	0	NA	NA	---	0	NA	NA	---	0	NA	NA	---	0	0	0	---	---	---	0	0
3642	INSM1	INSM transcriptional repressor 1	83	0.545045	3	1	2	NA	NA	---	0	NA	NA	---	0	NA	NA	---	0	NA	NA	---	0	0	0	---	---	---	0	0
3643	INSR	insulin receptor	1255	0.671464	92	29	29	2.23466	0.0256178	0.551604	8	-0.154678	0.8771	0.983628	5	3.44689	0.000586138	0.105002	7	0.985301	0.324669	0.923684	0	0	1	---	0	0	0	0
3646	EIF3E	eukaryotic translation initiation factor 3 subunit E	1307	0.214763	73	25	25	-0.663707	0.506997	0.930941	12	-0.356316	0.721663	0.959727	5	0.263984	0.791834	0.982351	9	-2.83658	0.00463142	0.256532	1	0	1	---	0	0	0	0
3654	IRAK1	interleukin 1 receptor associated kinase 1	1147	0.417472	36	17	8	-0.38512	0.700221	0.96845	1	-2.75252	0.00600867	---	2	-2.01026	0.0446408	---	4	0.425637	0.670454	0.981148	0	0	1	---	0	0	0	0
3655	ITGA6	integrin subunit alpha 6	1307	0.762018	45	13	11	0.803926	0.421588	0.910489	2	0.00332622	0.997347	---	3	0.414625	0.678485	0.970592	1	0.0410157	0.96729	---	0	0	1	---	0	0	0	0
3658	IREB2	iron responsive element binding protein 2	1186	0.32944	88	43	29	2.12937	0.0334324	0.58287	0	NA	NA	---	3	1.70569	0.0883309	0.694899	3	0.859785	0.390084	0.952238	0	0	1	---	0	0	0	0
3659	IRF1	interferon regulatory factor 1	358	0.44099	6	1	2	NA	NA	---	0	NA	NA	---	1	NA	NA	---	1	NA	NA	---	0	0	0	---	---	---	0	0
3660	IRF2	interferon regulatory factor 2	859	0.440576	22	6	7	-0.106016	0.915595	0.994658	0	NA	NA	---	2	0.400155	0.689144	---	2	-0.580512	0.561724	---	0	0	1	---	0	0	0	0
3661	IRF3	interferon regulatory factor 3	1274	0.385671	60	25	16	1.00916	0.31309	0.888985	0	NA	NA	---	6	-0.574691	0.565603	0.95537	6	0.923551	0.355898	0.943883	0	0	1	---	0	0	0	0
3662	IRF4	interferon regulatory factor 4	709	0.748562	20	8	6	-0.826008	0.409083	0.911415	0	NA	NA	---	1	0.386749	0.699061	---	2	-0.691276	0.489623	---	1	0	1	---	0	0	0	0
3663	IRF5	interferon regulatory factor 5	959	0.553783	46	12	18	-1.39238	0.164137	0.806046	0	NA	NA	---	4	-1.32822	0.184426	0.796386	4	0.313583	0.753907	0.992159	0	0	1	---	0	0	0	0
3664	IRF6	interferon regulatory factor 6	1012	0.732524	30	13	5	1.8397	0.0661104	0.666194	0	NA	NA	---	4	1.43951	0.150321	0.777008	1	2.67383	0.00762222	---	0	0	1	---	0	0	0	0
3665	IRF7	interferon regulatory factor 7	442	0.543318	17	7	4	1.45029	0.147708	0.786291	0	NA	NA	---	2	0.231703	0.816879	---	1	-0.63426	0.526248	---	0	0	1	---	0	0	0	0
3667	IRS1	insulin receptor substrate 1	992	0.734315	39	11	13	0.907045	0.364608	0.906974	4	1.11418	0.265475	0.817092	3	-0.161196	0.871972	0.988477	1	1.63847	0.101647	---	0	0	1	---	0	0	0	0
3669	ISG20	interferon stimulated exonuclease gene 20	1035	0.757381	29	11	15	1.02225	0.306903	0.886151	0	NA	NA	---	3	0.477055	0.633426	0.967027	3	1.49029	0.136458	0.784287	0	0	1	---	0	0	0	0
3671	ISLR	immunoglobulin superfamily containing leucine rich repeat	1181	0.684657	42	9	13	0.295587	0.767598	0.980863	0	NA	NA	---	0	NA	NA	---	3	1.50291	0.133134	0.786117	0	0	1	---	0	0	0	0
3672	ITGA1	integrin subunit alpha 1	1251	0.576125	58	19	20	-0.324848	0.745351	0.977473	5	-0.261973	0.793386	0.969414	5	0.237516	0.812296	0.985697	0	NA	NA	---	0	0	1	---	0	0	0	0
3673	ITGA2	integrin subunit alpha 2	1302	0.710256	66	23	19	0.38671	0.699035	0.967739	1	0.700964	0.483453	---	3	-0.181273	0.856182	0.985002	5	-0.13677	0.891234	0.994515	0	0	1	---	0	0	0	0
3674	ITGA2B	integrin subunit alpha 2b	1190	0.16042	56	21	16	-0.0885781	0.929432	0.997114	1	-0.936283	0.34932	---	4	0.891292	0.372956	0.896982	3	0.107564	0.91436	0.995474	0	0	1	---	0	0	0	0
3675	ITGA3	integrin subunit alpha 3	1306	0.729947	82	30	30	0.499542	0.617483	0.946225	4	0.792801	0.42804	0.884768	9	-0.181281	0.856175	0.985175	10	0.0841584	0.932944	0.997829	0	0	1	---	0	0	0	0
3676	ITGA4	integrin subunit alpha 4	1013	0.669905	35	10	14	-2.1799	0.0294984	0.568367	4	-1.12542	0.260683	0.821191	4	-0.144024	0.88551	0.990924	1	-2.78126	0.00551694	---	0	0	1	---	0	0	0	0
3678	ITGA5	integrin subunit alpha 5	1233	0.679082	63	22	13	0.363293	0.716449	0.97169	2	0.0995802	0.920694	---	6	-0.572151	0.567325	0.957505	6	0.0655884	0.947716	0.999959	0	0	1	---	0	0	0	0
3679	ITGA7	integrin subunit alpha 7	1300	0.575746	77	30	20	1.0051	0.31504	0.88901	3	-0.269992	0.78721	0.969938	8	0.813432	0.416122	0.920311	5	0.846766	0.397284	0.950898	0	0	1	---	0	0	0	0
3680	ITGA9	integrin subunit alpha 9	837	0.492363	27	5	9	0.0518155	0.958688	0.997285	7	0.203629	0.838694	0.978265	2	0.823565	0.410426	---	1	0.198054	0.843052	---	0	0	1	---	0	0	0	0
3682	ITGAE	integrin subunit alpha E	591	0.421215	20	4	8	-1.62419	0.10488	0.735473	2	-1.00808	0.313836	---	5	-0.516974	0.605372	0.964106	2	-0.548531	0.583539	---	0	0	1	---	0	0	0	0
3683	ITGAL	integrin subunit alpha L	1123	0.68328	61	26	19	0.80552	0.420693	0.910507	7	0.359612	0.719206	0.958942	1	-1.96687	0.0494486	---	5	1.38025	0.16779	0.822392	0	0	1	---	0	0	0	0
3684	ITGAM	integrin subunit alpha M	1307	0.533333	67	24	19	0.812643	0.416573	0.911377	3	0.546728	0.58466	0.937158	7	0.670278	0.5028	0.94022	4	-0.19656	0.844203	0.998652	0	0	1	---	0	0	0	0
3685	ITGAV	integrin subunit alpha V	1307	0.638198	53	21	21	-1.31979	0.187139	0.818843	9	-1.69527	0.0902664	0.63125	3	-0.0595065	0.952558	0.997918	2	-1.52247	0.128136	---	1	0	1	---	0	0	0	0
3687	ITGAX	integrin subunit alpha X	1293	0.721495	67	21	26	0.606215	0.54448	0.935024	0	NA	NA	---	5	0.994465	0.320185	0.87743	8	0.952866	0.340839	0.931169	0	0	1	---	0	0	0	0
3688	ITGB1	integrin subunit beta 1	1307	0.532287	54	20	16	1.32068	0.186842	0.81861	6	0.545898	0.58523	0.937584	7	2.3901	0.0169868	0.455158	3	0.649293	0.516265	0.974164	0	0	1	---	0	0	0	0
3689	ITGB2	integrin subunit beta 2	1307	0.663296	65	20	27	1.06125	0.288776	0.877298	3	-0.130202	0.896427	0.986998	2	1.90626	0.0568391	---	2	2.60285	0.00935151	---	0	0	1	---	0	0	0	0
3690	ITGB3	integrin subunit beta 3	1274	0.574901	69	23	22	1.0232	0.306412	0.886257	5	0.496935	0.619322	0.951189	6	1.22249	0.221754	0.833071	6	0.628341	0.529895	0.97347	0	0	1	---	0	0	0	0
3691	ITGB4	integrin subunit beta 4	1305	0.68833	102	38	30	-0.291751	0.770524	0.980994	7	-1.0221	0.306927	0.844391	12	-0.281524	0.778354	0.981355	9	-0.141904	0.887178	0.99549	0	0	1	---	0	0	0	0
3692	EIF6	eukaryotic translation initiation factor 6	1307	0.543817	77	35	25	1.22983	0.218986	0.840978	0	NA	NA	---	3	1.60306	0.109166	0.727386	6	0.606661	0.544183	0.975942	0	0	1	---	0	0	0	0
3693	ITGB5	integrin subunit beta 5	1296	0.67636	66	21	23	0.017268	0.986226	0.999316	7	0.448285	0.654024	0.952318	4	-0.0234008	0.981334	1.00064	7	0.546097	0.585095	0.978389	0	0	1	---	0	0	0	0
3694	ITGB6	integrin subunit beta 6	908	0.700366	48	17	13	-0.802962	0.422211	0.910273	5	-0.238328	0.811681	0.974776	2	-0.647121	0.51772	---	2	-1.04661	0.295561	---	0	0	1	---	0	0	0	0
3695	ITGB7	integrin subunit beta 7	866	0.358213	54	20	21	0.783921	0.433305	0.91176	1	-0.52216	0.601695	---	2	0.0873456	0.930417	---	5	1.54693	0.122252	0.782387	0	0	1	---	0	0	0	0
3696	ITGB8	integrin subunit beta 8	1016	0.643649	39	12	12	0.404108	0.68622	0.962963	2	1.02511	0.305559	---	3	-0.503251	0.614899	0.963131	1	-0.701545	0.483126	---	0	0	1	---	0	0	0	0
3697	ITIH1	inter-alpha-trypsin inhibitor heavy chain 1	1307	-0.0173757	65	22	26	-0.563936	0.572896	0.939169	1	-0.0418698	0.966609	---	5	0.242238	0.808634	0.984684	11	0.789837	0.429768	0.956586	0	0	1	---	0	0	0	0
3698	ITIH2	inter-alpha-trypsin inhibitor heavy chain 2	1307	-0.0104965	45	10	19	-1.36242	0.173303	0.809255	1	-0.928892	0.353119	---	2	-0.703115	0.482111	---	2	0.868357	0.385361	---	0	0	1	---	0	0	0	0
3699	ITIH3	inter-alpha-trypsin inhibitor heavy chain 3	1296	0.0739174	62	24	19	0.484856	0.627861	0.946725	0	NA	NA	---	2	-1.37675	0.168831	---	11	1.44638	0.148315	0.805821	0	0	1	---	0	0	0	0
3700	ITIH4	inter-alpha-trypsin inhibitor heavy chain family member 4	1307	-0.00318076	65	17	28	-0.630407	0.52854	0.93244	2	-2.58147	0.00994765	---	10	1.17004	0.242202	0.84461	2	-0.0854783	0.931894	---	0	0	1	---	0	0	0	0
3703	STT3A	STT3A, catalytic subunit of the oligosaccharyltransferase complex	1289	0.342315	49	9	23	-1.09749	0.272634	0.872723	1	-0.690753	0.489847	---	4	1.0215	0.30721	0.871193	0	NA	NA	---	0	0	1	---	0	0	0	0
3704	ITPA	inosine triphosphatase	1298	0.411236	59	24	17	0.27186	0.785774	0.983877	0	NA	NA	---	0	NA	NA	---	6	0.0671789	0.94645	1.00031	0	0	1	---	0	0	0	0
3705	ITPK1	inositol-tetrakisphosphate 1-kinase	1288	0.654285	54	18	22	-0.742878	0.457693	0.920593	1	0.21822	0.827293	---	4	-1.19692	0.231561	0.838755	2	1.96575	0.0495456	---	0	0	1	---	0	0	0	0
3707	ITPKB	inositol-trisphosphate 3-kinase B	1180	0.674864	46	14	19	-1.08887	0.276435	0.873239	0	NA	NA	---	2	-1.52658	0.127136	---	5	-0.257008	0.797218	0.994179	0	0	1	---	0	0	0	0
3708	ITPR1	inositol 1,4,5-trisphosphate receptor type 1	1307	0.603716	56	22	14	1.92088	0.0549672	0.644825	11	-0.158041	0.874449	0.986755	5	2.38814	0.0170774	0.455638	5	-0.901375	0.367558	0.948678	0	0	1	---	0	0	0	0
3709	ITPR2	inositol 1,4,5-trisphosphate receptor type 2	1305	0.622194	91	22	35	-0.656391	0.51169	0.929566	43	-0.635058	0.525504	0.918217	3	-0.0919232	0.926773	0.997232	13	0.941523	0.346613	0.935916	0	0	1	---	0	0	0	0
3710	ITPR3	inositol 1,4,5-trisphosphate receptor type 3	1307	0.57032	130	49	42	-1.45965	0.144629	0.783564	4	-1.71995	0.0856821	0.633677	6	-0.622669	0.533612	0.948073	4	0.494924	0.620738	0.982848	0	0	1	---	0	0	0	0
3712	IVD	isovaleryl-CoA dehydrogenase	1307	0.647888	68	16	22	0.298772	0.765162	0.980735	1	-1.73997	0.0821038	---	5	0.913084	0.361369	0.893801	2	0.35367	0.723644	---	0	0	1	---	0	0	0	0
3713	IVL	involucrin	682	0.614009	54	13	17	-1.99324	0.0466411	0.620875	1	-1.95526	0.0509685	---	2	-0.55683	0.57783	---	3	-1.70268	0.0890927	0.736633	0	0	1	---	0	0	0	0
3716	JAK1	Janus kinase 1	1290	0.520951	44	13	14	0.945107	0.344784	0.896615	7	0.536014	0.592043	0.941165	4	1.43551	0.151388	0.778033	1	0.156456	0.875698	---	1	0	1	---	0	0	0	0
3717	JAK2	Janus kinase 2	864	0.585577	51	18	19	0.783554	0.433521	0.911072	5	0.394441	0.693355	0.955454	2	0.417961	0.676082	---	1	-0.0967361	0.922959	---	1	0	1	---	0	0	0	0
3718	JAK3	Janus kinase 3	792	0.477296	46	15	15	-0.49044	0.623962	0.946937	1	-1.30678	0.191674	---	5	0.472434	0.63675	0.966454	2	-1.86001	0.0632628	---	1	0	1	---	0	0	0	0
3720	JARID2	jumonji and AT-rich interaction domain containing 2	387	0.258777	13	6	2	NA	NA	---	5	NA	NA	---	2	NA	NA	---	0	NA	NA	---	0	0	0	---	---	---	0	0
3725	JUN	Jun proto-oncogene, AP-1 transcription factor subunit	1079	0.268777	34	10	9	1.65537	0.0981458	0.725084	0	NA	NA	---	2	2.84593	0.00451336	---	4	-0.0901622	0.928175	0.99733	1	0	1	---	0	0	0	0
3726	JUNB	JunB proto-oncogene, AP-1 transcription factor subunit	1035	0.401261	72	22	29	-1.21718	0.22382	0.845047	0	NA	NA	---	10	-0.697377	0.485726	0.934777	8	0.0647177	0.948412	0.999681	0	0	1	---	0	0	0	0
3727	JUND	JunD proto-oncogene, AP-1 transcription factor subunit	1004	0.155182	70	31	17	0.633606	0.526485	0.932241	0	NA	NA	---	3	-0.259988	0.794928	0.981527	1	0.843593	0.399101	---	0	0	1	---	0	0	0	0
3728	JUP	junction plakoglobin	1307	0.566881	113	33	32	-0.617397	0.537082	0.933456	1	1.61447	0.10667	---	8	-1.32485	0.185455	0.797534	10	-0.762763	0.445744	0.957746	0	0	1	---	0	0	0	0
3730	ANOS1	anosmin 1	561	0.598715	14	6	3	-0.347718	0.728186	0.975269	1	-0.0113487	0.990949	---	0	NA	NA	---	0	NA	NA	---	0	0	1	---	0	0	0	0
3732	CD82	CD82 molecule	1082	0.568483	36	13	8	0.866641	0.386334	0.909813	4	-0.443045	0.657824	0.952008	4	0.14165	0.887383	0.990898	0	NA	NA	---	0	0	1	---	0	0	0	0
3735	KARS1	lysyl-tRNA synthetase	1307	0.655542	58	22	22	1.36725	0.171786	0.810055	0	NA	NA	---	6	1.35882	0.174443	0.784055	3	0.306696	0.759125	0.992555	0	0	1	---	0	0	0	0
3758	KCNJ1	potassium voltage-gated channel subfamily J member 1	31	0.021503	0	0	0	NA	NA	---	0	NA	NA	---	0	NA	NA	---	0	NA	NA	---	0	0	0	---	---	---	0	0
3766	KCNJ10	potassium voltage-gated channel subfamily J member 10	283	0.552817	11	5	4	NA	NA	---	0	NA	NA	---	1	NA	NA	---	0	NA	NA	---	0	0	0	---	---	---	0	0
3772	KCNJ15	potassium voltage-gated channel subfamily J member 15	366	0.707577	13	5	5	NA	NA	---	2	NA	NA	---	1	NA	NA	---	0	NA	NA	---	0	0	0	---	---	---	0	0
3773	KCNJ16	potassium voltage-gated channel subfamily J member 16	232	0.342564	10	2	4	NA	NA	---	0	NA	NA	---	3	NA	NA	---	0	NA	NA	---	0	0	0	---	---	---	0	0
3775	KCNK1	potassium two pore domain channel subfamily K member 1	246	0.422797	7	3	1	NA	NA	---	0	NA	NA	---	0	NA	NA	---	1	NA	NA	---	0	0	0	---	---	---	0	0
3778	KCNMA1	potassium calcium-activated channel subfamily M alpha 1	740	0.46792	23	6	5	0.139793	0.888862	0.992913	8	0.331894	0.740065	0.959782	3	-0.0146484	0.988317	1.00077	0	NA	NA	---	0	0	1	---	0	0	0	0
3779	KCNMB1	potassium calcium-activated channel subfamily M regulatory beta subunit 1	43	0.456997	1	0	1	NA	NA	---	0	NA	NA	---	0	NA	NA	---	0	NA	NA	---	0	0	0	---	---	---	0	0
3781	KCNN2	potassium calcium-activated channel subfamily N member 2	137	0.451388	3	2	0	NA	NA	---	0	NA	NA	---	0	NA	NA	---	0	NA	NA	---	0	0	0	---	---	---	0	0
3783	KCNN4	potassium calcium-activated channel subfamily N member 4	472	0.334806	33	9	6	-0.824718	0.40996	0.911756	0	NA	NA	---	2	-2.04331	0.0415923	---	0	NA	NA	---	0	0	1	---	0	0	0	0
3784	KCNQ1	potassium voltage-gated channel subfamily Q member 1	383	0.429978	18	4	5	NA	NA	---	1	NA	NA	---	2	NA	NA	---	0	NA	NA	---	0	0	0	---	---	---	0	0
3795	KHK	ketohexokinase	1059	0.531969	42	21	10	-1.82837	0.06778	0.66701	1	-0.00589572	0.995297	---	3	-1.67867	0.0935168	0.702216	4	-2.3915	0.0169561	0.433177	0	0	1	1071	0	0	0	0
3796	KIF2A	kinesin family member 2A	1300	0.678365	34	9	14	0.811671	0.417131	0.911016	6	0.854606	0.392929	0.876207	3	-1.16446	0.244456	0.844951	2	-1.03657	0.30013	---	0	0	1	---	0	0	0	0
3797	KIF3C	kinesin family member 3C	605	0.251272	16	2	4	-0.701689	0.48315	0.924554	0	NA	NA	---	1	-0.726761	0.467661	---	0	NA	NA	---	0	0	1	---	0	0	0	0
3798	KIF5A	kinesin family member 5A	383	0.612924	49	13	18	NA	NA	---	4	NA	NA	---	8	NA	NA	---	8	NA	NA	---	0	0	0	---	---	---	0	0
3799	KIF5B	kinesin family member 5B	1307	0.46589	71	28	22	0.96231	0.336074	0.894748	2	2.51567	0.0120015	---	4	-0.132881	0.894308	0.992269	6	-0.495028	0.620664	0.983229	1	0	1	---	0	0	0	0
3800	KIF5C	kinesin family member 5C	1090	0.323493	31	11	9	-0.57673	0.564243	0.936255	1	0.123117	0.902037	---	3	-1.99636	0.0461475	0.614321	3	1.17262	0.24121	0.874195	0	0	1	---	0	0	0	0
3801	KIFC3	kinesin family member C3	895	0.336923	42	12	16	0.584643	0.558938	0.935151	2	1.69891	0.0896896	---	5	0.218918	0.826765	0.987582	4	0.518664	0.604125	0.980353	0	0	1	---	0	0	0	0
3812	KIR3DL2	killer cell immunoglobulin like receptor, three Ig domains and long cytoplasmic tail 2	37	0.123427	1	0	0	NA	NA	---	0	NA	NA	---	0	NA	NA	---	0	NA	NA	---	0	0	0	---	---	---	0	0
3815	KIT	KIT proto-oncogene receptor tyrosine kinase	812	0.475285	47	14	12	-0.474631	0.63518	0.950083	5	1.77776	0.0758242	0.630301	6	0.380494	0.70368	0.972465	1	-0.51032	0.609969	---	1	1	1	---	0	0	0	0
3816	KLK1	kallikrein 1	182	0.39496	2	1	0	NA	NA	---	0	NA	NA	---	1	NA	NA	---	0	NA	NA	---	0	0	0	---	---	---	0	0
3818	KLKB1	kallikrein B1	1307	-0.0526499	81	38	24	2.07468	0.0382148	0.602646	1	0.923051	0.356153	---	12	0.961033	0.336716	0.882982	6	1.44824	0.147793	0.805778	0	0	1	---	0	0	0	0
3827	KNG1	kininogen 1	1307	-0.0503706	74	18	34	-1.41583	0.157068	0.797365	9	-0.680763	0.496144	0.907537	14	-1.96936	0.0491259	0.623522	6	-1.32219	0.186339	0.842093	0	0	1	---	0	0	0	0
3831	KLC1	kinesin light chain 1	1307	0.425804	66	24	18	0.95061	0.341981	0.897199	6	0.676599	0.498782	0.908591	6	1.16258	0.245214	0.845705	5	-0.217413	0.827921	0.998643	0	0	1	---	0	0	0	0
3832	KIF11	kinesin family member 11	1005	0.679908	57	16	14	0.460546	0.645226	0.953364	3	0.762652	0.445853	0.887104	3	-0.28936	0.772367	0.980908	4	0.861197	0.389339	0.953766	0	0	1	---	0	0	0	0
3833	KIFC1	kinesin family member C1	926	0.435621	93	21	27	-0.210834	0.833064	0.990301	0	NA	NA	---	4	0.123192	0.901983	0.993052	6	-0.502684	0.615308	0.981201	0	0	1	---	0	0	0	0
3835	KIF22	kinesin family member 22	647	0.508312	29	17	4	2.13716	0.0329692	0.579809	1	0.417872	0.676183	---	3	0.576009	0.564815	0.955325	4	1.31165	0.190115	0.846321	0	0	1	---	0	0	0	0
3836	KPNA1	karyopherin subunit alpha 1	1286	0.417405	55	20	11	-0.720212	0.471527	0.921206	4	-1.27538	0.202407	0.785188	3	-1.51144	0.130925	0.756589	5	0.161732	0.871542	0.997255	0	0	1	---	0	0	0	0
3837	KPNB1	karyopherin subunit beta 1	1307	0.517876	80	30	24	0.0456525	0.963594	0.997549	3	0.526328	0.598751	0.943561	5	0.226918	0.820524	0.986706	7	-0.766549	0.44349	0.958496	0	0	1	---	0	0	0	0
3838	KPNA2	karyopherin subunit alpha 2	1262	0.769794	61	29	15	0.403498	0.686651	0.962898	0	NA	NA	---	7	-0.765299	0.444239	0.924453	4	-1.18823	0.234969	0.870219	0	0	1	---	0	0	0	0
3839	KPNA3	karyopherin subunit alpha 3	1307	0.44154	71	34	14	1.6905	0.0911751	0.706204	3	1.43637	0.151139	0.732884	2	0.0767141	0.938863	---	4	-0.537997	0.590672	0.981162	0	0	1	---	0	0	0	0
3840	KPNA4	karyopherin subunit alpha 4	1307	0.448776	64	21	21	-0.946969	0.343832	0.897616	3	0.829821	0.406794	0.882244	1	0.513208	0.607894	---	6	-0.686902	0.492268	0.971958	0	0	1	---	0	0	0	0
3841	KPNA5	karyopherin subunit alpha 5	356	-0.126454	12	3	4	NA	NA	---	2	NA	NA	---	1	NA	NA	---	0	NA	NA	---	0	0	0	---	---	---	0	0
3842	TNPO1	transportin 1	1307	0.345484	34	11	14	-0.679302	0.497069	0.928617	3	-1.30608	0.191757	0.776087	4	-0.364217	0.715756	0.969913	4	0.361025	0.71814	0.989834	0	0	1	---	0	0	0	0
3843	IPO5	importin 5	1307	0.620412	59	22	19	-0.701672	0.48301	0.924638	4	-2.0326	0.0422977	0.54127	4	0.190455	0.848983	0.985581	6	0.0995275	0.920735	0.99566	0	0	1	---	0	0	0	0
3845	KRAS	KRAS proto-oncogene, GTPase	1307	0.290628	76	34	24	2.86739	0.00420605	0.292306	1	2.5362	0.0113236	---	15	3.53139	0.000427969	0.0958345	9	3.75661	0.000179921	0.0536249	1	1	1	5	1	1	1	0
3848	KRT1	keratin 1	1230	0.162052	81	21	28	-1.19718	0.231473	0.853476	0	NA	NA	---	6	-0.158603	0.874008	0.98864	2	-1.29879	0.194263	---	0	0	1	---	0	0	0	0
3849	KRT2	keratin 2	1207	0.106641	81	33	24	-0.295037	0.768017	0.980901	0	NA	NA	---	6	1.13345	0.257252	0.847148	3	-1.02423	0.305934	0.909232	0	0	1	---	0	0	0	0
3851	KRT4	keratin 4	1060	0.352612	70	19	22	-0.0936431	0.925411	0.996512	1	0.976336	0.329124	---	5	0.52494	0.599737	0.963204	6	-0.20486	0.837722	0.999295	0	0	1	---	0	0	0	0
3852	KRT5	keratin 5	1194	0.626143	82	29	26	-0.00158782	0.998733	0.999328	1	-0.941251	0.346769	---	3	-0.209448	0.834135	0.986984	6	-0.163099	0.870468	0.99712	0	0	1	---	0	0	0	0
3853	KRT6A	keratin 6A	1050	0.679261	82	17	20	-1.33846	0.181042	0.816269	2	-0.520831	0.602596	---	4	-1.05571	0.291347	0.863711	7	-0.838736	0.401812	0.954799	0	0	1	---	0	0	0	0
3854	KRT6B	keratin 6B	1041	0.581244	73	18	20	-0.768476	0.442382	0.916882	0	NA	NA	---	6	-0.297421	0.766206	0.979631	5	-0.855665	0.392383	0.951541	0	0	1	---	0	0	0	0
3855	KRT7	keratin 7	1286	0.627489	76	22	28	-1.97713	0.0482429	0.623261	0	NA	NA	---	4	-0.27499	0.783368	0.981167	6	-1.1947	0.232429	0.87269	0	0	1	---	0	0	0	0
3856	KRT8	keratin 8	1289	0.648964	55	17	19	-1.0142	0.31068	0.888904	1	-0.631997	0.527502	---	6	-1.04684	0.29537	0.865003	5	-2.9407	0.00333398	0.242644	0	0	1	---	0	0	0	0
3857	KRT9	keratin 9	1211	0.133733	99	36	29	0.681657	0.495588	0.928433	0	NA	NA	---	6	-1.06673	0.28631	0.860577	5	-0.152135	0.879106	0.994636	0	0	1	---	0	0	0	0
3858	KRT10	keratin 10	1221	0.231817	112	35	39	0.75842	0.448348	0.917361	0	NA	NA	---	10	-0.0623925	0.950261	0.996844	9	1.36777	0.171639	0.82258	0	0	1	---	0	0	0	0
3859	KRT12	keratin 12	280	-0.0347815	18	3	10	NA	NA	---	0	NA	NA	---	3	NA	NA	---	1	NA	NA	---	0	0	0	---	---	---	0	0
3860	KRT13	keratin 13	1191	0.464143	93	23	24	-1.08506	0.278118	0.871724	1	0.244808	0.806648	---	6	-0.195189	0.845279	0.98438	6	-0.493218	0.621951	0.981294	0	0	1	---	0	0	0	0
3861	KRT14	keratin 14	1091	0.54116	96	31	27	-0.449434	0.653209	0.954939	2	0.301769	0.762887	---	6	-0.392957	0.69443	0.973412	4	-0.635661	0.525133	0.971279	0	0	1	---	0	0	0	0
3866	KRT15	keratin 15	972	0.69052	95	28	22	-0.715674	0.474368	0.921574	0	NA	NA	---	6	-0.131402	0.895485	0.99217	6	-0.324069	0.745957	0.991705	0	0	1	---	0	0	0	0
3868	KRT16	keratin 16	1057	0.611169	91	23	23	-1.09076	0.275629	0.873707	0	NA	NA	---	6	-1.25734	0.208915	0.829573	6	0.0359943	0.971294	0.999232	0	0	1	---	0	0	0	0
3872	KRT17	keratin 17	1192	0.659521	97	33	23	-0.898141	0.369295	0.906328	1	-0.690508	0.490012	---	8	-0.738548	0.460329	0.926866	6	-0.1514	0.879686	0.994034	0	0	1	---	0	0	0	0
3875	KRT18	keratin 18	1281	0.654186	78	25	28	-0.479572	0.631615	0.948834	0	NA	NA	---	6	-0.407824	0.683472	0.970419	7	-0.223832	0.822924	0.996842	0	0	1	---	0	0	0	0
3880	KRT19	keratin 19	1296	0.667154	103	30	35	-1.12292	0.261685	0.867433	2	-1.2629	0.206855	---	5	-0.0961618	0.923407	0.997375	5	0.453371	0.650359	0.98063	0	0	1	---	0	0	0	0
3881	KRT31	keratin 31	608	0.436893	65	15	20	-0.0299054	0.976153	0.998446	1	-0.274297	0.783952	---	4	0.810213	0.418143	0.92218	2	-1.06454	0.287519	---	0	0	1	---	0	0	0	0
3884	KRT33B	keratin 33B	407	0.445967	43	8	11	1.14374	0.253422	0.859264	0	NA	NA	---	2	2.03567	0.042449	---	0	NA	NA	---	0	0	1	---	0	0	0	0
3885	KRT34	keratin 34	303	0.336289	37	8	13	NA	NA	---	0	NA	NA	---	2	NA	NA	---	0	NA	NA	---	0	0	0	---	---	---	0	0
3887	KRT81	keratin 81	487	0.124878	20	5	4	-0.0061207	0.995119	0.998886	0	NA	NA	---	0	NA	NA	---	0	NA	NA	---	0	0	1	---	0	0	0	0
3889	KRT83	keratin 83	227	0.0387748	16	4	4	NA	NA	---	0	NA	NA	---	0	NA	NA	---	2	NA	NA	---	0	0	0	---	---	---	0	0
3890	KRT84	keratin 84	723	0.161114	36	10	10	-0.493068	0.622118	0.946562	0	NA	NA	---	3	0.522946	0.601175	0.963048	2	-0.461639	0.644482	---	0	0	1	---	0	0	0	0
3891	KRT85	keratin 85	499	0.343193	53	17	21	-2.12685	0.0339346	0.57861	0	NA	NA	---	4	-1.59102	0.112254	0.730873	6	-0.969916	0.33257	0.931345	0	0	1	---	0	0	0	0
3892	KRT86	keratin 86	411	0.411655	33	9	13	-0.0153618	0.987751	0.999455	2	0.710797	0.477625	---	2	0.158404	0.874219	---	0	NA	NA	---	0	0	1	---	0	0	0	0
3895	KTN1	kinectin 1	1292	0.530334	37	17	9	1.5481	0.121847	0.758872	2	1.07841	0.281053	---	2	0.960695	0.336888	---	4	0.825284	0.409365	0.954981	1	0	1	---	0	0	0	0
3897	L1CAM	L1 cell adhesion molecule	1072	0.556325	30	10	11	-0.100267	0.920151	0.99553	1	-0.444261	0.656945	---	3	0.47905	0.632002	0.966736	1	1.28635	0.198603	---	0	0	1	---	0	0	0	0
3898	LAD1	ladinin 1	940	0.795747	57	15	22	-1.24415	0.213762	0.837513	1	-1.25646	0.209268	---	6	-0.0684881	0.945412	0.998103	1	-0.0126318	0.989924	---	0	0	1	---	0	0	0	0
3899	AFF3	AF4/FMR2 family member 3	203	0.308488	7	1	2	NA	NA	---	2	NA	NA	---	0	NA	NA	---	0	NA	NA	---	1	0	0	---	---	---	0	0
3903	LAIR1	leukocyte associated immunoglobulin like receptor 1	1088	0.716252	82	26	29	-1.33753	0.181332	0.816482	0	NA	NA	---	5	-0.400934	0.688549	0.972123	11	-0.726288	0.467821	0.965093	0	0	1	---	0	0	0	0
3906	LALBA	lactalbumin alpha	18	0.21019	2	0	1	NA	NA	---	0	NA	NA	---	0	NA	NA	---	0	NA	NA	---	0	0	0	---	---	---	0	0
3908	LAMA2	laminin subunit alpha 2	1275	0.536165	41	17	14	0.262576	0.792921	0.983901	12	0.562449	0.573911	0.934992	4	1.76996	0.0769762	0.670335	2	-1.14204	0.253654	---	0	0	1	---	0	0	0	0
3909	LAMA3	laminin subunit alpha 3	1148	0.650782	86	33	32	1.082	0.279486	0.871943	13	-0.768917	0.442104	0.887661	6	1.2181	0.223442	0.832926	4	2.64521	0.00827747	0.319807	0	0	1	---	0	0	0	0
3910	LAMA4	laminin subunit alpha 4	1289	0.50271	40	13	11	-0.0541874	0.956794	0.997994	2	1.15649	0.247697	---	1	-1.14953	0.250554	---	2	0.512082	0.608682	---	0	0	1	---	0	0	0	0
3911	LAMA5	laminin subunit alpha 5	1307	0.222778	85	32	20	2.31014	0.0210381	0.518339	6	0.200951	0.840769	0.978096	3	1.41925	0.156069	0.773557	9	2.62105	0.00886932	0.334416	0	0	1	112	1	1	1	0
3912	LAMB1	laminin subunit beta 1	1307	0.558253	54	20	15	2.42952	0.015255	0.480388	1	0.605287	0.545095	---	5	2.26969	0.0233912	0.516419	4	2.02177	0.0434072	0.583016	0	0	1	32	1	1	1	0
3913	LAMB2	laminin subunit beta 2	1307	0.361644	91	35	21	2.60537	0.00928322	0.406726	1	0.945974	0.344339	---	7	0.780213	0.435409	0.92637	8	1.41251	0.158041	0.824316	0	0	1	---	0	0	0	0
3914	LAMB3	laminin subunit beta 3	882	0.695962	31	17	7	-0.141686	0.887361	0.993107	0	NA	NA	---	1	1.48961	0.136691	---	1	-0.512924	0.608136	---	0	0	1	---	0	0	0	0
3915	LAMC1	laminin subunit gamma 1	1307	0.407809	66	15	26	-0.99959	0.317697	0.888299	5	0.335405	0.737374	0.960736	7	-1.49182	0.135992	0.76404	5	1.13799	0.255335	0.884416	0	1	1	---	0	0	0	1
3916	LAMP1	lysosomal associated membrane protein 1	1307	0.535231	101	38	33	1.46287	0.143746	0.782143	1	-0.247112	0.804861	---	4	0.740208	0.459309	0.926598	9	3.46835	0.00054095	0.0915082	0	0	1	270	0	0	0	0
3918	LAMC2	laminin subunit gamma 2	916	0.702867	53	18	18	1.63841	0.101687	0.734551	2	0.608256	0.543171	---	1	-0.696919	0.486034	---	4	1.79751	0.0725905	0.693655	0	0	1	---	0	0	0	0
3920	LAMP2	lysosomal associated membrane protein 2	1306	0.442886	41	17	9	1.23371	0.217536	0.840855	0	NA	NA	---	2	0.339641	0.734182	---	4	0.815601	0.414879	0.955733	0	0	1	---	0	0	0	0
3921	RPSA	ribosomal protein SA	1289	0.255057	44	14	17	-0.329862	0.741559	0.976566	2	0.506685	0.612464	---	3	-1.5412	0.123517	0.743239	8	-0.275699	0.782824	0.991841	0	0	1	---	0	0	0	0
3925	STMN1	stathmin 1	1296	0.720118	74	32	18	2.24324	0.0250521	0.548804	2	0.521205	0.602314	---	5	1.56398	0.11807	0.730075	2	0.628293	0.529924	---	0	0	1	---	0	0	0	0
3927	LASP1	LIM and SH3 protein 1	1307	0.439267	96	29	32	-1.49806	0.134362	0.769739	5	-1.75259	0.0799108	0.633535	6	0.0761057	0.939347	0.998593	13	-0.288039	0.773363	0.991089	1	0	1	---	0	0	0	0
3929	LBP	lipopolysaccharide binding protein	1307	0.213023	61	18	24	0.0608611	0.951479	0.998132	2	2.11189	0.0348883	---	6	1.01323	0.311142	0.87561	7	-0.687828	0.491685	0.972033	0	0	1	---	0	0	0	0
3930	LBR	lamin B receptor	1204	0.469706	53	25	10	1.6154	0.106491	0.738037	1	-0.460441	0.645285	---	1	0.965278	0.334603	---	11	0.61397	0.539353	0.975385	0	0	1	---	0	0	0	0
3931	LCAT	lecithin-cholesterol acyltransferase	986	0.0909264	36	6	14	0.0586541	0.95324	0.998627	0	NA	NA	---	0	NA	NA	---	3	0.270454	0.786869	0.992346	0	0	1	---	0	0	0	0
3932	LCK	LCK proto-oncogene, Src family tyrosine kinase	846	0.555084	57	18	17	0.618507	0.536411	0.932933	2	-0.330325	0.741238	---	3	-1.39657	0.162917	0.7768	3	1.68812	0.0917638	0.743014	1	0	1	---	0	0	0	0
3934	LCN2	lipocalin 2	1277	0.48822	63	20	22	-1.60624	0.108472	0.744599	1	-1.08088	0.279957	---	7	-1.37769	0.168543	0.779899	3	-1.42748	0.153691	0.811774	0	0	1	---	0	0	0	0
3936	LCP1	lymphocyte cytosolic protein 1	1307	0.746578	49	12	23	0.865349	0.387008	0.908428	3	0.937153	0.348856	0.850491	3	0.763957	0.445033	0.924265	4	1.27349	0.203074	0.857072	1	0	1	---	0	0	0	0
3937	LCP2	lymphocyte cytosolic protein 2	1189	0.749036	51	17	14	0.633103	0.52679	0.932291	1	-0.266886	0.789604	---	2	0.995615	0.319643	---	3	0.646197	0.518278	0.973269	0	0	1	---	0	0	0	0
3939	LDHA	lactate dehydrogenase A	1307	0.69347	45	19	11	0.610046	0.541939	0.935444	1	0.295441	0.767705	---	3	0.731193	0.464794	0.9287	8	0.76377	0.445144	0.95876	0	0	1	---	0	0	0	0
3945	LDHB	lactate dehydrogenase B	1307	0.644126	69	26	19	-0.169703	0.865271	0.992638	11	-1.1756	0.239972	0.811483	6	0.953251	0.340642	0.884034	8	1.15738	0.247334	0.875106	0	0	1	---	0	0	0	0
3948	LDHC	lactate dehydrogenase C	469	-0.0452461	9	4	3	-0.513534	0.607825	0.9461	0	NA	NA	---	0	NA	NA	---	2	-1.88999	0.0593889	---	0	0	1	---	0	0	0	0
3949	LDLR	low density lipoprotein receptor	838	0.527147	65	25	13	0.541448	0.588346	0.940924	4	1.28145	0.200397	0.787292	5	0.750627	0.453093	0.928699	13	-0.731688	0.464568	0.966987	0	0	1	---	0	0	0	0
3950	LECT2	leukocyte cell derived chemotaxin 2	827	-0.0328983	19	11	4	2.74799	0.00612908	0.333853	1	1.5579	0.119646	---	1	1.40495	0.16042	---	2	1.80305	0.0717517	---	0	0	1	---	0	0	0	0
3952	LEP	leptin	203	0.0352619	8	2	3	NA	NA	---	0	NA	NA	---	0	NA	NA	---	1	NA	NA	---	0	0	0	---	---	---	0	0
3954	LETM1	leucine zipper and EF-hand containing transmembrane protein 1	1307	0.479214	93	42	21	2.22729	0.0261004	0.54909	8	0.946589	0.344026	0.848103	5	0.112636	0.910336	0.994219	13	-0.203507	0.838771	0.999404	0	0	1	---	1	1	1	0
3955	LFNG	LFNG O-fucosylpeptide 3-beta-N-acetylglucosaminyltransferase	744	0.402747	42	15	16	0.877769	0.380359	0.907835	1	2.05917	0.0398336	---	3	-2.68433	0.00743295	0.31921	5	1.53384	0.125504	0.785527	0	0	1	---	0	0	0	0
3956	LGALS1	galectin 1	1307	0.642021	71	22	24	-0.344343	0.730644	0.97558	1	1.4534	0.146356	---	8	-0.662501	0.507769	0.942484	12	-0.253031	0.800284	0.993845	0	0	1	---	0	0	0	0
3957	LGALS2	galectin 2	498	0.607119	13	5	4	-1.29046	0.197503	0.821731	1	-1.50233	0.133659	---	0	NA	NA	---	3	-1.16504	0.244572	0.87824	0	0	1	---	0	0	0	0
3958	LGALS3	galectin 3	1307	0.741713	48	14	23	-0.641682	0.521194	0.932376	1	-0.886089	0.375735	---	6	0.360153	0.718792	0.970253	3	0.147882	0.882459	0.994296	0	0	1	---	0	0	0	0
3959	LGALS3BP	galectin 3 binding protein	1307	0.601281	66	28	20	1.34013	0.180441	0.816115	1	-0.170391	0.864729	---	4	0.066325	0.947129	0.997732	4	0.370605	0.710993	0.986501	0	0	1	---	0	0	0	0
3960	LGALS4	galectin 4	890	0.535347	71	21	16	0.371905	0.710054	0.972043	0	NA	NA	---	9	-1.45601	0.145748	0.769875	8	2.24195	0.0252143	0.493176	0	0	1	---	0	0	0	0
3963	LGALS7	galectin 7	765	0.521889	49	17	16	1.18677	0.235693	0.8522	0	NA	NA	---	4	0.852075	0.394444	0.907251	8	1.65663	0.098013	0.756428	0	0	1	---	0	0	0	0
3964	LGALS8	galectin 8	1276	0.570423	56	17	21	-1.63228	0.102871	0.735199	3	-0.454309	0.649685	0.950037	6	-1.16985	0.242282	0.844417	1	-0.692663	0.488649	---	0	0	1	---	0	0	0	0
3965	LGALS9	galectin 9	1306	0.730615	123	34	45	-1.19092	0.233905	0.853388	5	-1.39321	0.163796	0.75059	2	-0.0802748	0.936031	---	8	0.400479	0.68887	0.984168	0	0	1	1122	0	0	0	0
3976	LIF	LIF, interleukin 6 family cytokine	118	0.255211	6	2	4	NA	NA	---	0	NA	NA	---	1	NA	NA	---	0	NA	NA	---	0	0	0	---	---	---	0	0
3977	LIFR	LIF receptor alpha	420	0.436133	7	1	4	-0.0390282	0.968887	0.998106	3	0.28352	0.776922	0.968483	1	-0.32407	0.746052	---	0	NA	NA	---	1	0	1	---	0	0	0	0
3978	LIG1	DNA ligase 1	1203	0.683396	66	27	16	-0.519428	0.603559	0.944567	2	-1.44447	0.14887	---	3	-0.877333	0.380483	0.903305	6	-0.291085	0.771037	0.993396	0	0	1	---	0	0	0	0
3980	LIG3	DNA ligase 3	1272	0.65856	70	32	21	-0.88625	0.375653	0.907347	1	-1.50189	0.133377	---	7	-2.45597	0.0141852	0.413679	7	0.191012	0.848547	0.998506	0	0	1	1074	0	0	0	0
3981	LIG4	DNA ligase 4	931	0.503858	32	11	10	0.616882	0.537466	0.93364	0	NA	NA	---	3	-0.256778	0.797408	0.981883	3	0.0615949	0.950899	0.99961	0	0	1	368	0	0	0	0
3983	ABLIM1	actin binding LIM protein 1	1302	0.681328	45	15	18	-1.1171	0.264159	0.868208	17	-1.72657	0.0844862	0.630885	2	0.892783	0.372141	---	2	-2.27219	0.0232397	---	0	0	1	---	0	0	0	0
3984	LIMK1	LIM domain kinase 1	1131	0.432929	53	17	11	0.432618	0.665376	0.957993	0	NA	NA	---	3	0.671195	0.502235	0.940286	8	0.572441	0.567139	0.979234	0	0	1	---	0	0	0	0
3985	LIMK2	LIM domain kinase 2	1013	0.512425	53	19	14	0.21081	0.833079	0.990203	1	-0.121235	0.903529	---	4	-0.935647	0.349682	0.887655	9	1.34179	0.179969	0.833772	0	0	1	---	0	0	0	0
3987	LIMS1	LIM zinc finger domain containing 1	1307	0.357195	52	11	25	-0.591832	0.554067	0.935232	3	1.04959	0.294105	0.831365	2	-0.349324	0.726903	---	9	-0.955851	0.339327	0.93315	0	0	1	---	0	0	0	0
3988	LIPA	lipase A, lysosomal acid type	1299	0.497204	64	13	27	-0.63476	0.525698	0.932323	6	-1.55258	0.120771	0.683409	4	0.120451	0.904145	0.993339	3	0.159738	0.873112	0.996683	0	0	1	---	0	0	0	0
3990	LIPC	lipase C, hepatic type	105	0.249883	1	0	1	NA	NA	---	0	NA	NA	---	0	NA	NA	---	1	NA	NA	---	0	0	0	---	---	---	0	0
3991	LIPE	lipase E, hormone sensitive type	895	0.405476	46	16	9	0.147941	0.882423	0.993207	0	NA	NA	---	2	0.231395	0.817062	---	5	-0.787146	0.431408	0.954804	0	0	1	---	0	0	0	0
3992	FADS1	fatty acid desaturase 1	627	0.656407	39	18	10	0.6717	0.502028	0.930466	0	NA	NA	---	0	NA	NA	---	2	0.717011	0.473641	---	0	0	1	---	0	0	0	0
3993	LLGL2	LLGL2, scribble cell polarity complex component	1088	0.670857	74	36	16	2.61445	0.00906282	0.402317	4	3.28937	0.00103687	0.114204	7	2.02126	0.0435018	0.619901	6	0.961139	0.3367	0.932067	0	0	1	82	1	0	1	0
3995	FADS3	fatty acid desaturase 3	520	0.54068	30	10	6	0.583849	0.559582	0.935143	0	NA	NA	---	1	-0.154556	0.877233	---	1	-0.25115	0.8018	---	0	0	1	284	0	0	0	0
3996	LLGL1	LLGL1, scribble cell polarity complex component	1305	0.51753	71	26	23	-0.510948	0.609475	0.946767	0	NA	NA	---	5	-0.337425	0.735851	0.97399	8	1.42377	0.154756	0.814647	0	0	1	---	0	0	0	0
3998	LMAN1	lectin, mannose binding 1	1307	0.557425	45	22	9	0.674513	0.500106	0.930497	1	-1.35965	0.174179	---	7	1.06708	0.286135	0.860464	1	0.700738	0.483593	---	0	0	1	---	0	0	0	0
4000	LMNA	lamin A/C	1307	0.441699	87	35	25	-0.304679	0.76066	0.979325	8	0.213023	0.831343	0.976337	16	-1.24581	0.21306	0.83026	13	-0.831279	0.40597	0.954175	1	0	1	---	0	0	0	0
4001	LMNB1	lamin B1	1307	0.460576	36	17	13	0.631865	0.527587	0.932391	4	-0.49408	0.621334	0.951436	11	0.248284	0.803955	0.98357	1	1.09049	0.2757	---	0	0	1	---	0	0	0	0
4005	LMO2	LIM domain only 2	295	0.144614	6	1	1	NA	NA	---	2	NA	NA	---	2	NA	NA	---	0	NA	NA	---	1	0	0	---	---	---	0	0
4007	PRICKLE3	prickle planar cell polarity protein 3	444	0.195852	6	1	2	0.191957	0.847865	0.993019	0	NA	NA	---	0	NA	NA	---	0	NA	NA	---	0	0	1	---	0	0	0	0
4008	LMO7	LIM domain 7	1249	0.785723	40	14	17	-0.879063	0.379539	0.907382	8	1.02081	0.307546	0.844587	4	-0.815017	0.41522	0.919616	3	-0.082059	0.934613	0.99825	0	0	1	---	0	0	0	0
4010	LMX1B	LIM homeobox transcription factor 1 beta	0	#DIV/0!	0	0	0	NA	NA	---	0	NA	NA	---	0	NA	NA	---	0	NA	NA	---	0	0	0	---	---	---	0	0
4012	LNPEP	leucyl and cystinyl aminopeptidase	1307	0.522136	41	15	11	0.563676	0.573073	0.938848	7	-0.26079	0.794296	0.970142	2	0.301975	0.76272	---	7	1.22035	0.222554	0.868432	0	0	1	---	0	0	0	0
4013	VWA5A	von Willebrand factor A domain containing 5A	1307	0.838556	51	16	19	1.03084	0.30281	0.884981	2	0.781585	0.434602	---	1	1.16038	0.246111	---	6	1.29475	0.19564	0.851539	0	0	1	---	0	0	0	0
4014	LORICRIN	loricrin	61	0.621862	1	0	0	NA	NA	---	0	NA	NA	---	0	NA	NA	---	0	NA	NA	---	0	0	0	---	---	---	0	0
4015	LOX	lysyl oxidase	998	0.691252	26	7	9	0.597122	0.550564	0.935745	1	-0.993263	0.320827	---	2	0.470125	0.63837	---	1	0.32888	0.742316	---	0	0	1	---	0	0	0	0
4016	LOXL1	lysyl oxidase like 1	990	0.419988	32	12	10	0.292385	0.770055	0.981016	0	NA	NA	---	2	1.41478	0.157455	---	2	-0.909095	0.363526	---	0	0	1	---	0	0	0	0
4017	LOXL2	lysyl oxidase like 2	1060	0.735232	29	7	8	-0.798295	0.424882	0.90903	5	-1.36683	0.171975	0.766432	2	-0.845876	0.397816	---	4	0.165217	0.868805	0.998137	0	0	1	---	0	0	0	0
4018	LPA	lipoprotein(a)	1156	-0.0210708	59	19	17	0.248294	0.803952	0.984736	3	-0.942608	0.346082	0.847076	2	-0.42255	0.672703	---	6	0.651953	0.514563	0.973889	0	0	1	---	0	0	0	0
4023	LPL	lipoprotein lipase	725	0.539593	29	8	14	0.982035	0.326417	0.889722	2	0.0750784	0.940173	---	2	1.40124	0.161579	---	2	-0.465483	0.641728	---	0	0	1	---	0	0	0	0
4026	LPP	LIM domain containing preferred translocation partner in lipoma	1307	0.597437	57	18	23	-1.16516	0.244168	0.856119	27	-2.59806	0.00948225	0.348134	7	0.228961	0.818935	0.987257	3	-1.60325	0.109125	0.763145	1	0	1	---	0	0	0	0
4033	IRAG2	lymphoid restricted membrane protein	939	0.728196	55	20	20	0.61534	0.538482	0.933956	5	0.985955	0.324413	0.844296	9	0.679822	0.496787	0.939909	7	-0.744052	0.457034	0.962509	0	0	1	---	0	0	0	0
4034	LRCH4	leucine rich repeats and calponin homology domain containing 4	1157	0.425362	75	22	33	-0.859416	0.390292	0.909779	0	NA	NA	---	4	-1.04471	0.296377	0.865525	4	0.177743	0.858956	0.998182	0	0	1	---	0	0	0	0
4035	LRP1	LDL receptor related protein 1	1307	0.649323	102	37	32	-0.291957	0.770367	0.981166	9	-0.27252	0.785266	0.96948	8	-1.20952	0.226686	0.835089	13	1.82263	0.0685907	0.690208	0	1	1	---	0	0	0	0
4036	LRP2	LDL receptor related protein 2	801	0.526936	52	12	14	1.07074	0.284616	0.874679	1	-0.170441	0.864707	---	4	0.75987	0.44756	0.925529	1	0.436392	0.662673	---	0	0	1	---	0	0	0	0
4038	LRP4	LDL receptor related protein 4	644	0.630771	46	14	13	0.117281	0.906674	0.993212	2	-0.481974	0.629993	---	3	-0.380657	0.703586	0.97255	3	0.649234	0.516424	0.973584	0	0	1	---	0	0	0	0
4040	LRP6	LDL receptor related protein 6	639	0.270949	21	8	7	0.865403	0.387151	0.907917	1	-0.106686	0.915072	---	1	1.54844	0.122025	---	4	0.243107	0.808002	0.995725	0	0	1	---	0	0	0	0
4041	LRP5	LDL receptor related protein 5	461	0.137596	45	18	13	0.995046	0.320251	0.888293	5	-1.14654	0.252186	0.816097	9	-0.0399779	0.968129	1.00036	4	2.12914	0.0337873	0.545038	0	1	1	---	0	0	0	0
4043	LRPAP1	LDL receptor related protein associated protein 1	1306	0.502829	80	24	28	-0.0556218	0.955652	0.998662	0	NA	NA	---	16	-1.46303	0.143705	0.767487	3	0.681461	0.495702	0.972602	0	0	1	---	0	0	0	0
4045	LSAMP	limbic system-associated membrane protein	1047	0.578024	55	18	21	0.719375	0.472074	0.921202	39	0.0483845	0.961419	0.992973	9	0.717293	0.473356	0.930974	0	NA	NA	---	0	0	1	---	0	0	0	0
4046	LSP1	lymphocyte-specific protein 1	1298	0.722458	76	25	31	-0.416227	0.677314	0.960902	1	0.0789107	0.937116	---	3	-0.704731	0.481106	0.933912	6	-1.53191	0.125792	0.784975	0	0	1	---	0	0	0	0
4047	LSS	lanosterol synthase	1303	0.554912	64	25	22	0.446914	0.655012	0.955633	2	-0.112844	0.910172	---	7	0.244322	0.807021	0.984248	11	0.96791	0.333272	0.931227	0	0	1	---	0	0	0	0
4048	LTA4H	leukotriene A4 hydrolase	1307	0.5624	88	33	24	1.29142	0.196791	0.821143	1	-1.08203	0.279441	---	7	1.65644	0.097876	0.713584	3	0.547642	0.584033	0.977919	0	0	1	---	0	0	0	0
4051	CYP4F3	cytochrome P450 family 4 subfamily F member 3	739	0.551664	43	23	11	1.18306	0.237173	0.852958	0	NA	NA	---	1	1.0841	0.278683	---	5	-0.799619	0.424194	0.957113	0	0	1	---	0	0	0	0
4052	LTBP1	latent transforming growth factor beta binding protein 1	1277	0.649924	60	22	18	0.831808	0.405675	0.912497	19	-0.0352613	0.971877	0.997095	2	-0.474345	0.635336	---	3	-1.34413	0.17915	0.83368	0	0	1	---	0	0	0	0
4053	LTBP2	latent transforming growth factor beta binding protein 2	1244	0.641184	48	10	12	0.118674	0.905553	0.993821	3	0.701681	0.483011	0.898978	4	-0.644932	0.519092	0.945311	3	-0.0832268	0.933685	0.99828	0	0	1	---	0	0	0	0
4054	LTBP3	latent transforming growth factor beta binding protein 3	1243	0.479572	99	45	30	4.37085	1.34268e-05	0.0150336	1	0.730158	0.465434	---	10	3.41573	0.000656972	0.114423	17	3.74265	0.000190543	0.0518524	0	0	1	763	0	0	1	0
4055	LTBR	lymphotoxin beta receptor	683	0.494807	32	12	5	0.0443088	0.964671	0.997741	0	NA	NA	---	5	-0.918761	0.358552	0.89282	3	-0.798154	0.425064	0.956662	0	0	1	---	0	0	0	0
4057	LTF	lactotransferrin	1307	0.322048	48	20	9	0.290471	0.771502	0.981124	0	NA	NA	---	4	0.728009	0.46674	0.926682	3	0.37445	0.708131	0.986247	0	0	1	---	0	0	0	0
4059	BCAM	basal cell adhesion molecule (Lutheran blood group)	1307	0.667879	113	39	46	-1.32247	0.186247	0.81921	1	1.21611	0.224166	---	13	-0.809622	0.418307	0.922217	15	0.389024	0.697322	0.985669	0	0	1	---	0	0	0	0
4060	LUM	lumican	1307	0.47333	44	22	13	1.13819	0.255252	0.861989	1	-0.594129	0.55253	---	3	1.01441	0.310576	0.87559	5	0.288523	0.772993	0.991833	0	0	1	---	0	0	0	0
4061	LY6E	lymphocyte antigen 6 family member E	772	0.70167	41	16	10	1.46546	0.143212	0.780499	0	NA	NA	---	3	1.41312	0.158031	0.770494	1	0.0761649	0.939308	---	0	0	1	---	0	0	0	0
4062	LY6H	lymphocyte antigen 6 family member H	359	0.665579	35	10	16	NA	NA	---	0	NA	NA	---	3	NA	NA	---	1	NA	NA	---	0	0	0	---	---	---	0	0
4064	CD180	CD180 molecule	838	0.526793	19	5	6	-0.0655518	0.947751	0.998587	1	-0.444408	0.656865	---	0	NA	NA	---	0	NA	NA	---	0	0	1	---	0	0	0	0
4065	LY75	lymphocyte antigen 75	939	0.765536	44	19	11	-0.586053	0.557983	0.935263	1	0.186187	0.852339	---	2	-1.31257	0.189655	---	3	-1.04317	0.297143	0.907229	0	0	1	---	0	0	0	0
4067	LYN	LYN proto-oncogene, Src family tyrosine kinase	1306	0.691398	62	20	22	0.426186	0.670044	0.958415	9	0.784586	0.432841	0.886964	8	-0.503982	0.614361	0.962769	5	0.83306	0.404965	0.955401	0	0	1	---	0	0	0	0
4068	SH2D1A	SH2 domain containing 1A	695	0.824814	14	4	5	-0.825131	0.409586	0.911528	0	NA	NA	---	0	NA	NA	---	1	-2.93404	0.00345814	---	0	0	1	---	0	0	0	0
4069	LYZ	lysozyme	1307	0.401927	80	25	27	-0.0458866	0.963408	0.997458	2	-0.162437	0.870987	---	9	0.319305	0.749547	0.977264	10	1.19358	0.232861	0.873263	0	0	1	---	0	0	0	0
4070	TACSTD2	tumor associated calcium signal transducer 2	925	0.657279	40	15	8	1.53361	0.125473	0.762144	0	NA	NA	---	10	0.458371	0.646795	0.969497	4	1.26466	0.206315	0.855751	0	0	1	---	0	0	0	0
4071	TM4SF1	transmembrane 4 L six family member 1	268	0.598793	9	3	2	NA	NA	---	0	NA	NA	---	0	NA	NA	---	0	NA	NA	---	0	0	0	---	---	---	0	0
4072	EPCAM	epithelial cell adhesion molecule	1007	0.628976	38	16	14	0.716926	0.473589	0.921304	2	0.429227	0.667852	---	4	1.32816	0.184432	0.795862	3	-0.147823	0.882513	0.993819	0	0	1	---	0	0	0	0
4074	M6PR	mannose-6-phosphate receptor, cation dependent	1306	0.491578	100	31	30	-0.459666	0.645833	0.953702	0	NA	NA	---	3	-0.594921	0.552001	0.949793	6	0.466173	0.641171	0.980237	0	0	1	---	0	0	0	0
4076	CAPRIN1	cell cycle associated protein 1	1307	0.534133	59	29	14	0.246623	0.805239	0.984637	1	-1.12281	0.261727	---	5	-0.430582	0.666844	0.970096	5	-0.0863747	0.931182	0.998162	0	0	1	---	0	0	0	0
4077	NBR1	NBR1, autophagy cargo receptor	1004	0.222148	65	23	12	1.26729	0.20535	0.830383	0	NA	NA	---	3	0.866157	0.386615	0.905519	0	NA	NA	---	0	0	1	---	0	0	0	0
4082	MARCKS	myristoylated alanine rich protein kinase C substrate	1305	0.489317	54	16	20	-0.395205	0.692757	0.964081	0	NA	NA	---	6	1.23766	0.216067	0.830619	4	-0.440817	0.65942	0.978731	0	0	1	---	0	0	0	0
4085	MAD2L1	mitotic arrest deficient 2 like 1	1158	0.684555	42	16	11	0.629789	0.528959	0.931874	1	0.17046	0.864678	---	4	1.19642	0.231782	0.839074	3	0.455953	0.648511	0.980205	0	0	1	---	0	0	0	0
4086	SMAD1	SMAD family member 1	1154	0.440705	34	6	14	-0.703038	0.482177	0.924623	1	0.187111	0.851607	---	1	1.9043	0.0571242	---	4	-0.445506	0.656039	0.977421	0	0	1	---	0	0	0	0
4087	SMAD2	SMAD family member 2	1307	0.491754	41	10	15	-1.90106	0.0575177	0.653445	1	0.618028	0.536666	---	1	-0.882276	0.377792	---	2	-0.0985961	0.921474	---	1	1	1	---	0	0	0	0
4088	SMAD3	SMAD family member 3	1231	0.539982	43	20	14	-0.0352572	0.97188	0.997722	3	-1.25925	0.208183	0.783927	2	1.67434	0.0943212	---	3	-1.38462	0.166424	0.826703	1	0	1	---	0	0	0	0
4089	SMAD4	SMAD family member 4	1297	0.633695	51	14	18	-0.793906	0.427398	0.90997	5	-1.00779	0.313745	0.842848	5	0.408984	0.68262	0.970968	5	-1.22495	0.22082	0.866527	1	1	1	---	0	0	0	0
4090	SMAD5	SMAD family member 5	1194	0.368514	38	12	8	0.73624	0.461731	0.919539	1	-0.288154	0.773279	---	1	0.603906	0.546023	---	2	1.03772	0.299612	---	0	0	1	---	0	0	0	0
4094	MAF	MAF bZIP transcription factor	455	0.28828	27	9	6	0.510869	0.609699	0.94624	1	0.660194	0.509475	---	0	NA	NA	---	3	-0.772842	0.440031	0.9583	1	0	1	---	0	0	0	0
4097	MAFG	MAF bZIP transcription factor G	914	0.326296	66	27	18	0.807607	0.419531	0.909947	0	NA	NA	---	4	-0.705877	0.480448	0.93408	6	1.59967	0.110025	0.765162	0	0	1	---	0	0	0	0
4103	MAGEA4	MAGE family member A4	448	0.563656	17	5	3	0.715186	0.474875	0.921316	0	NA	NA	---	0	NA	NA	---	1	0.270385	0.786991	---	0	0	1	---	0	0	0	0
4108	MAGEA9	MAGE family member A9	361	0.596288	6	4	0	NA	NA	---	0	NA	NA	---	2	NA	NA	---	0	NA	NA	---	0	0	0	---	---	---	0	0
4109	MAGEA10	MAGE family member A10	378	0.602734	9	3	3	NA	NA	---	0	NA	NA	---	0	NA	NA	---	1	NA	NA	---	0	0	0	623	---	---	0	0
4115	MAGEB4	MAGE family member B4	10	0.111377	2	0	2	NA	NA	---	0	NA	NA	---	0	NA	NA	---	0	NA	NA	---	0	0	0	---	---	---	0	0
4116	MAGOH	mago homolog, exon junction complex subunit	1070	0.379699	42	15	16	-0.800071	0.42385	0.909914	0	NA	NA	---	4	-1.73694	0.0826903	0.682195	8	0.432729	0.6653	0.979792	0	1	1	---	0	0	0	0
4121	MAN1A1	mannosidase alpha class 1A member 1	1092	0.536301	44	13	16	-0.0649407	0.948233	0.998469	6	0.863325	0.388152	0.87761	3	0.0085365	0.993191	0.999888	2	0.247379	0.804662	---	0	0	1	---	0	0	0	0
4122	MAN2A2	mannosidase alpha class 2A member 2	988	0.150295	43	11	16	-0.507169	0.612152	0.945822	2	-1.19779	0.23129	---	6	0.637082	0.524222	0.946407	3	-1.4547	0.146078	0.802721	0	0	1	---	0	0	0	0
4123	MAN2C1	mannosidase alpha class 2C member 1	1288	0.203177	52	14	19	0.902952	0.366723	0.906862	0	NA	NA	---	6	1.2779	0.201518	0.817282	2	0.356184	0.721762	---	0	0	1	---	0	0	0	0
4124	MAN2A1	mannosidase alpha class 2A member 1	1258	0.538748	53	19	21	0.542949	0.587263	0.940834	1	-1.18757	0.235232	---	0	NA	NA	---	3	-1.64767	0.0996734	0.75254	0	0	1	---	0	0	0	0
4125	MAN2B1	mannosidase alpha class 2B member 1	1307	0.430407	109	41	30	0.996321	0.319282	0.88903	3	-1.33753	0.181287	0.766927	8	0.844604	0.398489	0.910874	10	-0.0632638	0.949566	1.00006	0	0	1	---	0	0	0	0
4126	MANBA	mannosidase beta	1202	0.454406	38	10	11	-1.23174	0.218291	0.840228	2	-1.81456	0.0698453	---	1	-0.532299	0.594619	---	2	-1.21005	0.226502	---	0	0	1	---	0	0	0	0
4128	MAOA	monoamine oxidase A	1306	0.766343	32	9	11	-0.411015	0.68113	0.963332	1	-1.3728	0.170054	---	5	-0.883401	0.377185	0.899904	0	NA	NA	---	0	0	1	---	0	0	0	0
4129	MAOB	monoamine oxidase B	1307	0.736886	41	15	14	-0.59093	0.554671	0.935154	2	-0.860664	0.389583	---	0	NA	NA	---	1	-1.24888	0.211935	---	0	0	1	---	0	0	0	0
4130	MAP1A	microtubule associated protein 1A	1305	0.783418	58	16	24	0.342927	0.731709	0.97558	2	-0.230985	0.817363	---	5	0.0941147	0.925033	0.997413	1	-0.416474	0.677133	---	0	0	1	---	0	0	0	0
4131	MAP1B	microtubule associated protein 1B	1307	0.821914	29	10	11	-0.156388	0.875752	0.992348	1	-0.615645	0.538238	---	0	NA	NA	---	2	-0.405332	0.685301	---	0	0	1	---	0	0	0	0
4133	MAP2	microtubule associated protein 2	1217	0.834286	33	8	12	-1.47243	0.141169	0.779056	3	-0.131877	0.895104	0.986598	1	-0.436856	0.662295	---	1	0.08331	0.933619	---	0	0	1	---	0	0	0	0
4134	MAP4	microtubule associated protein 4	1307	0.572329	93	29	33	0.593501	0.55295	0.934756	11	0.119032	0.905269	0.988265	9	1.07026	0.284701	0.860276	8	-0.909322	0.36335	0.945224	0	0	1	---	0	0	0	0
4135	MAP6	microtubule associated protein 6	894	0.461095	36	7	15	-2.15522	0.0314155	0.579807	0	NA	NA	---	1	-0.240329	0.810131	---	1	0.0619631	0.950606	---	0	0	1	---	0	0	0	0
4137	MAPT	microtubule associated protein tau	1213	0.703282	59	16	16	-1.40663	0.159798	0.803535	6	-0.9294	0.352869	0.85286	7	-1.67419	0.094354	0.702612	4	-0.383296	0.701569	0.985661	0	0	1	---	0	0	0	0
4139	MARK1	microtubule affinity regulating kinase 1	1057	0.436049	27	8	4	1.93949	0.0527119	0.63538	0	NA	NA	---	1	2.34367	0.0192824	---	1	-0.439365	0.660488	---	0	0	1	---	0	0	0	0
4140	MARK3	microtubule affinity regulating kinase 3	1250	0.390249	64	23	17	1.11294	0.265953	0.869568	1	-0.0820752	0.9346	---	6	1.3613	0.173669	0.784512	7	-0.129962	0.896617	0.993438	0	0	1	---	0	0	0	0
4141	MARS1	methionyl-tRNA synthetase	1046	0.370839	72	31	21	1.24905	0.211931	0.835536	4	1.95008	0.0514373	0.576846	12	0.904809	0.365778	0.895171	10	2.10548	0.0354907	0.55534	0	0	1	175	0	0	0	1
4143	MAT1A	methionine adenosyltransferase 1A	755	0.297057	19	6	5	1.14887	0.250981	0.858789	0	NA	NA	---	3	0.593576	0.552978	0.95017	0	NA	NA	---	0	0	1	---	0	0	0	0
4144	MAT2A	methionine adenosyltransferase 2A	1307	0.198468	65	27	22	1.19632	0.231792	0.853094	0	NA	NA	---	5	2.05835	0.0397573	0.606516	13	0.156209	0.875893	0.995319	0	0	1	---	0	0	0	0
4147	MATN2	matrilin 2	1305	0.668062	64	27	21	2.20421	0.0276865	0.55688	8	2.04237	0.0413188	0.542243	6	0.839757	0.401201	0.913078	13	0.247138	0.804841	0.995356	0	0	1	---	0	0	0	0
4148	MATN3	matrilin 3	444	0.488304	13	4	3	0.128503	0.897811	0.993438	0	NA	NA	---	1	0.395886	0.692385	---	0	NA	NA	---	0	0	1	---	0	0	0	0
4149	MAX	MYC associated factor X	1186	0.384722	67	23	18	0.929124	0.353017	0.901509	3	0.460557	0.645202	0.948881	9	-0.248349	0.803908	0.983705	6	-0.0372846	0.970264	0.999487	1	1	1	---	0	0	0	0
[truncated: 13,442 more rows]

## Sheet: SV-protein assoc - phospho
								30				9				14				10
					1MB	1MB	1MB	1MB	within gene	within gene	within gene	within gene	100kb upstream	100kb upstream	100kb upstream	100kb upstream	100kb downstream	100kb downstream	100kb downstream	100kb downstream
					# samples bp	CNA+cancer type (t-statistic)	CNA+cancer type (p-value))	CNA+cancer type (p-value))	# samples bp	CNA+cancer type (t-statistic)	CNA+cancer type (p-value))	CNA+cancer type (p-value))	# samples bp	CNA+cancer type (t-statistic)	CNA+cancer type (p-value))	CNA+cancer type (p-value))	# samples bp	CNA+cancer type (t-statistic)	CNA+cancer type (p-value))	CNA+cancer type (p-value))
Feature	Gene	Residue	Entrez ID	# tumor samples with protein data	# samples bp within 1Mb	t	p	fdr	# samples bp	t	p	fdr	# samples bp	t	p	fdr	# samples bp	t	p	fdr	inclusion and order in Figure S2a
8086.AAAS.s462	AAAS	s462	8086	753	37	-1.29965	0.194122	0.840623	0	NA	NA	---	2	-0.633898	0.526342	---	3	0.322211	0.747383	0.988223	---
22848.AAK1.s637	AAK1	s637	22848	591	26	-0.49442	0.621197	0.951566	5	0.0744213	0.940701	0.990568	2	-0.439174	0.6607	---	2	0.676747	0.498837	---	---
22848.AAK1.s846	AAK1	s846	22848	465	22	-1.11165	0.266879	0.887046	3	-0.601365	0.547897	0.968047	2	-1.49943	0.134456	---	1	-1.2856	0.199236	---	---
22848.AAK1.t389	AAK1	t389	22848	912	30	0.966189	0.334209	0.91448	5	1.37776	0.168621	0.821425	2	-0.326415	0.744186	---	2	0.683415	0.49452	---	---
22848.AAK1.t620	AAK1	t620	22848	687	29	0.0272558	0.978264	0.997516	7	0.148295	0.882154	0.986816	3	1.84	0.0662072	0.58936	3	-1.06398	0.287719	0.844339	---
22848.AAK1.t620s624	AAK1	t620s624	22848	514	17	1.30265	0.193288	0.840315	4	0.470285	0.638354	0.977599	3	1.56447	0.118334	0.668629	1	-1.29241	0.196806	---	---
26574.AATF.s203	AATF	s203	26574	411	23	0.578298	0.563389	0.953012	2	1.02116	0.307799	---	7	-0.289854	0.772079	0.988775	2	-0.033782	0.973068	---	---
20.ABCA2.t2413	ABCA2	t2413	20	661	30	-1.26455	0.206486	0.850667	1	-1.38296	0.167149	---	3	-1.76234	0.0784806	0.618339	3	-0.188592	0.850471	0.987072	---
8714.ABCC3.s908	ABCC3	s908	8714	520	25	2.32054	0.0207044	0.5594	3	0.846299	0.397782	0.936551	1	0.293712	0.769098	---	3	1.96799	0.0496094	0.633088	---
10257.ABCC4.s404	ABCC4	s404	10257	581	14	-0.585932	0.558153	0.952939	2	-0.877889	0.380374	---	0	NA	NA	---	1	-0.144051	0.885511	---	---
10257.ABCC4.t646	ABCC4	t646	10257	641	20	-0.0847502	0.932487	0.990873	5	-0.362054	0.717433	0.983826	1	-0.373959	0.708561	---	2	-1.29174	0.196921	---	---
23.ABCF1.s105t108s109	ABCF1	s105t108s109	23	668	46	0.937128	0.349037	0.917434	0	NA	NA	---	1	0.85948	0.390389	---	1	1.11645	0.26464	---	---
23.ABCF1.s109	ABCF1	s109	23	691	71	0.663968	0.506936	0.953672	0	NA	NA	---	2	0.149574	0.881145	---	3	0.517669	0.604858	0.964306	---
23.ABCF1.s140	ABCF1	s140	23	976	92	0.409591	0.682197	0.959258	0	NA	NA	---	3	0.0164668	0.986865	0.99629	2	-0.145394	0.88443	---	---
23.ABCF1.s166	ABCF1	s166	23	827	118	-0.472497	0.636698	0.952129	1	-0.153757	0.877839	---	9	0.00780506	0.993774	0.998497	3	0.958445	0.338122	0.877478	---
23.ABCF1.s228	ABCF1	s228	23	1027	127	1.7674	0.0774617	0.764891	1	0.354002	0.723411	---	7	1.78108	0.0751991	0.611474	3	0.566034	0.571496	0.967682	---
23.ABCF1.t108s109	ABCF1	t108s109	23	846	69	0.697652	0.485589	0.952364	0	NA	NA	---	2	1.82189	0.0688297	---	2	1.75877	0.0789831	---	---
10006.ABI1.s183	ABI1	s183	10006	984	51	-0.381351	0.703026	0.963625	1	0.187765	0.8511	---	16	-1.16772	0.243208	0.82489	6	1.29606	0.195264	0.801217	---
10006.ABI1.s222	ABI1	s222	10006	705	37	-0.948039	0.34344	0.915009	1	-0.132629	0.894525	---	11	-1.22786	0.219915	0.809761	5	1.35426	0.176095	0.782582	---
10006.ABI1.s225	ABI1	s225	10006	1014	70	-0.261946	0.793417	0.977264	1	-0.0492717	0.960713	---	16	0.563344	0.573327	0.953165	12	-1.10333	0.27015	0.844446	---
10006.ABI1.s296	ABI1	s296	10006	471	22	2.36821	0.0182871	0.559281	0	NA	NA	---	7	0.532718	0.594486	0.956379	5	2.26422	0.0240255	0.487876	---
10006.ABI1.t178	ABI1	t178	10006	445	16	0.518169	0.604603	0.951123	1	1.05806	0.290613	---	4	-0.149088	0.881553	0.998437	1	-1.16299	0.245469	---	---
10006.ABI1.t200	ABI1	t200	10006	714	28	-0.296252	0.767125	0.976139	0	NA	NA	---	7	-0.567687	0.570429	0.955234	3	0.455537	0.648864	0.965315	---
10152.ABI2.s183	ABI2	s183	10152	632	27	-0.252697	0.800586	0.976941	1	-1.12407	0.261414	---	1	0.0646602	0.948465	---	0	NA	NA	---	---
10152.ABI2.s368	ABI2	s368	10152	428	18	0.731202	0.465064	0.946679	1	-1.00005	0.317862	---	1	1.19236	0.233792	---	0	NA	NA	---	---
25.ABL1.s16	ABL1	s16	25	747	25	0.15056	0.880364	0.989315	0	NA	NA	---	0	NA	NA	---	2	-0.276683	0.782101	---	---
25.ABL1.s588	ABL1	s588	25	689	30	-0.576962	0.564157	0.952116	1	0.687116	0.492245	---	2	-1.59094	0.112088	---	4	-0.518473	0.604297	0.965626	---
25.ABL1.s702	ABL1	s702	25	713	27	1.21025	0.226592	0.867747	1	1.57132	0.116558	---	1	-0.122699	0.90238	---	1	0.746934	0.455353	---	---
25.ABL1.t871	ABL1	t871	25	747	27	0.287069	0.77414	0.976181	2	0.638346	0.523447	---	2	-0.502629	0.615375	---	3	0.296187	0.767171	0.98763	---
27.ABL2.s616	ABL2	s616	27	577	12	-1.11953	0.263385	0.887488	0	NA	NA	---	0	NA	NA	---	2	-0.680509	0.496459	---	---
3983.ABLIM1.s156	ABLIM1	s156	3983	558	9	0.219284	0.82651	0.982178	6	-0.597556	0.550384	0.965768	1	1.38588	0.166348	---	1	-2.07339	0.0386031	---	---
3983.ABLIM1.s362	ABLIM1	s362	3983	606	9	-0.0652487	0.947998	0.995347	3	-0.644314	0.519619	0.966492	1	0.522476	0.601533	---	1	0.00510948	0.995925	---	---
3983.ABLIM1.s375	ABLIM1	s375	3983	419	4	-0.393138	0.694422	0.962768	2	-0.700631	0.483931	---	0	NA	NA	---	0	NA	NA	---	---
3983.ABLIM1.s395	ABLIM1	s395	3983	499	6	0.336636	0.736536	0.973647	3	-0.704768	0.481289	0.954184	1	0.447318	0.654843	---	0	NA	NA	---	---
3983.ABLIM1.s547	ABLIM1	s547	3983	430	6	-0.799109	0.424675	0.938418	3	-1.03196	0.302678	0.892332	0	NA	NA	---	0	NA	NA	---	---
3983.ABLIM1.s611	ABLIM1	s611	3983	413	9	0.644349	0.519712	0.953672	4	-0.659429	0.509993	0.968845	1	1.05393	0.292541	---	1	-1.14849	0.251442	---	---
3983.ABLIM1.s646	ABLIM1	s646	3983	448	5	-0.390586	0.696292	0.96218	2	-1.00159	0.317092	---	0	NA	NA	---	0	NA	NA	---	---
22885.ABLIM3.s372s373	ABLIM3	s372s373	22885	440	8	0.121748	0.903156	0.99239	0	NA	NA	---	1	-0.572386	0.56736	---	1	1.0246	0.306126	---	---
22885.ABLIM3.s388	ABLIM3	s388	22885	569	12	-0.958125	0.338414	0.916026	0	NA	NA	---	0	NA	NA	---	1	0.58453	0.559099	---	---
22885.ABLIM3.s394	ABLIM3	s394	22885	562	13	-1.39042	0.164963	0.831709	0	NA	NA	---	1	-1.45626	0.14589	---	2	-0.248105	0.804146	---	---
22885.ABLIM3.s503	ABLIM3	s503	22885	471	9	-1.09232	0.275265	0.888434	0	NA	NA	---	1	-0.984205	0.325531	---	2	-0.896661	0.370368	---	---
22885.ABLIM3.s503s504	ABLIM3	s503s504	22885	637	16	-0.754725	0.450697	0.943379	0	NA	NA	---	0	NA	NA	---	2	-0.701001	0.483562	---	---
22885.ABLIM3.s576	ABLIM3	s576	22885	445	10	0.379583	0.70444	0.962865	0	NA	NA	---	1	0.315955	0.752188	---	1	0.142381	0.886845	---	---
29.ABR.s225	ABR	s225	29	468	25	-0.506176	0.612977	0.950713	6	-0.757591	0.449085	0.947246	1	0.359969	0.719036	---	2	-1.29649	0.195459	---	---
29.ABR.s312	ABR	s312	29	410	24	0.0635857	0.949332	0.995561	5	-0.0937997	0.925315	0.988614	0	NA	NA	---	0	NA	NA	---	---
23172.ABRAXAS2.s280	ABRAXAS2	s280	23172	510	18	0.296146	0.767241	0.976146	0	NA	NA	---	0	NA	NA	---	2	-0.316036	0.752107	---	---
31.ACACA.s117	ACACA	s117	31	587	20	-0.541092	0.588653	0.953273	6	-0.00518004	0.995869	0.999288	1	-0.821369	0.411775	---	1	-0.821369	0.411775	---	---
31.ACACA.s66	ACACA	s66	31	423	23	-1.28124	0.200827	0.842727	4	-0.600131	0.548747	0.967043	1	-0.0512808	0.959127	---	2	1.25203	0.211265	---	---
23527.ACAP2.s278	ACAP2	s278	23527	432	31	-1.19859	0.231361	0.874604	0	NA	NA	---	0	NA	NA	---	1	-0.769907	0.441786	---	---
23527.ACAP2.s384	ACAP2	s384	23527	612	39	1.02971	0.30356	0.899648	0	NA	NA	---	2	-0.706856	0.479931	---	0	NA	NA	---	---
23527.ACAP2.s521	ACAP2	s521	23527	914	71	1.03782	0.29963	0.896143	1	-0.358515	0.720042	---	4	1.46768	0.142539	0.721798	3	0.803528	0.421881	0.914788	---
116983.ACAP3.s280	ACAP3	s280	116983	424	18	-1.39631	0.163369	0.832727	0	NA	NA	---	3	-1.87613	0.0613387	0.582832	4	-0.738052	0.4609	0.933205	---
64746.ACBD3.s43	ACBD3	s43	64746	745	25	-0.718618	0.472605	0.947577	3	-0.0626983	0.950024	0.992215	5	-1.35377	0.176228	0.757779	0	NA	NA	---	---
79777.ACBD4.s209	ACBD4	s209	79777	458	9	1.73277	0.0838246	0.766695	0	NA	NA	---	2	0.628593	0.529936	---	2	2.02543	0.0434151	---	---
22985.ACIN1.s1004	ACIN1	s1004	22985	910	54	-1.47338	0.140998	0.813832	2	0.793341	0.427788	---	1	-0.688823	0.491113	---	3	-0.920341	0.357641	0.885983	---
22985.ACIN1.s1161	ACIN1	s1161	22985	434	18	-1.49936	0.134523	0.816595	1	-1.872	0.0618933	---	0	NA	NA	---	0	NA	NA	---	---
22985.ACIN1.s216	ACIN1	s216	22985	642	43	-0.249022	0.803425	0.976617	2	0.125265	0.900354	---	1	-0.178191	0.85863	---	2	0.609844	0.542185	---	---
22985.ACIN1.s240s243	ACIN1	s240s243	22985	867	42	0.508817	0.611011	0.951182	2	-0.899198	0.3688	---	0	NA	NA	---	2	0.818819	0.413118	---	---
22985.ACIN1.s243	ACIN1	s243	22985	482	23	0.58067	0.561741	0.952786	1	0.944555	0.345371	---	0	NA	NA	---	2	-1.11975	0.263393	---	---
22985.ACIN1.s295	ACIN1	s295	22985	749	29	-0.0498601	0.960247	0.997036	2	0.735596	0.46221	---	0	NA	NA	---	0	NA	NA	---	---
22985.ACIN1.s400	ACIN1	s400	22985	688	41	-0.609875	0.54215	0.953335	2	-1.0909	0.275705	---	0	NA	NA	---	3	-0.899842	0.368525	0.892285	---
22985.ACIN1.s410	ACIN1	s410	22985	634	28	-0.389136	0.697308	0.962226	0	NA	NA	---	1	1.22418	0.221345	---	3	-2.21874	0.0268632	0.518982	---
22985.ACIN1.s478	ACIN1	s478	22985	507	22	-1.38442	0.166853	0.83266	1	-0.284047	0.776493	---	0	NA	NA	---	3	-1.53354	0.12578	0.770751	---
22985.ACIN1.s490	ACIN1	s490	22985	648	37	-0.370879	0.710851	0.965188	2	-0.309443	0.757086	---	1	0.9362	0.349526	---	0	NA	NA	---	---
22985.ACIN1.s655	ACIN1	s655	22985	723	35	-0.565496	0.571915	0.952434	1	0.846604	0.397501	---	0	NA	NA	---	3	-1.66276	0.0968022	0.739845	---
22985.ACIN1.s655s657	ACIN1	s655s657	22985	839	35	-0.334363	0.73819	0.974371	1	-0.358411	0.720127	---	0	NA	NA	---	3	-2.04356	0.0413122	0.614602	---
22985.ACIN1.s657	ACIN1	s657	22985	564	33	0.294379	0.768579	0.975453	1	0.346534	0.729073	---	1	1.36117	0.174016	---	2	-2.64002	0.00852456	---	---
22985.ACIN1.s710	ACIN1	s710	22985	1079	60	-0.0348085	0.972239	0.997029	2	1.07874	0.280947	---	1	0.144865	0.884845	---	4	-0.385521	0.699929	0.97997	---
22985.ACIN1.s729	ACIN1	s729	22985	871	44	1.1644	0.244584	0.880023	2	1.54729	0.122162	---	0	NA	NA	---	4	-0.106658	0.915085	0.992889	---
22985.ACIN1.s825	ACIN1	s825	22985	929	43	0.0763548	0.939153	0.992807	1	0.588003	0.556675	---	0	NA	NA	---	4	-1.32036	0.187044	0.789617	---
22985.ACIN1.s837	ACIN1	s837	22985	626	26	1.64964	0.0995256	0.781303	1	0.138385	0.889982	---	0	NA	NA	---	1	1.45867	0.145165	---	---
22985.ACIN1.s838	ACIN1	s838	22985	705	35	1.24976	0.21181	0.856575	2	0.453478	0.650346	---	0	NA	NA	---	3	0.298521	0.765395	0.988547	---
22985.ACIN1.s862	ACIN1	s862	22985	645	33	-0.523478	0.600824	0.951295	1	0.643588	0.520074	---	0	NA	NA	---	1	-0.319161	0.749709	---	---
22985.ACIN1.s863	ACIN1	s863	22985	712	37	-0.523616	0.600711	0.951459	2	0.785762	0.432272	---	0	NA	NA	---	3	-0.724735	0.468857	0.93974	---
22985.ACIN1.s885	ACIN1	s885	22985	440	25	-0.764333	0.445086	0.941253	1	0.0475843	0.96207	---	0	NA	NA	---	1	-0.294821	0.768272	---	---
22985.ACIN1.s898	ACIN1	s898	22985	610	32	-1.03061	0.303139	0.899007	2	-0.815058	0.415363	---	0	NA	NA	---	1	-0.279511	0.779949	---	---
22985.ACIN1.s991	ACIN1	s991	22985	561	29	-0.253206	0.800203	0.976744	1	1.54594	0.12269	---	0	NA	NA	---	1	-0.0544177	0.956622	---	---
22985.ACIN1.t414	ACIN1	t414	22985	402	17	-0.886198	0.376053	0.926251	0	NA	NA	---	1	-0.989845	0.322859	---	2	-0.748845	0.454398	---	---
47.ACLY.s455	ACLY	s455	47	624	52	0.258327	0.796242	0.977872	1	1.36271	0.173475	---	2	-0.130461	0.896245	---	2	-2.33915	0.0196483	---	---
47.ACLY.s481	ACLY	s481	47	1026	92	0.852958	0.393884	0.932866	3	-0.0553534	0.955868	0.994764	5	1.85796	0.0634645	0.589779	6	1.10907	0.267664	0.843309	---
48.ACO1.t628	ACO1	t628	48	453	38	0.159178	0.873602	0.986624	3	-0.949428	0.342922	0.908831	5	-0.105013	0.916413	0.998685	2	-0.903598	0.366701	---	---
58.ACTA1.s35	ACTA1	s35	58	416	6	-0.85716	0.391859	0.932331	0	NA	NA	---	1	-1.57773	0.115401	---	3	-1.51655	0.130152	0.768754	---
60.ACTB.s33	ACTB	s33	60	428	15	-0.464398	0.642602	0.953672	0	NA	NA	---	1	-0.28125	0.778657	---	3	0.0856218	0.931808	0.991315	---
71.ACTG1.s33	ACTG1	s33	71	497	32	-0.973903	0.330587	0.913367	1	-0.618307	0.536662	---	5	0.169604	0.865392	0.994339	5	-1.81061	0.0708159	0.701103	---
86.ACTL6A.s233	ACTL6A	s233	86	972	46	-0.576891	0.564149	0.952285	1	0.248792	0.803575	---	4	-1.26406	0.206515	0.793829	4	-0.774322	0.438931	0.922982	---
87.ACTN1.s140	ACTN1	s140	87	751	24	-0.443776	0.657334	0.954467	2	-0.615417	0.538468	---	3	-0.830204	0.40669	0.902689	5	0.312717	0.754584	0.987883	---
87.ACTN1.s172	ACTN1	s172	87	634	18	-0.279788	0.779733	0.977357	0	NA	NA	---	3	0.456554	0.64815	0.959369	2	0.255511	0.798413	---	---
87.ACTN1.s348	ACTN1	s348	87	574	17	-1.65159	0.099175	0.781336	1	1.32551	0.185538	---	3	-2.22051	0.026781	0.50704	2	1.14479	0.252783	---	---
87.ACTN1.s362	ACTN1	s362	87	614	17	0.0934213	0.9256	0.992294	1	0.0198697	0.984154	---	3	0.104011	0.917195	0.99868	3	0.721347	0.470975	0.940598	---
87.ACTN1.s404	ACTN1	s404	87	745	19	-0.330054	0.741453	0.974152	1	-0.710954	0.477338	---	4	-1.10935	0.267643	0.84349	4	-0.111317	0.911395	0.993535	---
81.ACTN4.s159	ACTN4	s159	81	889	67	-0.695538	0.486903	0.951973	5	-0.129039	0.897356	0.987623	11	-1.23734	0.21629	0.802234	6	1.01286	0.311405	0.858601	---
81.ACTN4.s191	ACTN4	s191	81	625	43	-0.0248224	0.980205	0.997187	5	-0.488879	0.625101	0.980044	7	0.54091	0.588765	0.95505	6	-1.32175	0.186744	0.790747	---
81.ACTN4.s367	ACTN4	s367	81	443	35	1.39782	0.162882	0.833137	2	0.260348	0.794719	---	5	0.605725	0.545014	0.941253	3	1.60539	0.109135	0.749663	---
81.ACTN4.s381	ACTN4	s381	81	513	36	-1.19222	0.233735	0.876807	5	-0.886043	0.376017	0.932523	6	-1.85821	0.0637226	0.590016	3	-0.93296	0.351287	0.88763	---
81.ACTN4.s423	ACTN4	s423	81	882	56	-0.90701	0.364653	0.925075	6	-1.46881	0.142246	0.788714	8	-1.46449	0.143422	0.723381	7	2.07048	0.0387023	0.601507	---
81.ACTN4.s507	ACTN4	s507	81	461	29	-0.811261	0.417644	0.93627	2	-0.564893	0.572428	---	5	-1.14766	0.251719	0.830444	2	1.03645	0.30055	---	---
81.ACTN4.s656	ACTN4	s656	81	628	33	-0.268842	0.788141	0.977739	3	-1.54675	0.122436	0.763729	7	-0.376306	0.706819	0.971924	5	-1.17386	0.240904	0.832541	---
10097.ACTR2.t122	ACTR2	t122	10097	727	23	0.762204	0.446189	0.942455	2	-0.215268	0.829619	---	2	0.16687	0.86752	---	1	0.494845	0.620861	---	---
93973.ACTR8.s132	ACTR8	s132	93973	482	16	-0.449467	0.653302	0.953801	0	NA	NA	---	1	1.33007	0.184141	---	0	NA	NA	---	---
102.ADAM10.t719	ADAM10	t719	102	705	14	1.42998	0.153173	0.820153	0	NA	NA	---	2	1.25781	0.208884	---	0	NA	NA	---	---
6868.ADAM17.s791	ADAM17	s791	6868	888	33	0.986594	0.324114	0.910912	0	NA	NA	---	5	0.615581	0.538331	0.935442	3	0.376095	0.706937	0.980409	---
8754.ADAM9.s758	ADAM9	s758	8754	926	70	1.32224	0.186418	0.836459	2	0.138325	0.890014	---	11	-0.312817	0.754491	0.98363	8	1.30968	0.190633	0.792738	---
8754.ADAM9.s758t761	ADAM9	s758t761	8754	465	20	-2.56631	0.0105985	0.438271	0	NA	NA	---	0	NA	NA	---	1	-0.742918	0.457916	---	---
103.ADAR.s319	ADAR	s319	103	483	6	0.0852295	0.932115	0.991195	0	NA	NA	---	0	NA	NA	---	0	NA	NA	---	---
103.ADAR.s530	ADAR	s530	103	649	12	0.771118	0.440921	0.94103	1	0.948051	0.34346	---	0	NA	NA	---	0	NA	NA	---	---
23536.ADAT1.s42	ADAT1	s42	23536	695	25	1.99882	0.0460215	0.694105	0	NA	NA	---	2	0.948522	0.343198	---	3	2.78242	0.00554386	0.296596	---
112.ADCY6.s54	ADCY6	s54	112	631	24	-0.749342	0.453935	0.942986	0	NA	NA	---	3	-0.815724	0.414971	0.910711	1	-1.13357	0.257411	---	---
112.ADCY6.s576	ADCY6	s576	112	841	38	-1.34079	0.180355	0.833454	0	NA	NA	---	4	-0.245832	0.805873	0.989115	1	-2.04163	0.0415042	---	---
115.ADCY9.s1257	ADCY9	s1257	115	609	21	-1.91397	0.0561012	0.703903	3	-2.16677	0.0306475	0.575272	2	-1.11922	0.263495	---	1	-0.616441	0.537838	---	---
118.ADD1.s12	ADD1	s12	118	529	21	-0.245037	0.806525	0.976746	2	0.230391	0.817879	---	2	-1.36981	0.171341	---	0	NA	NA	---	---
118.ADD1.s358	ADD1	s358	118	941	42	-1.3232	0.186094	0.836282	2	-1.89753	0.0580683	---	2	0.0930859	0.925855	---	0	NA	NA	---	---
118.ADD1.s366	ADD1	s366	118	405	20	-0.365675	0.714804	0.966384	0	NA	NA	---	0	NA	NA	---	0	NA	NA	---	---
118.ADD1.s423	ADD1	s423	118	474	13	0.0850997	0.932219	0.991186	0	NA	NA	---	0	NA	NA	---	0	NA	NA	---	---
118.ADD1.s427	ADD1	s427	118	460	20	0.624673	0.532503	0.954086	1	0.277988	0.78115	---	1	0.277988	0.78115	---	0	NA	NA	---	---
118.ADD1.s465	ADD1	s465	118	401	14	0.437601	0.661918	0.955453	1	0.226844	0.820664	---	1	0.226844	0.820664	---	0	NA	NA	---	---
118.ADD1.s586	ADD1	s586	118	555	36	0.285684	0.775229	0.976436	3	0.234513	0.814674	0.982218	1	0.202934	0.839262	---	1	-0.275835	0.782779	---	---
118.ADD1.s617	ADD1	s617	118	442	14	1.25168	0.211359	0.857112	1	0.399629	0.689626	---	0	NA	NA	---	0	NA	NA	---	---
118.ADD1.s631	ADD1	s631	118	403	13	1.31101	0.190616	0.836546	0	NA	NA	---	0	NA	NA	---	0	NA	NA	---	---
118.ADD1.t429	ADD1	t429	118	601	33	0.771264	0.440858	0.941351	2	0.751668	0.452549	---	1	0.137937	0.890337	---	1	0.246047	0.805731	---	---
118.ADD1.t755	ADD1	t755	118	441	10	-0.9564	0.339403	0.914488	1	-1.84691	0.0654409	---	0	NA	NA	---	0	NA	NA	---	---
119.ADD2.s592	ADD2	s592	119	695	30	-0.689299	0.490869	0.950863	1	-0.141866	0.887228	---	2	-1.83909	0.0663362	---	1	0.0311054	0.975195	---	---
119.ADD2.s596s600	ADD2	s596s600	119	657	19	-0.393159	0.694332	0.962947	1	-0.239116	0.811092	---	0	NA	NA	---	0	NA	NA	---	---
119.ADD2.s596s600s604	ADD2	s596s600s604	119	511	20	-0.436978	0.662316	0.955401	0	NA	NA	---	2	-0.497153	0.619299	---	0	NA	NA	---	---
119.ADD2.s621	ADD2	s621	119	619	22	-1.16432	0.244752	0.879908	0	NA	NA	---	1	-0.811693	0.417286	---	0	NA	NA	---	---
119.ADD2.s693	ADD2	s693	119	496	19	-2.22396	0.0266112	0.594902	0	NA	NA	---	2	-1.20756	0.227805	---	0	NA	NA	---	---
119.ADD2.s697	ADD2	s697	119	465	16	-0.655034	0.512778	0.952055	0	NA	NA	---	1	-0.691599	0.489543	---	1	0.488149	0.62568	---	---
119.ADD2.t711	ADD2	t711	119	592	18	-0.126696	0.899225	0.991782	1	-0.439114	0.660742	---	1	-0.525542	0.599407	---	0	NA	NA	---	---
120.ADD3.s42	ADD3	s42	120	800	21	-1.56014	0.119129	0.79371	0	NA	NA	---	0	NA	NA	---	1	0.13834	0.890007	---	---
120.ADD3.s423	ADD3	s423	120	576	14	-0.584189	0.559326	0.953095	1	0.168823	0.865997	---	0	NA	NA	---	0	NA	NA	---	---
120.ADD3.s442	ADD3	s442	120	596	18	-1.4535	0.146621	0.81892	1	-0.719532	0.472101	---	0	NA	NA	---	1	-2.42166	0.0157535	---	---
120.ADD3.s673	ADD3	s673	120	809	23	0.143551	0.885891	0.990219	0	NA	NA	---	1	-0.0601176	0.952077	---	0	NA	NA	---	---
120.ADD3.s673s677	ADD3	s673s677	120	663	18	-0.461476	0.644611	0.952799	1	0.0581277	0.953665	---	0	NA	NA	---	1	0.731589	0.464683	---	---
120.ADD3.s677	ADD3	s677	120	800	21	-1.51797	0.129423	0.811934	1	0.648167	0.517066	---	1	-0.37706	0.706231	---	1	-2.06814	0.0389529	---	---
120.ADD3.t691	ADD3	t691	120	574	19	-0.0256548	0.979542	0.997203	0	NA	NA	---	1	0.196834	0.844029	---	0	NA	NA	---	---
25960.ADGRA2.s1107	ADGRA2	s1107	25960	658	59	0.477493	0.633172	0.951703	2	-0.299219	0.764869	---	7	1.10001	0.271736	0.849009	6	-0.578937	0.562833	0.966544	---
25960.ADGRA2.s982	ADGRA2	s982	25960	495	43	-0.433795	0.66463	0.955922	2	0.464211	0.642705	---	5	-0.96384	0.335607	0.894366	5	-1.63174	0.103384	0.739371	---
9289.ADGRG1.s201	ADGRG1	s201	9289	485	13	0.0984291	0.921633	0.992025	0	NA	NA	---	0	NA	NA	---	2	0.570736	0.568449	---	---
23266.ADGRL2.s1353	ADGRL2	s1353	23266	443	7	1.01537	0.310494	0.901395	3	0.485502	0.627565	0.98165	0	NA	NA	---	1	0.335408	0.737479	---	---
23284.ADGRL3.s1485	ADGRL3	s1485	23284	434	15	-0.534488	0.593284	0.953411	8	1.01291	0.311679	0.8969	1	-2.11015	0.0354306	---	2	2.68653	0.00750364	---	---
128.ADH5.s351	ADH5	s351	128	777	12	0.817388	0.41396	0.936114	0	NA	NA	---	2	1.03568	0.300678	---	0	NA	NA	---	---
23394.ADNP.s921	ADNP	s921	23394	551	37	0.276906	0.781958	0.977781	2	-0.704403	0.481486	---	3	-0.166075	0.86816	0.993918	2	-0.943859	0.345664	---	---
23394.ADNP.s953s955	ADNP	s953s955	23394	1028	52	0.766971	0.443277	0.941949	3	-1.12098	0.26256	0.890875	2	-0.129337	0.897116	---	4	0.427304	0.669248	0.970218	---
23394.ADNP.s98	ADNP	s98	23394	493	26	1.80647	0.0714701	0.745863	3	-0.0582394	0.953582	0.993902	1	-1.36423	0.173134	---	3	0.866191	0.386817	0.902033	---
121536.AEBP2.s206	AEBP2	s206	121536	783	31	3.25739	0.00117362	0.191431	9	3.28815	0.00105419	0.179739	3	1.54732	0.122196	0.67688	2	-0.440053	0.660022	---	---
121536.AEBP2.s390	AEBP2	s390	121536	478	22	1.02426	0.306241	0.898523	6	0.795026	0.427001	0.946527	3	0.286197	0.774854	0.99033	1	1.68972	0.0917467	---	---
60312.AFAP1.s752	AFAP1	s752	60312	849	31	-2.4135	0.0160134	0.524335	3	-1.02736	0.304546	0.892696	6	-2.13069	0.0334051	0.507477	0	NA	NA	---	---
134265.AFAP1L1.s329	AFAP1L1	s329	134265	543	13	-1.10757	0.268547	0.887234	0	NA	NA	---	0	NA	NA	---	1	-1.2305	0.219054	---	---
134265.AFAP1L1.s747	AFAP1L1	s747	134265	595	14	-0.824537	0.409971	0.93453	0	NA	NA	---	0	NA	NA	---	1	0.381569	0.70292	---	---
134265.AFAP1L1.s98	AFAP1L1	s98	134265	810	19	-0.978377	0.328184	0.914761	2	-0.790016	0.429753	---	0	NA	NA	---	1	0.689106	0.490957	---	---
84632.AFAP1L2.s484	AFAP1L2	s484	84632	461	10	-1.24114	0.215202	0.859635	0	NA	NA	---	0	NA	NA	---	0	NA	NA	---	---
84632.AFAP1L2.s640	AFAP1L2	s640	84632	791	13	-1.76518	0.077924	0.762617	0	NA	NA	---	2	-0.15373	0.877862	---	1	-0.730997	0.465	---	---
4301.AFDN.s1100	AFDN	s1100	4301	588	16	0.338632	0.735009	0.973528	2	-0.369271	0.71206	---	1	0.905159	0.365757	---	1	-0.50617	0.61293	---	---
4301.AFDN.s1136	AFDN	s1136	4301	435	14	1.37304	0.170459	0.832264	1	1.92662	0.0546909	---	0	NA	NA	---	1	0.120723	0.903967	---	---
4301.AFDN.s1175	AFDN	s1175	4301	663	19	2.40432	0.0164793	0.525904	2	2.78503	0.00550699	---	1	2.44668	0.0146795	---	1	1.95197	0.0513676	---	---
4301.AFDN.s1268	AFDN	s1268	4301	684	22	1.85868	0.0635074	0.728351	3	2.17763	0.029779	0.564146	1	1.58152	0.114227	---	1	0.94152	0.346775	---	---
4301.AFDN.s1321	AFDN	s1321	4301	551	17	-0.36007	0.718935	0.967366	3	-0.77937	0.436101	0.939225	1	-0.933284	0.351088	---	1	-0.309721	0.756892	---	---
4301.AFDN.s1505	AFDN	s1505	4301	454	14	1.37043	0.171241	0.83285	1	1.24869	0.212433	---	0	NA	NA	---	0	NA	NA	---	---
4301.AFDN.s1792	AFDN	s1792	4301	627	20	0.0821442	0.934559	0.9914	3	0.131697	0.895267	0.987981	1	-0.807004	0.419974	---	1	0.828213	0.407869	---	---
4301.AFDN.s182	AFDN	s182	4301	486	15	0.898206	0.369528	0.926766	1	-0.323079	0.746777	---	0	NA	NA	---	1	0.754735	0.45078	---	---
4301.AFDN.s217	AFDN	s217	4301	587	18	-0.00384146	0.996936	0.99966	3	-0.865438	0.387157	0.929721	1	0.637881	0.523804	---	1	0.0604527	0.951816	---	---
4301.AFDN.s498	AFDN	s498	4301	595	17	0.0430037	0.965713	0.998709	3	-0.410416	0.681651	0.980772	1	-0.784657	0.432971	---	1	-0.00173322	0.998618	---	---
4301.AFDN.s543	AFDN	s543	4301	516	16	-0.504637	0.614033	0.951178	3	0.29258	0.769962	0.980301	1	1.19636	0.232114	---	1	-1.41259	0.158389	---	---
4301.AFDN.t1204	AFDN	t1204	4301	424	10	0.528698	0.597297	0.950152	0	NA	NA	---	0	NA	NA	---	0	NA	NA	---	---
4301.AFDN.t1345	AFDN	t1345	4301	555	18	-1.04596	0.296042	0.899152	3	-0.94372	0.345729	0.910376	1	-0.02106	0.983206	---	1	-0.514862	0.606857	---	---
4299.AFF1.s219	AFF1	s219	4299	588	19	-0.803614	0.42195	0.937573	3	-0.817143	0.414183	0.939489	0	NA	NA	---	1	-0.968225	0.333337	---	---
4299.AFF1.s595	AFF1	s595	4299	632	24	-0.182573	0.855192	0.984645	5	0.603416	0.546452	0.968	0	NA	NA	---	2	0.359011	0.719709	---	---
4299.AFF1.s757	AFF1	s757	4299	609	19	-1.17569	0.240187	0.880751	5	-1.07037	0.284886	0.883146	0	NA	NA	---	1	0.799737	0.424181	---	---
27125.AFF4.s1043	AFF4	s1043	27125	467	9	-0.211699	0.832436	0.982723	1	-1.44498	0.149151	---	0	NA	NA	---	1	-1.44498	0.149151	---	---
27125.AFF4.s1055	AFF4	s1055	27125	425	9	0.249172	0.803351	0.976797	0	NA	NA	---	0	NA	NA	---	0	NA	NA	---	---
27125.AFF4.s1058	AFF4	s1058	27125	674	17	-1.545	0.122825	0.800769	1	-1.09572	0.2736	---	0	NA	NA	---	2	-0.899577	0.368672	---	---
27125.AFF4.s212	AFF4	s212	27125	560	12	0.171497	0.863896	0.984627	1	0.747972	0.454798	---	0	NA	NA	---	1	0.747972	0.454798	---	---
27125.AFF4.s549	AFF4	s549	27125	864	22	0.976845	0.328923	0.913928	1	0.447555	0.654588	---	0	NA	NA	---	2	1.17141	0.241762	---	---
27125.AFF4.s694	AFF4	s694	27125	935	19	-2.16838	0.030384	0.602753	0	NA	NA	---	0	NA	NA	---	0	NA	NA	---	---
27125.AFF4.s703	AFF4	s703	27125	623	12	-0.547526	0.584217	0.952041	1	0.720267	0.471636	---	0	NA	NA	---	1	0.720267	0.471636	---	---
27125.AFF4.s703s706	AFF4	s703s706	27125	698	17	-0.218973	0.826736	0.982181	1	0.797587	0.425386	---	0	NA	NA	---	1	0.797587	0.425386	---	---
27125.AFF4.s706	AFF4	s706	27125	826	20	-0.27845	0.780738	0.977364	1	0.291909	0.770431	---	0	NA	NA	---	1	0.291909	0.770431	---	---
27125.AFF4.s814	AFF4	s814	27125	890	20	-1.86801	0.0620936	0.72058	1	-0.387928	0.698163	---	0	NA	NA	---	2	-0.243214	0.807896	---	---
27125.AFF4.t336	AFF4	t336	27125	487	10	2.21589	0.0271706	0.59091	1	0.222611	0.823933	---	0	NA	NA	---	1	0.222611	0.823933	---	---
54812.AFTPH.s382	AFTPH	s382	54812	800	31	-0.871298	0.383857	0.929616	2	-0.818079	0.413559	---	1	-0.275868	0.782722	---	1	0.0680509	0.945762	---	---
54812.AFTPH.s411	AFTPH	s411	54812	455	17	1.35523	0.176034	0.829149	0	NA	NA	---	0	NA	NA	---	0	NA	NA	---	---
116987.AGAP1.s315	AGAP1	s315	116987	516	11	-0.659243	0.510039	0.953603	8	-0.879584	0.379501	0.92878	1	0.0619156	0.950654	---	1	-1.11807	0.264069	---	---
116987.AGAP1.s521	AGAP1	s521	116987	882	36	-1.72384	0.0850915	0.771076	15	-2.0249	0.043182	0.609314	0	NA	NA	---	2	0.334404	0.738155	---	---
116987.AGAP1.t836	AGAP1	t836	116987	723	21	0.0946727	0.924601	0.992552	13	-1.52248	0.128333	0.763281	1	0.371229	0.710578	---	1	0.179248	0.857794	---	---
116986.AGAP2.s638	AGAP2	s638	116986	669	36	2.2605	0.024117	0.593358	9	2.93961	0.00340167	0.278393	15	2.76377	0.00587396	0.310463	11	1.541	0.123798	0.77221	---
116988.AGAP3.s372	AGAP3	s372	116988	526	11	-1.95683	0.0509058	0.718554	2	-1.60534	0.109031	---	1	0.206996	0.836094	---	2	-1.2884	0.198186	---	---
116988.AGAP3.s574	AGAP3	s574	116988	805	23	0.60718	0.543905	0.952996	4	-0.413228	0.679551	0.983978	2	0.490608	0.623839	---	3	1.44524	0.148786	0.775138	---
3267.AGFG1.s162	AGFG1	s162	3267	431	12	0.439434	0.660573	0.955076	1	-0.0248406	0.980194	---	0	NA	NA	---	1	0.529554	0.596701	---	---
3267.AGFG1.s167	AGFG1	s167	3267	862	20	-0.609465	0.542379	0.953168	1	0.262894	0.792696	---	0	NA	NA	---	1	-0.00835395	0.993337	---	---
3267.AGFG1.s181	AGFG1	s181	3267	660	22	0.437588	0.661831	0.955483	0	NA	NA	---	1	-0.215986	0.829066	---	1	1.96529	0.0498057	---	---
25909.AHCTF1.s1142	AHCTF1	s1142	25909	570	38	0.00960523	0.99234	0.999146	1	0.256627	0.797561	---	1	0.430479	0.667012	---	1	0.256627	0.797561	---	---
25909.AHCTF1.s1160	AHCTF1	s1160	25909	682	43	0.145511	0.884351	0.98988	1	0.581156	0.56133	---	1	0.0699534	0.944252	---	2	0.598963	0.5494	---	---
25909.AHCTF1.s1214	AHCTF1	s1214	25909	566	35	-0.85038	0.39548	0.932633	0	NA	NA	---	0	NA	NA	---	0	NA	NA	---	---
25909.AHCTF1.s1218	AHCTF1	s1218	25909	590	45	-1.25438	0.210209	0.856392	2	-1.43183	0.152732	---	1	0.456956	0.647874	---	2	0.123525	0.901734	---	---
25909.AHCTF1.s1232	AHCTF1	s1232	25909	802	59	0.330337	0.741233	0.974009	0	NA	NA	---	1	1.16914	0.2427	---	1	-1.14785	0.251378	---	---
25909.AHCTF1.s1295	AHCTF1	s1295	25909	585	34	0.0184859	0.985258	0.998177	1	0.477332	0.633307	---	1	-0.21318	0.831262	---	2	-0.27012	0.787164	---	---
25909.AHCTF1.s1533	AHCTF1	s1533	25909	542	30	-1.67025	0.0954571	0.785048	1	1.22207	0.222222	---	1	-1.55798	0.119831	---	2	-0.47226	0.636935	---	---
25909.AHCTF1.s528	AHCTF1	s528	25909	426	29	-0.401307	0.688399	0.962142	0	NA	NA	---	0	NA	NA	---	0	NA	NA	---	---
27245.AHDC1.s1476	AHDC1	s1476	27245	783	51	-2.72795	0.00651775	0.370377	4	-2.46559	0.0138952	0.473827	0	NA	NA	---	4	-0.728283	0.466661	0.938043	---
27245.AHDC1.s1507	AHDC1	s1507	27245	605	35	-1.0472	0.295436	0.89948	3	-0.309146	0.757319	0.977587	1	-1.64892	0.0996935	---	3	-1.22967	0.219308	0.815663	---
27245.AHDC1.t99	AHDC1	t99	27245	428	19	-0.958078	0.338579	0.915347	1	-0.771176	0.44104	---	0	NA	NA	---	1	0.804728	0.421435	---	---
79026.AHNAK.s1007	AHNAK	s1007	79026	652	38	-0.564233	0.572793	0.951557	1	0.0775089	0.938243	---	3	-0.759029	0.448114	0.918308	4	-1.07281	0.283761	0.8425	---
79026.AHNAK.s1010	AHNAK	s1010	79026	714	38	-0.973619	0.330581	0.913635	2	0.0530651	0.957695	---	3	-2.18129	0.0294924	0.502163	3	1.72129	0.0856379	0.73306	---
79026.AHNAK.s1042	AHNAK	s1042	79026	838	46	-1.40637	0.159989	0.831378	2	0.93867	0.348174	---	3	-1.09736	0.272804	0.847129	5	-1.34127	0.1802	0.784531	---
79026.AHNAK.s1068	AHNAK	s1068	79026	973	59	-1.38872	0.165239	0.831199	4	1.02119	0.307422	0.893446	5	-1.77849	0.0756398	0.6092	5	-0.117788	0.90626	0.993387	---
79026.AHNAK.s1123	AHNAK	s1123	79026	639	38	-0.00931636	0.99257	0.999149	4	-0.260333	0.794692	0.978892	4	0.397754	0.690946	0.970615	2	-0.328804	0.742413	---	---
79026.AHNAK.s1135	AHNAK	s1135	79026	568	33	-0.50772	0.61185	0.951647	1	0.0783439	0.937583	---	3	-0.767543	0.443083	0.917634	4	-0.996692	0.319346	0.863382	---
79026.AHNAK.s1138	AHNAK	s1138	79026	409	27	-0.050988	0.959361	0.997174	1	-0.107681	0.914303	---	2	0.308944	0.757526	---	5	-0.130545	0.896201	0.996097	---
79026.AHNAK.s1158	AHNAK	s1158	79026	474	23	1.38324	0.167257	0.831848	3	2.24799	0.0250457	0.528283	2	-0.278675	0.780618	---	2	0.378142	0.705498	---	---
79026.AHNAK.s1170	AHNAK	s1170	79026	792	41	-2.01843	0.0438882	0.691534	1	0.670981	0.502431	---	4	-1.29309	0.196362	0.774761	4	-1.94897	0.0516572	0.635886	---
79026.AHNAK.s1196	AHNAK	s1196	79026	789	47	0.0111162	0.991134	0.998845	6	0.58125	0.56124	0.969028	4	-0.952207	0.341288	0.889873	5	0.232811	0.815969	0.98955	---
79026.AHNAK.s1263	AHNAK	s1263	79026	776	45	-0.619838	0.535549	0.953531	5	0.2053	0.837392	0.977355	4	-0.67749	0.4983	0.934359	4	-1.4821	0.138727	0.764235	---
79026.AHNAK.s1286	AHNAK	s1286	79026	650	37	-0.0340856	0.97282	0.997044	3	0.87776	0.380404	0.928767	2	0.541208	0.588553	---	5	-1.75915	0.0790301	0.723229	---
79026.AHNAK.s1298	AHNAK	s1298	79026	837	44	-2.22723	0.0262009	0.594788	3	1.34415	0.179269	0.837407	3	-1.91557	0.0557648	0.572775	3	-1.37409	0.169786	0.787243	---
79026.AHNAK.s1344	AHNAK	s1344	79026	720	39	-1.69951	0.0896608	0.779597	1	0.260531	0.79453	---	3	-0.581002	0.561424	0.947659	4	-1.09721	0.27292	0.84269	---
79026.AHNAK.s135	AHNAK	s135	79026	1192	89	-2.00822	0.0448472	0.691793	10	0.36515	0.715065	0.985201	6	-0.824334	0.409917	0.905887	10	-2.7019	0.00699336	0.318943	---
79026.AHNAK.s1391	AHNAK	s1391	79026	781	46	-0.621711	0.534316	0.953842	5	0.191274	0.848362	0.980095	4	-0.76185	0.446383	0.919216	4	-1.49297	0.135854	0.765072	---
79026.AHNAK.s1452	AHNAK	s1452	79026	896	48	-0.787101	0.431433	0.939912	4	0.256986	0.79725	0.977921	4	-1.83069	0.0674823	0.590353	4	-0.846379	0.39757	0.909572	---
79026.AHNAK.s1519	AHNAK	s1519	79026	781	46	-0.835957	0.403438	0.929988	5	0.0174535	0.986079	0.99729	4	-0.684944	0.493586	0.935895	4	-1.5733	0.116061	0.756161	---
79026.AHNAK.s1571	AHNAK	s1571	79026	608	35	-0.965655	0.334607	0.914717	3	-1.15167	0.249919	0.880093	4	-1.21381	0.225301	0.80847	4	0.935044	0.350143	0.891215	---
79026.AHNAK.s1580	AHNAK	s1580	79026	870	47	0.412239	0.680267	0.959455	4	1.42351	0.15495	0.802603	4	-1.35945	0.174361	0.754869	4	1.1986	0.231014	0.821842	---
79026.AHNAK.s1654	AHNAK	s1654	79026	810	50	-0.213958	0.830635	0.982572	6	0.449285	0.653348	0.979304	4	-0.922906	0.356335	0.887165	5	0.126228	0.899583	0.993111	---
79026.AHNAK.s1721	AHNAK	s1721	79026	763	42	-0.61711	0.537349	0.952116	5	0.210821	0.833084	0.975667	4	-0.677258	0.498451	0.931886	4	-1.46604	0.143055	0.768301	---
79026.AHNAK.s1782	AHNAK	s1782	79026	616	29	-1.08386	0.278859	0.891861	2	0.429357	0.667816	---	2	-1.14947	0.250818	---	2	-0.309465	0.757074	---	---
79026.AHNAK.s18	AHNAK	s18	79026	717	36	2.56698	0.0104631	0.44095	3	2.19168	0.0287279	0.559783	3	1.01664	0.30967	0.880755	4	0.510395	0.609934	0.965757	---
79026.AHNAK.s1802	AHNAK	s1802	79026	674	30	-0.604354	0.545815	0.952742	1	0.997882	0.3187	---	3	-0.570363	0.568625	0.954101	4	-0.99788	0.318701	0.864158	---
79026.AHNAK.s1856	AHNAK	s1856	79026	783	45	0.0695394	0.944578	0.994008	6	0.587381	0.55712	0.968451	4	-0.937723	0.348679	0.887262	5	0.254898	0.79887	0.989518	---
79026.AHNAK.s1923	AHNAK	s1923	79026	786	45	0.045307	0.963874	0.998331	6	0.55145	0.581484	0.97919	4	-0.937581	0.348752	0.885669	5	0.235786	0.813661	0.988043	---
79026.AHNAK.s1990	AHNAK	s1990	79026	783	45	0.0467301	0.96274	0.99833	6	0.585521	0.558368	0.968154	4	-0.953132	0.340821	0.890488	5	0.239838	0.810519	0.988542	---
79026.AHNAK.s2057	AHNAK	s2057	79026	763	42	-0.61711	0.537349	0.952116	5	0.210821	0.833084	0.975667	4	-0.677258	0.498451	0.931886	4	-1.46604	0.143055	0.768301	---
79026.AHNAK.s2080	AHNAK	s2080	79026	467	22	1.42862	0.153795	0.818013	3	2.2349	0.0259067	0.53005	2	-0.485403	0.627623	---	2	0.410626	0.681539	---	---
79026.AHNAK.s2092	AHNAK	s2092	79026	680	33	-1.65789	0.0978073	0.780332	3	1.32851	0.184461	0.834973	3	-1.92657	0.0544562	0.57089	3	-1.37084	0.170883	0.788387	---
79026.AHNAK.s210	AHNAK	s210	79026	968	64	-0.542093	0.587881	0.952899	7	0.525126	0.599617	0.981454	5	-1.56388	0.118176	0.669226	6	-1.10287	0.270361	0.843211	---
79026.AHNAK.s2118	AHNAK	s2118	79026	783	45	0.0695394	0.944578	0.994008	6	0.587381	0.55712	0.968451	4	-0.937723	0.348679	0.887262	5	0.254898	0.79887	0.989518	---
79026.AHNAK.s2138	AHNAK	s2138	79026	770	42	-0.98486	0.325006	0.911674	4	1.58046	0.114418	0.777739	2	-1.27615	0.202293	---	4	-1.72569	0.0848088	0.728204	---
79026.AHNAK.s216	AHNAK	s216	79026	877	57	0.522917	0.601166	0.950641	4	-1.14428	0.252824	0.878231	4	1.26717	0.205437	0.792087	7	1.13338	0.257371	0.844345	---
79026.AHNAK.s2185	AHNAK	s2185	79026	578	35	0.316571	0.751685	0.973654	1	0.5351	0.59279	---	3	-1.64235	0.101071	0.649159	3	0.207441	0.83574	0.989373	---
79026.AHNAK.s2252	AHNAK	s2252	79026	788	46	-0.695472	0.486968	0.951677	5	0.198756	0.842506	0.978301	4	-0.791255	0.429037	0.91085	4	-1.66951	0.0954186	0.739427	---
79026.AHNAK.s2287	AHNAK	s2287	79026	688	34	-1.64448	0.100542	0.781615	3	1.32813	0.184584	0.833685	3	-1.91086	0.0564448	0.572802	3	-1.38005	0.168026	0.789608	---
79026.AHNAK.s2313	AHNAK	s2313	79026	710	34	-1.29816	0.19466	0.83965	1	0.127199	0.898819	---	3	-2.23781	0.0255479	0.494772	4	-0.111857	0.910969	0.99346	---
79026.AHNAK.s2387	AHNAK	s2387	79026	922	50	0.349127	0.727075	0.970608	4	0.746339	0.455655	0.948394	4	-0.256558	0.797578	0.990918	5	0.593912	0.552718	0.96164	---
79026.AHNAK.s2454	AHNAK	s2454	79026	472	27	0.784635	0.433069	0.939525	2	1.08989	0.276328	---	4	0.247381	0.804723	0.990579	4	1.3326	0.183319	0.785815	---
79026.AHNAK.s2519	AHNAK	s2519	79026	763	42	-0.61711	0.537349	0.952116	5	0.210821	0.833084	0.975667	4	-0.677258	0.498451	0.931886	4	-1.46604	0.143055	0.768301	---
79026.AHNAK.s2542	AHNAK	s2542	79026	502	21	-1.24416	0.214033	0.860038	1	0.0536838	0.957209	---	1	-1.46237	0.144279	---	1	-1.19302	0.233438	---	---
79026.AHNAK.s256	AHNAK	s256	79026	784	43	-1.87324	0.0614126	0.725097	3	1.18704	0.235578	0.862242	3	-2.60612	0.00933381	0.353431	3	-1.05567	0.29145	0.843718	---
79026.AHNAK.s2580	AHNAK	s2580	79026	933	53	0.013355	0.989347	0.998073	4	0.393256	0.694222	0.981602	5	-0.742593	0.457917	0.917643	5	0.278399	0.780768	0.990017	---
79026.AHNAK.s2600	AHNAK	s2600	79026	644	34	-0.846584	0.397547	0.931274	4	1.56113	0.118993	0.782828	2	-1.26445	0.206533	---	4	-1.68204	0.0930531	0.74389	---
79026.AHNAK.s2647	AHNAK	s2647	79026	770	43	-0.638119	0.523589	0.951863	5	0.194137	0.846121	0.979165	4	-0.714739	0.474991	0.924119	4	-1.26054	0.207863	0.806519	---
79026.AHNAK.s2670	AHNAK	s2670	79026	509	26	-0.507719	0.611875	0.951349	3	0.885816	0.376143	0.931706	2	0.442339	0.658436	---	4	-1.99242	0.0468698	0.615055	---
79026.AHNAK.s2708	AHNAK	s2708	79026	952	58	0.538642	0.590261	0.953424	4	0.388497	0.697736	0.982497	4	-0.754538	0.450715	0.916973	5	1.97249	0.0488469	0.632056	---
79026.AHNAK.s2728	AHNAK	s2728	79026	643	34	-0.846584	0.397547	0.930038	4	1.56113	0.118993	0.770442	2	-1.26445	0.206533	---	4	-1.68204	0.0930531	0.746034	---
79026.AHNAK.s2775	AHNAK	s2775	79026	765	44	-2.19399	0.0285399	0.597102	2	-0.477275	0.633304	---	4	-1.18639	0.235842	0.818511	4	-2.65981	0.00798433	0.336552	---
79026.AHNAK.s2798	AHNAK	s2798	79026	512	27	-0.331027	0.740762	0.974553	3	0.886166	0.375953	0.933496	2	0.654594	0.51303	---	4	-1.95613	0.0510054	0.639176	---
79026.AHNAK.s2836	AHNAK	s2836	79026	692	39	0.0910785	0.927457	0.992111	2	1.45375	0.146477	---	2	-2.10489	0.0356668	---	3	1.29397	0.196116	0.801166	---
79026.AHNAK.s2903	AHNAK	s2903	79026	763	42	-0.61711	0.537349	0.952116	5	0.210821	0.833084	0.975667	4	-0.677258	0.498451	0.931886	4	-1.46604	0.143055	0.768301	---
79026.AHNAK.s2984	AHNAK	s2984	79026	458	24	-1.38756	0.165961	0.832452	2	0.919294	0.358437	---	2	-1.59219	0.112048	---	0	NA	NA	---	---
79026.AHNAK.s3031	AHNAK	s3031	79026	783	47	-0.730029	0.465594	0.946664	5	0.13939	0.889178	0.987118	4	-0.868589	0.385342	0.886322	4	-1.43706	0.151105	0.768509	---
79026.AHNAK.s3054	AHNAK	s3054	79026	552	32	0.101877	0.918892	0.992958	3	0.880457	0.379003	0.929784	2	0.672549	0.501521	---	5	-1.64502	0.100546	0.738043	---
79026.AHNAK.s3092	AHNAK	s3092	79026	755	41	0.961046	0.336841	0.915708	4	0.434422	0.664108	0.978232	4	-0.754142	0.451003	0.916088	4	2.41499	0.0159753	0.396815	---
79026.AHNAK.s3112	AHNAK	s3112	79026	530	25	-0.648684	0.516829	0.953148	1	0.610884	0.541544	---	2	-2.03963	0.041893	---	1	-0.217422	0.827965	---	---
79026.AHNAK.s3159	AHNAK	s3159	79026	693	41	-1.84998	0.0647488	0.732102	2	-0.471133	0.637696	---	4	-1.00516	0.315174	0.881583	4	-2.54598	0.0111155	0.386543	---
79026.AHNAK.s3182	AHNAK	s3182	79026	664	33	-0.991999	0.321565	0.910428	3	0.856861	0.391836	0.933289	3	-1.02631	0.305124	0.876671	4	-1.27789	0.201742	0.80523	---
79026.AHNAK.s3220	AHNAK	s3220	79026	815	50	0.818744	0.413175	0.935539	4	0.401444	0.6882	0.981908	4	-0.749766	0.453615	0.91772	5	2.00132	0.0456928	0.614094	---
79026.AHNAK.s3294	AHNAK	s3294	79026	609	33	0.169869	0.865171	0.984678	2	1.44421	0.149202	---	2	-0.612613	0.540365	---	3	-0.488719	0.625219	0.963634	---
79026.AHNAK.s332	AHNAK	s332	79026	749	42	-0.0563938	0.955043	0.995977	4	1.28344	0.19974	0.84786	4	-0.228901	0.819009	0.99133	4	0.0368949	0.970579	0.99453	---
79026.AHNAK.s3326	AHNAK	s3326	79026	576	30	1.32064	0.187156	0.83467	1	1.07748	0.281728	---	1	-0.659491	0.50985	---	3	0.94673	0.344182	0.884131	---
79026.AHNAK.s337	AHNAK	s337	79026	742	39	-0.640433	0.522092	0.952088	4	-1.29244	0.196615	0.846895	4	-0.495269	0.620559	0.957057	4	0.0986844	0.921416	0.992788	---
79026.AHNAK.s3416	AHNAK	s3416	79026	527	27	-1.18389	0.236999	0.879682	1	0.231332	0.817148	---	3	-1.58154	0.114365	0.663943	3	-0.435973	0.663038	0.969806	---
79026.AHNAK.s3426	AHNAK	s3426	79026	484	30	-1.20043	0.230573	0.87425	0	NA	NA	---	3	-1.4539	0.146636	0.728016	5	0.129953	0.896659	0.996208	---
79026.AHNAK.s3483	AHNAK	s3483	79026	401	26	-0.698351	0.485373	0.952577	1	0.68685	0.492584	---	2	-0.80248	0.422763	---	1	-2.80003	0.00536328	---	---
79026.AHNAK.s3544	AHNAK	s3544	79026	749	41	0.954664	0.34006	0.914858	4	0.426566	0.66982	0.979594	4	-0.755927	0.449934	0.916853	4	2.41616	0.0159266	0.406495	---
79026.AHNAK.s3611	AHNAK	s3611	79026	778	46	-0.603811	0.546148	0.952568	5	0.193351	0.846735	0.978769	4	-0.646328	0.51826	0.932501	4	-1.54516	0.122719	0.770664	---
79026.AHNAK.s3672	AHNAK	s3672	79026	754	40	0.159217	0.873542	0.98681	2	0.206884	0.836157	---	3	-0.764802	0.444632	0.920091	3	0.717086	0.473547	0.941677	---
79026.AHNAK.s3746	AHNAK	s3746	79026	746	41	0.972057	0.331341	0.914017	4	0.454729	0.649438	0.979183	4	-0.757047	0.449264	0.91844	4	2.41023	0.0161867	0.395012	---
79026.AHNAK.s3766	AHNAK	s3766	79026	643	34	-0.846584	0.397547	0.930038	4	1.56113	0.118993	0.770442	2	-1.26445	0.206533	---	4	-1.68204	0.0930531	0.746034	---
79026.AHNAK.s379	AHNAK	s379	79026	594	36	-0.405659	0.685142	0.960791	3	-0.738041	0.460787	0.94277	3	-0.800962	0.42348	0.913579	2	0.540077	0.58935	---	---
79026.AHNAK.s3813	AHNAK	s3813	79026	763	42	-0.731476	0.464716	0.94619	5	0.211156	0.832823	0.978161	4	-0.872402	0.383267	0.889614	4	-1.40325	0.160955	0.773364	---
79026.AHNAK.s3836	AHNAK	s3836	79026	515	27	-0.142176	0.886998	0.990325	3	0.882178	0.3781	0.930918	2	0.706889	0.479961	---	4	-1.78341	0.0751198	0.708418	---
79026.AHNAK.s3874	AHNAK	s3874	79026	761	41	0.964226	0.335243	0.916171	4	0.438036	0.661486	0.979305	4	-0.756791	0.449413	0.918003	4	2.42156	0.0156902	0.411792	---
79026.AHNAK.s3894	AHNAK	s3894	79026	412	17	-0.751656	0.452698	0.944202	1	0.609401	0.542603	---	2	-2.04114	0.0418891	---	1	-0.0722722	0.942421	---	---
79026.AHNAK.s3941	AHNAK	s3941	79026	660	36	-1.85167	0.0645264	0.731466	2	-0.469018	0.639214	---	4	-1.00849	0.313592	0.881045	4	-2.48643	0.0131528	0.411136	---
79026.AHNAK.s3964	AHNAK	s3964	79026	583	31	-1.08381	0.278903	0.89168	3	0.860719	0.389753	0.930495	3	-1.03861	0.299426	0.871151	4	-1.24331	0.214262	0.805511	---
79026.AHNAK.s4002	AHNAK	s4002	79026	775	41	0.637195	0.524188	0.951773	4	0.38723	0.698694	0.981144	4	-0.348733	0.727386	0.974843	4	0.688092	0.491604	0.949751	---
79026.AHNAK.s4022	AHNAK	s4022	79026	643	34	-0.846584	0.397547	0.930038	4	1.56113	0.118993	0.770442	2	-1.26445	0.206533	---	4	-1.68204	0.0930531	0.746034	---
79026.AHNAK.s4069	AHNAK	s4069	79026	763	42	-0.691261	0.489614	0.951152	5	0.215648	0.829321	0.977977	4	-0.79494	0.426899	0.914732	4	-1.63243	0.103007	0.73857	---
79026.AHNAK.s4092	AHNAK	s4092	79026	551	28	-1.12051	0.262994	0.887189	3	0.882197	0.378062	0.931946	3	-0.982045	0.326517	0.895538	4	-1.60611	0.108834	0.749444	---
79026.AHNAK.s41	AHNAK	s41	79026	457	27	-0.957555	0.338806	0.915119	4	0.929931	0.35291	0.909388	2	-3.07186	0.00225747	---	1	0.853871	0.393635	---	---
79026.AHNAK.s4130	AHNAK	s4130	79026	668	37	-0.425958	0.670278	0.955773	1	0.273062	0.784891	---	3	-1.03758	0.299848	0.870381	4	-0.0383337	0.969433	0.995557	---
79026.AHNAK.s4150	AHNAK	s4150	79026	636	35	-0.967478	0.333679	0.91559	4	1.30655	0.191844	0.845932	2	-1.25699	0.209227	---	3	-1.82439	0.068569	0.68866	---
79026.AHNAK.s4197	AHNAK	s4197	79026	763	42	-0.731476	0.464716	0.94619	5	0.211156	0.832823	0.978161	4	-0.872402	0.383267	0.889614	4	-1.40325	0.160955	0.773364	---
79026.AHNAK.s4220	AHNAK	s4220	79026	483	26	-0.256595	0.797603	0.977635	3	0.882746	0.377821	0.933601	2	0.657325	0.511291	---	4	-1.75047	0.0806842	0.724076	---
79026.AHNAK.s4258	AHNAK	s4258	79026	769	41	0.634153	0.526172	0.951256	4	0.387667	0.698371	0.982715	4	-0.348439	0.727607	0.97411	4	0.682866	0.4949	0.950837	---
79026.AHNAK.s4278	AHNAK	s4278	79026	643	34	-0.846584	0.397547	0.930038	4	1.56113	0.118993	0.770442	2	-1.26445	0.206533	---	4	-1.68204	0.0930531	0.746034	---
79026.AHNAK.s4325	AHNAK	s4325	79026	775	45	-0.653727	0.513484	0.951762	5	0.187411	0.851388	0.98027	4	-0.709193	0.478421	0.925117	4	-1.52029	0.128853	0.769244	---
79026.AHNAK.s4360	AHNAK	s4360	79026	538	31	-1.46398	0.143793	0.81659	1	0.927037	0.35433	---	3	-1.1294	0.25924	0.835693	4	-1.74275	0.0819583	0.717006	---
79026.AHNAK.s4386	AHNAK	s4386	79026	798	38	1.11714	0.264274	0.888444	1	0.792198	0.428484	---	2	-1.40521	0.160355	---	4	2.31391	0.0209293	0.46956	---
79026.AHNAK.s440	AHNAK	s440	79026	482	27	-1.44628	0.148762	0.822019	1	0.77023	0.441549	---	3	-0.247972	0.804264	0.990975	4	-1.285	0.199421	0.805211	---
79026.AHNAK.s4406	AHNAK	s4406	79026	643	34	-0.846584	0.397547	0.930038	4	1.56113	0.118993	0.770442	2	-1.26445	0.206533	---	4	-1.68204	0.0930531	0.746034	---
79026.AHNAK.s4425t4430	AHNAK	s4425t4430	79026	487	28	0.329203	0.742146	0.974191	2	1.96418	0.0500885	---	4	-0.928241	0.353751	0.886825	2	-0.659365	0.509979	---	---
79026.AHNAK.s4460	AHNAK	s4460	79026	775	41	0.636008	0.524962	0.951021	4	0.387311	0.698634	0.981734	4	-0.348565	0.727512	0.974497	4	0.686123	0.492843	0.950167	---
79026.AHNAK.s4480	AHNAK	s4480	79026	647	34	-0.896438	0.370357	0.927525	4	1.56097	0.119027	0.768233	2	-1.30731	0.191577	---	4	-1.78831	0.0741997	0.711806	---
79026.AHNAK.s4486	AHNAK	s4486	79026	747	41	-0.512546	0.608423	0.951356	2	0.550742	0.581978	---	3	-2.00381	0.0454565	0.557117	5	0.271358	0.786192	0.991921	---
79026.AHNAK.s4522	AHNAK	s4522	79026	499	31	0.85308	0.394033	0.932468	3	1.44452	0.149234	0.797212	2	-0.60943	0.542523	---	5	1.05048	0.294018	0.843255	---
79026.AHNAK.s4594	AHNAK	s4594	79026	519	27	-0.17515	0.861031	0.983781	1	0.273547	0.784544	---	3	-1.10281	0.27063	0.846596	3	0.44085	0.659509	0.969743	---
79026.AHNAK.s4661	AHNAK	s4661	79026	763	42	-0.731476	0.464716	0.94619	5	0.211156	0.832823	0.978161	4	-0.872402	0.383267	0.889614	4	-1.40325	0.160955	0.773364	---
79026.AHNAK.s4684	AHNAK	s4684	79026	627	34	-1.22818	0.219849	0.865639	3	0.864861	0.387452	0.928251	3	-1.03204	0.302459	0.871974	4	-1.30964	0.190806	0.791091	---
[truncated: 8,530 more rows]

## Sheet: Enriched GO terms protein+mRNA
Category	Term	Count in Selected Genes	Count in Total Population	P-value
GO	cellular response to jasmonic acid stimulus	4	4	1.53093e-07
[truncated: 3,288 more rows]

## Sheet: Terms with genes protein+mRNA
Category	Term	Count in Selected Genes	Count in Total Population	P-value	Gene	Title	Symbol
[truncated: 1,723 more rows]
