# Supplementary material for: Global impact of somatic structural variation on the cancer proteome
Source: Nat Commun. 2023 Sep 13;14:5637. doi: 10.1038/s41467-023-41374-8 (PMC10499989; doi:10.1038/s41467-023-41374-8)
Supplement: Supplementary file 6 — Supplementary Data 3 [file 41467_2023_41374_MOESM6_ESM.xlsx]

## Sheet: SV-mRNA assoc - all data
				1MB	1MB	1MB	1MB	1MB	1MB	within gene	within gene	within gene	within gene	100kb upstream	100kb upstream	100kb upstream	100kb upstream	100kb downstream	100kb downstream	100kb downstream	100kb downstream
				# samples bp	# samples bp	# samples bp	CNA+cancer type (t-statistic)	CNA+cancer type (p-value))	CNA+cancer type (p-value))	# samples bp	CNA+cancer type (t-statistic)	CNA+cancer type (p-value))	CNA+cancer type (p-value))	# samples bp	CNA+cancer type (t-statistic)	CNA+cancer type (p-value))	CNA+cancer type (p-value))	# samples bp	CNA+cancer type (t-statistic)	CNA+cancer type (p-value))	CNA+cancer type (p-value))
Entrez id	Symbol	Gene name	# samples with data	# samples bp	# samples bp gt0.4SD	# samples bp lt-0.4SD	t	p	fdr	# samples bp	t	p	fdr	# samples bp	t	p	fdr	# samples bp	t	p	fdr	inclusion and order in figure 2a	mRNAs correlated (p<0.05) with SV breakpoint in TCGA-ICGC cohort (1Mb)
1	A1BG	alpha-1-B glycoprotein	1413	69	18	26	-0.0972189	0.922567	0.98735	2	-0.663639	0.507031	---	10	0.755263	0.450219	0.856355	9	-1.04608	0.295705	0.786884	---	0
2	A2M	alpha-2-macroglobulin	1413	102	26	42	-2.15795	0.0311023	0.287366	4	-1.78583	0.0743445	0.460643	4	-0.483205	0.629026	0.924351	5	-0.144855	0.884846	0.984002	---	0
9	NAT1	N-acetyltransferase 1	1413	52	19	15	0.721865	0.470498	0.83581	2	1.19051	0.23405	---	6	0.982283	0.326131	0.785858	1	2.72897	0.0064332	---	---	0
10	NAT2	N-acetyltransferase 2	1404	53	18	8	2.45654	0.0141501	0.188493	0	NA	NA	---	4	3.22952	0.00126907	0.0559469	3	1.08691	0.277264	0.778053	356	1
12	SERPINA3	serpin family A member 3	1413	63	14	24	-2.30252	0.0214524	0.238105	1	-1.23065	0.218662	---	7	-1.31556	0.188539	0.662298	6	-0.500919	0.616507	0.923259	---	0
14	AAMP	angio associated migratory cell protein	1413	49	15	18	0.515239	0.606468	0.897723	0	NA	NA	---	4	1.46339	0.143586	0.610471	4	-0.0154348	0.987687	0.998011	---	1
16	AARS1	alanyl-tRNA synthetase	1413	93	42	25	1.82103	0.0688159	0.408949	2	1.62473	0.104446	---	5	0.24955	0.802972	0.963841	9	0.642336	0.520761	0.889933	---	0
18	ABAT	4-aminobutyrate aminotransferase	1413	70	26	24	0.688432	0.491295	0.846363	3	-1.52447	0.127617	0.563567	8	1.82491	0.0682288	0.464461	5	1.61746	0.106006	0.572688	---	0
19	ABCA1	ATP binding cassette subfamily A member 1	1413	41	9	14	-0.316554	0.75163	0.945909	3	-0.100457	0.919996	0.98178	0	NA	NA	---	3	0.536892	0.591428	0.916736	---	0
20	ABCA2	ATP binding cassette subfamily A member 2	1413	79	36	26	-0.747043	0.455163	0.827321	2	-1.18312	0.236964	---	6	-0.551739	0.581216	0.906973	6	-0.483654	0.628708	0.926256	---	0
21	ABCA3	ATP binding cassette subfamily A member 3	1413	82	19	29	-0.52345	0.600745	0.895087	1	-0.727557	0.467007	---	3	1.31522	0.188652	0.661916	4	-0.350288	0.726176	0.951513	---	0
22	ABCB7	ATP binding cassette subfamily B member 7	1413	41	14	16	-2.21122	0.0271824	0.269018	1	-2.58946	0.00971277	---	5	-0.833134	0.404912	0.834624	0	NA	NA	---	---	---
23	ABCF1	ATP binding cassette subfamily F member 1	1413	166	84	41	3.6246	0.000299819	0.0198665	1	0.863324	0.388108	---	10	2.06039	0.0395463	0.368534	5	0.275353	0.783086	0.964714	67	0
25	ABL1	ABL proto-oncogene 1, non-receptor tyrosine kinase	1413	73	27	28	-0.283929	0.776507	0.952905	4	-0.26005	0.794863	0.950643	2	0.939603	0.347584	---	10	-1.29418	0.195818	0.700737	---	0
26	AOC1	amine oxidase, copper containing 1	1400	75	19	18	-1.2772	0.201745	0.627846	1	0.573124	0.566654	---	2	-1.39195	0.164161	---	7	-0.959981	0.337233	0.817709	---	0
27	ABL2	ABL proto-oncogene 2, non-receptor tyrosine kinase	1413	63	30	15	0.251411	0.801534	0.96026	3	0.464514	0.642352	0.914851	3	-0.786316	0.431816	0.846416	5	0.584887	0.558718	0.903536	---	0
28	ABO	ABO, alpha 1-3-N-acetylgalactosaminyltransferase and alpha 1-3-galactosyltransferase	1406	70	24	14	-0.25799	0.796453	0.958936	2	0.221547	0.824699	---	3	0.407921	0.683395	0.937158	5	-1.2231	0.221501	0.734536	---	1
29	ABR	active BCR-related	1413	128	38	33	0.205636	0.837105	0.96766	29	0.705192	0.480808	0.84654	10	1.47569	0.140253	0.606224	9	0.305637	0.759927	0.957234	---	-1
30	ACAA1	acetyl-CoA acyltransferase 1	1413	44	15	15	-2.20519	0.0276036	0.270929	1	-2.16785	0.030339	---	1	-1.28606	0.198634	---	4	-0.322125	0.747407	0.953588	---	0
31	ACACA	acetyl-CoA carboxylase alpha	1413	68	29	20	1.12208	0.26202	0.689387	15	0.531648	0.595054	0.903199	8	0.687903	0.491628	0.877294	4	0.422487	0.672735	0.939619	---	---
32	ACACB	acetyl-CoA carboxylase beta	1413	67	19	24	1.04866	0.294517	0.713373	5	1.52386	0.12777	0.563362	9	1.08423	0.278452	0.75332	5	-1.07462	0.282733	0.780249	---	0
33	ACADL	acyl-CoA dehydrogenase, long chain	1412	39	14	14	-1.47439	0.140603	0.549701	0	NA	NA	---	3	-1.92504	0.0544274	0.424719	5	-1.09312	0.274532	0.776567	---	0
34	ACADM	acyl-CoA dehydrogenase, C-4 to C-12 straight chain	1413	44	12	17	-1.3343	0.182324	0.604187	3	-1.18643	0.235655	0.709474	3	-0.173452	0.862322	0.978084	3	-0.45085	0.652168	0.933515	---	0
35	ACADS	acyl-CoA dehydrogenase, C-2 to C-3 short chain	1413	70	16	25	-0.744595	0.456642	0.827767	1	0.78447	0.432898	---	1	-1.02115	0.307362	---	4	0.951136	0.3417	0.820081	---	0
36	ACADSB	acyl-CoA dehydrogenase, short/branched chain	1413	45	11	15	0.0746875	0.940474	0.992141	0	NA	NA	---	4	0.684475	0.493789	0.878656	3	-0.979242	0.327631	0.809655	---	0
37	ACADVL	acyl-CoA dehydrogenase, very long chain	1413	91	30	34	2.39776	0.0166267	0.205524	2	1.79647	0.0726356	---	12	-0.474128	0.635483	0.925981	17	2.59544	0.00954625	0.189785	---	0
38	ACAT1	acetyl-CoA acetyltransferase 1	1413	52	20	18	-0.0155688	0.987581	1.00317	0	NA	NA	---	4	-0.470419	0.638129	0.926897	5	0.5635	0.573185	0.911198	---	0
39	ACAT2	acetyl-CoA acetyltransferase 2	1413	60	23	20	-1.70999	0.0874902	0.453276	1	-1.51593	0.129764	---	10	-0.707144	0.479595	0.869062	1	-0.57955	0.562311	---	---	0
47	ACLY	ATP citrate lyase	1413	112	44	36	0.517895	0.604614	0.896784	4	1.06641	0.286421	0.749439	9	0.58392	0.559368	0.898826	8	1.8114	0.0702936	0.489645	---	-1
48	ACO1	aconitase 1	1413	99	30	40	1.73547	0.0828789	0.442604	3	-0.294482	0.768433	0.94357	12	0.977177	0.328651	0.786852	3	2.47002	0.0136297	0.226619	---	0
50	ACO2	aconitase 2	1413	94	32	31	-0.448678	0.653733	0.911578	5	-2.35681	0.0185702	0.251319	5	1.27825	0.201373	0.675597	12	0.609628	0.542208	0.897045	---	0
51	ACOX1	acyl-CoA oxidase 1	1413	99	50	29	0.745435	0.456135	0.828209	0	NA	NA	---	9	0.602944	0.546644	0.896466	10	-0.54216	0.587795	0.914415	---	0
52	ACP1	acid phosphatase 1, soluble	1413	48	23	11	0.752616	0.451808	0.824815	2	-1.35009	0.177205	---	7	0.893735	0.371618	0.809282	4	-0.0632635	0.949566	0.997144	---	0
53	ACP2	acid phosphatase 2, lysosomal	1413	94	35	32	0.77655	0.437556	0.814791	1	0.441445	0.65896	---	4	-0.924759	0.355251	0.79838	5	0.958456	0.337999	0.818242	---	0
54	ACP5	acid phosphatase 5, tartrate resistant	1412	106	32	32	-0.022654	0.98193	1.00185	1	-0.36458	0.71548	---	8	0.426093	0.670106	0.935361	10	0.609868	0.542049	0.897029	---	0
55	ACP3	acid phosphatase, prostate	1410	52	19	18	1.06115	0.288808	0.708775	5	2.12748	0.0335556	0.327283	1	-0.209464	0.834117	---	4	-0.350439	0.726063	0.951573	---	0
58	ACTA1	actin, alpha 1, skeletal muscle	1412	47	9	7	0.968882	0.332772	0.74405	0	NA	NA	---	3	1.78415	0.0746165	0.480562	3	1.26349	0.206625	0.714249	---	0
59	ACTA2	actin, alpha 2, smooth muscle, aorta	1413	63	21	21	0.707122	0.479609	0.840868	4	-0.116853	0.906993	0.979733	4	0.398408	0.69039	0.939954	6	1.00555	0.314807	0.800913	---	0
60	ACTB	actin beta	1413	71	21	22	-0.248029	0.804148	0.961453	2	-0.684485	0.493783	---	3	0.63427	0.526009	0.890243	11	0.40699	0.684077	0.941637	---	0
71	ACTG1	actin gamma 1	1413	104	36	39	-0.239368	0.810856	0.961432	2	0.895094	0.370891	---	10	-0.698116	0.485221	0.872244	13	-0.592743	0.553449	0.901828	---	---
72	ACTG2	actin, gamma 2, smooth muscle, enteric	1413	57	17	17	0.344282	0.730686	0.93829	0	NA	NA	---	0	NA	NA	---	4	0.676088	0.499097	0.883125	---	0
81	ACTN4	actinin alpha 4	1413	107	51	24	2.26132	0.0238929	0.251282	8	2.70745	0.00686309	0.148185	15	2.12767	0.0335399	0.344541	11	2.03122	0.0424221	0.388804	---	0
86	ACTL6A	actin like 6A	1413	76	37	16	0.39194	0.695163	0.926424	1	-2.0859	0.0371695	---	5	-0.321226	0.748088	0.955667	5	-0.581789	0.560803	0.904589	---	0
87	ACTN1	actinin alpha 1	1413	54	17	14	0.841744	0.400076	0.792605	5	0.731353	0.464686	0.843353	7	0.0558313	0.955484	0.994959	8	2.12872	0.0334522	0.352704	---	0
88	ACTN2	actinin alpha 2	1413	53	18	12	0.778576	0.436362	0.813253	5	1.03147	0.302497	0.754509	1	0.125223	0.900365	---	3	-0.415044	0.678174	0.940748	---	0
89	ACTN3	actinin alpha 3 (gene/pseudogene)	1399	109	36	20	0.346667	0.728895	0.937705	1	6.87676	9.2521e-12	---	6	0.126984	0.898972	0.985052	10	0.271372	0.786145	0.964617	---	0
90	ACVR1	activin A receptor type 1	1413	42	16	15	0.565438	0.571867	0.882641	2	1.64514	0.100167	---	4	-0.508785	0.610983	0.916782	3	-1.02833	0.303972	0.794597	---	0
91	ACVR1B	activin A receptor type 1B	1413	80	32	24	0.0223623	0.982162	1.00189	1	-0.696603	0.486167	---	3	-1.12609	0.260323	0.733856	5	0.325769	0.744648	0.953417	---	0
95	ACY1	aminoacylase 1	1374	63	17	26	-0.164239	0.869568	0.975531	1	0.293877	0.768897	---	4	0.651805	0.514637	0.887852	7	1.67282	0.0945927	0.54808	---	0
97	ACYP1	acylphosphatase 1	1413	50	23	17	-0.187809	0.851054	0.971061	0	NA	NA	---	2	-0.636308	0.52468	---	2	0.484341	0.62822	---	---	0
98	ACYP2	acylphosphatase 2	1413	59	21	22	0.808231	0.419095	0.802084	15	2.66644	0.00775449	0.158365	7	-2.20197	0.0278305	0.313671	4	0.0743211	0.940766	0.994699	---	1
100	ADA	adenosine deaminase	1412	85	22	26	0.983267	0.325647	0.739471	0	NA	NA	---	9	0.660998	0.508723	0.885835	5	1.77904	0.0754511	0.501947	---	0
101	ADAM8	ADAM metallopeptidase domain 8	1413	50	15	14	0.447705	0.654436	0.911323	0	NA	NA	---	4	-0.27324	0.784709	0.961432	7	0.524529	0.599994	0.919787	---	0
102	ADAM10	ADAM metallopeptidase domain 10	1413	54	17	19	-1.3644	0.172663	0.590549	5	0.054503	0.956542	0.992509	6	-1.84825	0.0647774	0.454698	2	-0.0196874	0.984296	---	---	0
103	ADAR	adenosine deaminase, RNA specific	1413	61	30	15	1.55961	0.119079	0.513682	1	2.14154	0.0324038	---	8	0.699384	0.484429	0.872264	3	1.42792	0.15354	0.650632	---	0
104	ADARB1	adenosine deaminase, RNA specific B1	1413	73	21	20	-0.925971	0.354621	0.760628	3	-0.0295458	0.976434	0.997055	4	-0.189504	0.849725	0.974342	6	-0.650755	0.515312	0.888346	---	0
109	ADCY3	adenylate cyclase 3	1413	53	19	20	0.0827954	0.934026	0.990959	5	0.0588338	0.953093	0.992206	9	0.92143	0.356985	0.80032	8	-0.387687	0.698307	0.943139	---	0
111	ADCY5	adenylate cyclase 5	1413	82	24	27	-0.483962	0.628489	0.904478	7	-0.488963	0.624945	0.911633	7	0.0646888	0.948431	0.995423	5	-1.46216	0.143922	0.63736	---	0
112	ADCY6	adenylate cyclase 6	1413	85	28	24	-1.41391	0.157611	0.574447	0	NA	NA	---	5	-2.14753	0.031923	0.334842	5	-0.192063	0.847721	0.974724	---	0
113	ADCY7	adenylate cyclase 7	1413	54	17	19	1.00755	0.313846	0.731502	3	0.688761	0.491088	0.852959	3	0.841954	0.399958	0.831732	4	1.48518	0.137722	0.627759	---	0
115	ADCY9	adenylate cyclase 9	1413	67	21	25	0.19943	0.841956	0.968698	5	-0.766557	0.443475	0.840167	5	0.177961	0.858779	0.977313	4	0.18744	0.851343	0.975708	---	0
117	ADCYAP1R1	ADCYAP receptor type I	1413	52	19	13	1.7249	0.0847667	0.44666	3	0.125164	0.900412	0.978415	3	3.16372	0.00159129	0.0642269	5	0.906146	0.365015	0.828437	817	0
118	ADD1	adducin 1	1413	70	24	24	0.555034	0.57896	0.886411	4	1.30577	0.191847	0.653387	5	0.0299937	0.976076	0.997023	4	0.213537	0.830939	0.972119	---	-1
119	ADD2	adducin 2	1413	57	17	15	-0.303839	0.761296	0.948334	2	0.148277	0.882146	---	2	-1.97066	0.0489599	---	1	0.209631	0.833986	---	---	0
120	ADD3	adducin 3	1413	46	14	19	-0.711376	0.47697	0.839004	5	-1.11463	0.265202	0.735776	1	0.744688	0.456586	---	2	-0.438447	0.661131	---	---	0
123	PLIN2	perilipin 2	1413	89	30	36	-0.52549	0.599326	0.894183	5	0.135225	0.892454	0.978224	4	-0.274905	0.78343	0.960751	4	0.919494	0.357996	0.826272	---	1
124	ADH1A	alcohol dehydrogenase 1A (class I), alpha polypeptide	1398	30	13	5	1.67399	0.0943593	0.467827	0	NA	NA	---	4	0.863397	0.388069	0.821596	2	-0.119244	0.9051	---	---	0
125	ADH1B	alcohol dehydrogenase 1B (class I), beta polypeptide	1410	31	3	17	-0.317498	0.750913	0.945778	2	-0.528784	0.597039	---	4	0.625972	0.531436	0.891723	1	-0.615841	0.5381	---	---	-1
126	ADH1C	alcohol dehydrogenase 1C (class I), gamma polypeptide	1408	32	6	9	0.704836	0.481031	0.841926	0	NA	NA	---	4	0.296844	0.76663	0.95895	3	-0.248346	0.803903	0.970024	---	-1
127	ADH4	alcohol dehydrogenase 4 (class II), pi polypeptide	1397	32	13	4	1.93468	0.0532346	0.363667	0	NA	NA	---	3	3.18441	0.00148297	0.0613047	3	-0.600398	0.548339	0.898878	818	0
128	ADH5	alcohol dehydrogenase 5 (class III), chi polypeptide	1413	32	12	12	0.00578811	0.995383	1.00462	0	NA	NA	---	5	0.411081	0.681076	0.936235	2	0.931028	0.352	---	---	0
130	ADH6	alcohol dehydrogenase 6 (class V)	1397	31	11	6	1.33918	0.180732	0.602012	0	NA	NA	---	3	-0.695741	0.486709	0.873341	5	1.39045	0.164616	0.665797	---	0
131	ADH7	alcohol dehydrogenase 7 (class IV), mu or sigma polypeptide	1398	31	9	1	1.79038	0.0736121	0.420457	2	1.49838	0.134264	---	5	0.0170303	0.986415	0.998703	3	0.654643	0.512807	0.887089	---	1
132	ADK	adenosine kinase	1413	45	16	15	-2.39018	0.0169721	0.208127	15	-0.776435	0.437624	0.838347	2	-2.94061	0.0033297	---	8	0.409028	0.682582	0.941633	---	0
133	ADM	adrenomedullin	1413	56	20	18	0.691467	0.489387	0.845908	0	NA	NA	---	5	0.404694	0.685765	0.938469	4	-0.722728	0.469969	0.879074	---	0
141	ADPRH	ADP-ribosylarginine hydrolase	1413	47	12	21	0.70051	0.483726	0.843488	1	-0.877776	0.380216	---	3	2.51705	0.0119457	0.202434	3	0.541861	0.588001	0.914142	---	0
142	PARP1	poly(ADP-ribose) polymerase 1	1413	47	19	13	1.33726	0.181355	0.602784	1	0.593354	0.55304	---	0	NA	NA	---	3	0.23198	0.816588	0.970675	---	1
143	PARP4	poly(ADP-ribose) polymerase family member 4	1413	58	24	20	-0.993088	0.32084	0.735805	5	-1.21328	0.225229	0.695862	0	NA	NA	---	8	0.112626	0.910343	0.988783	---	0
150	ADRA2A	adrenoceptor alpha 2A	1412	26	12	7	-0.145963	0.883972	0.979378	0	NA	NA	---	1	0.875325	0.381548	---	5	0.147152	0.883033	0.983536	---	0
156	GRK2	G protein-coupled receptor kinase 2	1215	85	47	17	1.56126	0.118727	0.513307	1	1.01983	0.308016	---	14	1.14965	0.250518	0.726265	10	2.19231	0.0285493	0.327197	---	0
157	GRK3	G protein-coupled receptor kinase 3	1215	54	19	17	0.848078	0.396564	0.790109	9	1.02756	0.304367	0.755508	2	-0.645072	0.519004	---	3	-0.0462346	0.963131	0.998013	---	0
158	ADSL	adenylosuccinate lyase	1413	81	42	17	0.500219	0.617	0.902412	1	-1.26114	0.207468	---	3	-0.876421	0.380952	0.817538	7	0.861909	0.388886	0.841358	---	0
159	ADSS2	adenylosuccinate synthase	1413	69	26	26	0.519671	0.603376	0.896671	1	-1.06818	0.285623	---	4	-0.488811	0.625052	0.922825	8	-0.71472	0.474902	0.880334	---	0
160	AP2A1	adaptor related protein complex 2 subunit alpha 1	1413	71	25	26	0.693335	0.488215	0.845301	1	0.843924	0.398857	---	6	-0.40274	0.687201	0.938178	5	0.607649	0.543519	0.897357	---	0
161	AP2A2	adaptor related protein complex 2 subunit alpha 2	1413	90	34	29	1.42802	0.153512	0.568907	2	0.459443	0.645987	---	5	1.19569	0.232019	0.708573	12	-1.11838	0.263596	0.770165	---	-1
162	AP1B1	adaptor related protein complex 1 subunit beta 1	1413	188	76	64	-0.423066	0.672312	0.915167	4	-0.403879	0.686364	0.923148	3	0.768355	0.442406	0.850158	7	0.105856	0.915712	0.989593	---	0
163	AP2B1	adaptor related protein complex 2 subunit beta 1	1413	64	25	26	0.519879	0.603231	0.896542	10	-0.439258	0.660543	0.91608	3	2.1386	0.0326417	0.339104	4	-0.334436	0.738101	0.952563	---	0
164	AP1G1	adaptor related protein complex 1 subunit gamma 1	1413	71	32	25	2.5378	0.0112632	0.1685	3	1.91129	0.0561722	0.415924	6	2.52219	0.0117732	0.200649	6	-0.525082	0.59961	0.919785	---	1
165	AEBP1	AE binding protein 1	1413	76	31	24	2.06032	0.0395528	0.323441	2	1.25681	0.209032	---	11	1.36593	0.172181	0.641824	5	0.549549	0.582717	0.912555	---	0
166	TLE5	amino-terminal enhancer of split	1413	97	32	27	-0.294426	0.768476	0.951062	0	NA	NA	---	6	-1.25691	0.208996	0.684074	8	1.40703	0.159642	0.6597	---	0
173	AFM	afamin	1399	49	12	3	0.0838065	0.933222	0.990855	2	-0.55701	0.577611	---	4	-0.464937	0.64205	0.928528	2	0.458214	0.646871	---	---	1
175	AGA	aspartylglucosaminidase	1413	47	17	13	0.114765	0.908648	0.984395	0	NA	NA	---	3	0.138178	0.89012	0.984471	4	0.65461	0.512827	0.886996	---	0
176	ACAN	aggrecan	1410	42	16	15	-0.119399	0.904976	0.984147	2	-1.09077	0.275564	---	1	-0.436194	0.662764	---	4	1.52928	0.126423	0.608169	---	0
178	AGL	amylo-alpha-1, 6-glucosidase, 4-alpha-glucanotransferase	1413	39	14	10	1.91226	0.0560484	0.371386	2	0.31184	0.755209	---	4	1.00588	0.314648	0.777476	6	1.64071	0.101084	0.561799	---	0
182	JAG1	jagged 1	1413	56	23	21	-2.51238	0.0121041	0.17514	5	-1.53986	0.123821	0.559918	13	-3.36682	0.000781119	0.0405741	7	-0.0368684	0.970595	0.998412	1144	0
183	AGT	angiotensinogen	1413	49	15	20	-1.46637	0.142772	0.552722	0	NA	NA	---	2	-1.03253	0.302005	---	4	-1.74071	0.0819557	0.524551	---	0
185	AGTR1	angiotensin II receptor type 1	1413	57	11	21	-0.958039	0.338209	0.747226	0	NA	NA	---	1	0.404074	0.68622	---	5	-0.236978	0.812709	0.970781	---	0
186	AGTR2	angiotensin II receptor type 2	1397	51	11	11	-0.436958	0.66221	0.914396	0	NA	NA	---	3	-0.499411	0.617569	0.919504	4	-0.93466	0.350127	0.822521	---	---
189	AGXT	alanine--glyoxylate and serine--pyruvate aminotransferase	1400	78	17	11	0.963783	0.335323	0.745866	0	NA	NA	---	5	0.583683	0.559529	0.898722	0	NA	NA	---	---	1
191	AHCY	adenosylhomocysteinase	1413	102	44	29	1.73563	0.0828511	0.442608	3	2.57935	0.0100004	0.182492	7	0.915581	0.360045	0.80281	15	-0.0430019	0.965706	0.997491	773	0
196	AHR	aryl hydrocarbon receptor	1413	67	20	30	-0.721598	0.470663	0.835621	11	-1.43316	0.152037	0.601869	7	-1.03343	0.301583	0.770862	4	-0.362738	0.716856	0.948633	---	0
197	AHSG	alpha 2-HS glycoprotein	1402	73	20	10	1.09763	0.272556	0.695997	2	-0.189905	0.849411	---	5	0.0625132	0.950163	0.994533	19	1.28428	0.199261	0.705267	---	0
199	AIF1	allograft inflammatory factor 1	1413	233	70	83	0.155522	0.876432	0.978539	0	NA	NA	---	7	-1.17477	0.240288	0.715712	7	-0.630613	0.528397	0.893557	---	0
202	CRYBG1	crystallin beta-gamma domain containing 1	1215	45	20	4	1.75102	0.0801983	0.437057	6	0.0226345	0.981946	0.998179	4	-0.35523	0.72248	0.94768	11	1.69713	0.0899321	0.541218	---	0
203	AK1	adenylate kinase 1	1413	64	23	22	-1.60929	0.107778	0.491723	1	-1.09083	0.275534	---	3	-0.279014	0.780275	0.960629	4	-0.903376	0.366482	0.829098	---	0
204	AK2	adenylate kinase 2	1413	108	44	37	2.36696	0.0180709	0.216612	9	0.753011	0.45157	0.840583	4	1.30569	0.191873	0.664437	6	1.80867	0.0707179	0.490039	---	0
205	AK4	adenylate kinase 4	1413	52	20	20	-0.482741	0.629355	0.904966	5	0.37283	0.709332	0.929724	4	-1.58479	0.113242	0.563239	2	-1.19869	0.23085	---	---	0
207	AKT1	AKT serine/threonine kinase 1	1413	80	37	24	1.63104	0.103108	0.484005	0	NA	NA	---	6	-0.318344	0.750272	0.956208	4	1.86799	0.0619735	0.468435	---	0
208	AKT2	AKT serine/threonine kinase 2	1413	114	47	30	0.31172	0.7553	0.945902	5	-2.08098	0.0376183	0.342684	9	0.78217	0.434247	0.846322	5	0.674012	0.500416	0.883503	1036	0
210	ALAD	aminolevulinate dehydratase	1413	52	18	20	-0.352417	0.724579	0.937701	0	NA	NA	---	2	0.914245	0.360746	---	6	0.138506	0.889861	0.984373	---	-1
211	ALAS1	5'-aminolevulinate synthase 1	1413	68	25	22	-0.594307	0.552403	0.873201	1	0.978249	0.328121	---	2	-0.00741915	0.994081	---	6	-1.30065	0.193594	0.697776	---	1
213	ALB	albumin	1410	52	12	10	-0.284667	0.775942	0.952741	2	-1.11228	0.266211	---	5	0.120962	0.903738	0.986474	4	-0.17065	0.864524	0.980132	---	1
214	ALCAM	activated leukocyte cell adhesion molecule	1413	59	19	22	-0.0505155	0.959719	0.996845	9	0.384978	0.700312	0.926923	7	-0.781637	0.434561	0.84638	7	-0.774706	0.438645	0.865166	---	0
215	ABCD1	ATP binding cassette subfamily D member 1	1413	48	17	14	2.23964	0.0252716	0.258389	1	0.298771	0.765159	---	5	2.71266	0.00675652	0.151445	1	4.33487	1.56312e-05	---	---	---
216	ALDH1A1	aldehyde dehydrogenase 1 family member A1	1413	47	19	16	1.25857	0.208397	0.635355	8	0.854708	0.392859	0.812283	3	-0.424072	0.671579	0.935013	6	1.11386	0.26553	0.771491	---	0
217	ALDH2	aldehyde dehydrogenase 2 family member	1413	59	25	15	1.19173	0.233569	0.657683	3	0.36251	0.717026	0.933322	5	1.00969	0.31282	0.776492	4	1.49358	0.135512	0.624333	---	0
218	ALDH3A1	aldehyde dehydrogenase 3 family member A1	1410	79	25	22	-0.292026	0.770311	0.951274	0	NA	NA	---	8	-0.00932443	0.992562	0.999337	5	-1.10008	0.271489	0.775277	---	0
219	ALDH1B1	aldehyde dehydrogenase 1 family member B1	1413	55	26	12	1.30477	0.192187	0.615468	0	NA	NA	---	6	-0.128663	0.897643	0.985312	0	NA	NA	---	---	0
220	ALDH1A3	aldehyde dehydrogenase 1 family member A3	1413	74	25	27	-0.748006	0.454583	0.827143	3	-1.25152	0.210956	0.674606	2	1.86062	0.0630083	---	7	0.470217	0.638274	0.930176	---	0
221	ALDH3B1	aldehyde dehydrogenase 3 family member B1	1413	146	48	49	0.697016	0.485909	0.844624	4	1.0937	0.274277	0.740613	5	0.11487	0.908565	0.987143	6	1.39754	0.162473	0.662042	---	0
223	ALDH9A1	aldehyde dehydrogenase 9 family member A1	1413	53	16	25	-1.22785	0.21971	0.646237	2	0.202463	0.839584	---	7	-0.825133	0.409437	0.835163	3	-1.3463	0.178424	0.685342	---	0
224	ALDH3A2	aldehyde dehydrogenase 3 family member A2	1413	80	28	32	-0.517073	0.605188	0.896688	3	-0.0407722	0.967483	0.996006	7	-1.00408	0.315512	0.778002	3	-1.12771	0.259636	0.76663	---	0
225	ABCD2	ATP binding cassette subfamily D member 2	1412	88	22	34	-1.46801	0.142329	0.55253	6	-0.0492578	0.960721	0.993928	6	-2.93922	0.00334469	0.102722	4	-1.06222	0.288322	0.784121	---	-1
226	ALDOA	aldolase, fructose-bisphosphate A	1413	70	27	24	1.78666	0.0742091	0.421839	1	0.93467	0.35012	---	5	1.68014	0.0931534	0.526943	6	-0.570764	0.568251	0.908172	---	0
229	ALDOB	aldolase, fructose-bisphosphate B	1398	39	9	7	0.162121	0.871234	0.975699	2	-0.739296	0.459853	---	2	0.329741	0.741645	---	0	NA	NA	---	---	0
230	ALDOC	aldolase, fructose-bisphosphate C	1413	90	30	41	-1.42721	0.153744	0.568814	0	NA	NA	---	6	-0.965306	0.334559	0.790385	3	-0.514031	0.607312	0.91983	---	1
231	AKR1B1	aldo-keto reductase family 1 member B	1413	54	18	19	-0.482885	0.629254	0.904904	0	NA	NA	---	6	-1.19299	0.233076	0.708901	1	0.16162	0.871628	---	---	0
240	ALOX5	arachidonate 5-lipoxygenase	1413	51	14	18	-0.752672	0.451774	0.824852	1	-0.67996	0.496643	---	4	0.679079	0.4972	0.881052	0	NA	NA	---	---	0
241	ALOX5AP	arachidonate 5-lipoxygenase activating protein	1413	39	10	18	0.063513	0.949367	0.994995	1	0.902768	0.366805	---	1	-0.682285	0.495172	---	4	0.544932	0.585887	0.913463	---	0
246	ALOX15	arachidonate 15-lipoxygenase	1405	70	26	11	0.414222	0.678776	0.918862	2	1.51026	0.131205	---	6	-1.94997	0.0513809	0.413366	1	0.694223	0.487659	---	---	0
247	ALOX15B	arachidonate 15-lipoxygenase, type B	1413	83	23	34	-1.1044	0.269609	0.693981	1	0.107062	0.914755	---	5	-0.983826	0.325372	0.786091	7	-0.438849	0.660839	0.937088	---	0
248	ALPI	alkaline phosphatase, intestinal	1397	60	9	3	-0.51459	0.606922	0.898051	1	-0.475828	0.634272	---	2	0.280278	0.779306	---	2	-1.04858	0.294555	---	---	0
249	ALPL	alkaline phosphatase, liver/bone/kidney	1413	57	20	15	0.908287	0.363884	0.766335	3	0.835816	0.403402	0.817644	7	0.898345	0.369157	0.809827	5	2.03618	0.041921	0.386576	---	0
250	ALPP	alkaline phosphatase, placental	1397	64	18	6	0.40334	0.686761	0.923357	0	NA	NA	---	4	-0.160204	0.872744	0.97949	2	-0.631755	0.527651	---	---	0
251	ALPG	alkaline phosphatase, placental like 2	1400	64	14	5	0.828869	0.407322	0.797039	0	NA	NA	---	3	0.399428	0.68964	0.939574	3	0.107894	0.914096	0.989452	---	0
259	AMBP	alpha-1-microglobulin/bikunin precursor	1403	52	15	9	0.117364	0.906588	0.984374	1	0.540325	0.58906	---	2	-0.422881	0.672448	---	2	-0.884997	0.376312	---	---	1
262	AMD1	adenosylmethionine decarboxylase 1	1413	41	20	12	1.26824	0.204923	0.63024	0	NA	NA	---	5	1.31654	0.188211	0.662119	8	2.28403	0.0225193	0.294718	---	1
267	AMFR	autocrine motility factor receptor	1413	58	10	18	-2.05602	0.0399661	0.324927	2	-2.48313	0.0131402	---	3	0.0446598	0.964385	0.996411	3	-1.99435	0.0463088	0.407001	---	0
270	AMPD1	adenosine monophosphate deaminase 1	1399	58	16	13	-0.338305	0.735185	0.939534	3	-0.676655	0.498739	0.85834	8	-0.141691	0.887345	0.983587	4	1.62719	0.103924	0.567582	---	0
271	AMPD2	adenosine monophosphate deaminase 2	1413	57	19	19	-0.976768	0.328854	0.741626	1	-0.296333	0.76702	---	2	0.0434261	0.965368	---	5	-1.98862	0.0469386	0.406575	---	0
272	AMPD3	adenosine monophosphate deaminase 3	1413	56	17	26	-1.81515	0.0697159	0.412076	6	-1.62423	0.104553	0.516555	5	-0.323864	0.746089	0.955158	3	-0.248422	0.803844	0.970051	---	0
273	AMPH	amphiphysin	1413	59	17	18	-1.47456	0.140556	0.549795	5	-0.313807	0.753714	0.94102	4	-1.70635	0.0881665	0.51457	9	-0.548449	0.583471	0.912782	---	0
274	BIN1	bridging integrator 1	1413	45	12	13	1.14134	0.253924	0.682033	4	0.65916	0.509902	0.863111	4	0.393904	0.693712	0.940404	1	1.00484	0.315147	---	---	0
275	AMT	aminomethyltransferase	1413	77	24	30	-0.433203	0.664934	0.914477	2	1.94931	0.0514588	---	9	0.509422	0.610537	0.916458	6	-0.514863	0.60673	0.920112	---	0
276	AMY1A	amylase, alpha 1A (salivary)	1360	33	10	2	0.878353	0.379909	0.777495	0	NA	NA	---	1	0.728967	0.466149	---	0	NA	NA	---	---	0
279	AMY2A	amylase, alpha 2A (pancreatic)	1405	52	14	10	-0.85206	0.394328	0.789321	0	NA	NA	---	2	0.674434	0.500148	---	0	NA	NA	---	---	0
280	AMY2B	amylase, alpha 2B (pancreatic)	1374	49	13	21	-0.548043	0.583753	0.888287	1	1.08277	0.279105	---	4	1.26025	0.207795	0.681263	0	NA	NA	---	---	0
283	ANG	angiogenin	1413	97	39	29	-0.314525	0.75317	0.945381	3	-0.388702	0.697556	0.926743	9	-0.142466	0.886733	0.983092	7	1.46092	0.144262	0.638394	---	0
285	ANGPT2	angiopoietin 2	1413	47	21	14	0.587478	0.556978	0.875413	1	-1.15927	0.246544	---	2	1.03835	0.299288	---	0	NA	NA	---	---	0
286	ANK1	ankyrin 1	1413	131	49	37	1.30001	0.193813	0.616966	19	1.73218	0.0834624	0.480312	15	1.4383	0.150572	0.620093	10	1.02718	0.304516	0.794459	---	0
287	ANK2	ankyrin 2	1413	38	11	14	0.0315608	0.974827	1.00109	10	-0.146221	0.883768	0.976269	0	NA	NA	---	2	-1.12646	0.260163	---	---	0
288	ANK3	ankyrin 3	1413	39	13	13	0.490968	0.623526	0.903399	14	0.10608	0.915534	0.980905	3	1.289	0.197613	0.672424	2	-0.208046	0.835224	---	---	0
290	ANPEP	alanyl aminopeptidase, membrane	1413	71	23	19	-0.851739	0.394505	0.789369	1	-1.49237	0.135829	---	3	0.473975	0.635592	0.926027	2	-0.219063	0.826633	---	---	0
291	SLC25A4	solute carrier family 25 member 4	1413	59	17	23	-2.4746	0.0134567	0.183208	1	-3.74239	0.000189684	---	5	-0.814313	0.415605	0.837589	2	-0.616051	0.537961	---	---	0
292	SLC25A5	solute carrier family 25 member 5	1413	45	20	10	0.433916	0.664417	0.914825	4	-0.196641	0.844137	0.964314	6	2.09122	0.0366887	0.359868	6	-2.20925	0.0273189	0.322659	---	---
293	SLC25A6	solute carrier family 25 member 6	1215	94	27	32	0.917649	0.358987	0.763626	0	NA	NA	---	5	-0.00303231	0.997581	1.00018	7	1.64578	0.100072	0.560587	---	---
301	ANXA1	annexin A1	1413	46	13	19	-0.258264	0.796241	0.958756	1	-0.0861762	0.931339	---	3	0.40763	0.683608	0.937343	1	-0.0899359	0.928351	---	---	0
302	ANXA2	annexin A2	1413	53	21	17	1.10606	0.268893	0.692945	1	1.35565	0.175432	---	5	1.06471	0.287193	0.762126	1	-1.48903	0.136705	---	---	0
306	ANXA3	annexin A3	1413	53	19	15	0.366495	0.714051	0.933703	2	0.167259	0.867191	---	2	0.503905	0.614408	---	2	1.07722	0.281569	---	---	0
307	ANXA4	annexin A4	1413	64	21	23	1.6405	0.101126	0.480693	8	2.20967	0.0272899	0.300933	5	-0.278921	0.780346	0.960618	2	1.59739	0.110404	---	---	0
308	ANXA5	annexin A5	1413	35	9	17	-0.371866	0.710049	0.932815	2	0.886685	0.375402	---	1	1.30948	0.190587	---	2	-1.6816	0.0928704	---	---	0
309	ANXA6	annexin A6	1413	48	15	15	1.85841	0.063322	0.391835	2	0.0958184	0.923679	---	3	2.4589	0.014057	0.219242	1	-0.282815	0.77736	---	---	0
310	ANXA7	annexin A7	1413	51	14	23	0.558355	0.576692	0.885308	1	0.675291	0.499603	---	2	1.65192	0.0987763	---	4	-0.0533	0.957501	0.998305	---	0
311	ANXA11	annexin A11	1413	53	17	24	-1.16488	0.244268	0.671161	1	-0.0131916	0.989477	---	2	-0.993483	0.320647	---	3	-0.745112	0.45633	0.873042	---	-1
312	ANXA13	annexin A13	1398	71	20	16	4.03341	5.79887e-05	0.0061321	1	-1.94603	0.0518539	---	8	7.31502	4.35162e-13	1.03978e-09	11	-0.014426	0.988492	0.997814	34	0
313	AOAH	acyloxyacyl hydrolase	1413	46	13	15	0.186799	0.851845	0.971102	3	-0.443573	0.65742	0.917825	3	0.286945	0.774197	0.960172	4	0.385074	0.700241	0.943943	---	0
316	AOX1	aldehyde oxidase 1	1413	40	11	19	0.743102	0.457545	0.828432	2	0.490882	0.623587	---	0	NA	NA	---	7	1.89894	0.0577782	0.452414	---	0
317	APAF1	apoptotic peptidase activating factor 1	1413	62	26	21	0.197211	0.843691	0.969971	7	0.639745	0.522443	0.869509	10	1.10111	0.27104	0.746282	5	-0.229166	0.818774	0.970578	---	1
318	NUDT2	nudix hydrolase 2	1413	113	51	42	0.99422	0.320289	0.735853	0	NA	NA	---	7	2.645	0.00826083	0.166148	3	-1.6677	0.0956008	0.550727	---	0
319	APOF	apolipoprotein F	1398	91	21	8	1.00734	0.313949	0.731631	0	NA	NA	---	8	0.389757	0.696776	0.941673	8	0.513068	0.607986	0.920502	---	0
320	APBA1	amyloid beta precursor protein binding family A member 1	1413	50	19	16	-0.834472	0.404158	0.795182	3	1.17096	0.241815	0.715454	5	-1.66277	0.0965826	0.534943	2	-0.0280266	0.977645	---	---	0
321	APBA2	amyloid beta precursor protein binding family A member 2	1413	53	14	20	0.679731	0.496788	0.84891	6	1.26777	0.205092	0.67064	6	-0.745782	0.455925	0.859409	1	-0.159077	0.873631	---	---	0
322	APBB1	amyloid beta precursor protein binding family B member 1	1413	46	14	15	0.421978	0.673106	0.915844	1	0.672929	0.501104	---	4	-0.318021	0.750516	0.956112	4	0.479931	0.631352	0.928213	---	0
323	APBB2	amyloid beta precursor protein binding family B member 2	1413	56	15	24	-1.26978	0.204373	0.629804	16	-2.07852	0.037844	0.342534	5	-0.732827	0.463787	0.861051	2	1.3752	0.16929	---	---	-1
324	APC	APC, WNT signaling pathway regulator	1413	46	11	22	-1.243	0.214077	0.642024	7	-0.989464	0.322608	0.775932	3	-1.53015	0.126206	0.588516	9	-0.569064	0.569404	0.908682	---	0
325	APCS	amyloid P component, serum	1397	70	12	11	0.120034	0.904474	0.984016	0	NA	NA	---	4	0.0201578	0.98392	0.998293	5	-0.84142	0.400259	0.845665	---	1
327	APEH	acylaminoacyl-peptide hydrolase	1413	77	29	28	-0.862848	0.38837	0.783796	0	NA	NA	---	3	0.0323534	0.974195	0.99766	5	-1.02279	0.306586	0.796565	---	0
328	APEX1	apurinic/apyrimidinic endodeoxyribonuclease 1	1413	69	26	21	2.11186	0.0348762	0.303354	0	NA	NA	---	7	3.3962	0.000702516	0.0381498	8	0.108558	0.913569	0.989328	155	1
329	BIRC2	baculoviral IAP repeat containing 2	1413	81	40	20	1.98123	0.0477614	0.347989	4	2.57507	0.0101244	0.183571	11	0.487658	0.625869	0.923004	8	-0.015109	0.987947	0.997937	---	1
331	XIAP	X-linked inhibitor of apoptosis	1413	48	16	16	-3.00654	0.00268963	0.0774722	2	-0.837331	0.40255	---	6	-2.41859	0.0157082	0.235465	9	-1.15765	0.247204	0.755604	1195	---
332	BIRC5	baculoviral IAP repeat containing 5	1413	74	40	18	1.48116	0.13879	0.546071	3	1.04659	0.295471	0.754619	8	1.72873	0.0840783	0.505019	6	0.269519	0.78757	0.964983	---	0
334	APLP2	amyloid beta precursor like protein 2	1413	49	16	16	-1.75106	0.0801559	0.437134	2	-0.536899	0.591423	---	1	0.274701	0.783587	---	1	-0.116646	0.907158	---	---	0
335	APOA1	apolipoprotein A1	1412	60	19	16	-0.691333	0.489472	0.84577	1	-0.362386	0.717118	---	5	-0.828556	0.407498	0.835056	4	-1.63392	0.102502	0.56341	---	1
336	APOA2	apolipoprotein A2	1398	54	17	10	0.830525	0.406386	0.79642	1	0.754409	0.450733	---	4	-0.644154	0.519583	0.889448	1	-0.113242	0.909855	---	---	1
337	APOA4	apolipoprotein A4	1397	62	16	5	0.774363	0.438849	0.815821	0	NA	NA	---	6	-1.4608	0.144299	0.612195	4	-0.693374	0.488192	0.881392	---	0
338	APOB	apolipoprotein B	1399	37	11	14	-1.14085	0.254128	0.682346	1	-0.305015	0.7604	---	3	-2.28256	0.0226079	0.284912	3	0.484223	0.628304	0.926231	---	0
341	APOC1	apolipoprotein C1	1413	119	33	43	0.502643	0.615295	0.901969	1	-1.68985	0.0912797	---	15	-0.450938	0.652105	0.930899	10	0.0332068	0.973514	0.997478	---	0
344	APOC2	apolipoprotein C2	1374	110	37	34	-0.115947	0.907712	0.984763	1	-1.77074	0.0768281	---	10	-1.39053	0.164595	0.634738	13	-0.175981	0.860336	0.977695	---	0
345	APOC3	apolipoprotein C3	1397	62	10	4	0.0703257	0.943945	0.993562	1	-0.26474	0.79125	---	4	0.775223	0.438341	0.848624	6	-1.15147	0.249738	0.75813	---	1
346	APOC4	apolipoprotein C4	1363	110	27	21	-1.53355	0.125375	0.525141	0	NA	NA	---	10	-1.5273	0.126922	0.589554	13	-0.92488	0.355194	0.824248	---	0
347	APOD	apolipoprotein D	1413	115	26	44	-2.63835	0.00842376	0.144345	1	-1.24172	0.214548	---	17	-2.50387	0.0123979	0.205434	7	-0.851115	0.394851	0.842406	---	0
348	APOE	apolipoprotein E	1413	119	33	56	-0.592059	0.553907	0.873789	1	-1.44181	0.149581	---	14	-0.0611759	0.951228	0.994602	10	-1.04165	0.297753	0.788658	---	0
350	APOH	apolipoprotein H	1397	94	21	17	-1.15168	0.249651	0.677391	3	0.0901003	0.928221	0.985723	6	-1.10223	0.270556	0.745636	4	0.822144	0.411137	0.85154	---	0
351	APP	amyloid beta precursor protein	1413	67	22	25	-0.716811	0.473611	0.837292	15	-0.269077	0.78791	0.948948	3	-0.170679	0.864501	0.978605	7	-1.37847	0.168278	0.669761	---	0
353	APRT	adenine phosphoribosyltransferase	1413	102	33	36	0.46075	0.64505	0.909408	0	NA	NA	---	6	0.0930363	0.925888	0.988701	5	0.878269	0.379949	0.836209	---	0
355	FAS	Fas cell surface death receptor	1413	62	19	29	0.453414	0.650321	0.911182	0	NA	NA	---	6	0.18739	0.851382	0.974932	4	0.26466	0.79131	0.966306	---	0
357	SHROOM2	shroom family member 2	1413	52	16	19	1.24899	0.211879	0.640406	9	0.861591	0.389061	0.812746	1	1.63336	0.102619	---	3	1.56095	0.118761	0.595445	---	---
358	AQP1	aquaporin 1 (Colton blood group)	1413	54	20	20	0.532351	0.594568	0.892603	1	-1.83654	0.0664901	---	0	NA	NA	---	5	1.2691	0.204618	0.712036	---	0
359	AQP2	aquaporin 2	1399	86	24	12	-0.536483	0.591711	0.89161	0	NA	NA	---	8	-0.726833	0.467452	0.863027	9	-0.214755	0.82999	0.971861	---	0
362	AQP5	aquaporin 5	1413	86	29	29	-0.270525	0.786797	0.957012	1	1.01508	0.310242	---	8	-0.39114	0.695753	0.941355	9	-1.01532	0.310132	0.797995	---	0
367	AR	androgen receptor	1412	40	12	13	1.01552	0.310033	0.728442	5	1.73456	0.08304	0.479344	1	0.235103	0.814163	---	4	-2.76815	0.00571213	0.136137	---	---
368	ABCC6	ATP binding cassette subfamily C member 6	1410	51	16	18	-1.1596	0.246412	0.673455	0	NA	NA	---	0	NA	NA	---	6	-0.98472	0.324933	0.80916	---	0
369	ARAF	A-Raf proto-oncogene, serine/threonine kinase	1413	43	15	11	0.788192	0.430718	0.809281	0	NA	NA	---	2	-1.02927	0.303533	---	2	2.21967	0.0266016	---	---	---
372	ARCN1	archain 1	1413	59	20	20	-0.122215	0.902746	0.984425	0	NA	NA	---	4	0.542009	0.587899	0.910268	3	0.640692	0.521828	0.889981	---	0
374	AREG	amphiregulin	1406	48	13	13	-0.789246	0.430104	0.808618	0	NA	NA	---	1	0.694681	0.487372	---	1	-0.906908	0.364613	---	---	0
375	ARF1	ADP ribosylation factor 1	1413	49	18	19	-2.06096	0.0394923	0.323117	1	-0.849861	0.395548	---	1	-1.34137	0.18002	---	1	0.0454846	0.963728	---	---	0
377	ARF3	ADP ribosylation factor 3	1413	86	31	33	-2.32731	0.0200911	0.229768	1	-0.999874	0.317545	---	8	-1.13715	0.255672	0.730219	5	-1.68521	0.092171	0.544576	---	0
378	ARF4	ADP ribosylation factor 4	1413	62	22	19	1.55013	0.121338	0.518931	2	1.86762	0.0620253	---	6	-0.842004	0.39993	0.831818	8	0.814575	0.415455	0.855457	---	0
381	ARF5	ADP ribosylation factor 5	1413	56	24	17	-0.280423	0.779195	0.953928	0	NA	NA	---	5	-0.846	0.397698	0.830066	2	1.11032	0.267054	---	---	0
382	ARF6	ADP ribosylation factor 6	1413	78	40	20	3.32565	0.000905051	0.040857	0	NA	NA	---	9	2.702	0.00697584	0.152918	5	0.486906	0.626402	0.925589	35	0
383	ARG1	arginase 1	1407	58	19	6	1.79251	0.0732689	0.419895	2	0.562718	0.573718	---	7	-0.510117	0.610051	0.916534	1	1.26584	0.205781	---	---	1
384	ARG2	arginase 2	1413	72	23	27	1.09926	0.271842	0.695439	5	0.957154	0.338655	0.785797	6	0.41928	0.675076	0.935305	3	-0.380239	0.703826	0.944527	---	0
387	RHOA	ras homolog family member A	1413	77	25	23	1.11187	0.266386	0.691332	6	3.15919	0.00161606	0.0617706	9	0.0478074	0.961877	0.996146	4	-0.851903	0.394414	0.843124	898	-1
388	RHOB	ras homolog family member B	1413	42	13	15	-1.70257	0.0888709	0.456598	0	NA	NA	---	2	0.660804	0.508847	---	5	-2.63482	0.00851146	0.176227	---	0
389	RHOC	ras homolog family member C	1413	61	16	26	-2.97014	0.00302756	0.0825838	0	NA	NA	---	6	-1.18733	0.2353	0.710958	5	-2.80159	0.00515548	0.128758	1102	0
390	RND3	Rho family GTPase 3	1413	37	16	10	-0.236633	0.812976	0.961583	1	0.312155	0.754969	---	3	-1.54878	0.121661	0.580235	4	-0.782252	0.434199	0.864504	---	0
391	RHOG	ras homolog family member G	1413	55	23	16	1.62571	0.104238	0.486495	1	0.579195	0.562551	---	6	1.32373	0.185809	0.659298	3	2.20902	0.0273354	0.322219	---	0
392	ARHGAP1	Rho GTPase activating protein 1	1413	81	25	32	0.504748	0.613816	0.901427	0	NA	NA	---	5	0.822794	0.410766	0.835305	2	-0.320757	0.748443	---	---	0
393	ARHGAP4	Rho GTPase activating protein 4	1413	46	19	14	0.456201	0.648317	0.91019	0	NA	NA	---	4	0.287489	0.773781	0.960553	3	0.717282	0.47332	0.880261	---	---
394	ARHGAP5	Rho GTPase activating protein 5	1413	74	29	22	0.337109	0.736085	0.940141	7	-1.061	0.288873	0.751335	4	-1.47828	0.139559	0.604757	5	0.812943	0.416389	0.856205	---	0
395	ARHGAP6	Rho GTPase activating protein 6	1413	111	31	48	-1.83397	0.0668712	0.403134	14	-1.50433	0.132722	0.568795	42	-1.35004	0.177222	0.648078	3	-1.37089	0.170629	0.673305	---	---
396	ARHGDIA	Rho GDP dissociation inhibitor alpha	1413	107	44	41	0.254142	0.799423	0.959296	1	2.86105	0.00428547	---	7	-1.19695	0.23153	0.7078	12	3.14983	0.00166837	0.067798	869	0
397	ARHGDIB	Rho GDP dissociation inhibitor beta	1413	66	19	29	-0.0351578	0.971959	0.999805	1	0.120671	0.903969	---	11	1.11403	0.265459	0.741164	5	-0.266836	0.789635	0.965736	---	0
399	RHOH	ras homolog family member H	1411	80	18	40	-2.20041	0.0279419	0.272862	2	0.728973	0.466141	---	4	-1.29826	0.194415	0.667819	4	-0.570929	0.56814	0.908114	---	0
400	ARL1	ADP ribosylation factor like GTPase 1	1413	49	21	16	1.14133	0.253927	0.681924	0	NA	NA	---	5	2.00562	0.0450901	0.389791	6	-1.2392	0.215479	0.726833	---	0
401	PHOX2A	paired like homeobox 2a	1402	94	21	10	0.436772	0.662345	0.914337	1	-0.268716	0.788188	---	7	0.92993	0.35257	0.797453	10	-0.875732	0.381328	0.837092	---	1
402	ARL2	ADP ribosylation factor like GTPase 2	1413	104	39	36	0.665233	0.506011	0.853991	0	NA	NA	---	6	0.195758	0.844828	0.973304	11	1.33826	0.18103	0.686767	---	0
403	ARL3	ADP ribosylation factor like GTPase 3	1413	60	18	17	-0.826295	0.408778	0.797665	2	-1.69523	0.0902553	---	2	0.0890029	0.929092	---	6	-1.14898	0.25076	0.758927	---	0
405	ARNT	aryl hydrocarbon receptor nuclear translocator	1413	85	45	16	2.18742	0.0288778	0.277094	2	0.519899	0.603216	---	8	2.23027	0.0258881	0.304414	5	-1.35543	0.1755	0.681091	---	0
406	ARNTL	aryl hydrocarbon receptor nuclear translocator like	1413	48	18	16	0.489772	0.624372	0.903438	6	0.63878	0.523071	0.869786	2	0.884442	0.37661	---	5	-0.292645	0.769837	0.961034	---	0
408	ARRB1	arrestin beta 1	1413	69	27	19	-0.420197	0.674406	0.916725	4	0.111132	0.911527	0.980325	15	-0.5259	0.599041	0.913316	4	1.28976	0.197347	0.701807	---	0
409	ARRB2	arrestin beta 2	1413	74	20	32	-0.809648	0.418281	0.801717	1	-0.618526	0.53633	---	8	-0.534555	0.593043	0.911734	4	0.039255	0.968693	0.997997	---	0
410	ARSA	arylsulfatase A	1413	57	14	25	-0.449185	0.653368	0.911398	0	NA	NA	---	6	-0.607553	0.543583	0.89575	6	0.0545441	0.956509	0.99814	---	0
411	ARSB	arylsulfatase B	1413	57	21	25	0.450864	0.652158	0.911026	5	-0.465289	0.641797	0.915442	2	0.543207	0.587074	---	4	-0.660997	0.508724	0.885264	---	0
414	ARSD	arylsulfatase D	1413	86	33	24	1.33474	0.182179	0.604095	0	NA	NA	---	1	-0.42804	0.668688	---	4	2.55414	0.0107506	0.201058	---	---
415	ARSL	arylsulfatase E (chondrodysplasia punctata 1)	1413	85	21	30	-1.00515	0.315	0.731982	0	NA	NA	---	2	-0.112849	0.910166	---	4	-0.468019	0.639844	0.930541	---	---
416	ARSF	arylsulfatase F	1413	86	19	19	-0.380489	0.70364	0.929935	0	NA	NA	---	2	-0.466319	0.64106	---	1	-0.61061	0.541558	---	---	---
419	ART3	ADP-ribosyltransferase 3	1412	48	14	9	1.31777	0.187798	0.612465	5	0.533154	0.594012	0.903556	3	0.593071	0.55323	0.898998	1	0.874599	0.381943	---	---	0
421	ARVCF	ARVCF, delta catenin family member	1413	118	41	40	0.085295	0.932039	0.990757	4	-0.0722762	0.942392	0.989259	13	-0.105944	0.915642	0.986934	9	-0.470361	0.638171	0.930365	---	0
427	ASAH1	N-acylsphingosine amidohydrolase 1	1413	53	17	18	0.790316	0.429478	0.808228	1	0.87619	0.381078	---	5	2.13556	0.0328893	0.33961	3	-0.870455	0.384202	0.839863	---	0
433	ASGR2	asialoglycoprotein receptor 2	1402	90	21	39	-0.64377	0.519831	0.859188	2	0.433429	0.664771	---	12	-0.470985	0.637726	0.926762	3	0.109009	0.913211	0.989477	---	0
435	ASL	argininosuccinate lyase	1413	84	24	31	-1.21787	0.22348	0.648919	1	-1.13172	0.257949	---	5	-0.905727	0.365237	0.807157	3	-0.450697	0.652278	0.93345	---	0
439	GET3	arsA arsenite transporter, ATP-binding, homolog 1 (bacterial)	1413	109	42	30	-0.0424628	0.966136	0.998338	1	-0.299122	0.764891	---	9	-1.71695	0.0862105	0.511398	7	1.46998	0.141793	0.635444	---	0
440	ASNS	asparagine synthetase (glutamine-hydrolyzing)	1413	64	33	12	1.61307	0.106956	0.490581	1	0.0692519	0.944799	---	3	0.238976	0.811159	0.966965	1	-0.836114	0.403234	---	---	0
443	ASPA	aspartoacylase	1412	68	23	24	0.359713	0.719116	0.936046	0	NA	NA	---	3	0.267912	0.788807	0.961522	1	-0.0847701	0.932456	---	---	0
444	ASPH	aspartate beta-hydroxylase	1413	74	22	29	-1.3378	0.181181	0.602596	10	-1.7544	0.0795826	0.473894	7	-0.228064	0.81963	0.968079	7	-1.07863	0.280942	0.779793	---	0
445	ASS1	argininosuccinate synthase 1	1413	73	18	25	-1.33924	0.18071	0.602199	2	0.0210418	0.983215	---	3	-1.50971	0.131345	0.594384	2	-0.875877	0.381248	---	---	1
462	SERPINC1	serpin family C member 1	1407	55	18	18	-1.56446	0.117939	0.511476	0	NA	NA	---	2	-0.373657	0.708717	---	3	-1.19216	0.233402	0.742771	---	0
463	ZFHX3	zinc finger homeobox 3	1413	61	24	19	1.5129	0.130532	0.533427	32	1.89778	0.0579316	0.421774	2	-0.6254	0.531811	---	8	-1.18785	0.235095	0.744996	---	0
466	ATF1	activating transcription factor 1	1413	88	40	17	2.05945	0.0396368	0.323785	4	0.68614	0.492739	0.85399	3	2.41199	0.0159941	0.237074	3	0.387978	0.698092	0.943061	---	0
467	ATF3	activating transcription factor 3	1413	57	20	21	1.01644	0.309597	0.728528	0	NA	NA	---	3	-0.706635	0.479912	0.869108	6	1.27508	0.202494	0.709794	---	0
471	ATIC	5-aminoimidazole-4-carboxamide ribonucleotide formyltransferase/IMP cyclohydrolase	1413	60	19	24	0.611569	0.540923	0.866678	1	-0.632265	0.527317	---	2	1.55292	0.12067	---	5	0.765179	0.444294	0.865627	---	0
472	ATM	ATM serine/threonine kinase	1413	53	16	16	0.123479	0.901746	0.98403	4	-0.4285	0.668353	0.91591	2	0.774056	0.439029	---	6	0.0757445	0.939633	0.994818	---	0
473	RERE	arginine-glutamic acid dipeptide repeats	1413	82	31	32	-0.858213	0.390922	0.786173	22	-1.34439	0.17904	0.637402	11	0.120207	0.904336	0.986226	8	-0.644869	0.519118	0.889535	---	0
475	ATOX1	antioxidant 1 copper chaperone	1413	39	17	11	2.18727	0.0288885	0.277024	0	NA	NA	---	4	2.50947	0.0122038	0.204773	5	0.202929	0.83922	0.972506	---	0
476	ATP1A1	ATPase Na+/K+ transporting subunit alpha 1	1413	53	21	10	0.330071	0.741396	0.941936	3	-0.489482	0.624577	0.911802	2	0.0777903	0.938006	---	3	1.13984	0.254549	0.761932	---	0
477	ATP1A2	ATPase Na+/K+ transporting subunit alpha 2	1413	69	19	27	-0.464913	0.642066	0.90852	1	-0.169272	0.865607	---	2	0.622185	0.533922	---	9	0.11283	0.910181	0.989055	---	0
478	ATP1A3	ATPase Na+/K+ transporting subunit alpha 3	1413	87	28	13	2.58685	0.00978631	0.156896	2	-0.163276	0.870325	---	4	0.844585	0.398488	0.830553	10	1.36586	0.172204	0.676181	---	0
481	ATP1B1	ATPase Na+/K+ transporting subunit beta 1	1413	67	27	20	-0.209267	0.834271	0.967208	1	2.32099	0.0204312	---	16	-0.895475	0.370688	0.809913	3	1.1675	0.243207	0.753182	---	0
482	ATP1B2	ATPase Na+/K+ transporting subunit beta 2	1413	89	23	42	-2.15787	0.0311081	0.287247	3	-2.78983	0.00534546	0.129782	9	-1.19918	0.23066	0.706769	16	-1.56099	0.118753	0.595652	---	0
483	ATP1B3	ATPase Na+/K+ transporting subunit beta 3	1413	64	25	19	0.604554	0.545574	0.86881	1	-0.949063	0.342753	---	1	0.012339	0.990157	---	1	2.04222	0.0413172	---	---	0
486	FXYD2	FXYD domain containing ion transport regulator 2	1374	56	15	12	-1.13492	0.25661	0.683776	2	-1.79493	0.0728875	---	2	-0.672181	0.501583	---	1	-0.763138	0.445514	---	---	0
487	ATP2A1	ATPase sarcoplasmic/endoplasmic reticulum Ca2+ transporting 1	1412	74	23	17	-0.542755	0.587386	0.890217	0	NA	NA	---	4	-0.487339	0.626095	0.922882	5	-0.0312759	0.975054	0.997691	---	0
488	ATP2A2	ATPase sarcoplasmic/endoplasmic reticulum Ca2+ transporting 2	1413	68	24	30	-0.0614748	0.95099	0.995682	2	-0.504027	0.614322	---	3	2.83981	0.0045795	0.120776	7	0.0208368	0.983379	0.997862	---	0
489	ATP2A3	ATPase sarcoplasmic/endoplasmic reticulum Ca2+ transporting 3	1413	66	20	24	-1.25385	0.210108	0.637803	3	-0.504661	0.613877	0.908371	4	-0.880319	0.378838	0.815933	10	0.44048	0.659658	0.936853	---	0
490	ATP2B1	ATPase plasma membrane Ca2+ transporting 1	1413	47	13	15	-0.585285	0.558451	0.876033	4	-0.649034	0.516423	0.866886	5	1.27313	0.203185	0.678061	3	1.89747	0.0579721	0.45334	---	0
491	ATP2B2	ATPase plasma membrane Ca2+ transporting 2	1413	63	20	18	0.724674	0.468774	0.834475	6	0.330919	0.740756	0.936833	1	-0.425531	0.670515	---	6	0.699502	0.484355	0.880833	---	1
493	ATP2B4	ATPase plasma membrane Ca2+ transporting 4	1413	94	40	29	-0.328351	0.742696	0.942347	9	-0.444081	0.657053	0.918672	6	0.205742	0.837022	0.970676	15	1.58453	0.113299	0.586202	---	0
498	ATP5F1A	ATP synthase, H+ transporting, mitochondrial F1 complex, alpha subunit 1, cardiac muscle	1413	42	13	16	-0.826236	0.408812	0.79763	0	NA	NA	---	3	-0.304177	0.761039	0.957772	3	-1.00523	0.314959	0.801129	---	-1
501	ALDH7A1	aldehyde dehydrogenase 7 family member A1	1413	38	10	16	-1.18004	0.238184	0.6627	2	1.52468	0.127566	---	5	-0.0312086	0.975108	0.997227	3	-1.89211	0.0586832	0.457706	---	0
506	ATP5F1B	ATP synthase, H+ transporting, mitochondrial F1 complex, beta polypeptide	1413	92	46	23	-0.00684324	0.994541	1.00463	3	0.520592	0.602733	0.906825	4	-0.770548	0.441105	0.850256	15	0.318362	0.750258	0.955294	---	0
509	ATP5F1C	ATP synthase, H+ transporting, mitochondrial F1 complex, gamma polypeptide 1	1413	46	21	10	0.753409	0.451331	0.824823	1	-0.0439654	0.964938	---	1	1.80689	0.0709945	---	5	0.261343	0.793866	0.967162	---	0
513	ATP5F1D	ATP synthase, H+ transporting, mitochondrial F1 complex, delta subunit	1413	133	56	34	3.5661	0.000374593	0.0233199	1	2.94509	0.00328222	---	24	1.78502	0.0744751	0.480429	8	2.59919	0.00944314	0.188674	498	0
514	ATP5F1E	ATP synthase, H+ transporting, mitochondrial F1 complex, epsilon subunit	1374	60	25	20	0.952623	0.340951	0.749742	0	NA	NA	---	5	0.61368	0.53953	0.894996	7	0.329368	0.741929	0.953091	---	0
515	ATP5PB	ATP synthase, H+ transporting, mitochondrial Fo complex subunit B1	1413	44	17	16	0.95493	0.339779	0.748765	0	NA	NA	---	5	0.537735	0.590846	0.911406	2	0.732214	0.464161	---	---	0
516	ATP5MC1	ATP synthase, H+ transporting, mitochondrial Fo complex subunit C1 (subunit 9)	1413	83	39	29	0.900046	0.368251	0.768924	0	NA	NA	---	11	-0.239494	0.810758	0.966872	3	-1.32013	0.187009	0.69236	---	0
521	ATP5ME	ATP synthase, H+ transporting, mitochondrial Fo complex subunit E	1413	73	27	21	-0.324949	0.745268	0.943208	0	NA	NA	---	4	-1.2878	0.198031	0.673272	4	-0.4539	0.649972	0.932822	---	0
522	ATP5PF	ATP synthase, H+ transporting, mitochondrial Fo complex subunit F6	1413	60	27	16	1.59957	0.109921	0.495063	1	1.31393	0.189085	---	7	-0.293749	0.768993	0.959896	8	-1.4419	0.149555	0.644917	---	0
523	ATP6V1A	ATPase H+ transporting V1 subunit A	1413	61	22	20	-0.655872	0.512014	0.855241	6	1.32009	0.187023	0.645508	7	-1.19311	0.233029	0.708936	2	0.822248	0.411076	---	---	0
525	ATP6V1B1	ATPase H+ transporting V1 subunit B1	1413	54	15	12	0.10114	0.919454	0.987235	1	-0.537213	0.591206	---	2	-0.499313	0.617638	---	4	0.613911	0.539375	0.896316	---	0
526	ATP6V1B2	ATPase H+ transporting V1 subunit B2	1413	47	15	13	-0.635042	0.525505	0.86174	1	0.586857	0.557395	---	5	-1.05665	0.290852	0.764031	3	0.0197085	0.984279	0.997931	---	0
527	ATP6V0C	ATPase H+ transporting V0 subunit c	1413	79	27	31	-1.72005	0.0856463	0.44778	0	NA	NA	---	2	-0.0374931	0.970097	---	7	-0.953194	0.340657	0.819546	---	0
528	ATP6V1C1	ATPase H+ transporting V1 subunit C1	1413	80	36	24	0.863121	0.388219	0.7838	4	-2.47305	0.0135149	0.215363	10	1.75879	0.0788333	0.489767	8	1.64055	0.101117	0.56172	---	0
529	ATP6V1E1	ATPase H+ transporting V1 subunit E1	1413	89	24	30	-0.702912	0.482228	0.842684	5	0.505781	0.61309	0.908157	7	-0.26862	0.788262	0.961643	15	-0.369	0.712184	0.946526	---	1
534	ATP6V1G2	ATPase H+ transporting V1 subunit G2	1413	214	74	67	0.97807	0.328209	0.741364	2	-1.83953	0.0660494	---	11	-0.152294	0.878977	0.980682	11	0.734943	0.462498	0.87645	---	0
535	ATP6V0A1	ATPase H+ transporting V0 subunit a1	1413	101	32	36	-0.836215	0.403177	0.794772	6	-1.75578	0.0793448	0.472975	6	0.142836	0.88644	0.982858	8	1.71	0.0874875	0.535923	---	0
537	ATP6AP1	ATPase H+ transporting accessory protein 1	1413	43	21	12	1.88374	0.0598076	0.383937	1	1.21213	0.225667	---	8	2.18529	0.0290331	0.31998	10	1.7259	0.0845877	0.528971	---	---
538	ATP7A	ATPase copper transporting alpha	1413	51	18	16	0.62607	0.531371	0.863562	2	1.88701	0.059366	---	6	-0.210441	0.833354	0.969906	4	0.712305	0.476395	0.880651	---	---
539	ATP5PO	ATP synthase, H+ transporting, mitochondrial F1 complex, O subunit	1413	64	24	22	-0.587736	0.556805	0.87523	0	NA	NA	---	2	-0.695337	0.48696	---	2	-0.891751	0.37268	---	---	0
540	ATP7B	ATPase copper transporting beta	1413	47	24	8	1.37178	0.170354	0.588782	0	NA	NA	---	5	1.7161	0.0863663	0.511815	0	NA	NA	---	---	0
545	ATR	ATR serine/threonine kinase	1413	52	30	11	2.00926	0.0447017	0.337481	11	0.825858	0.409026	0.820518	2	1.07115	0.28429	---	3	2.97202	0.00300924	0.0937007	617	0
546	ATRX	ATRX, chromatin remodeler	1413	52	20	15	-0.552472	0.580713	0.88716	8	-1.65521	0.0981068	0.505456	7	-0.881504	0.378197	0.815287	1	0.382186	0.702382	---	---	---
547	KIF1A	kinesin family member 1A	1413	75	26	16	1.63125	0.103063	0.484085	3	0.43737	0.66191	0.916404	3	0.112713	0.910274	0.987474	8	0.50946	0.610511	0.920604	---	1
549	AUH	AU RNA binding methylglutaconyl-CoA hydratase	1413	45	18	10	0.33533	0.737426	0.940609	2	1.74642	0.080959	---	3	-0.824545	0.409771	0.835273	2	2.06568	0.0390428	---	---	0
550	AUP1	AUP1, lipid droplet regulating VLDL assembly factor	1413	55	19	18	0.870831	0.383996	0.781508	1	0.178256	0.858548	---	7	0.710236	0.477676	0.86769	5	0.897594	0.369557	0.830412	---	0
558	AXL	AXL receptor tyrosine kinase	1413	112	30	45	-0.190605	0.848863	0.970425	4	-0.440275	0.659806	0.916181	8	0.538052	0.590627	0.911186	12	1.99417	0.046328	0.406872	---	0
563	AZGP1	alpha-2-glycoprotein 1, zinc-binding	1409	86	29	29	0.489127	0.624829	0.903337	0	NA	NA	---	9	0.606936	0.543992	0.89593	1	1.01719	0.309241	---	---	0
566	AZU1	azurocidin 1	1410	123	30	20	0.111679	0.911094	0.984834	0	NA	NA	---	14	0.0758273	0.939567	0.992925	14	-1.37705	0.168718	0.670619	---	0
567	B2M	beta-2-microglobulin	1413	58	8	29	-0.770262	0.441275	0.81728	4	-0.476476	0.63381	0.913028	4	-1.47973	0.13917	0.604385	5	0.0842348	0.932882	0.994256	---	0
571	BACH1	BTB domain and CNC homolog 1	1413	37	14	11	0.528026	0.597565	0.894234	8	0.0501375	0.96002	0.993385	2	0.490821	0.62363	---	2	0.831142	0.406035	---	---	---
572	BAD	BCL2 associated agonist of cell death	1413	87	28	37	-1.01741	0.309137	0.728444	3	-0.28627	0.774714	0.944517	14	-0.988076	0.323287	0.784704	8	1.03611	0.300331	0.79042	---	0
573	BAG1	BCL2 associated athanogene 1	1413	115	45	33	1.87097	0.0615579	0.387599	0	NA	NA	---	5	1.26729	0.205265	0.679306	7	0.450718	0.652263	0.93354	---	0
575	ADGRB1	adhesion G protein-coupled receptor B1	1413	104	33	26	1.19772	0.231231	0.655523	6	2.22321	0.0263616	0.298255	3	-0.775126	0.438397	0.848457	5	0.587217	0.557153	0.903198	---	0
578	BAK1	BCL2 antagonist/killer 1	1413	110	39	41	-0.372074	0.709894	0.932771	1	-0.40025	0.689034	---	9	0.615152	0.538555	0.895368	7	0.366851	0.713786	0.94708	---	0
580	BARD1	BRCA1 associated RING domain 1	1413	48	16	14	-0.922781	0.356281	0.760806	3	0.9011	0.367691	0.800626	9	-2.02018	0.0435559	0.384032	3	0.343897	0.730976	0.950943	---	0
581	BAX	BCL2 associated X, apoptosis regulator	1413	73	28	20	1.74002	0.0820762	0.441217	0	NA	NA	---	6	2.32003	0.0204829	0.272201	10	0.891537	0.372795	0.832073	---	0
582	BBS1	Bardet-Biedl syndrome 1	1413	108	51	22	1.04988	0.293955	0.712907	0	NA	NA	---	4	-0.949083	0.342743	0.796179	13	0.353213	0.723982	0.950613	---	0
583	BBS2	Bardet-Biedl syndrome 2	1413	57	25	21	-0.755497	0.450078	0.824583	2	-0.541737	0.588086	---	4	-0.912195	0.361824	0.804525	3	-0.60408	0.545889	0.89756	---	0
585	BBS4	Bardet-Biedl syndrome 4	1413	48	16	19	-1.41543	0.157164	0.574311	2	-1.44348	0.149109	---	3	-0.0433894	0.965397	0.996337	7	-0.336815	0.736307	0.952298	---	0
586	BCAT1	branched chain amino acid transaminase 1	1413	77	31	22	-0.277625	0.781341	0.955041	15	0.633337	0.526617	0.87235	9	-0.877768	0.380221	0.81729	8	-0.637189	0.524106	0.891204	---	0
587	BCAT2	branched chain amino acid transaminase 2	1413	71	25	19	-0.0311748	0.975135	1.0008	2	0.315444	0.752472	---	9	-0.196739	0.84406	0.973264	3	0.108106	0.913927	0.989448	---	0
590	BCHE	butyrylcholinesterase	1413	68	25	18	2.74977	0.00604077	0.120185	2	-0.0740938	0.940946	---	6	2.74219	0.0061813	0.1448	12	2.54912	0.0109059	0.201759	---	0
593	BCKDHA	branched chain keto acid dehydrogenase E1, alpha polypeptide	1413	106	34	40	-0.287054	0.774114	0.952998	4	-0.528057	0.597544	0.904308	8	0.493369	0.62183	0.921483	7	-0.042137	0.966396	0.997688	---	-1
594	BCKDHB	branched chain keto acid dehydrogenase E1 subunit beta	1413	58	19	23	-1.80301	0.071603	0.415906	15	-0.959048	0.337701	0.786162	6	-0.947658	0.343468	0.796934	8	-0.676019	0.499141	0.883073	---	0
595	CCND1	cyclin D1	1413	143	77	35	1.91489	0.0557107	0.370421	3	0.310643	0.756118	0.940906	19	-0.0375998	0.970012	0.996795	28	2.68516	0.0073355	0.161059	---	0
596	BCL2	BCL2, apoptosis regulator	1413	45	12	23	-0.505507	0.613283	0.901073	8	0.480968	0.630615	0.912609	1	0.881718	0.378081	---	9	1.39581	0.162994	0.663712	---	1
598	BCL2L1	BCL2 like 1	1413	120	41	39	-0.371667	0.710197	0.932852	4	-1.04296	0.297149	0.754814	10	-1.14877	0.250848	0.726165	8	2.27624	0.0229826	0.297855	---	0
599	BCL2L2	BCL2 like 2	1413	75	28	27	-1.20593	0.228047	0.65285	0	NA	NA	---	9	-1.10464	0.269507	0.745151	6	-0.780752	0.435081	0.864824	---	0
602	BCL3	B-cell CLL/lymphoma 3	1413	116	47	36	0.0822325	0.934474	0.990889	0	NA	NA	---	8	0.0987032	0.921388	0.988046	19	1.02581	0.305157	0.795265	---	0
604	BCL6	B-cell CLL/lymphoma 6	1413	67	27	21	0.656138	0.511844	0.855141	0	NA	NA	---	4	0.875161	0.381637	0.818126	3	1.61178	0.107235	0.573388	---	0
605	BCL7A	BCL tumor suppressor 7A	1413	71	33	23	0.496823	0.619392	0.903002	6	0.205206	0.837441	0.96367	5	0.830599	0.406343	0.835124	4	-1.30869	0.190856	0.696917	---	0
607	BCL9	B-cell CLL/lymphoma 9	1413	47	17	17	-0.902024	0.3672	0.769331	1	-2.52661	0.0116269	---	4	-1.06289	0.288014	0.762443	8	-0.222526	0.823937	0.971607	---	1
608	TNFRSF17	TNF receptor superfamily member 17	1401	67	15	16	0.130784	0.895965	0.982723	0	NA	NA	---	5	1.70138	0.0890965	0.51747	8	0.0475711	0.962065	0.997857	---	0
613	BCR	BCR, RhoGEF and GTPase activating protein	1413	139	48	37	-0.238817	0.811282	0.961273	13	-0.895657	0.370591	0.802923	12	1.38807	0.165339	0.636169	13	-1.60432	0.108871	0.576986	---	0
617	BCS1L	BCS1 homolog, ubiquinol-cytochrome c reductase complex chaperone	1413	50	18	14	0.178996	0.857967	0.972766	0	NA	NA	---	3	0.328752	0.742393	0.954414	3	-0.90054	0.367989	0.829843	---	0
622	BDH1	3-hydroxybutyrate dehydrogenase 1	1413	83	26	36	-1.79877	0.0722715	0.417746	1	-0.955191	0.339647	---	5	-0.784731	0.432744	0.846292	3	-0.856933	0.391629	0.842126	---	0
629	CFB	complement factor B	1413	274	85	85	0.19727	0.843645	0.969991	0	NA	NA	---	4	1.69209	0.0908521	0.521581	3	0.529492	0.596548	0.918379	---	1
633	BGN	biglycan	1413	50	16	17	0.797428	0.425338	0.80594	1	1.51848	0.12912	---	1	-0.305448	0.76007	---	5	-0.101361	0.919278	0.9905	---	---
634	CEACAM1	carcinoembryonic antigen related cell adhesion molecule 1	1409	81	24	31	-1.51522	0.129943	0.533419	3	-0.202776	0.83934	0.962722	2	-0.277495	0.781442	---	3	-1.90891	0.0564795	0.447506	---	0
635	BHMT	betaine--homocysteine S-methyltransferase	1411	52	14	9	1.32648	0.184899	0.608021	0	NA	NA	---	2	-0.544848	0.585945	---	6	0.20769	0.835501	0.97271	---	0
636	BICD1	BICD cargo adaptor 1	1413	104	50	29	1.61845	0.105791	0.488574	21	1.49711	0.134591	0.571179	6	0.816697	0.414241	0.837242	8	0.249379	0.803104	0.970232	---	0
637	BID	BH3 interacting domain death agonist	1413	89	23	31	-0.18926	0.849916	0.970767	3	2.35907	0.0184583	0.251006	7	-0.946301	0.344159	0.796835	7	-0.846243	0.397562	0.843387	---	0
641	BLM	Bloom syndrome RecQ like helicase	1413	73	29	25	1.20674	0.227739	0.652572	9	0.163774	0.869933	0.971803	3	0.0234593	0.981287	0.998164	7	-0.568445	0.569825	0.909111	---	1
642	BLMH	bleomycin hydrolase	1413	92	28	28	0.366927	0.713729	0.933677	2	-1.13746	0.25554	---	6	0.099753	0.920555	0.988128	6	-0.488819	0.625046	0.924726	---	0
644	BLVRA	biliverdin reductase A	1413	66	23	27	2.75656	0.00591743	0.118957	1	3.0503	0.00232929	---	4	4.27542	2.0375e-05	0.00304275	5	1.75879	0.0788325	0.51389	11	0
645	BLVRB	biliverdin reductase B	1413	118	45	37	1.89223	0.0586677	0.379301	2	1.15704	0.247455	---	16	1.27122	0.203861	0.678798	9	-0.452252	0.651158	0.933184	---	0
646	BNC1	basonuclin 1	1406	54	9	10	-0.515404	0.606353	0.897639	0	NA	NA	---	3	0.366105	0.714342	0.946043	1	-0.17916	0.857839	---	---	0
649	BMP1	bone morphogenetic protein 1	1413	37	15	11	0.782716	0.433927	0.812147	0	NA	NA	---	4	1.61165	0.107263	0.55141	5	-0.497535	0.61889	0.923942	---	0
655	BMP7	bone morphogenetic protein 7	1413	70	19	24	-2.87564	0.00409344	0.0975286	6	-1.67188	0.0947724	0.502934	4	-1.08069	0.280022	0.754324	4	0.452312	0.651114	0.933233	1093	0
658	BMPR1B	bone morphogenetic protein receptor type 1B	1412	31	4	12	-3.05067	0.00232649	0.0711261	9	-1.62466	0.104461	0.516552	2	-1.9955	0.0461829	---	2	-0.727286	0.467173	---	1145	0
659	BMPR2	bone morphogenetic protein receptor type 2	1413	63	22	22	-1.03206	0.302221	0.722625	7	-0.625536	0.531722	0.873135	3	-1.67076	0.0949943	0.530822	9	0.658394	0.510393	0.885598	---	0
660	BMX	BMX non-receptor tyrosine kinase	1405	44	13	17	-0.202458	0.839588	0.967921	1	1.04084	0.298131	---	3	0.563412	0.573245	0.903028	0	NA	NA	---	---	---
661	POLR3D	RNA polymerase III subunit D	1413	38	16	9	0.698021	0.48528	0.844196	2	-0.453287	0.650412	---	1	-2.6596	0.00791293	---	3	1.9383	0.0527877	0.432549	---	0
662	BNIP1	BCL2 interacting protein 1	1413	63	28	18	0.502184	0.615617	0.902013	0	NA	NA	---	3	-1.11851	0.26354	0.738048	2	-0.032929	0.973736	---	---	0
663	BNIP2	BCL2 interacting protein 2	1413	57	19	19	-0.110192	0.912273	0.985418	0	NA	NA	---	1	0.24827	0.803962	---	8	-1.58317	0.11361	0.58629	---	-1
664	BNIP3	BCL2 interacting protein 3	1413	37	14	12	0.314243	0.753384	0.945189	1	-0.253588	0.799851	---	1	-2.22884	0.0259836	---	8	0.531338	0.595269	0.917824	---	0
665	BNIP3L	BCL2 interacting protein 3 like	1413	48	16	14	-0.600445	0.548307	0.870469	2	0.0413775	0.967001	---	10	-0.331073	0.740639	0.954213	4	0.0643668	0.948687	0.996745	---	0
666	BOK	BOK, BCL2 family apoptosis regulator	1413	61	16	27	-1.63348	0.102593	0.48394	2	-0.765027	0.444385	---	6	-0.0786592	0.937315	0.991948	2	0.121626	0.903213	---	---	-1
667	DST	dystonin	1413	72	31	19	2.86908	0.00417864	0.0990998	24	2.77086	0.00566502	0.132975	1	0.327427	0.743394	---	2	1.25083	0.211206	---	540	-1
668	FOXL2	forkhead box L2	1413	55	11	8	-0.0384171	0.969361	0.999396	1	-0.602142	0.547178	---	8	-0.385658	0.699809	0.943104	6	-0.23277	0.815974	0.970619	---	1
669	BPGM	bisphosphoglycerate mutase	1413	64	31	17	1.53258	0.125607	0.525116	0	NA	NA	---	1	-0.518626	0.604104	---	5	0.262203	0.793204	0.967436	---	0
670	BPHL	biphenyl hydrolase like	1413	61	28	11	0.396079	0.692107	0.925387	4	-0.0697168	0.944429	0.99011	3	-0.307663	0.758385	0.957559	5	-1.75334	0.0797632	0.517705	---	0
671	BPI	bactericidal/permeability-increasing protein	1412	64	22	12	-0.851215	0.394796	0.789235	1	-0.588276	0.556443	---	3	0.0314937	0.97488	0.997251	6	-1.73714	0.0825837	0.525206	---	0
672	BRCA1	BRCA1, DNA repair associated	1413	89	41	25	0.47038	0.638157	0.907647	6	-0.786684	0.431601	0.834437	2	0.133623	0.89372	---	10	0.630695	0.528343	0.893591	---	0
673	BRAF	B-Raf proto-oncogene, serine/threonine kinase	1413	79	33	22	1.16129	0.245723	0.672644	21	1.35505	0.17562	0.634813	5	-0.0235305	0.98123	0.998191	11	0.325226	0.745059	0.953128	---	0
675	BRCA2	BRCA2, DNA repair associated	1413	50	28	11	1.90398	0.057119	0.3751	2	-0.187011	0.851679	---	3	0.146923	0.883214	0.982748	2	0.354488	0.723027	---	---	0
676	BRDT	bromodomain testis associated	1399	54	17	7	1.83738	0.0663692	0.401991	0	NA	NA	---	5	2.29755	0.0217366	0.278933	1	-0.214129	0.830478	---	---	1
677	ZFP36L1	ZFP36 ring finger protein like 1	1413	56	16	16	0.0296352	0.976362	1.00113	3	-0.456584	0.648041	0.915576	8	0.546326	0.584929	0.909086	6	1.3881	0.165328	0.667101	---	0
678	ZFP36L2	ZFP36 ring finger protein like 2	1413	58	13	26	-0.666128	0.505439	0.853398	3	1.1484	0.251001	0.721867	3	-1.17604	0.239781	0.714915	11	-0.647411	0.517472	0.889257	---	0
682	BSG	basigin (Ok blood group)	1413	117	50	30	1.77331	0.0763956	0.42719	2	3.37021	0.000771658	---	7	-0.997484	0.318703	0.780714	7	-0.39119	0.695717	0.942189	---	0
683	BST1	bone marrow stromal cell antigen 1	1413	51	16	20	-1.23593	0.216693	0.644982	0	NA	NA	---	14	-1.98842	0.0469611	0.399889	2	0.354633	0.722918	---	---	1
684	BST2	bone marrow stromal cell antigen 2	1413	73	23	30	0.965569	0.334427	0.745162	1	-0.44263	0.658102	---	7	1.70172	0.0890304	0.517338	5	-0.216884	0.828331	0.971722	---	0
685	BTC	betacellulin	1411	51	23	14	0.187008	0.851681	0.971059	3	0.286156	0.774802	0.94442	6	0.929542	0.35277	0.797755	7	1.73971	0.0821317	0.524278	---	0
686	BTD	biotinidase	1413	47	17	17	1.18262	0.23716	0.66188	4	-0.339517	0.734272	0.936167	9	2.13544	0.0328987	0.339413	3	0.200932	0.840781	0.97281	---	0
688	KLF5	Kruppel like factor 5	1413	71	31	15	-0.132567	0.894555	0.982502	0	NA	NA	---	6	1.14979	0.250426	0.726528	10	-0.748081	0.454537	0.871281	---	0
689	BTF3	basic transcription factor 3	1413	42	16	18	-0.269944	0.787243	0.957178	0	NA	NA	---	4	-1.26934	0.204532	0.678761	1	-0.339136	0.734559	---	---	0
694	BTG1	BTG anti-proliferation factor 1	1413	47	15	18	0.124511	0.900929	0.984181	1	0.248646	0.803671	---	4	1.51025	0.131207	0.594213	1	-2.61809	0.00893794	---	---	0
695	BTK	Bruton tyrosine kinase	1413	32	8	14	-0.687849	0.491662	0.846712	2	0.98323	0.325664	---	3	-1.16065	0.245982	0.722229	3	-0.560796	0.575027	0.910985	---	---
699	BUB1	BUB1 mitotic checkpoint serine/threonine kinase	1413	39	15	9	1.12929	0.25897	0.685569	1	-0.965107	0.334659	---	3	-0.540892	0.588668	0.910398	15	1.2571	0.208927	0.71848	---	0
701	BUB1B	BUB1 mitotic checkpoint serine/threonine kinase B	1413	66	23	23	1.08082	0.279964	0.699865	2	1.06252	0.288184	---	8	1.25237	0.210645	0.6874	3	0.698078	0.485245	0.880714	---	1
705	BYSL	bystin like	1413	96	57	20	3.63054	0.000293067	0.0196725	1	-0.587492	0.556969	---	16	2.95419	0.00318751	0.0999507	10	1.73983	0.0821091	0.524413	357	0
706	TSPO	translocator protein	1413	97	32	33	-1.37825	0.168349	0.585919	1	-0.350137	0.726289	---	7	-2.19791	0.0281195	0.315736	4	0.854442	0.393007	0.842519	---	0
708	C1QBP	complement C1q binding protein	1413	80	37	22	1.99931	0.0457689	0.340707	2	-1.00575	0.31471	---	5	1.69202	0.0908648	0.521404	10	0.825075	0.40947	0.850733	---	0
710	SERPING1	serpin family G member 1	1413	79	23	38	-1.01145	0.311978	0.729351	2	0.186809	0.851838	---	2	-0.713312	0.475772	---	2	-0.714205	0.47522	---	---	0
712	C1QA	complement C1q A chain	1413	62	14	25	-0.691518	0.489355	0.845947	0	NA	NA	---	6	-0.522579	0.60135	0.914852	2	-0.214156	0.830457	---	---	0
713	C1QB	complement C1q B chain	1413	62	15	25	-0.618302	0.536477	0.86476	1	-0.584307	0.559109	---	7	-0.736191	0.461738	0.860323	1	0.53291	0.594181	---	---	0
714	C1QC	complement C1q C chain	1413	62	15	24	-0.748282	0.454416	0.827327	1	-0.443721	0.657314	---	6	-0.679654	0.496837	0.8808	2	0.0751056	0.940141	---	---	0
715	C1R	complement C1r	1413	107	32	36	-0.242591	0.808358	0.961201	5	0.200968	0.840753	0.963171	9	1.22424	0.221069	0.697784	9	-0.347637	0.728165	0.951209	---	0
716	C1S	complement C1s	1413	101	35	37	-0.716196	0.47399	0.837101	8	-1.08669	0.277363	0.743269	7	-1.15889	0.2467	0.72327	12	1.0304	0.303002	0.793271	---	0
717	C2	complement C2	1413	273	88	99	0.280177	0.779383	0.954008	1	-0.391908	0.695186	---	6	1.69327	0.0906278	0.522049	3	-0.0749146	0.940293	0.994551	---	1
718	C3	complement C3	1413	95	24	38	-0.53751	0.591001	0.891845	8	-0.81277	0.416489	0.826694	12	-0.810311	0.4179	0.8391	6	-0.194698	0.845658	0.97394	---	0
719	C3AR1	complement C3a receptor 1	1413	98	38	37	0.31811	0.750449	0.945657	1	0.339129	0.734563	---	6	-0.0325716	0.974021	0.997653	9	0.0775591	0.93819	0.994519	---	0
721	C4B	complement C4B (Chido blood group)	1298	260	76	100	-1.7821	0.0749692	0.423509	0	NA	NA	---	4	-0.914237	0.360764	0.803514	2	-0.55603	0.578287	---	---	---
722	C4BPA	complement component 4 binding protein alpha	1399	63	19	12	-0.347195	0.728498	0.937742	10	-0.460081	0.64553	0.915459	5	0.510897	0.609505	0.916521	3	0.954865	0.339813	0.820645	---	0
725	C4BPB	complement component 4 binding protein beta	1397	63	19	19	0.524194	0.600228	0.894836	0	NA	NA	---	5	-0.521745	0.601932	0.914572	13	1.00337	0.315859	0.801209	---	0
726	CAPN5	calpain 5	1413	59	25	18	1.52951	0.126365	0.526999	3	0.431952	0.665843	0.914685	4	0.564867	0.572256	0.902897	5	2.40641	0.0162397	0.247372	---	0
727	C5	complement C5	1413	59	21	17	0.078566	0.937389	0.991664	6	-0.065957	0.947422	0.990677	2	0.583023	0.559972	---	3	0.931336	0.351841	0.82332	---	0
728	C5AR1	complement C5a receptor 1	1413	78	23	31	-0.0310472	0.975236	1.00071	0	NA	NA	---	10	0.755391	0.450142	0.856481	12	-1.44195	0.149542	0.645092	---	0
729	C6	complement C6	1407	61	8	25	-1.89874	0.057806	0.376409	10	-0.305899	0.759728	0.941669	4	-0.637115	0.524155	0.889626	3	0.809004	0.418652	0.857181	---	0
730	C7	complement C7	1413	65	13	29	-1.63778	0.101693	0.481754	4	-0.648908	0.516505	0.866766	4	0.229721	0.818342	0.968569	4	0.844947	0.398285	0.843427	---	0
731	C8A	complement C8 alpha chain	1397	43	11	2	0.0172756	0.986219	1.00305	0	NA	NA	---	2	-1.34593	0.178546	---	1	0.0209037	0.983326	---	---	0
732	C8B	complement C8 beta chain	1397	43	9	9	-1.20096	0.229975	0.654244	0	NA	NA	---	3	-0.129484	0.896993	0.985142	0	NA	NA	---	---	0
733	C8G	complement C8 gamma chain	1410	78	28	19	-0.639244	0.52277	0.86036	0	NA	NA	---	5	0.315605	0.75235	0.956408	5	-0.899954	0.368301	0.829923	---	1
735	C9	complement C9	1398	64	15	16	-0.770048	0.441403	0.817223	4	-0.845381	0.398045	0.813783	5	-0.159997	0.872907	0.979397	4	0.325737	0.744673	0.953347	---	0
738	VPS51	VPS51, GARP complex subunit	1413	104	34	36	0.0148063	0.988189	1.00313	1	0.0205832	0.983581	---	7	0.434211	0.664202	0.933776	9	-0.212743	0.831558	0.972273	---	-1
740	MRPL49	mitochondrial ribosomal protein L49	1413	107	41	32	3.88391	0.000107607	0.00954797	0	NA	NA	---	11	4.3735	1.31367e-05	0.00221048	13	2.71651	0.00667909	0.151933	274	0
741	ZNHIT2	zinc finger HIT-type containing 2	1413	107	32	43	1.22112	0.222247	0.647531	1	2.22299	0.0263761	---	12	0.665462	0.505865	0.884987	8	2.06286	0.0393111	0.376407	---	0
744	MPPED2	metallophosphoesterase domain containing 2	1413	67	24	18	-0.326581	0.744034	0.942883	9	-0.78785	0.430919	0.834831	7	-0.0723628	0.942324	0.993552	1	0.250125	0.802528	---	---	0
745	MYRF	myelin regulatory factor	1412	82	31	26	0.102006	0.918766	0.987114	2	-1.66566	0.0960071	---	4	1.65138	0.098887	0.537245	5	0.165317	0.868719	0.981916	---	0
746	TMEM258	transmembrane protein 258	1413	82	36	20	-0.922623	0.356363	0.76056	2	-1.76402	0.0779475	---	4	0.0628317	0.94991	0.994529	4	0.0768261	0.938773	0.994698	---	0
752	FMNL1	formin like 1	1413	71	16	32	0.240133	0.810263	0.961393	0	NA	NA	---	11	1.41842	0.156292	0.626375	1	0.744543	0.456673	---	---	0
754	PTTG1IP	PTTG1 interacting protein	1413	69	21	25	0.562764	0.573686	0.884034	1	-0.926808	0.354187	---	3	1.27852	0.20128	0.676044	2	0.226502	0.820844	---	---	0
755	CFAP410	cilia and flagella associated protein 410	1215	35	16	12	0.634449	0.525909	0.861853	0	NA	NA	---	5	-0.0184474	0.985285	0.998575	1	0.388121	0.697996	---	---	0
759	CA1	carbonic anhydrase 1	1403	58	18	13	1.06892	0.285293	0.704967	1	-1.08319	0.278913	---	2	3.74314	0.000189185	---	7	-0.243981	0.807282	0.970974	---	0
760	CA2	carbonic anhydrase 2	1413	60	13	18	0.388136	0.697975	0.927929	1	-0.325559	0.744807	---	1	1.48008	0.139078	---	8	1.5173	0.129418	0.614684	---	0
761	CA3	carbonic anhydrase 3	1412	58	16	21	-0.771495	0.440545	0.817201	1	1.85891	0.0632501	---	5	-0.970915	0.331759	0.788919	7	0.63826	0.523409	0.890903	---	0
762	CA4	carbonic anhydrase 4	1413	101	26	32	-0.52396	0.600389	0.894817	2	0.345751	0.729582	---	6	1.07866	0.280928	0.755742	10	-0.65511	0.512505	0.886695	---	0
767	CA8	carbonic anhydrase 8	1413	71	24	23	0.0434606	0.965341	0.998452	4	-0.609395	0.542362	0.877615	4	0.93929	0.347745	0.796798	7	-0.216877	0.828336	0.971633	---	0
768	CA9	carbonic anhydrase 9	1412	93	33	26	-0.620471	0.535049	0.864625	0	NA	NA	---	3	-1.00844	0.313418	0.776525	8	-0.191857	0.847882	0.974629	---	0
771	CA12	carbonic anhydrase 12	1413	55	14	17	-1.09518	0.273626	0.696195	0	NA	NA	---	4	-0.226179	0.821095	0.968374	4	0.335428	0.737353	0.952315	---	0
773	CACNA1A	calcium voltage-gated channel subunit alpha1 A	1413	120	27	36	2.75493	0.00594687	0.119239	36	3.88432	0.000107431	0.010662	7	0.759434	0.447721	0.85337	6	1.61309	0.106951	0.573658	541	0
775	CACNA1C	calcium voltage-gated channel subunit alpha1 C	1413	74	23	31	-0.568132	0.570037	0.881932	20	1.15222	0.249429	0.721748	2	0.244988	0.806502	---	15	0.358923	0.719707	0.949576	---	0
777	CACNA1E	calcium voltage-gated channel subunit alpha1 E	1413	61	26	15	0.89152	0.372804	0.772373	9	-0.975331	0.329565	0.780064	4	0.904643	0.365811	0.807081	7	1.38843	0.165229	0.666926	---	0
779	CACNA1S	calcium voltage-gated channel subunit alpha1 S	1407	72	10	11	-0.543796	0.586669	0.890005	1	-0.0701894	0.944053	---	6	-0.589371	0.555708	0.899113	6	-0.441756	0.658735	0.936985	---	0
780	DDR1	discoidin domain receptor tyrosine kinase 1	1413	137	47	38	1.73759	0.0825033	0.442127	0	NA	NA	---	4	1.98148	0.0477341	0.401888	14	1.08299	0.278999	0.779092	---	1
781	CACNA2D1	calcium voltage-gated channel auxiliary subunit alpha2delta 1	1413	47	17	16	0.0991109	0.921064	0.987522	16	0.946688	0.343962	0.790651	1	-1.1934	0.232917	---	6	0.47014	0.638329	0.93003	---	0
782	CACNB1	calcium voltage-gated channel auxiliary subunit beta 1	1413	108	41	32	0.670517	0.50264	0.851839	6	-0.913118	0.361339	0.798785	11	1.4339	0.151824	0.621393	12	-0.543413	0.586932	0.913903	---	0
784	CACNB3	calcium voltage-gated channel auxiliary subunit beta 3	1413	84	30	24	-1.11248	0.266123	0.690998	0	NA	NA	---	5	-0.0639821	0.948994	0.994878	4	0.267476	0.789142	0.965725	---	0
788	SLC25A20	solute carrier family 25 member 20	1413	88	28	35	0.00796568	0.993646	1.00418	2	-2.55634	0.0106832	---	7	0.271989	0.785671	0.961033	3	1.34067	0.180246	0.685749	---	0
790	CAD	carbamoyl-phosphate synthetase 2, aspartate transcarbamylase, and dihydroorotase	1413	63	32	17	2.18553	0.0290156	0.27721	1	1.10551	0.269129	---	5	2.11148	0.0349081	0.35105	8	1.03444	0.301108	0.791078	---	1
793	CALB1	calbindin 1	1412	74	20	11	-0.297145	0.7664	0.950092	1	2.28677	0.0223587	---	4	1.08344	0.2788	0.753411	4	-0.115083	0.908396	0.988459	---	0
794	CALB2	calbindin 2	1413	72	25	17	-0.335915	0.736986	0.940435	1	0.0131933	0.989475	---	5	-0.525067	0.59962	0.913383	7	-0.861598	0.389057	0.841121	---	0
795	S100G	S100 calcium binding protein G	1397	41	11	5	1.76966	0.0770053	0.42781	0	NA	NA	---	2	0.515448	0.606322	---	4	-0.722868	0.469883	0.879051	---	---
800	CALD1	caldesmon 1	1413	65	19	23	-0.0500764	0.960069	0.996672	14	-1.1757	0.239916	0.712818	3	1.39572	0.163021	0.632546	3	0.400851	0.688591	0.941151	---	0
801	CALM1	calmodulin 1	1413	18	7	4	-0.2246	0.822324	0.965318	0	NA	NA	---	0	NA	NA	---	2	0.869643	0.384645	---	---	0
810	CALML3	calmodulin like 3	1400	59	14	8	1.53897	0.12404	0.523957	0	NA	NA	---	2	0.106376	0.915299	---	4	0.144438	0.885176	0.98382	---	0
811	CALR	calreticulin	1413	110	37	37	0.268254	0.788544	0.957553	2	1.74731	0.0808046	---	7	-1.08813	0.276727	0.752403	10	-0.854668	0.392882	0.842704	---	1
813	CALU	calumenin	1413	62	27	22	0.629781	0.528941	0.8627	2	-0.145756	0.884135	---	7	0.221796	0.824505	0.968571	3	2.33619	0.0196227	0.275131	---	0
814	CAMK4	calcium/calmodulin dependent protein kinase IV	1413	35	11	13	-0.39035	0.696337	0.927269	6	-0.153415	0.878093	0.973804	2	-0.752923	0.451623	---	2	-1.01352	0.310986	---	---	0
815	CAMK2A	calcium/calmodulin dependent protein kinase II alpha	1408	47	12	19	-1.34397	0.179176	0.599936	0	NA	NA	---	6	0.037574	0.970033	0.99673	0	NA	NA	---	---	0
816	CAMK2B	calcium/calmodulin dependent protein kinase II beta	1413	79	33	16	2.22395	0.0263113	0.264984	15	1.60067	0.109677	0.528037	8	0.234698	0.814477	0.967445	6	1.54621	0.12228	0.602258	---	0
817	CAMK2D	calcium/calmodulin dependent protein kinase II delta	1413	41	11	18	-0.5768	0.564168	0.879728	9	-0.40815	0.683226	0.922217	3	-0.410094	0.6818	0.936584	2	0.0630065	0.94977	---	---	0
818	CAMK2G	calcium/calmodulin dependent protein kinase II gamma	1413	55	24	14	-0.130336	0.89632	0.982553	1	1.5796	0.114424	---	4	-1.26188	0.207204	0.681008	4	-0.0501245	0.96003	0.997473	---	0
819	CAMLG	calcium modulating ligand	1413	47	18	18	-1.51977	0.128796	0.531678	2	-1.93352	0.0533748	---	4	0.0453723	0.963817	0.996083	6	-0.539343	0.589736	0.915535	---	0
820	CAMP	cathelicidin antimicrobial peptide	1403	95	15	19	0.32559	0.744784	0.943214	0	NA	NA	---	16	-0.853838	0.393342	0.825011	12	0.416485	0.67712	0.940702	---	0
821	CANX	calnexin	1413	80	38	20	1.93448	0.0532564	0.363655	4	0.104523	0.91677	0.980928	6	-0.0133773	0.989329	0.99886	6	1.01687	0.309391	0.797801	---	0
822	CAPG	capping actin protein, gelsolin like	1413	67	20	23	-0.629168	0.529342	0.862989	2	0.973263	0.330592	---	5	-1.05883	0.289858	0.763939	8	-1.21927	0.222947	0.73648	---	0
823	CAPN1	calpain 1	1413	107	37	40	1.84757	0.0648758	0.397152	3	0.419751	0.674732	0.918422	8	1.45313	0.146413	0.6144	11	1.13496	0.256589	0.763461	---	0
824	CAPN2	calpain 2	1413	54	19	19	0.256469	0.797626	0.959078	2	-0.983898	0.325336	---	1	1.36203	0.173409	---	3	-0.513037	0.608007	0.920417	---	0
826	CAPNS1	calpain small subunit 1	1413	98	37	36	-0.23936	0.810862	0.961365	2	-1.71153	0.0872049	---	9	0.635154	0.525432	0.89015	14	0.671566	0.501971	0.883646	---	0
827	CAPN6	calpain 6	1400	27	10	6	1.305	0.192109	0.615347	0	NA	NA	---	2	0.452822	0.650748	---	1	1.13537	0.256416	---	---	---
828	CAPS	calcyphosine	1413	82	31	25	0.900988	0.36775	0.769544	0	NA	NA	---	5	1.38541	0.166149	0.636417	5	-1.06451	0.287281	0.783244	---	0
829	CAPZA1	capping actin protein of muscle Z-line subunit alpha 1	1413	58	18	23	-2.45547	0.0141915	0.188718	3	-1.73501	0.0829603	0.479373	5	-1.58275	0.113706	0.563438	5	-1.09583	0.273342	0.776499	---	0
830	CAPZA2	capping actin protein of muscle Z-line subunit alpha 2	1413	55	25	16	3.51181	0.000459275	0.0268589	10	2.56134	0.0105314	0.18676	6	3.29563	0.00100669	0.0486921	5	2.23505	0.0255723	0.314421	177	1
831	CAST	calpastatin	1413	42	16	16	-0.00987652	0.992121	1.00409	4	-0.975283	0.329589	0.779468	2	1.08742	0.27704	---	2	0.0986249	0.92145	---	---	0
832	CAPZB	capping actin protein of muscle Z-line subunit beta	1413	45	16	14	1.2251	0.220745	0.64694	5	0.749547	0.453654	0.841693	5	3.21936	0.00131435	0.0571002	3	-1.36452	0.172625	0.676725	819	-1
833	CARS1	cysteinyl-tRNA synthetase	1413	62	28	22	-0.584613	0.558903	0.87612	1	-0.609096	0.54256	---	2	0.442674	0.658071	---	0	NA	NA	---	---	0
834	CASP1	caspase 1	1413	45	12	20	-1.4189	0.156152	0.572644	1	-0.990317	0.322191	---	1	0.0887544	0.92929	---	4	-0.535283	0.59254	0.917037	---	0
835	CASP2	caspase 2	1413	122	49	32	-0.853686	0.393426	0.788435	0	NA	NA	---	3	-2.26172	0.0238686	0.293372	4	0.0590103	0.952952	0.998252	---	0
836	CASP3	caspase 3	1413	49	13	16	-2.8222	0.00483731	0.107458	1	-2.05176	0.040379	---	6	-1.64717	0.099749	0.539231	3	-0.343259	0.731455	0.951257	---	0
837	CASP4	caspase 4	1413	50	11	21	-0.837182	0.402634	0.794309	1	-2.22654	0.0261374	---	4	-0.0140988	0.988753	0.998785	1	-1.53247	0.125632	---	---	0
839	CASP6	caspase 6	1413	50	11	24	-1.49619	0.134831	0.539012	0	NA	NA	---	4	-1.13607	0.256121	0.730456	0	NA	NA	---	---	0
840	CASP7	caspase 7	1413	41	10	17	0.116616	0.907181	0.984394	0	NA	NA	---	4	0.129853	0.896702	0.985275	2	-0.973898	0.330276	---	---	0
841	CASP8	caspase 8	1413	48	12	24	-1.9355	0.0531308	0.363764	3	-0.553734	0.57985	0.900414	3	-1.91922	0.05516	0.427364	3	0.868789	0.385112	0.839862	---	0
842	CASP9	caspase 9	1413	69	22	23	-1.27057	0.204095	0.629701	2	-0.745432	0.456137	---	4	-0.632214	0.52735	0.889992	3	0.228381	0.819384	0.970342	---	0
843	CASP10	caspase 10	1413	48	10	25	-1.95022	0.0513499	0.357919	1	-1.08707	0.277195	---	2	0.038893	0.968981	---	5	-1.93107	0.0536771	0.436258	---	0
844	CASQ1	calsequestrin 1	1412	66	24	21	0.687852	0.491661	0.846804	2	1.32439	0.18559	---	5	1.70764	0.0879258	0.513919	8	0.412088	0.680339	0.940812	---	0
845	CASQ2	calsequestrin 2	1413	49	16	13	-1.15107	0.249902	0.677596	0	NA	NA	---	1	0.458117	0.64694	---	7	-0.884719	0.376461	0.834969	---	0
846	CASR	calcium sensing receptor	1403	57	8	9	-0.548986	0.583103	0.888174	3	-1.17676	0.239495	0.713065	3	-0.529508	0.596538	0.912411	6	-0.102944	0.918022	0.990572	---	1
847	CAT	catalase	1413	62	21	22	1.38792	0.165383	0.584022	0	NA	NA	---	3	1.31829	0.187624	0.661809	6	2.74878	0.00605888	0.141863	---	1
857	CAV1	caveolin 1	1413	54	22	19	2.33991	0.0194291	0.225878	3	-1.03583	0.300461	0.753418	5	2.38841	0.0170538	0.244881	8	1.82328	0.0684759	0.4843	---	0
858	CAV2	caveolin 2	1413	54	20	20	0.162179	0.871189	0.975719	12	1.12089	0.262528	0.732309	3	0.0818127	0.934807	0.991666	7	1.78355	0.074714	0.498704	---	0
860	RUNX2	runt related transcription factor 2	1413	63	17	27	-1.31177	0.189812	0.614362	14	-0.575219	0.565236	0.89242	3	-1.38469	0.166369	0.635629	5	0.719962	0.471669	0.880194	---	0
861	RUNX1	runt related transcription factor 1	1413	51	26	17	1.79367	0.0730826	0.419919	35	1.86117	0.0629305	0.435205	4	0.257139	0.797109	0.962606	5	0.766463	0.443531	0.865828	---	0
862	RUNX1T1	RUNX1 translocation partner 1	1413	66	22	27	3.27095	0.00109808	0.0444967	6	0.218135	0.827356	0.961453	5	3.92495	9.09843e-05	0.00961937	5	2.76852	0.00570583	0.136258	275	0
863	CBFA2T3	CBFA2/RUNX1 translocation partner 3	1413	108	30	37	-1.74829	0.0806336	0.437729	4	0.566225	0.571332	0.896788	10	-3.35515	0.000814559	0.0414108	7	0.935799	0.349539	0.821945	1050	-1
864	RUNX3	runt related transcription factor 3	1411	61	23	20	-0.94848	0.34305	0.751681	1	0.654164	0.513114	---	3	-2.46055	0.0139933	0.218819	8	0.681479	0.495682	0.882553	---	0
865	CBFB	core-binding factor subunit beta	1413	55	21	20	-0.540186	0.589155	0.891237	2	-1.42287	0.154999	---	3	-0.538213	0.590516	0.91125	5	0.532583	0.594407	0.917085	---	0
866	SERPINA6	serpin family A member 6	1397	63	8	7	0.247746	0.804368	0.961567	0	NA	NA	---	13	0.305348	0.760147	0.957457	2	0.741508	0.458512	---	---	0
867	CBL	Cbl proto-oncogene	1413	62	18	25	-0.579128	0.562596	0.87932	4	-1.10375	0.269893	0.737576	4	-0.56184	0.574315	0.903403	5	0.573757	0.566225	0.907474	---	0
868	CBLB	Cbl proto-oncogene B	1413	58	19	18	0.0320095	0.974469	1.00092	9	-0.401845	0.68786	0.923623	2	-2.75336	0.00597527	---	8	1.0932	0.274496	0.776831	---	0
871	SERPINH1	serpin family H member 1	1413	68	28	17	0.259914	0.794968	0.958494	1	0.484707	0.62796	---	5	0.0594062	0.952637	0.994595	2	-0.30934	0.757109	---	---	0
873	CBR1	carbonyl reductase 1	1413	70	24	14	1.16992	0.242234	0.668308	0	NA	NA	---	7	-0.956278	0.339098	0.795601	6	2.03325	0.0422165	0.387513	---	0
874	CBR3	carbonyl reductase 3	1413	71	25	16	1.13132	0.258116	0.68507	0	NA	NA	---	7	0.967457	0.333483	0.789561	8	0.578073	0.563308	0.905341	---	0
875	CBS	cystathionine-beta-synthase	1374	54	22	15	-0.317215	0.751129	0.945896	1	-0.431778	0.665972	---	0	NA	NA	---	3	-0.680351	0.496399	0.882127	---	0
883	KYAT1	kynurenine aminotransferase 1	1215	90	37	27	-0.130748	0.895997	0.982687	0	NA	NA	---	4	-1.26211	0.207154	0.68103	5	0.766944	0.443266	0.866299	---	0
889	KRIT1	KRIT1, ankyrin repeat containing	1413	59	25	16	3.91069	9.64579e-05	0.00881192	2	2.13163	0.0332118	---	4	1.99594	0.0461348	0.395106	9	1.41471	0.157378	0.655314	223	0
890	CCNA2	cyclin A2	1413	36	16	14	1.37328	0.169887	0.587828	0	NA	NA	---	0	NA	NA	---	3	0.615039	0.53863	0.896321	---	1
891	CCNB1	cyclin B1	1413	29	11	8	1.72015	0.0856273	0.447832	0	NA	NA	---	3	1.13924	0.254798	0.729993	5	0.666573	0.505155	0.884704	---	0
892	CCNC	cyclin C	1413	32	11	15	-0.963703	0.335362	0.745845	0	NA	NA	---	8	-1.85971	0.0631367	0.450057	4	0.018348	0.985364	0.997934	---	-1
894	CCND2	cyclin D2	1413	86	26	30	3.42517	0.000632258	0.0330896	5	3.53801	0.000416383	0.026172	8	5.181	2.53072e-07	9.16198e-05	4	2.64203	0.00833326	0.17404	1	0
896	CCND3	cyclin D3	1413	96	43	27	2.91253	0.0036422	0.0914341	10	3.60454	0.000323715	0.0212937	6	0.132002	0.895002	0.985038	15	1.11568	0.264751	0.77166	542	0
898	CCNE1	cyclin E1	1413	105	59	13	5.76727	9.91066e-09	1.09293e-05	4	1.4455	0.148542	0.595115	12	3.15038	0.00166527	0.0665383	22	4.28069	1.99056e-05	0.00294602	276	1
902	CCNH	cyclin H	1413	47	13	22	-0.215072	0.829743	0.966239	2	-0.269687	0.787441	---	4	0.80614	0.420299	0.839405	8	-0.439331	0.66049	0.937036	---	0
904	CCNT1	cyclin T1	1413	79	36	18	1.13602	0.256143	0.683712	0	NA	NA	---	5	-0.133285	0.893987	0.985374	6	1.46521	0.143088	0.637198	---	0
905	CCNT2	cyclin T2	1413	55	18	18	-0.594065	0.552565	0.873188	3	-0.532537	0.594439	0.902992	6	-1.03487	0.30091	0.770132	2	0.437982	0.661467	---	---	-1
908	CCT6A	chaperonin containing TCP1 subunit 6A	1413	153	78	17	3.51673	0.00045092	0.0266734	0	NA	NA	---	9	2.67714	0.00751245	0.157458	19	2.936	0.00337921	0.101022	277	0
909	CD1A	CD1a molecule	1397	74	24	19	-0.0802671	0.936036	0.991184	0	NA	NA	---	3	0.11868	0.905546	0.986735	2	1.57782	0.114836	---	---	-1
914	CD2	CD2 molecule	1413	50	11	27	-2.4506	0.0143839	0.189806	0	NA	NA	---	1	-0.983134	0.325712	---	2	0.538663	0.590206	---	---	0
915	CD3D	CD3d molecule	1411	62	15	25	-1.09873	0.272074	0.695801	0	NA	NA	---	6	-0.674433	0.500148	0.881568	3	-1.35236	0.176481	0.681591	---	0
916	CD3E	CD3e molecule	1409	62	13	29	-1.21719	0.223739	0.649183	0	NA	NA	---	2	-0.554912	0.579045	---	8	-1.48904	0.136704	0.626216	---	0
917	CD3G	CD3g molecule	1408	62	18	26	-1.11641	0.26444	0.69046	0	NA	NA	---	3	-1.61796	0.105897	0.548637	9	0.116394	0.907357	0.987867	---	0
919	CD247	CD247 molecule	1413	70	23	27	-0.0186569	0.985118	1.00265	1	-3.39665	0.000701355	---	3	0.144668	0.884994	0.982714	2	-0.456815	0.647876	---	---	0
920	CD4	CD4 molecule	1413	98	35	40	-0.771685	0.440432	0.817189	2	0.110822	0.911774	---	8	-1.40404	0.160531	0.629219	9	-0.212702	0.83159	0.972216	---	0
921	CD5	CD5 molecule	1402	71	24	27	0.532445	0.594504	0.892594	2	-0.776038	0.437859	---	9	0.0639609	0.949011	0.994721	0	NA	NA	---	---	0
922	CD5L	CD5 molecule like	1402	66	11	14	0.462361	0.643895	0.908776	0	NA	NA	---	4	0.440763	0.659454	0.932587	4	0.530773	0.595661	0.918193	---	0
923	CD6	CD6 molecule	1409	69	22	28	0.543164	0.587104	0.89014	2	2.11944	0.0342303	---	2	-0.197824	0.843211	---	11	-0.931088	0.35197	0.823139	---	0
924	CD7	CD7 molecule	1408	110	42	35	1.82322	0.0684846	0.407765	0	NA	NA	---	8	2.86144	0.00428043	0.116223	8	1.78589	0.0743346	0.497834	---	0
925	CD8A	CD8a molecule	1413	72	22	26	-0.000293576	0.999766	1.0053	0	NA	NA	---	9	0.827544	0.408071	0.834941	3	0.0613563	0.951084	0.997341	---	0
926	CD8B	CD8b molecule	1410	89	24	26	0.466572	0.640879	0.908839	5	0.786425	0.431753	0.834446	8	0.162897	0.870623	0.979225	5	0.189658	0.849604	0.974553	---	0
928	CD9	CD9 molecule	1413	88	33	28	-1.23686	0.216348	0.644578	4	1.4293	0.153141	0.603705	9	-0.361666	0.717656	0.947909	13	-1.03057	0.302923	0.793236	---	0
929	CD14	CD14 molecule	1413	41	15	14	0.283232	0.777041	0.953257	0	NA	NA	---	2	0.392423	0.694805	---	4	-0.15421	0.877467	0.98401	---	0
930	CD19	CD19 molecule	1410	74	24	22	0.963613	0.335407	0.74573	1	-0.538005	0.59066	---	4	-0.1536	0.877947	0.980357	8	0.861455	0.389136	0.840988	---	0
931	MS4A1	membrane spanning 4-domains A1	1402	56	13	15	-0.697473	0.485624	0.844414	1	-0.250702	0.802082	---	5	-0.433768	0.664524	0.933789	2	-0.358652	0.71991	---	---	0
933	CD22	CD22 molecule	1410	100	33	27	0.0752182	0.940052	0.992102	2	-0.732069	0.46425	---	6	-0.928497	0.353311	0.797921	6	0.792542	0.42818	0.861824	---	0
940	CD28	CD28 molecule	1413	57	19	20	1.06684	0.286231	0.705816	2	0.0224404	0.9821	---	1	-0.251005	0.801847	---	3	0.16375	0.869952	0.982013	---	0
942	CD86	CD86 molecule	1413	56	17	21	-0.217897	0.827541	0.965861	3	2.282	0.0226396	0.278417	5	-2.38753	0.0170944	0.244876	2	1.18336	0.236867	---	---	0
945	CD33	CD33 molecule	1413	67	21	28	-0.0847976	0.932434	0.990904	3	-0.571137	0.567999	0.894286	5	1.35836	0.174569	0.644094	2	-0.0382122	0.969524	---	---	0
947	CD34	CD34 molecule	1413	63	16	24	-1.37853	0.16826	0.586007	2	-1.07699	0.281669	---	7	-0.0952693	0.924115	0.988309	7	-1.08464	0.278267	0.779408	---	0
948	CD36	CD36 molecule	1413	59	17	19	-0.578109	0.563284	0.879504	14	0.810763	0.41764	0.828108	3	0.52067	0.60268	0.914313	10	-0.425248	0.670722	0.939763	---	0
949	SCARB1	scavenger receptor class B member 1	1413	58	24	18	-0.416539	0.67708	0.918338	1	-0.695126	0.487092	---	8	-0.975263	0.329599	0.787071	6	1.61264	0.107049	0.573159	---	0
950	SCARB2	scavenger receptor class B member 2	1413	51	20	18	0.807763	0.419365	0.802301	3	-0.729579	0.46577	0.843425	3	0.903778	0.366269	0.807049	2	0.807018	0.419794	---	---	0
951	CD37	CD37 molecule	1413	70	12	33	-2.82753	0.00475794	0.106461	0	NA	NA	---	4	0.420958	0.67385	0.935016	3	-2.11744	0.034399	0.357034	---	-1
952	CD38	CD38 molecule	1412	53	16	22	-1.26494	0.206105	0.632239	2	-0.567117	0.570726	---	5	-0.657367	0.511054	0.886148	3	0.714471	0.475056	0.880076	---	0
953	ENTPD1	ectonucleoside triphosphate diphosphohydrolase 1	1413	44	11	15	-0.204887	0.83769	0.967467	3	0.69503	0.487152	0.850562	4	-0.434022	0.66434	0.933859	2	-0.760185	0.447273	---	---	0
954	ENTPD2	ectonucleoside triphosphate diphosphohydrolase 2	1411	79	27	20	1.05577	0.291256	0.710716	0	NA	NA	---	6	2.31385	0.020821	0.27335	5	-0.953723	0.34039	0.819725	---	0
955	ENTPD6	ectonucleoside triphosphate diphosphohydrolase 6 (putative)	1413	72	32	19	0.324971	0.745251	0.943342	2	0.379013	0.704736	---	4	-0.859795	0.39005	0.821711	7	0.636595	0.524493	0.891356	---	0
956	ENTPD3	ectonucleoside triphosphate diphosphohydrolase 3	1411	43	6	21	-0.0327907	0.973846	1.00061	1	-1.43264	0.152185	---	1	3.32398	0.000910489	---	1	-0.219544	0.826259	---	---	0
957	ENTPD5	ectonucleoside triphosphate diphosphohydrolase 5	1413	66	24	22	0.145059	0.884685	0.979396	1	2.70936	0.00682391	---	3	-1.23099	0.218533	0.695475	5	-0.155984	0.876068	0.983638	---	0
958	CD40	CD40 molecule	1413	80	22	27	-0.212418	0.831812	0.966753	0	NA	NA	---	2	0.904304	0.365991	---	6	0.128734	0.897587	0.986185	---	0
960	CD44	CD44 molecule (Indian blood group)	1413	60	17	24	-0.0339502	0.972922	1.0004	5	1.27208	0.203558	0.669103	6	0.950714	0.341914	0.796733	6	-0.238848	0.811259	0.970983	---	0
961	CD47	CD47 molecule	1413	56	23	20	-1.43764	0.15076	0.563988	1	-1.61246	0.107087	---	3	-0.80792	0.419275	0.839041	8	-2.16019	0.0309284	0.339222	---	0
962	CD48	CD48 molecule	1413	55	8	30	-2.92749	0.00347255	0.0890575	4	-2.53463	0.0113651	0.196613	2	-1.54089	0.123571	---	2	-1.22094	0.222314	---	1120	0
963	CD53	CD53 molecule	1413	39	11	14	-0.0167652	0.986626	1.00313	0	NA	NA	---	1	0.519805	0.603282	---	5	-0.0247486	0.980259	0.997737	---	-1
965	CD58	CD58 molecule	1413	52	17	28	0.503108	0.614968	0.901918	2	0.118015	0.906073	---	6	-0.198908	0.842364	0.97328	3	2.01487	0.0441101	0.397588	---	0
966	CD59	CD59 molecule (CD59 blood group)	1413	58	14	24	0.289997	0.771862	0.951819	1	-0.908025	0.364022	---	5	2.18662	0.0289362	0.319797	3	-1.78107	0.0751192	0.500572	---	0
967	CD63	CD63 molecule	1413	82	30	23	0.913988	0.360881	0.764915	1	0.677214	0.498383	---	5	2.05737	0.0398364	0.368934	7	-1.19826	0.231021	0.74189	---	0
968	CD68	CD68 molecule	1413	90	30	35	2.37647	0.0176136	0.213116	1	5.57418	2.98193e-08	---	7	-1.38072	0.167586	0.635401	12	1.82244	0.0686031	0.484343	---	0
970	CD70	CD70 molecule	1404	96	20	24	-1.02946	0.303445	0.723535	2	-0.183498	0.854434	---	9	-0.586348	0.557737	0.898381	2	-0.451897	0.651414	---	---	0
971	CD72	CD72 molecule	1413	92	40	25	0.781688	0.434531	0.812292	1	-1.7773	0.0757377	---	7	0.594378	0.552356	0.898679	1	-0.236699	0.812925	---	---	-1
972	CD74	CD74 molecule	1413	49	15	20	0.0586678	0.953225	0.995929	1	-1.02024	0.307793	---	4	1.25281	0.210484	0.687062	6	1.5903	0.111994	0.583225	---	0
973	CD79A	CD79a molecule	1411	90	27	28	1.22116	0.222231	0.647607	0	NA	NA	---	13	1.33973	0.180551	0.653252	8	0.938789	0.348002	0.821553	---	0
975	CD81	CD81 molecule	1413	57	18	16	0.802018	0.42268	0.804357	1	1.51282	0.130551	---	3	1.1396	0.254649	0.729741	3	0.24612	0.805625	0.970832	---	0
976	ADGRE5	adhesion G protein-coupled receptor E5	1413	113	40	42	-1.55424	0.120354	0.516728	7	-2.92128	0.00354208	0.100188	6	0.103751	0.917382	0.987206	7	-0.52926	0.59671	0.918392	---	0
977	CD151	CD151 molecule (Raph blood group)	1413	85	34	28	1.16132	0.245711	0.672732	1	0.790626	0.429297	---	8	1.76972	0.0769926	0.486426	5	1.08189	0.279487	0.778641	---	0
978	CDA	cytidine deaminase	1413	56	23	17	2.48049	0.0132376	0.182478	2	0.395626	0.692442	---	2	2.73996	0.00622305	---	7	-0.0340665	0.972829	0.997458	---	0
983	CDK1	cyclin dependent kinase 1	1413	39	24	12	2.45412	0.0142445	0.189097	0	NA	NA	---	1	1.23667	0.216419	---	5	2.33089	0.0199012	0.27677	---	0
984	CDK11B	cyclin dependent kinase 11B	1374	90	31	25	-0.028293	0.977433	1.00117	5	-1.42731	0.15372	0.604727	8	-0.661523	0.508389	0.886287	14	0.192089	0.847701	0.974795	---	1
987	LRBA	LPS responsive beige-like anchor protein	1413	54	24	14	0.290513	0.771467	0.951636	28	0.809199	0.418539	0.829599	2	-0.804165	0.421439	---	5	0.808414	0.41899	0.856704	---	0
988	CDC5L	cell division cycle 5 like	1413	65	32	16	2.12518	0.0337471	0.299438	5	1.13183	0.257902	0.725486	3	-0.0607541	0.951564	0.994431	7	1.20627	0.227919	0.741262	---	-1
989	SEPTIN7	septin 7	1413	51	14	23	-2.23299	0.0257075	0.261289	9	-2.85107	0.00442144	0.115797	0	NA	NA	---	9	0.218174	0.827325	0.97197	---	---
991	CDC20	cell division cycle 20	1413	67	27	21	1.5288	0.126541	0.526877	0	NA	NA	---	1	0.176712	0.85976	---	2	0.552746	0.580526	---	---	0
995	CDC25C	cell division cycle 25C	1413	65	29	14	0.980005	0.327254	0.740071	2	-0.217618	0.827758	---	5	-0.0355374	0.971656	0.996855	4	0.699456	0.484384	0.880751	---	1
996	CDC27	cell division cycle 27	1413	80	26	29	1.46611	0.142845	0.552727	4	-0.353762	0.723571	0.933677	7	1.07767	0.281366	0.755899	5	-0.0699645	0.944232	0.995467	---	0
997	CDC34	cell division cycle 34	1413	115	57	24	2.36665	0.0180862	0.216291	0	NA	NA	---	9	0.103863	0.917293	0.987199	8	1.1942	0.232603	0.742594	---	1
998	CDC42	cell division cycle 42	1413	56	18	12	1.73267	0.083375	0.443413	3	1.41678	0.15677	0.60868	7	0.937237	0.348799	0.796921	3	1.28815	0.197907	0.702756	---	0
999	CDH1	cadherin 1	1411	84	37	18	1.10303	0.270205	0.694126	1	1.2601	0.207844	---	5	0.651324	0.514945	0.887485	7	1.83088	0.0673317	0.48046	---	0
1000	CDH2	cadherin 2	1413	72	23	16	1.10654	0.268685	0.692987	11	-0.592477	0.553627	0.88371	8	1.79711	0.0725345	0.475614	7	1.75187	0.0800168	0.518229	---	0
1001	CDH3	cadherin 3	1413	80	30	26	0.942082	0.346314	0.753486	5	1.46719	0.14255	0.585626	10	-0.242203	0.808659	0.965815	1	-1.05979	0.289424	---	---	0
1002	CDH4	cadherin 4	1410	90	25	20	2.22241	0.0264159	0.265	32	0.140169	0.888547	0.97792	7	0.87543	0.381491	0.818107	13	0.198452	0.84272	0.973269	---	0
1003	CDH5	cadherin 5	1413	54	13	18	0.215342	0.829532	0.966358	1	0.245787	0.805883	---	7	0.953992	0.340253	0.795812	4	-0.0907115	0.927735	0.993185	---	0
1004	CDH6	cadherin 6	1413	72	20	27	-0.760222	0.447251	0.822624	4	1.3636	0.172912	0.633116	10	-0.154576	0.877178	0.980414	2	-0.214037	0.830549	---	---	0
1005	CDH7	cadherin 7	1412	49	15	12	0.933108	0.350926	0.757437	9	0.269708	0.787425	0.949374	3	1.35785	0.174733	0.644498	2	0.167191	0.867244	---	---	0
1007	CDH9	cadherin 9	1405	71	11	7	0.864347	0.387547	0.783775	14	1.54428	0.122749	0.55819	2	-0.120796	0.90387	---	12	-1.6733	0.0944941	0.548039	---	0
1009	CDH11	cadherin 11	1413	56	23	17	-0.318283	0.750318	0.945723	6	0.213817	0.830721	0.962595	7	-0.748525	0.45427	0.857914	5	0.069377	0.9447	0.995697	---	0
1012	CDH13	cadherin 13	1413	54	22	18	0.822005	0.411215	0.797982	42	0.386746	0.699003	0.927577	0	NA	NA	---	6	1.48669	0.137324	0.627137	---	0
1014	CDH16	cadherin 16	1398	53	7	11	-0.245633	0.806003	0.961066	0	NA	NA	---	2	1.19215	0.233406	---	5	-0.51097	0.609454	0.920283	---	0
1015	CDH17	cadherin 17	1404	69	17	12	-0.477832	0.632845	0.905934	3	-1.70233	0.0889184	0.489311	4	1.28039	0.200621	0.675732	2	2.23432	0.0256212	---	---	0
1017	CDK2	cyclin dependent kinase 2	1413	83	47	20	2.30409	0.0213642	0.237981	1	0.850971	0.394931	---	6	2.41228	0.0159816	0.237183	6	1.23703	0.216283	0.728314	---	0
1019	CDK4	cyclin dependent kinase 4	1413	90	52	11	4.41794	1.07357e-05	0.00184165	5	1.10677	0.268585	0.737567	20	4.1665	3.28323e-05	0.00456102	22	3.13874	0.00173232	0.0696881	20	1
1020	CDK5	cyclin dependent kinase 5	1413	57	24	15	0.694797	0.487298	0.845326	0	NA	NA	---	5	0.152942	0.878466	0.980478	8	1.74541	0.0811342	0.519849	---	0
1021	CDK6	cyclin dependent kinase 6	1413	65	27	20	2.31285	0.0208759	0.235774	10	2.02661	0.0428926	0.365978	7	1.66153	0.0968318	0.53533	8	1.17723	0.239306	0.748252	84	1
1022	CDK7	cyclin dependent kinase 7	1413	27	12	7	1.09051	0.275678	0.697394	2	0.97282	0.330811	---	3	-0.0426247	0.966007	0.99645	2	1.76226	0.0782444	---	---	0
1024	CDK8	cyclin dependent kinase 8	1413	43	14	13	0.702053	0.482764	0.843143	3	0.708871	0.478523	0.845146	3	0.580353	0.56177	0.898938	8	0.51862	0.604108	0.919274	---	0
1025	CDK9	cyclin dependent kinase 9	1413	62	19	19	0.00279796	0.997768	1.00506	0	NA	NA	---	7	0.783242	0.433618	0.846476	3	1.5697	0.116712	0.590603	---	0
1026	CDKN1A	cyclin dependent kinase inhibitor 1A	1413	77	27	32	-0.423716	0.671838	0.915248	0	NA	NA	---	4	0.842011	0.399926	0.831955	3	1.32561	0.185187	0.691166	---	0
1027	CDKN1B	cyclin dependent kinase inhibitor 1B	1413	70	22	25	0.519656	0.603386	0.8966	2	0.0472284	0.962338	---	6	1.00527	0.314944	0.777242	7	0.311269	0.755643	0.955856	---	0
1028	CDKN1C	cyclin dependent kinase inhibitor 1C	1413	62	27	18	2.17275	0.029967	0.281938	1	0.495809	0.620107	---	0	NA	NA	---	3	1.51211	0.130731	0.615557	---	0
1029	CDKN2A	cyclin dependent kinase inhibitor 2A	1413	208	28	122	-2.85221	0.00440573	0.102594	32	0.435013	0.663621	0.914519	39	-2.58814	0.00974996	0.180314	50	-2.08022	0.0376879	0.370634	---	-1
1031	CDKN2C	cyclin dependent kinase inhibitor 2C	1413	50	18	15	0.272924	0.784952	0.956125	2	-0.727816	0.466849	---	4	0.00125028	0.999003	1.00009	6	-0.69855	0.48495	0.880578	---	0
1032	CDKN2D	cyclin dependent kinase inhibitor 2D	1413	110	47	26	0.0805363	0.935822	0.991229	1	0.47321	0.636138	---	12	-0.865487	0.386921	0.821201	8	-0.711832	0.476688	0.880786	---	0
1039	CDR2	cerebellar degeneration related protein 2	1413	52	20	18	0.450442	0.652462	0.910874	0	NA	NA	---	0	NA	NA	---	4	-0.10382	0.917327	0.990446	---	0
1040	CDS1	CDP-diacylglycerol synthase 1	1412	47	14	18	-0.819168	0.412831	0.799109	2	-0.936171	0.349347	---	16	-1.1118	0.266418	0.741415	2	0.475832	0.634268	---	---	0
1041	CDSN	corneodesmosin	1397	128	29	22	0.756635	0.449398	0.824608	0	NA	NA	---	8	0.105098	0.916314	0.986946	13	2.0037	0.0452979	0.40165	---	0
1044	CDX1	caudal type homeobox 1	1399	47	12	12	-0.906595	0.364779	0.766756	0	NA	NA	---	1	-0.205478	0.837229	---	0	NA	NA	---	---	0
1045	CDX2	caudal type homeobox 2	1400	51	15	4	1.04455	0.296414	0.7155	0	NA	NA	---	1	-1.2961	0.195157	---	8	1.32618	0.184998	0.691105	---	0
1047	CLGN	calmegin	1413	38	14	10	0.816112	0.414576	0.800179	2	1.29298	0.196233	---	2	-0.154268	0.877421	---	9	-0.149596	0.881105	0.983857	---	0
1048	CEACAM5	carcinoembryonic antigen related cell adhesion molecule 5	1398	91	25	28	0.146881	0.883248	0.97956	1	0.864435	0.387499	---	7	-1.22231	0.221801	0.698986	11	2.50001	0.0125345	0.217459	900	1
1050	CEBPA	CCAAT/enhancer binding protein alpha	1409	134	46	45	0.81531	0.415034	0.800464	0	NA	NA	---	7	-0.781856	0.434432	0.846268	14	2.78956	0.00534997	0.131695	---	1
1051	CEBPB	CCAAT/enhancer binding protein beta	1413	85	41	22	2.30398	0.0213701	0.237704	0	NA	NA	---	8	2.26509	0.0236603	0.291713	5	2.10009	0.0359003	0.364105	---	1
1052	CEBPD	CCAAT/enhancer binding protein delta	1413	70	24	23	-1.00266	0.3162	0.733004	0	NA	NA	---	14	-1.03775	0.299565	0.769159	6	0.413397	0.679379	0.940896	---	0
1054	CEBPG	CCAAT/enhancer binding protein gamma	1413	133	62	31	1.891	0.058831	0.379721	0	NA	NA	---	4	-0.223117	0.823477	0.968315	11	1.84113	0.0658143	0.47615	---	1
1056	CEL	carboxyl ester lipase	1413	65	25	16	1.42626	0.154017	0.569277	2	0.337336	0.735914	---	7	-0.501407	0.616164	0.918786	3	1.62304	0.104807	0.569031	---	1
1059	CENPB	centromere protein B	1413	62	30	16	1.93055	0.0537416	0.365192	1	0.923551	0.35588	---	8	1.53312	0.125473	0.587622	7	1.68687	0.0918531	0.545387	---	0
1060	CENPC	centromere protein C	1413	53	21	20	0.590563	0.554909	0.874119	7	0.369819	0.711573	0.930937	2	-3.19698	0.00141995	---	5	0.453063	0.650574	0.933239	---	0
1062	CENPE	centromere protein E	1413	40	20	13	-0.822717	0.41081	0.797898	2	-0.450153	0.65267	---	3	-1.77381	0.0763133	0.485213	3	-2.20492	0.0276227	0.324012	---	1
1063	CENPF	centromere protein F	1413	48	22	11	0.483393	0.628893	0.904722	5	-1.7446	0.0812745	0.475952	5	0.207559	0.835604	0.970633	4	-0.210956	0.832953	0.972481	---	0
1066	CES1	carboxylesterase 1	1413	50	14	18	-1.6316	0.102989	0.484327	4	-1.36669	0.171943	0.631613	3	-0.582113	0.560585	0.899571	8	-2.0159	0.044002	0.396912	---	0
1069	CETN2	centrin 2	1413	47	21	11	0.350754	0.725826	0.937507	0	NA	NA	---	4	-0.0971954	0.922585	0.987911	3	-0.600246	0.54844	0.898797	---	---
1070	CETN3	centrin 3	1413	52	18	20	0.138831	0.889604	0.980762	0	NA	NA	---	1	-0.609615	0.542216	---	5	0.994115	0.320339	0.805417	---	0
1071	CETP	cholesteryl ester transfer protein	1412	63	18	20	-0.0988323	0.921286	0.987553	1	0.483773	0.628623	---	2	-0.341361	0.732883	---	0	NA	NA	---	---	0
1072	CFL1	cofilin 1	1413	107	44	33	0.19214	0.847661	0.970632	6	2.0806	0.0376529	0.342447	8	-1.39997	0.161744	0.631487	7	-1.70017	0.0893229	0.539719	---	0
1073	CFL2	cofilin 2	1413	98	42	25	2.73781	0.00626353	0.121792	0	NA	NA	---	13	1.20318	0.229111	0.705461	15	1.22347	0.22136	0.734679	---	0
1075	CTSC	cathepsin C	1413	49	21	15	1.65933	0.097274	0.474807	2	1.42842	0.153394	---	3	0.290689	0.771332	0.960307	7	1.82707	0.0679037	0.481959	---	0
1080	CFTR	cystic fibrosis transmembrane conductance regulator	1403	57	16	14	-0.0212116	0.98308	1.0023	10	-0.707535	0.479353	0.845557	4	0.00550687	0.995607	0.999791	6	-0.81191	0.416983	0.856544	---	0
1081	CGA	glycoprotein hormones, alpha polypeptide	1397	46	9	3	0.121276	0.90349	0.984055	0	NA	NA	---	12	-0.779117	0.436045	0.847061	2	1.31306	0.189383	---	---	0
1087	CEACAM7	carcinoembryonic antigen related cell adhesion molecule 7	1397	92	20	17	0.324167	0.745861	0.94334	0	NA	NA	---	7	0.22858	0.81923	0.968276	8	-1.08169	0.279578	0.778713	---	1
1088	CEACAM8	carcinoembryonic antigen related cell adhesion molecule 8	1399	81	14	13	-1.85388	0.0639694	0.394104	0	NA	NA	---	4	-0.822429	0.410975	0.835304	3	-0.515059	0.606594	0.920022	---	0
1101	CHAD	chondroadherin	1405	74	22	27	-0.548415	0.583495	0.88807	0	NA	NA	---	12	-1.63827	0.101593	0.541119	10	0.0874368	0.930337	0.993487	---	1
1102	RCBTB2	RCC1 and BTB domain containing protein 2	1413	82	19	30	-0.638964	0.522952	0.860201	4	0.13562	0.892141	0.97826	2	0.181289	0.856167	---	9	-1.15753	0.247255	0.755569	---	0
1104	RCC1	regulator of chromosome condensation 1	1413	88	29	28	0.0890181	0.92908	0.989929	2	1.41322	0.157815	---	5	-0.480377	0.631035	0.924687	6	0.0306389	0.975562	0.997615	---	0
1105	CHD1	chromodomain helicase DNA binding protein 1	1413	45	19	16	0.500776	0.616608	0.902522	5	-0.850958	0.394939	0.81213	8	0.90439	0.365945	0.80693	5	-0.724476	0.468895	0.8783	---	0
1106	CHD2	chromodomain helicase DNA binding protein 2	1413	48	17	21	-1.0601	0.289285	0.709157	4	0.369802	0.711586	0.930738	4	-0.441891	0.658637	0.932204	2	-1.27501	0.202517	---	---	0
1107	CHD3	chromodomain helicase DNA binding protein 3	1413	84	27	31	-0.909266	0.363367	0.766082	2	-0.87727	0.380491	---	3	-0.422886	0.672443	0.934801	5	1.12983	0.258741	0.765118	---	0
1108	CHD4	chromodomain helicase DNA binding protein 4	1413	92	48	21	3.57952	0.000356029	0.0226203	4	1.04095	0.298078	0.754464	7	2.1929	0.0284796	0.31769	12	2.31753	0.020619	0.281207	278	0
1109	AKR1C4	aldo-keto reductase family 1 member C4	1397	57	27	11	4.57498	5.19082e-06	0.00111307	2	0.817644	0.413702	---	6	4.7927	1.82366e-06	0.000435745	5	2.29865	0.0216737	0.287099	28	1
1111	CHEK1	checkpoint kinase 1	1413	50	20	18	-0.697391	0.485675	0.844312	0	NA	NA	---	2	-0.55529	0.578785	---	0	NA	NA	---	---	0
1112	FOXN3	forkhead box N3	1413	59	20	18	-0.960008	0.337218	0.746852	23	-1.25953	0.208048	0.673301	3	-0.604605	0.54554	0.895639	0	NA	NA	---	---	0
1113	CHGA	chromogranin A	1413	54	14	5	0.761625	0.446413	0.82216	1	-0.0699761	0.944223	---	1	-0.560485	0.575239	---	2	-0.0711321	0.943303	---	---	0
1114	CHGB	chromogranin B	1413	63	22	15	0.657685	0.510849	0.855052	0	NA	NA	---	1	1.83754	0.0663436	---	2	0.567958	0.570155	---	---	0
1116	CHI3L1	chitinase 3 like 1	1412	87	36	27	1.06349	0.287743	0.708076	2	1.93305	0.0534322	---	4	0.823841	0.410171	0.83509	5	-0.0443507	0.964631	0.998101	---	0
1117	CHI3L2	chitinase 3 like 2	1413	43	15	15	-0.265298	0.790819	0.957605	1	-1.80374	0.0714886	---	1	-0.333979	0.738445	---	1	0.679513	0.496926	---	---	0
1118	CHIT1	chitinase 1	1412	85	25	29	-0.217806	0.827612	0.965871	4	0.22142	0.824798	0.961443	3	0.640053	0.522244	0.890685	7	0.244222	0.807095	0.971138	---	0
1119	CHKA	choline kinase alpha	1413	150	57	49	0.917389	0.359097	0.763441	4	-1.70227	0.0889273	0.488884	10	0.889284	0.374004	0.811667	7	1.0717	0.284039	0.780797	---	0
1120	CHKB	choline kinase beta	1374	55	22	17	0.127759	0.898359	0.983113	1	-0.10105	0.919526	---	5	-1.34401	0.179169	0.650421	9	0.913632	0.361073	0.826215	---	0
1121	CHM	CHM, Rab escort protein 1	1413	36	21	8	1.3045	0.192278	0.61525	8	1.66238	0.0966618	0.503514	2	-0.720315	0.471452	---	2	-1.79734	0.0724982	---	---	---
1122	CHML	CHM like, Rab escort protein 2	1413	35	14	7	0.398706	0.690171	0.923919	1	1.63902	0.101434	---	2	-1.11209	0.266292	---	4	-0.370986	0.710704	0.946448	---	0
1123	CHN1	chimerin 1	1413	46	12	16	-0.403373	0.686736	0.923403	4	0.541734	0.588088	0.901576	2	0.0461309	0.963213	---	2	-2.52568	0.0116576	---	---	0
1124	CHN2	chimerin 2	1413	50	17	19	-0.261443	0.793789	0.95797	5	0.568681	0.569664	0.89591	1	0.450741	0.652246	---	1	-0.792582	0.428156	---	---	0
1130	LYST	lysosomal trafficking regulator	1413	69	23	28	-0.243791	0.807428	0.960984	8	0.0293062	0.976625	0.99707	3	-1.11074	0.26687	0.741637	6	2.09195	0.0366236	0.367708	---	0
1147	CHUK	conserved helix-loop-helix ubiquitous kinase	1413	61	23	16	0.0415024	0.966901	0.998394	1	-2.14349	0.0322466	---	8	0.49758	0.618858	0.920276	2	1.74743	0.0807832	---	---	0
1152	CKB	creatine kinase B	1413	67	30	20	1.31005	0.190396	0.614963	1	1.17635	0.239658	---	7	1.29475	0.19562	0.669456	4	1.7061	0.0882126	0.537617	---	0
1153	CIRBP	cold inducible RNA binding protein	1413	131	44	40	-0.970369	0.332031	0.743363	2	1.2714	0.2038	---	22	-0.879842	0.379097	0.815754	8	0.643218	0.520188	0.889716	---	-1
1155	TBCB	tubulin folding cofactor B	1413	97	40	30	-0.550182	0.582283	0.888063	2	-2.43223	0.0151313	---	8	1.57454	0.115589	0.569226	11	0.307079	0.758829	0.956656	---	0
1158	CKM	creatine kinase, M-type	1407	124	37	15	0.897968	0.369358	0.769779	0	NA	NA	---	7	-0.133663	0.893689	0.985317	7	0.812404	0.416699	0.856255	---	0
1160	CKMT2	creatine kinase, mitochondrial 2	1413	56	19	23	-0.762131	0.446111	0.822192	2	0.246563	0.805282	---	5	0.552591	0.580632	0.906654	4	-0.269269	0.787763	0.96512	---	0
1161	ERCC8	ERCC excision repair 8, CSA ubiquitin ligase complex subunit	1413	56	19	17	-0.915807	0.359926	0.764466	4	-1.80746	0.0709059	0.454779	1	0.491638	0.623053	---	2	-0.657948	0.51068	---	---	0
1163	CKS1B	CDC28 protein kinase regulatory subunit 1B	1413	70	42	13	0.245074	0.806435	0.961061	1	-0.97653	0.328971	---	2	-0.579383	0.562424	---	8	0.314672	0.753057	0.955712	---	1
1164	CKS2	CDC28 protein kinase regulatory subunit 2	1413	39	15	12	-1.43761	0.150769	0.563887	1	-1.57894	0.114577	---	3	0.680289	0.496434	0.880478	2	-2.57356	0.0101683	---	---	0
1173	AP2M1	adaptor related protein complex 2 subunit mu 1	1413	97	34	29	0.417201	0.676596	0.918245	2	0.699454	0.484385	---	4	-0.322482	0.747136	0.955474	4	-1.72224	0.0852478	0.529783	---	0
1174	AP1S1	adaptor related protein complex 1 subunit sigma 1	1413	104	41	37	-1.09927	0.271839	0.695545	0	NA	NA	---	6	-1.18016	0.238137	0.713932	3	0.212199	0.831983	0.971822	---	0
1175	AP2S1	adaptor related protein complex 2 subunit sigma 1	1413	87	21	40	0.123185	0.901978	0.984075	0	NA	NA	---	7	1.43791	0.150684	0.620124	7	-0.0245695	0.980402	0.997713	---	0
1176	AP3S1	adaptor related protein complex 3 subunit sigma 1	1413	51	21	12	1.23865	0.215685	0.643967	4	0.457813	0.647158	0.915472	3	0.113479	0.909667	0.987353	4	1.64332	0.100542	0.560863	---	0
1178	CLC	Charcot-Leyden crystal galectin	1403	117	22	23	-1.70499	0.0884209	0.455651	0	NA	NA	---	10	-1.04041	0.29833	0.76797	4	-0.31195	0.755125	0.955605	---	0
1179	CLCA1	chloride channel accessory 1	1397	36	5	2	0.718769	0.472405	0.83679	0	NA	NA	---	8	0.573167	0.566625	0.900316	0	NA	NA	---	---	1
1181	CLCN2	chloride voltage-gated channel 2	1413	92	45	24	0.965817	0.334303	0.7451	0	NA	NA	---	8	0.202273	0.839733	0.972215	8	0.824416	0.409844	0.851068	---	1
1182	CLCN3	chloride voltage-gated channel 3	1413	54	22	21	1.46051	0.144375	0.554339	3	1.36576	0.172234	0.631859	4	0.0420158	0.966492	0.996176	4	0.429535	0.6676	0.939893	---	0
1184	CLCN5	chloride voltage-gated channel 5	1413	43	17	14	-0.766722	0.443377	0.819011	4	-0.782916	0.43381	0.835283	0	NA	NA	---	1	-1.33607	0.181745	---	---	---
1185	CLCN6	chloride voltage-gated channel 6	1413	62	25	20	-2.0292	0.0426278	0.333907	3	-0.474392	0.635294	0.913539	4	-0.953392	0.340557	0.795587	6	-1.20304	0.229166	0.741898	---	0
1186	CLCN7	chloride voltage-gated channel 7	1413	91	34	31	0.491049	0.623469	0.903486	2	-2.44773	0.0144988	---	3	1.51307	0.13049	0.593437	12	0.712111	0.476515	0.880738	---	0
1188	CLCNKB	chloride voltage-gated channel Kb	1410	74	31	15	1.33849	0.180957	0.60211	3	-0.156708	0.875497	0.973789	6	0.00550716	0.995607	0.999875	7	0.814221	0.415658	0.855435	---	0
1191	CLU	clusterin	1413	51	14	17	-0.458989	0.646314	0.909694	2	-0.840948	0.400521	---	4	0.415185	0.678071	0.93544	1	1.23065	0.21866	---	---	0
1192	CLIC1	chloride intracellular channel 1	1413	278	105	76	2.22491	0.0262468	0.26468	0	NA	NA	---	6	1.21424	0.224862	0.701235	3	1.44015	0.150051	0.645659	---	0
1193	CLIC2	chloride intracellular channel 2	1413	48	15	22	-0.489476	0.624582	0.903403	1	1.87827	0.060553	---	0	NA	NA	---	4	-0.103031	0.917953	0.990675	---	---
1195	CLK1	CDC like kinase 1	1413	46	14	19	1.05243	0.292784	0.711521	0	NA	NA	---	2	0.219299	0.826449	---	3	1.70441	0.0885271	0.537893	---	0
1196	CLK2	CDC like kinase 2	1413	78	36	13	-0.895211	0.370829	0.770556	2	-0.599933	0.548648	---	3	-0.661738	0.508249	0.88643	9	-0.413099	0.679598	0.940981	---	-1
1198	CLK3	CDC like kinase 3	1413	48	22	17	0.193568	0.846543	0.970071	3	-0.613671	0.539533	0.875542	2	3.12879	0.00179167	---	4	0.344239	0.730718	0.951124	---	0
1200	TPP1	tripeptidyl peptidase 1	1413	39	10	17	1.15102	0.249923	0.677536	0	NA	NA	---	3	0.434607	0.663915	0.933592	5	1.25931	0.208128	0.717171	---	0
1201	CLN3	CLN3, battenin	1413	73	17	28	-1.75976	0.0786673	0.432376	2	-2.18406	0.0291237	---	6	-1.92376	0.0545878	0.425137	2	1.23425	0.217317	---	---	0
1203	CLN5	CLN5, intracellular trafficking protein	1413	40	12	11	-0.38064	0.703528	0.930026	1	-1.22095	0.222311	---	0	NA	NA	---	3	-1.61502	0.106533	0.573471	---	0
1207	CLNS1A	chloride nucleotide-sensitive channel 1A	1413	64	32	15	3.25174	0.00117446	0.0457892	4	0.216913	0.828308	0.961769	8	2.01374	0.0442286	0.385975	6	3.99676	6.75783e-05	0.00736481	279	0
1209	CLPTM1	CLPTM1, transmembrane protein	1413	119	47	37	0.257085	0.797151	0.959179	6	-2.56643	0.0103787	0.186388	10	0.61836	0.536439	0.894714	12	0.708777	0.478582	0.88062	---	0
1211	CLTA	clathrin light chain A	1413	82	33	27	-0.894003	0.371475	0.770964	13	-1.24671	0.212714	0.677167	7	1.19395	0.232701	0.708481	9	0.344618	0.730434	0.951166	---	0
1212	CLTB	clathrin light chain B	1413	72	21	24	-0.659537	0.50966	0.854822	0	NA	NA	---	12	0.443992	0.657117	0.931488	7	-0.338032	0.73539	0.951934	---	0
1213	CLTC	clathrin heavy chain	1413	108	53	27	0.525712	0.599172	0.894471	12	-1.50956	0.131384	0.56779	12	1.467	0.142601	0.610411	12	0.543749	0.586701	0.913781	---	0
1215	CMA1	chymase 1	1399	81	16	25	-0.375133	0.707619	0.931764	0	NA	NA	---	5	0.989965	0.322365	0.784538	7	-0.158246	0.874286	0.982557	---	-1
1230	CCR1	C-C motif chemokine receptor 1	1413	45	16	20	0.904723	0.365769	0.768	0	NA	NA	---	2	1.61859	0.105762	---	1	-0.325578	0.744793	---	---	0
1244	ABCC2	ATP binding cassette subfamily C member 2	1412	56	10	11	-1.64963	0.0992437	0.477328	4	-0.937596	0.348615	0.792332	0	NA	NA	---	3	-0.17217	0.863329	0.979611	---	0
1264	CNN1	calponin 1	1413	107	29	37	-0.872243	0.383226	0.780867	0	NA	NA	---	11	-0.355259	0.722449	0.947744	10	-0.879533	0.379264	0.835776	---	-1
1265	CNN2	calponin 2	1413	131	43	33	0.245022	0.806475	0.961035	8	-1.04024	0.298407	0.753947	7	0.828644	0.407448	0.83524	6	-0.187816	0.851049	0.97565	---	0
1266	CNN3	calponin 3	1413	43	16	12	-0.47803	0.632704	0.906067	3	-0.327925	0.743018	0.937807	5	-2.92085	0.00354696	0.106471	2	0.482762	0.62934	---	---	0
1267	CNP	2',3'-cyclic nucleotide 3' phosphodiesterase	1413	112	43	29	3.53667	0.000418492	0.0255379	1	4.68992	3.00111e-06	---	10	1.09892	0.271995	0.747704	5	0.389577	0.696909	0.942525	99	0
1271	CNTFR	ciliary neurotrophic factor receptor	1413	103	32	29	-0.235421	0.813916	0.961958	3	0.222111	0.82426	0.962005	3	0.62059	0.534971	0.894513	3	0.402797	0.687159	0.94177	---	0
1272	CNTN1	contactin 1	1413	88	28	37	-0.82187	0.411292	0.798031	14	0.503419	0.61475	0.908474	2	1.03289	0.301835	---	1	0.875629	0.381383	---	---	0
1277	COL1A1	collagen type I alpha 1 chain	1413	88	28	32	0.359887	0.718986	0.936034	2	0.855019	0.392688	---	6	1.55885	0.11926	0.575675	10	0.818939	0.412961	0.853401	---	0
1278	COL1A2	collagen type I alpha 2 chain	1413	63	21	24	0.775911	0.437933	0.815002	2	-0.518316	0.60432	---	7	1.02852	0.303883	0.771623	3	2.02329	0.043234	0.392346	---	0
1280	COL2A1	collagen type II alpha 1 chain	1412	77	18	15	0.301065	0.76341	0.949435	2	0.130343	0.896314	---	6	0.154043	0.877598	0.980241	6	0.680199	0.496492	0.882161	---	0
1281	COL3A1	collagen type III alpha 1 chain	1413	54	16	17	0.969698	0.332365	0.743572	3	1.29787	0.194545	0.653917	0	NA	NA	---	5	0.763001	0.445592	0.866887	---	0
1282	COL4A1	collagen type IV alpha 1 chain	1413	53	25	19	1.19857	0.230901	0.655308	10	1.11723	0.264088	0.733404	4	-0.202263	0.839741	0.97213	7	1.17398	0.240603	0.749766	---	0
1284	COL4A2	collagen type IV alpha 2 chain	1413	53	25	18	2.36893	0.0179755	0.215972	8	2.18379	0.0291441	0.30759	3	0.231904	0.816646	0.967904	8	1.67246	0.0946571	0.548188	85	0
1285	COL4A3	collagen type IV alpha 3 chain	1411	69	18	29	-1.92845	0.054002	0.365835	4	-0.93722	0.348808	0.792453	4	0.575166	0.565272	0.899601	10	-1.01644	0.309594	0.798154	---	0
1286	COL4A4	collagen type IV alpha 4 chain	1412	69	20	27	-1.76992	0.0769588	0.427706	8	0.888971	0.374172	0.80452	3	-1.79378	0.0730657	0.476743	7	-0.551148	0.581621	0.912627	---	0
1287	COL4A5	collagen type IV alpha 5 chain	1413	60	20	25	-1.30279	0.192861	0.615838	12	0.130135	0.896478	0.978086	5	0.0213462	0.982973	0.998009	8	-1.32867	0.184174	0.691042	---	---
1288	COL4A6	collagen type IV alpha 6 chain	1411	60	21	19	-0.540945	0.588632	0.890795	15	-1.30454	0.192265	0.652456	2	1.33302	0.182744	---	5	-0.354832	0.722769	0.950165	---	---
1289	COL5A1	collagen type V alpha 1 chain	1413	82	28	30	0.545359	0.585594	0.88916	9	1.68981	0.0912877	0.492762	4	-0.353725	0.723598	0.947586	4	-1.69153	0.0909597	0.543311	---	0
1290	COL5A2	collagen type V alpha 2 chain	1413	54	16	19	-0.171303	0.864011	0.973968	8	0.942174	0.346267	0.791128	5	-0.803382	0.421891	0.840475	3	0.725899	0.468023	0.878312	---	0
1291	COL6A1	collagen type VI alpha 1 chain	1413	74	23	24	1.89753	0.0579641	0.376804	1	2.56855	0.010316	---	10	1.73918	0.0822244	0.498647	13	0.210795	0.833078	0.972438	---	0
1292	COL6A2	collagen type VI alpha 2 chain	1413	70	25	28	1.22991	0.218939	0.645322	5	1.27669	0.201925	0.666447	10	0.462354	0.6439	0.929291	7	-0.326635	0.743993	0.953596	---	0
1293	COL6A3	collagen type VI alpha 3 chain	1413	57	19	19	0.15056	0.880345	0.979084	4	-0.118349	0.905808	0.979762	1	-0.148684	0.881824	---	1	0.373865	0.708562	---	---	-1
1294	COL7A1	collagen type VII alpha 1 chain	1413	93	39	23	1.38949	0.164906	0.583271	0	NA	NA	---	5	-0.00404053	0.996777	0.999957	4	0.132825	0.894351	0.985249	---	0
1295	COL8A1	collagen type VIII alpha 1 chain	1413	71	20	28	-2.03969	0.0415694	0.330309	2	0.475817	0.634279	---	2	-2.07554	0.0381198	---	3	-1.76174	0.0783321	0.511184	---	0
1296	COL8A2	collagen type VIII alpha 2 chain	1413	69	19	24	0.658992	0.51001	0.855038	3	-0.978777	0.32786	0.780927	5	0.61151	0.540962	0.894886	7	1.67795	0.0935807	0.546708	---	0
1297	COL9A1	collagen type IX alpha 1 chain	1413	58	19	17	-0.696406	0.486291	0.845002	6	-0.27693	0.781875	0.946921	4	-1.33277	0.182824	0.656902	0	NA	NA	---	---	0
1298	COL9A2	collagen type IX alpha 2 chain	1413	75	37	23	0.676998	0.498519	0.849706	2	-0.393635	0.693911	---	5	-1.11798	0.263768	0.738169	6	1.10096	0.271105	0.774735	---	0
1300	COL10A1	collagen type X alpha 1 chain	1409	49	23	7	2.58544	0.00982653	0.157052	1	2.07434	0.0382318	---	1	2.58418	0.00986248	---	4	1.42364	0.154776	0.651039	---	0
1301	COL11A1	collagen type XI alpha 1 chain	1413	52	18	18	-0.745398	0.456157	0.828152	8	-0.948107	0.343239	0.789632	6	-0.12495	0.900581	0.985549	3	0.749551	0.453652	0.871395	---	0
1302	COL11A2	collagen type XI alpha 2 chain	1413	235	69	50	-0.247358	0.804668	0.961702	2	-1.55299	0.120653	---	2	1.01612	0.30975	---	7	0.509935	0.610178	0.920449	---	0
1303	COL12A1	collagen type XII alpha 1 chain	1413	68	17	27	-0.997862	0.31852	0.734522	8	-0.659369	0.509768	0.863142	7	-0.358385	0.720109	0.947901	7	-0.601306	0.547734	0.898992	---	0
1306	COL15A1	collagen type XV alpha 1 chain	1413	50	14	28	0.169767	0.865218	0.974332	5	0.305815	0.759791	0.941542	3	0.0467102	0.962751	0.996274	4	-1.66058	0.0970229	0.554919	---	0
1307	COL16A1	collagen type XVI alpha 1 chain	1413	128	40	45	-0.18474	0.85346	0.971508	1	1.0433	0.29699	---	5	-0.124778	0.900717	0.985428	12	-0.206566	0.836379	0.972692	---	0
1308	COL17A1	collagen type XVII alpha 1 chain	1403	41	12	9	0.836432	0.403056	0.794634	2	1.97118	0.048902	---	1	2.70783	0.00685593	---	1	-0.634616	0.525784	---	---	0
1311	COMP	cartilage oligomeric matrix protein	1404	101	29	27	0.435161	0.663513	0.914805	1	-0.481208	0.630445	---	7	-0.668106	0.504177	0.883975	14	0.23521	0.814081	0.970292	---	0
1312	COMT	catechol-O-methyltransferase	1413	124	49	34	1.44283	0.149295	0.562872	3	1.9227	0.0547215	0.411649	8	0.852584	0.394037	0.825308	10	0.357608	0.720691	0.949933	---	0
1314	COPA	coatomer protein complex subunit alpha	1413	66	22	23	1.21147	0.225921	0.650865	2	0.665231	0.506013	---	4	0.961783	0.336325	0.792052	9	0.273959	0.784157	0.964745	---	0
1315	COPB1	coatomer protein complex subunit beta 1	1413	54	30	9	1.23103	0.218519	0.64544	1	-1.41688	0.156741	---	10	1.95272	0.0510533	0.412955	4	0.685909	0.492885	0.881895	---	0
1316	KLF6	Kruppel like factor 6	1413	50	18	23	0.381923	0.702577	0.930043	0	NA	NA	---	2	0.980179	0.327168	---	3	0.527559	0.597889	0.91891	---	0
1317	SLC31A1	solute carrier family 31 member 1	1413	41	17	12	0.770472	0.44115	0.817245	0	NA	NA	---	2	0.586161	0.557862	---	5	0.892327	0.372372	0.831903	---	0
1326	MAP3K8	mitogen-activated protein kinase kinase kinase 8	1413	48	17	15	0.662575	0.507712	0.854433	2	0.172729	0.86289	---	4	0.254622	0.799053	0.962812	1	-0.818236	0.413362	---	---	1
1327	COX4I1	cytochrome c oxidase subunit 4I1	1413	78	21	28	-3.33048	0.000889633	0.0403972	1	-1.69147	0.0909713	---	6	-1.80348	0.0715279	0.473694	6	-0.810816	0.41761	0.857244	1094	0
1329	COX5B	cytochrome c oxidase subunit 5B	1413	51	15	18	0.913815	0.360972	0.764898	0	NA	NA	---	5	1.22184	0.221974	0.698978	6	0.932943	0.351011	0.822984	---	1
1337	COX6A1	cytochrome c oxidase subunit 6A1	1374	60	30	16	0.175964	0.860349	0.973251	0	NA	NA	---	4	-0.517748	0.604718	0.915198	8	0.741169	0.458719	0.873709	---	0
1340	COX6B1	cytochrome c oxidase subunit 6B1	1413	92	34	30	1.16789	0.243049	0.669481	1	-0.0507746	0.959512	---	4	-0.382454	0.702183	0.944385	19	2.3364	0.0196113	0.275293	---	0
1345	COX6C	cytochrome c oxidase subunit 6C	1413	77	38	16	0.417539	0.676349	0.918071	2	-1.11657	0.264372	---	7	0.896191	0.370305	0.810412	6	1.35114	0.176869	0.682427	---	0
1347	COX7A2	cytochrome c oxidase subunit 7A2	1413	70	27	21	-0.622052	0.53401	0.863849	2	-1.29108	0.196892	---	6	1.95424	0.0508727	0.413172	6	0.328154	0.742845	0.953144	---	0
1349	COX7B	cytochrome c oxidase subunit 7B	1413	51	18	18	-2.94494	0.00328373	0.0865144	1	-3.40708	0.000675309	---	7	-2.24487	0.0249328	0.298768	1	-0.406949	0.684108	---	1169	---
1350	COX7C	cytochrome c oxidase subunit 7C	1413	44	11	16	-0.566932	0.570852	0.882309	0	NA	NA	---	4	0.00819423	0.993463	0.999571	3	0.115264	0.908252	0.988482	---	0
1351	COX8A	cytochrome c oxidase subunit 8A	1413	90	30	32	-0.708687	0.478637	0.840118	1	-2.06395	0.039207	---	7	1.95458	0.0508328	0.41341	8	-0.408813	0.682739	0.941742	---	0
1353	COX11	cytochrome c oxidase copper chaperone COX11	1413	54	24	17	0.971952	0.331243	0.742891	2	0.486479	0.626704	---	9	-0.910362	0.362789	0.805621	5	2.77643	0.00556954	0.134341	---	0
1355	COX15	cytochrome c oxidase assembly homolog COX15	1413	58	17	22	-0.557751	0.577104	0.885589	0	NA	NA	---	2	-0.0927492	0.926116	---	3	-0.478414	0.632431	0.928546	---	0
1356	CP	ceruloplasmin	1413	57	20	17	0.0797823	0.936422	0.991184	2	-1.18483	0.236285	---	3	0.386231	0.699384	0.942957	6	-0.697693	0.485486	0.880884	---	0
1357	CPA1	carboxypeptidase A1	1400	65	11	4	1.37936	0.168008	0.586053	0	NA	NA	---	2	2.12726	0.0335749	---	5	-0.468924	0.639198	0.930391	---	0
1359	CPA3	carboxypeptidase A3	1403	59	16	22	-0.94099	0.346874	0.754174	1	-0.0891783	0.928953	---	6	-0.502202	0.615605	0.91864	5	-0.45547	0.648843	0.932206	---	0
1360	CPB1	carboxypeptidase B1	1410	58	15	12	0.772846	0.439745	0.816503	5	0.0820282	0.934636	0.987715	1	2.27122	0.0232857	---	3	-0.363008	0.716654	0.94868	---	-1
1361	CPB2	carboxypeptidase B2	1397	49	10	12	0.149814	0.880934	0.979245	1	-0.408387	0.683053	---	2	-0.692571	0.488696	---	4	1.65858	0.0974281	0.555911	---	0
1362	CPD	carboxypeptidase D	1413	89	34	32	-0.338826	0.734792	0.939422	3	-0.497372	0.619005	0.911667	7	-0.746526	0.455476	0.858969	4	0.505684	0.613159	0.922045	---	0
1363	CPE	carboxypeptidase E	1413	43	12	18	-2.28386	0.0225295	0.243922	2	-3.0342	0.00245637	---	1	-0.541925	0.587957	---	2	0.451115	0.651977	---	---	0
1364	CLDN4	claudin 4	1408	70	21	14	-0.902315	0.367046	0.769113	0	NA	NA	---	4	-0.210703	0.83315	0.969952	3	-0.482608	0.62945	0.926667	---	0
1365	CLDN3	claudin 3	1408	70	26	15	-0.275177	0.783221	0.95575	0	NA	NA	---	3	-0.697905	0.485353	0.87222	2	0.561436	0.574591	---	---	0
1366	CLDN7	claudin 7	1412	93	28	25	-0.511311	0.609214	0.899718	3	-0.978062	0.328214	0.780456	14	1.26802	0.205001	0.678998	8	-0.9132	0.361296	0.826252	---	0
1368	CPM	carboxypeptidase M	1413	86	43	22	0.219639	0.826185	0.965445	20	-0.192127	0.84767	0.965232	17	1.07722	0.28157	0.756277	16	3.009	0.00266808	0.0890945	919	1
1369	CPN1	carboxypeptidase N subunit 1	1398	62	9	8	-0.0770653	0.938583	0.992043	3	0.874805	0.381832	0.810212	3	1.03315	0.301715	0.770706	1	-0.125917	0.899816	---	---	0
1370	CPN2	carboxypeptidase N subunit 2	1398	67	15	14	1.05566	0.291308	0.71073	0	NA	NA	---	1	1.06115	0.288807	---	3	1.10915	0.267559	0.773822	---	0
1371	CPOX	coproporphyrinogen oxidase	1413	69	24	22	1.15316	0.249042	0.67681	1	3.73337	0.000196542	---	4	-0.417333	0.676499	0.935215	4	-0.104463	0.916817	0.990073	---	0
1373	CPS1	carbamoyl-phosphate synthase 1	1413	41	7	10	-1.87183	0.0614396	0.387803	7	-0.584283	0.559125	0.888225	4	-1.04964	0.294068	0.764909	4	-0.674426	0.500152	0.883558	---	0
1374	CPT1A	carnitine palmitoyltransferase 1A	1413	154	71	36	1.98508	0.047331	0.346817	10	-0.487755	0.6258	0.912175	12	1.53816	0.124236	0.584349	15	2.98295	0.00290453	0.091872	489	0
1375	CPT1B	carnitine palmitoyltransferase 1B	1374	55	22	19	1.06114	0.288817	0.708685	0	NA	NA	---	4	-0.258209	0.796284	0.962388	10	2.04088	0.0414561	0.385551	---	0
1376	CPT2	carnitine palmitoyltransferase 2	1413	61	18	20	-1.51811	0.129214	0.531985	1	-1.31503	0.188717	---	10	-1.02407	0.305981	0.771703	5	-2.5788	0.0100162	0.193046	---	0
1378	CR1	complement C3b/C4b receptor 1 (Knops blood group)	1412	67	19	21	-0.62036	0.535122	0.864652	6	0.697546	0.485578	0.849385	5	0.0804933	0.935856	0.991986	9	-0.084904	0.93235	0.994131	---	0
1380	CR2	complement C3d receptor 2	1399	66	28	13	1.20514	0.228357	0.652889	3	0.226131	0.821133	0.960337	11	0.444305	0.656891	0.93172	5	0.703438	0.481902	0.881856	---	0
1381	CRABP1	cellular retinoic acid binding protein 1	1411	101	31	13	0.799807	0.423959	0.804808	1	-0.0778843	0.937931	---	1	-0.163269	0.87033	---	3	-0.931962	0.351518	0.823368	---	0
1382	CRABP2	cellular retinoic acid binding protein 2	1413	93	29	33	0.674086	0.500369	0.850604	1	1.20716	0.227575	---	9	0.220381	0.825607	0.968246	7	1.41026	0.158686	0.658245	---	0
1384	CRAT	carnitine O-acetyltransferase	1413	112	32	40	-1.65815	0.0975119	0.474318	1	-4.54728	5.90568e-06	---	5	-1.64584	0.100023	0.539736	4	1.34013	0.180423	0.685985	---	0
1385	CREB1	cAMP responsive element binding protein 1	1413	64	26	18	0.146456	0.883583	0.979369	2	0.282589	0.777534	---	2	-0.774939	0.438507	---	13	0.43283	0.665205	0.938837	---	-1
1386	ATF2	activating transcription factor 2	1413	38	15	14	-0.302975	0.761954	0.948771	1	0.783656	0.433375	---	4	-0.302539	0.762286	0.957325	2	0.364073	0.715859	---	---	-1
1387	CREBBP	CREB binding protein	1413	71	25	29	-0.395635	0.692435	0.925344	10	-0.976203	0.329133	0.779693	2	0.71561	0.474352	---	3	0.105289	0.916162	0.989722	---	0
1388	ATF6B	activating transcription factor 6 beta	1413	266	97	70	0.3571	0.721071	0.936379	0	NA	NA	---	2	0.591205	0.554479	---	3	0.724509	0.468875	0.878398	---	0
1390	CREM	cAMP responsive element modulator	1413	55	12	23	-1.18984	0.234311	0.658331	3	0.849228	0.3959	0.812925	6	-0.616572	0.537617	0.895305	3	-1.04945	0.294154	0.785896	---	0
1393	CRHBP	corticotropin releasing hormone binding protein	1409	41	13	12	1.53944	0.123924	0.523751	2	1.4985	0.134231	---	0	NA	NA	---	1	-1.54063	0.123635	---	---	0
1396	CRIP1	cysteine rich protein 1	1413	103	36	32	0.662973	0.507457	0.854283	0	NA	NA	---	7	0.359248	0.719464	0.948305	10	0.731921	0.46434	0.877306	---	0
1397	CRIP2	cysteine rich protein 2	1413	103	35	33	-1.27114	0.203891	0.629827	2	-2.42099	0.0156053	---	5	-2.7432	0.00616232	0.144924	7	-1.13868	0.255034	0.76186	---	1
1398	CRK	CRK proto-oncogene, adaptor protein	1413	112	38	41	-0.400905	0.688551	0.923431	6	-1.07903	0.28076	0.746363	6	1.28929	0.197511	0.67227	4	-1.30222	0.193057	0.698149	---	1
1399	CRKL	CRK like proto-oncogene, adaptor protein	1413	101	52	26	2.48992	0.0128929	0.180139	4	0.669985	0.502978	0.859363	9	0.793285	0.427747	0.843979	9	1.85624	0.0636305	0.473496	---	1
1400	CRMP1	collapsin response mediator protein 1	1413	44	18	10	0.354264	0.723195	0.937009	7	0.348518	0.727503	0.933852	3	0.487872	0.625717	0.923123	0	NA	NA	---	---	0
1401	CRP	C-reactive protein	1397	72	19	11	0.0924641	0.926343	0.988581	0	NA	NA	---	1	1.75176	0.0800371	---	6	-0.266502	0.789892	0.965952	---	0
1404	HAPLN1	hyaluronan and proteoglycan link protein 1	1412	70	23	21	0.874189	0.382166	0.779839	4	0.606514	0.544273	0.879951	6	0.687368	0.491965	0.877109	6	0.379045	0.704712	0.944765	---	0
1408	CRY2	cryptochrome circadian regulator 2	1413	54	19	25	-1.34929	0.177462	0.597044	2	-1.5243	0.127661	---	6	-0.589018	0.555945	0.899008	4	0.921755	0.356816	0.825774	---	0
1409	CRYAA	crystallin alpha A	1362	54	9	1	0.3237	0.746216	0.943479	0	NA	NA	---	0	NA	NA	---	3	-0.724939	0.468616	0.878599	---	0
1410	CRYAB	crystallin alpha B	1413	40	17	9	1.88777	0.059265	0.381565	0	NA	NA	---	3	0.983081	0.325738	0.786181	4	0.971277	0.331579	0.812378	---	0
1414	CRYBB1	crystallin beta B1	1413	64	15	22	0.0267141	0.978692	1.00179	1	0.0025175	0.997992	---	2	-0.642124	0.520898	---	7	-0.303545	0.76152	0.957531	---	0
1417	CRYBB3	crystallin beta B3	1402	83	27	23	0.787326	0.431226	0.809545	0	NA	NA	---	14	0.656683	0.511494	0.886268	16	0.0753828	0.939921	0.994596	---	0
1420	CRYGC	crystallin gamma C	1399	64	10	1	2.2449	0.0249325	0.257136	1	-0.328644	0.742475	---	8	3.01193	0.00264317	0.0884536	5	1.13328	0.257293	0.763282	358	0
1421	CRYGD	crystallin gamma D	1404	64	10	5	-0.507752	0.611708	0.901075	0	NA	NA	---	8	-1.18326	0.23691	0.713478	5	-0.525344	0.599428	0.91986	---	0
1428	CRYM	crystallin mu	1411	54	19	13	0.944874	0.344887	0.752928	9	1.24884	0.211935	0.676206	3	1.35046	0.177087	0.648181	4	-1.0523	0.292846	0.785378	---	0
1429	CRYZ	crystallin zeta	1413	38	13	12	0.0900484	0.928262	0.989808	0	NA	NA	---	6	0.408622	0.68288	0.936774	0	NA	NA	---	---	0
1431	CS	citrate synthase	1413	87	45	15	0.736247	0.461704	0.830895	4	-0.0832071	0.933699	0.987093	5	0.625024	0.532057	0.891638	13	1.24351	0.213889	0.724938	---	-1
1432	MAPK14	mitogen-activated protein kinase 14	1413	77	28	25	0.289709	0.772082	0.951862	3	0.465166	0.641885	0.915337	4	-1.24008	0.215156	0.692849	2	-2.80649	0.0050781	---	---	0
1434	CSE1L	chromosome segregation 1 like	1413	66	35	14	0.757856	0.448665	0.823949	2	0.107191	0.914653	---	7	-0.811102	0.417446	0.838894	3	-1.32122	0.186645	0.691867	---	0
1435	CSF1	colony stimulating factor 1	1413	54	18	21	-0.238164	0.811789	0.961136	2	0.253634	0.799816	---	2	-0.302742	0.762132	---	2	-1.85674	0.0635592	---	---	0
1436	CSF1R	colony stimulating factor 1 receptor	1413	47	14	22	-1.49972	0.133915	0.538553	1	-1.4453	0.148598	---	0	NA	NA	---	4	-0.348284	0.727679	0.951403	---	0
1445	CSK	C-terminal Src kinase	1413	56	22	20	-0.683096	0.49466	0.848184	0	NA	NA	---	2	-0.866248	0.386503	---	5	1.21919	0.222977	0.736378	---	0
1446	CSN1S1	casein alpha s1	1397	57	7	0	2.416	0.0158214	0.199402	1	1.5933	0.111322	---	4	3.55895	0.000384988	0.0261333	4	0.336652	0.736431	0.952047	359	1
1447	CSN2	casein beta	1288	55	2	0	-0.846771	0.397283	0.790622	1	-0.10984	0.912553	---	3	-0.275823	0.782729	0.960483	4	-0.477691	0.632952	0.928857	---	1
1448	CSN3	casein kappa	1397	49	2	0	-1.1129	0.265947	0.690772	1	-0.242732	0.808249	---	3	-0.161247	0.871923	0.979765	1	-0.317238	0.751111	---	---	0
1452	CSNK1A1	casein kinase 1 alpha 1	1413	47	20	15	0.140465	0.888313	0.98081	4	1.0317	0.302393	0.754914	6	-0.641646	0.521209	0.89019	3	0.851626	0.394568	0.84255	---	0
1453	CSNK1D	casein kinase 1 delta	1413	113	32	43	-1.0952	0.273619	0.696292	1	-0.969748	0.332341	---	11	-0.653537	0.513518	0.886817	14	-0.0741434	0.940907	0.994673	---	0
1454	CSNK1E	casein kinase 1 epsilon	1374	74	33	19	1.4405	0.149958	0.56331	0	NA	NA	---	9	1.3006	0.193618	0.666808	5	-0.262891	0.792675	0.967283	---	0
1455	CSNK1G2	casein kinase 1 gamma 2	1413	104	41	37	1.13412	0.25694	0.684066	4	-0.0425953	0.96603	0.99596	4	1.00575	0.314713	0.777155	8	-0.383905	0.701107	0.944262	---	0
1456	CSNK1G3	casein kinase 1 gamma 3	1413	39	11	17	-0.446522	0.65529	0.911525	6	-0.663949	0.506833	0.862043	3	0.411794	0.680554	0.936056	5	0.628164	0.53	0.893745	---	0
1457	CSNK2A1	casein kinase 2 alpha 1	1413	41	25	5	2.16131	0.0308414	0.286499	3	-0.453687	0.650125	0.916689	3	0.247371	0.804657	0.96441	4	1.42456	0.154507	0.651047	---	0
1459	CSNK2A2	casein kinase 2 alpha 2	1413	71	31	21	-0.315268	0.752605	0.945595	1	-1.14979	0.250426	---	3	0.284574	0.776013	0.96033	2	0.641939	0.521019	---	---	1
1460	CSNK2B	casein kinase 2 beta	1413	255	106	63	2.06933	0.0386993	0.320021	1	0.399687	0.689449	---	8	2.17678	0.0296641	0.323355	4	0.628427	0.529827	0.893706	---	0
1462	VCAN	versican	1413	58	17	24	0.452623	0.650891	0.91107	4	-1.29981	0.193882	0.652852	4	1.85975	0.0631319	0.450291	5	1.42238	0.155139	0.652105	---	0
1463	NCAN	neurocan	1413	96	34	29	0.644427	0.519405	0.858942	5	1.62485	0.10442	0.516802	8	-2.02832	0.0427174	0.381139	12	-0.401678	0.687983	0.9415	---	1
1464	CSPG4	chondroitin sulfate proteoglycan 4	1413	52	19	18	2.27616	0.0229877	0.246121	4	1.4586	0.144899	0.590559	8	0.56578	0.571634	0.902513	4	0.678193	0.497762	0.882586	---	0
1465	CSRP1	cysteine and glycine rich protein 1	1413	72	23	29	0.53531	0.592521	0.891698	2	0.0880871	0.92982	---	3	1.73954	0.0821609	0.499022	5	-0.138959	0.889503	0.984704	---	0
1466	CSRP2	cysteine and glycine rich protein 2	1413	61	30	17	0.834853	0.403944	0.795166	2	0.865684	0.386812	---	6	-0.216855	0.828353	0.968615	2	-0.89233	0.37237	---	---	-1
1468	SLC25A10	solute carrier family 25 member 10	1413	100	39	24	0.900034	0.368257	0.768834	2	-0.756018	0.449766	---	6	1.36787	0.171574	0.64056	14	0.198342	0.842806	0.973275	---	1
1469	CST1	cystatin SN	1400	71	17	23	0.0311519	0.975153	1.00076	1	-0.681208	0.495854	---	10	-0.0685319	0.945372	0.994835	8	1.07308	0.283422	0.780892	---	0
1470	CST2	cystatin SA	1404	73	18	17	0.41718	0.676611	0.918186	0	NA	NA	---	6	-0.0745357	0.940595	0.993132	10	-0.0893063	0.928851	0.993404	---	0
1471	CST3	cystatin C	1413	72	20	32	0.689911	0.490365	0.845987	2	1.33318	0.182691	---	8	0.982376	0.326085	0.785906	6	2.3036	0.0213914	0.285887	---	0
1472	CST4	cystatin S	1397	74	16	9	-0.493388	0.621817	0.902872	0	NA	NA	---	9	-1.18274	0.237116	0.713559	7	0.333306	0.738954	0.952433	---	0
1473	CST5	cystatin D	1397	72	21	6	2.12453	0.0338038	0.299596	0	NA	NA	---	6	1.46103	0.144234	0.612354	10	1.35991	0.174082	0.679327	---	0
1474	CST6	cystatin E/M	1399	109	38	24	0.285657	0.775183	0.952947	0	NA	NA	---	4	0.559929	0.575619	0.904381	10	-1.52733	0.126908	0.608551	---	0
1475	CSTA	cystatin A	1413	56	20	13	-0.044236	0.964723	0.998683	1	-0.283687	0.776692	---	6	-0.0567659	0.95474	0.995225	5	-0.149404	0.881256	0.983751	---	0
1476	CSTB	cystatin B	1413	70	25	28	0.961985	0.336224	0.746794	1	0.255996	0.797992	---	5	1.42569	0.154181	0.624621	4	2.39921	0.0165611	0.250674	---	0
1477	CSTF1	cleavage stimulation factor subunit 1	1413	68	35	16	1.30164	0.193253	0.616582	1	0.28309	0.77715	---	6	-0.780262	0.435369	0.846575	10	1.58191	0.113897	0.586761	---	1
1478	CSTF2	cleavage stimulation factor subunit 2	1413	33	10	12	-1.96761	0.0493111	0.352134	0	NA	NA	---	1	0.0133814	0.989325	---	0	NA	NA	---	---	---
1479	CSTF3	cleavage stimulation factor subunit 3	1413	57	24	14	0.00596389	0.995242	1.00468	1	1.52744	0.126879	---	9	-0.159428	0.873355	0.979715	1	-0.841172	0.400396	---	---	0
1486	CTBS	chitobiase	1413	52	20	19	-0.0797957	0.936411	0.991241	0	NA	NA	---	1	-1.4824	0.13846	---	4	1.16636	0.243669	0.753056	---	0
1487	CTBP1	C-terminal binding protein 1	1413	96	41	26	0.688551	0.491221	0.846329	0	NA	NA	---	6	-0.62366	0.532953	0.892388	2	-0.531576	0.595104	---	---	0
1488	CTBP2	C-terminal binding protein 2	1413	76	25	24	1.56507	0.117794	0.511279	9	-1.07857	0.280967	0.746563	2	0.737981	0.46065	---	5	2.65748	0.0079626	0.169548	---	0
1489	CTF1	cardiotrophin 1	1413	73	28	21	0.647243	0.517581	0.858317	0	NA	NA	---	5	0.241461	0.809233	0.966115	5	-0.350163	0.726269	0.951428	---	0
1490	CCN2	connective tissue growth factor	1413	59	15	22	-0.560115	0.575491	0.884872	1	-0.526473	0.598643	---	5	-0.206244	0.83663	0.970693	5	-0.547648	0.584021	0.91269	---	0
1491	CTH	cystathionine gamma-lyase	1413	52	25	16	1.63607	0.102051	0.482856	2	-0.0408644	0.96741	---	4	2.2942	0.021927	0.279278	3	0.581032	0.561313	0.904803	---	0
1495	CTNNA1	catenin alpha 1	1413	66	22	23	0.606021	0.544599	0.868244	8	-0.107088	0.914734	0.980977	5	0.314191	0.753423	0.955942	5	-1.13524	0.256468	0.763293	---	-1
1496	CTNNA2	catenin alpha 2	1413	62	8	14	-1.00112	0.316944	0.733628	41	-0.488068	0.625579	0.912087	5	0.210141	0.833588	0.969801	3	-0.291385	0.7708	0.961135	---	0
1499	CTNNB1	catenin beta 1	1413	37	17	9	-0.972054	0.331192	0.742885	5	-0.618331	0.536458	0.874566	2	1.45112	0.146973	---	1	-0.496884	0.619349	---	---	0
1500	CTNND1	catenin delta 1	1413	55	18	19	-0.485217	0.627599	0.904377	2	-0.522112	0.601675	---	6	-2.08653	0.0371116	0.360465	6	0.807627	0.419443	0.856899	---	0
1501	CTNND2	catenin delta 2	1413	66	14	16	0.0605273	0.951744	0.996	39	-0.0425818	0.966041	0.99579	6	0.20909	0.834409	0.969716	7	0.976415	0.329028	0.811437	---	0
1503	CTPS1	CTP synthase 1	1413	57	37	6	3.57218	0.00036607	0.0229746	1	0.523628	0.600621	---	7	0.419706	0.674765	0.935416	6	2.65792	0.00795223	0.169931	120	0
1504	CTRB1	chymotrypsinogen B1	1398	69	12	9	0.191509	0.848155	0.970695	1	-0.0457958	0.96348	---	4	-0.292232	0.770153	0.95994	1	-0.279446	0.779944	---	---	0
1508	CTSB	cathepsin B	1413	59	19	23	0.196899	0.843935	0.969963	3	-1.37471	0.169441	0.626491	6	-0.440234	0.659836	0.932465	8	1.05639	0.290972	0.784212	---	0
1509	CTSD	cathepsin D	1413	78	28	28	0.259242	0.795487	0.958296	1	-0.549043	0.583064	---	2	0.451113	0.651978	---	2	1.69312	0.0906564	---	---	0
1510	CTSE	cathepsin E	1397	69	20	17	1.23075	0.218625	0.645383	2	-0.868539	0.38525	---	14	2.17509	0.0297931	0.32358	4	0.774272	0.438903	0.865104	---	0
1511	CTSG	cathepsin G	1398	79	20	23	0.207939	0.835308	0.967465	0	NA	NA	---	6	1.6774	0.0936912	0.527487	5	-0.265446	0.790705	0.966158	---	0
1512	CTSH	cathepsin H	1413	58	17	28	-1.04286	0.297196	0.716044	1	-1.60382	0.10898	---	4	-0.743984	0.457011	0.859423	5	1.24734	0.212483	0.722827	---	0
1513	CTSK	cathepsin K	1413	83	26	31	-0.213557	0.830924	0.966667	1	-0.443139	0.657734	---	3	0.362021	0.717391	0.947664	4	-0.226343	0.820968	0.970588	---	0
1514	CTSL	cathepsin L	1413	56	22	20	1.93299	0.0534392	0.363618	0	NA	NA	---	0	NA	NA	---	9	3.00893	0.00266872	0.0888683	920	0
1515	CTSV	cathepsin V	1412	54	17	11	-0.011817	0.990573	1.00371	0	NA	NA	---	4	0.287923	0.773448	0.960739	2	0.0943066	0.924879	---	---	0
1519	CTSO	cathepsin O	1413	42	11	18	-0.858251	0.390902	0.786234	0	NA	NA	---	7	-0.975482	0.329491	0.787285	6	-0.547862	0.583874	0.912699	---	-1
1520	CTSS	cathepsin S	1413	80	24	33	-0.840984	0.400501	0.792532	2	0.144965	0.884759	---	3	-0.38688	0.698904	0.942629	8	0.329347	0.741943	0.952905	---	0
1521	CTSW	cathepsin W	1407	106	36	34	-0.87823	0.379971	0.777518	1	-1.71597	0.0863911	---	9	-0.949842	0.342358	0.796213	8	-0.19923	0.842112	0.973317	---	0
1522	CTSZ	cathepsin Z	1413	60	20	27	1.21663	0.223949	0.64894	1	-1.60321	0.109115	---	7	2.37376	0.0177429	0.250265	7	-0.111266	0.911421	0.989326	---	1
1523	CUX1	cut like homeobox 1	1413	84	29	27	-0.886673	0.375408	0.773924	24	-0.792928	0.427955	0.834519	2	0.935012	0.349944	---	9	1.15171	0.249637	0.758015	---	0
1525	CXADR	CXADR, Ig-like cell adhesion molecule	1413	66	22	19	-0.430497	0.6669	0.914493	5	-0.267285	0.78929	0.949195	2	-0.538654	0.590212	---	2	1.29471	0.195635	---	---	0
1528	CYB5A	cytochrome b5 type A	1413	47	16	21	-0.320572	0.748583	0.94477	3	-0.00028917	0.999769	0.999769	8	0.088272	0.929673	0.990176	7	-1.10755	0.268249	0.774324	---	0
1534	CYB561	cytochrome b561	1413	70	39	18	2.66004	0.00790277	0.140404	3	0.80067	0.423459	0.83062	6	0.537602	0.590938	0.911312	8	1.90398	0.0571186	0.449009	---	0
1535	CYBA	cytochrome b-245 alpha chain	1413	96	27	42	-1.38042	0.167679	0.586098	3	-0.796923	0.425631	0.832284	2	0.901114	0.367683	---	2	-1.34119	0.180076	---	---	0
1536	CYBB	cytochrome b-245 beta chain	1413	29	6	13	1.10918	0.267545	0.692245	1	0.632303	0.527293	---	1	1.31184	0.18979	---	1	0.667933	0.504287	---	---	---
1537	CYC1	cytochrome c1	1413	138	70	33	2.83592	0.00463537	0.104935	1	-0.0977315	0.92216	---	34	3.438	0.000603284	0.0348185	8	1.19493	0.232318	0.743071	360	1
1539	CYLC2	cylicin 2	1340	41	7	0	3.50589	0.000470303	0.0270933	0	NA	NA	---	1	-0.896558	0.370118	---	5	1.26555	0.205897	0.713379	703	1
1540	CYLD	CYLD lysine 63 deubiquitinase	1413	48	20	15	0.429443	0.667667	0.914489	4	-0.0763186	0.939177	0.988083	4	0.954779	0.339855	0.795347	4	0.655976	0.511948	0.887012	---	0
1545	CYP1B1	cytochrome P450 family 1 subfamily B member 1	1413	53	17	21	-0.0581689	0.953622	0.99594	1	-1.49282	0.135711	---	1	-0.888019	0.374684	---	1	2.82298	0.00482546	---	---	0
1548	CYP2A6	cytochrome P450 family 2 subfamily A member 6	1398	119	38	26	0.201948	0.839988	0.967804	1	0.264454	0.791469	---	8	-1.65744	0.0976573	0.535434	9	1.68309	0.0925848	0.544072	---	0
1549	CYP2A7	cytochrome P450 family 2 subfamily A member 7	1397	120	30	20	-1.70395	0.0886154	0.455741	0	NA	NA	---	12	-2.76056	0.00584677	0.141399	4	-0.897493	0.369613	0.830382	---	0
1573	CYP2J2	cytochrome P450 family 2 subfamily J member 2	1413	31	8	15	-0.824886	0.409577	0.797813	0	NA	NA	---	6	-1.52819	0.126692	0.589176	1	1.79465	0.0729264	---	---	0
1577	CYP3A5	cytochrome P450 family 3 subfamily A member 5	1410	68	24	12	0.260683	0.794376	0.958228	1	-0.172735	0.862885	---	2	0.355151	0.722531	---	5	-1.18388	0.236662	0.746016	---	0
1579	CYP4A11	cytochrome P450 family 4 subfamily A member 11	1399	66	23	19	-0.610664	0.541522	0.866649	3	-1.42599	0.154097	0.604527	1	0.850134	0.395398	---	9	-0.987004	0.323814	0.808051	---	0
1580	CYP4B1	cytochrome P450 family 4 subfamily B member 1	1411	65	26	17	-0.745322	0.456203	0.827943	2	-0.164365	0.869468	---	6	0.218791	0.826845	0.967988	16	-1.95018	0.0513552	0.426643	---	0
1582	CYP8B1	cytochrome P450 family 8 subfamily B member 1	1397	42	8	8	0.0993027	0.920912	0.987564	1	-0.390643	0.696122	---	5	0.439132	0.660634	0.933042	3	-0.523055	0.60102	0.91983	---	0
1583	CYP11A1	cytochrome P450 family 11 subfamily A member 1	1413	49	16	10	1.16577	0.243905	0.67076	1	-0.980964	0.326781	---	1	-1.38467	0.166376	---	4	1.78861	0.0738948	0.497669	---	0
1586	CYP17A1	cytochrome P450 family 17 subfamily A member 1	1398	57	15	13	-0.773728	0.439224	0.81583	0	NA	NA	---	3	-0.11254	0.910412	0.987264	2	-0.624461	0.532428	---	---	1
1591	CYP24A1	cytochrome P450 family 24 subfamily A member 1	1401	86	30	23	-0.0581747	0.953618	0.996002	2	-0.948109	0.34324	---	4	0.435661	0.663151	0.934166	3	-0.244413	0.806947	0.971155	---	0
1592	CYP26A1	cytochrome P450 family 26 subfamily A member 1	1407	69	18	12	-0.135423	0.892297	0.981349	1	-0.201618	0.840245	---	1	2.86188	0.00427451	---	5	-0.686064	0.492787	0.88238	---	0
1593	CYP27A1	cytochrome P450 family 27 subfamily A member 1	1413	51	18	16	-0.498162	0.618449	0.90265	3	-1.2292	0.219205	0.687003	2	1.59708	0.110475	---	1	-0.0172137	0.986269	---	---	0
1594	CYP27B1	cytochrome P450 family 27 subfamily B member 1	1413	90	48	14	1.86961	0.0617481	0.388005	4	0.99404	0.320376	0.774515	19	1.28494	0.199025	0.673586	23	0.459328	0.64607	0.931012	---	1
1595	CYP51A1	cytochrome P450 family 51 subfamily A member 1	1413	61	28	18	2.34742	0.0190432	0.223241	7	-0.132161	0.894876	0.978225	4	2.62057	0.00887378	0.173795	2	1.2113	0.225987	---	---	0
1601	DAB2	DAB2, clathrin adaptor protein	1413	63	18	37	-1.38652	0.165809	0.584726	4	0.124288	0.901105	0.978042	3	-0.508356	0.611284	0.916773	4	-0.62287	0.533472	0.894817	---	0
1602	DACH1	dachshund family transcription factor 1	1413	69	24	15	1.08846	0.276579	0.698756	25	1.61441	0.106664	0.521071	5	1.37926	0.168036	0.636096	9	-1.99068	0.0467107	0.405774	---	---
1603	DAD1	defender against cell death 1	1413	74	33	19	0.919947	0.35776	0.762381	2	-1.07474	0.282676	---	12	1.20723	0.22755	0.70392	3	0.369128	0.712088	0.946713	---	0
1604	CD55	CD55 molecule (Cromer blood group)	1413	65	22	19	0.685117	0.493384	0.847221	8	0.661416	0.508455	0.862985	6	-0.864484	0.387471	0.821347	5	0.266945	0.789551	0.965831	---	0
1605	DAG1	dystroglycan 1	1413	77	32	20	1.65815	0.0975115	0.474466	5	0.511119	0.609349	0.907606	11	1.41941	0.156004	0.62648	5	1.41293	0.1579	0.656573	---	0
1606	DGKA	diacylglycerol kinase alpha	1413	81	25	31	0.514123	0.607247	0.898189	3	-2.18538	0.029027	0.307501	6	0.521249	0.602276	0.914281	7	3.27544	0.00108086	0.0506145	1035	0
1607	DGKB	diacylglycerol kinase beta	1413	52	15	13	2.25421	0.024338	0.254232	20	2.83897	0.00459167	0.118068	3	0.32459	0.74554	0.955171	4	1.69308	0.0906638	0.543439	---	0
1609	DGKQ	diacylglycerol kinase theta	1413	109	42	36	0.206235	0.836638	0.967699	1	-1.27057	0.204093	---	5	0.272342	0.7854	0.961095	3	1.59005	0.112049	0.583007	---	0
1610	DAO	D-amino acid oxidase	1409	67	15	13	-0.29291	0.769635	0.950819	5	0.400076	0.689162	0.923617	2	0.420752	0.674001	---	8	-1.07737	0.2815	0.778999	---	0
1611	DAP	death associated protein	1413	81	36	27	0.128009	0.89816	0.982966	4	-0.762211	0.446063	0.842249	6	1.89608	0.0581554	0.43697	18	1.52678	0.127043	0.608711	---	0
1612	DAPK1	death associated protein kinase 1	1413	58	21	18	-0.864726	0.387338	0.78366	3	-0.291805	0.770479	0.943829	3	0.0578352	0.953888	0.994945	9	-1.68308	0.0925841	0.544335	---	0
1613	DAPK3	death associated protein kinase 3	1413	111	37	39	-0.477203	0.633292	0.905986	1	-1.63835	0.101574	---	9	-0.692892	0.488493	0.874572	6	0.176646	0.859812	0.977842	---	0
1615	DARS1	aspartyl-tRNA synthetase	1413	56	27	11	2.05168	0.0403875	0.326462	4	1.26542	0.205932	0.670674	3	0.0470271	0.962498	0.996358	6	0.503974	0.614359	0.922347	---	0
1616	DAXX	death domain associated protein	1413	191	76	51	1.99854	0.0458514	0.340828	0	NA	NA	---	5	1.02306	0.306455	0.770946	2	0.191937	0.847819	---	---	0
1621	DBH	dopamine beta-hydroxylase	1401	79	16	14	-0.700474	0.483749	0.843434	0	NA	NA	---	5	-0.693395	0.488178	0.874403	3	-0.767049	0.443184	0.86642	---	0
1622	DBI	diazepam binding inhibitor, acyl-CoA binding protein	1413	54	17	22	-0.233631	0.815305	0.9622	0	NA	NA	---	3	1.04242	0.297397	0.768216	5	-0.284006	0.776448	0.963268	---	0
1627	DBN1	drebrin 1	1413	78	31	26	0.258475	0.796078	0.958709	3	-0.442709	0.658045	0.917338	7	-0.286001	0.77492	0.96037	3	0.0228354	0.981785	0.997596	---	0
1628	DBP	D-box binding PAR bZIP transcription factor	1413	72	25	22	0.331766	0.740115	0.94186	0	NA	NA	---	1	0.441612	0.658838	---	8	0.179297	0.85773	0.977328	---	0
1629	DBT	dihydrolipoamide branched chain transacylase E2	1413	37	11	15	-0.253344	0.80004	0.959513	1	-1.36972	0.170997	---	2	0.841503	0.400211	---	1	-0.0438641	0.965019	---	---	0
1632	ECI1	enoyl-CoA delta isomerase 1	1413	85	33	23	0.755112	0.450309	0.824713	1	0.140894	0.887974	---	2	0.324237	0.745808	---	3	0.323523	0.746348	0.953455	---	0
1633	DCK	deoxycytidine kinase	1413	51	20	14	1.23849	0.215742	0.644015	1	-0.119216	0.905122	---	0	NA	NA	---	3	-0.105631	0.91589	0.989607	---	0
1634	DCN	decorin	1413	47	13	18	0.942948	0.345871	0.753585	3	1.73775	0.0824764	0.479516	3	-1.06972	0.284929	0.759324	4	-0.345642	0.729664	0.951508	---	0
1635	DCTD	dCMP deaminase	1413	54	15	23	1.0108	0.312288	0.729523	2	0.7658	0.443925	---	4	1.7727	0.0764972	0.485865	5	-0.0689854	0.945011	0.995763	---	0
1636	ACE	angiotensin I converting enzyme	1413	72	24	21	-0.591825	0.554063	0.873857	3	-0.698202	0.485167	0.84893	9	0.223714	0.823013	0.968436	8	0.883843	0.376933	0.835245	---	0
1639	DCTN1	dynactin subunit 1	1413	58	20	12	0.468341	0.639614	0.908464	1	1.86762	0.0620251	---	8	-0.248343	0.803906	0.964187	4	0.566975	0.570823	0.909493	---	0
1641	DCX	doublecortin	1413	29	9	6	0.694228	0.487655	0.845469	2	2.92397	0.00351173	---	2	-0.821532	0.411484	---	0	NA	NA	---	---	---
1642	DDB1	damage specific DNA binding protein 1	1413	79	33	18	0.787649	0.431036	0.809483	1	1.48274	0.138369	---	3	-0.122064	0.902866	0.986062	0	NA	NA	---	---	0
1643	DDB2	damage specific DNA binding protein 2	1413	96	30	39	1.09039	0.27573	0.697412	0	NA	NA	---	5	1.84641	0.0650454	0.455241	3	0.242883	0.808132	0.970924	---	-1
1644	DDC	dopa decarboxylase	1408	54	17	11	1.20881	0.226941	0.651496	5	2.83158	0.00469876	0.119197	4	1.28516	0.198951	0.673523	3	-0.560504	0.575226	0.910939	---	0
1645	AKR1C1	aldo-keto reductase family 1 member C1	1374	59	32	16	5.33643	1.10986e-07	7.78872e-05	7	3.31779	0.000931384	0.0431872	2	-0.00515372	0.995889	---	6	3.89602	0.000102555	0.00991478	95	1
1646	AKR1C2	aldo-keto reductase family 1 member C2	1412	59	33	12	5.12606	3.37472e-07	0.000153242	4	3.40919	0.000670158	0.0341539	2	2.75462	0.00595256	---	8	3.35474	0.000815745	0.0421515	2	1
1650	DDOST	dolichyl-diphosphooligosaccharide--protein glycosyltransferase non-catalytic subunit	1413	54	23	12	0.459936	0.645634	0.909318	1	-0.107174	0.914666	---	6	-0.784571	0.432838	0.846337	6	0.875997	0.381182	0.837233	---	1
1652	DDT	D-dopachrome tautomerase	1413	96	43	17	1.43672	0.151022	0.563877	0	NA	NA	---	13	-0.483206	0.629026	0.924464	25	1.39127	0.164366	0.665233	---	0
1653	DDX1	DEAD-box helicase 1	1413	58	32	11	1.24772	0.212345	0.640937	4	-1.65295	0.0985655	0.504146	11	0.630114	0.528723	0.890297	3	-0.943723	0.345475	0.82141	---	0
1654	DDX3X	DEAD-box helicase 3, X-linked	1413	49	23	15	-0.110509	0.912021	0.985353	2	-1.5933	0.11132	---	1	-1.24979	0.211585	---	3	0.227311	0.820215	0.970656	---	---
1655	DDX5	DEAD-box helicase 5	1413	79	37	22	1.9333	0.0534021	0.364006	1	0.432471	0.665466	---	7	2.38886	0.017033	0.244878	6	1.69468	0.0903593	0.542427	---	0
1656	DDX6	DEAD-box helicase 6	1413	63	16	23	-0.747779	0.454719	0.826904	3	-0.658049	0.510615	0.863543	4	-1.24061	0.214959	0.692589	3	0.863616	0.387947	0.840845	---	0
1657	DMXL1	Dmx like 1	1413	42	9	18	-0.482653	0.629418	0.904719	8	0.336773	0.736339	0.936692	3	1.03209	0.302208	0.770483	3	-0.916065	0.359791	0.826121	---	-1
1659	DHX8	DEAH-box helicase 8	1413	84	36	28	1.28301	0.199703	0.624892	5	2.99779	0.00276759	0.0846285	16	0.400815	0.688618	0.938824	3	0.254731	0.798969	0.969143	881	0
1660	DHX9	DExH-box helicase 9	1413	60	30	13	0.586663	0.557525	0.875738	3	-2.2649	0.0236716	0.283708	4	-1.17404	0.240581	0.716049	9	1.54677	0.122145	0.60184	---	0
1662	DDX10	DEAD-box helicase 10	1413	52	18	17	-1.09364	0.274302	0.696193	8	-0.891643	0.372739	0.804495	5	-1.32926	0.183979	0.656905	2	0.00624434	0.995019	---	---	0
1663	DDX11	DEAD/H-box helicase 11	1413	105	56	24	1.77586	0.0759741	0.426377	2	1.06755	0.28591	---	9	0.391572	0.695435	0.94135	7	-0.296923	0.766569	0.960154	---	0
1665	DHX15	DEAH-box helicase 15	1413	50	21	14	1.5058	0.132345	0.53587	6	0.433067	0.665033	0.914461	1	-2.63194	0.00858351	---	3	1.02257	0.306687	0.796311	---	0
1666	DECR1	2,4-dienoyl-CoA reductase 1	1413	74	27	27	0.888505	0.374423	0.773339	4	0.461753	0.644331	0.914904	4	1.73794	0.0824418	0.498953	4	1.7386	0.0823254	0.52412	---	0
1667	DEFA1	defensin alpha 1	849	23	2	0	-0.743035	0.457669	0.82856	1	-0.332935	0.739267	---	0	NA	NA	---	3	-0.473213	0.636185	0.930071	---	---
1668	DEFA3	defensin alpha 3	1289	33	12	2	0.30793	0.758186	0.946751	0	NA	NA	---	1	0.500773	0.616618	---	3	-0.518345	0.604308	0.919229	---	---
1669	DEFA4	defensin alpha 4	1400	37	11	2	-0.752227	0.452043	0.824951	0	NA	NA	---	3	-0.688968	0.490959	0.876755	6	-0.0589403	0.953008	0.998223	---	0
1670	DEFA5	defensin alpha 5	1397	36	0	2	-1.4822	0.138515	0.545821	0	NA	NA	---	4	-0.522509	0.6014	0.914811	3	-0.671147	0.50224	0.8836	---	0
1671	DEFA6	defensin alpha 6	1397	38	2	3	-0.934523	0.350198	0.756923	0	NA	NA	---	3	-0.31933	0.749525	0.956174	7	-0.56399	0.572852	0.911031	---	0
1672	DEFB1	defensin beta 1	1408	39	11	8	-0.231536	0.816932	0.962722	2	0.432253	0.665625	---	4	-0.46124	0.644699	0.929097	3	-0.664859	0.506251	0.884814	---	1
1674	DES	desmin	1411	49	18	17	-0.0181414	0.985529	1.00274	0	NA	NA	---	5	0.342848	0.731764	0.950156	1	-1.25299	0.210419	---	---	0
1675	CFD	complement factor D	1413	124	37	46	-1.81439	0.0698327	0.411978	0	NA	NA	---	15	-1.72904	0.0840228	0.50494	13	-0.835901	0.403354	0.847574	---	0
1676	DFFA	DNA fragmentation factor subunit alpha	1413	77	28	22	-0.143598	0.885839	0.97976	1	-1.81664	0.0694874	---	1	-0.998084	0.318412	---	7	2.59322	0.00960774	0.190062	---	0
1677	DFFB	DNA fragmentation factor subunit beta	1413	72	35	19	1.62282	0.104855	0.486874	0	NA	NA	---	6	-0.131311	0.895548	0.985095	3	0.866146	0.386559	0.840266	---	0
1678	TIMM8A	translocase of inner mitochondrial membrane 8A	1413	32	12	11	-0.651424	0.51488	0.856783	0	NA	NA	---	5	-2.02178	0.0433896	0.384266	3	0.679354	0.497026	0.882587	---	---
1687	GSDME	gasdermin E	1413	51	12	24	-2.93561	0.00338348	0.0880903	1	0.273076	0.784836	---	1	-1.76524	0.0777423	---	3	-0.776457	0.437611	0.864976	1095	0
1690	COCH	cochlin	1413	76	38	15	1.37442	0.169533	0.587262	2	1.30794	0.191108	---	5	-0.500249	0.616979	0.919313	4	-0.122372	0.902622	0.986924	---	0
1716	DGUOK	deoxyguanosine kinase	1413	57	24	10	1.5387	0.124103	0.523936	1	-0.669509	0.503282	---	1	-0.669509	0.503282	---	7	0.401062	0.688436	0.941367	---	-1
1717	DHCR7	7-dehydrocholesterol reductase	1413	122	58	35	0.520939	0.602492	0.896308	2	0.536741	0.591532	---	6	0.73294	0.463718	0.861191	12	-0.687709	0.491751	0.881841	---	0
1718	DHCR24	24-dehydrocholesterol reductase	1413	57	17	20	-1.21322	0.225249	0.650632	3	-0.228063	0.81963	0.960168	6	-1.15051	0.250133	0.726206	2	-0.485259	0.627569	---	---	0
1719	DHFR	dihydrofolate reductase	1413	60	23	14	0.814181	0.41568	0.80061	1	-1.43179	0.152429	---	4	0.485487	0.627407	0.923676	4	1.07354	0.283213	0.780675	---	0
1723	DHODH	dihydroorotate dehydrogenase (quinone)	1413	69	29	23	0.983944	0.325314	0.739367	0	NA	NA	---	5	-1.64496	0.100203	0.539002	5	1.40323	0.16077	0.661625	---	0
1725	DHPS	deoxyhypusine synthase	1413	108	40	27	1.22664	0.220164	0.646587	1	-2.04632	0.0409119	---	9	2.21243	0.0270985	0.309509	10	1.52976	0.126303	0.60808	---	0
1727	CYB5R3	cytochrome b5 reductase 3	1413	85	19	35	0.349514	0.726756	0.937532	3	0.739668	0.459626	0.842275	3	0.430647	0.666792	0.933681	8	1.12104	0.262464	0.770047	---	0
1728	NQO1	NAD(P)H quinone dehydrogenase 1	1413	103	41	32	0.675851	0.499248	0.85029	3	1.50536	0.132459	0.571129	16	-0.57835	0.563121	0.898692	6	-0.330708	0.740914	0.952911	---	0
1729	DIAPH1	diaphanous related formin 1	1413	45	14	17	-0.944519	0.345068	0.752898	3	-0.914657	0.36053	0.798246	5	-0.178791	0.858128	0.976944	3	-1.79444	0.0729589	0.495823	---	0
1730	DIAPH2	diaphanous related formin 2	1413	57	22	25	-2.10681	0.0353125	0.304916	37	-0.512565	0.608337	0.907771	3	-1.32675	0.18481	0.658099	3	-0.699552	0.484324	0.88091	---	---
1731	SEPTIN1	septin 1	1413	72	18	25	0.319706	0.749239	0.945212	1	2.52719	0.0116077	---	1	-0.56708	0.570751	---	4	1.09855	0.272154	0.775513	---	0
1733	DIO1	iodothyronine deiodinase 1	1397	72	23	18	-0.801693	0.422869	0.80442	0	NA	NA	---	2	-0.0906212	0.927807	---	6	-1.46721	0.142546	0.636203	---	0
1736	DKC1	dyskerin pseudouridine synthase 1	1413	42	22	6	3.27958	0.00106526	0.0442111	1	3.53194	0.000425964	---	4	3.29074	0.00102419	0.0491408	3	-0.0806365	0.935743	0.994564	224	---
1737	DLAT	dihydrolipoamide S-acetyltransferase	1413	41	21	7	2.07714	0.0379714	0.318263	0	NA	NA	---	3	1.96205	0.049955	0.409336	2	-0.203609	0.838689	---	---	0
1738	DLD	dihydrolipoamide dehydrogenase	1413	55	24	13	1.3977	0.162427	0.58143	1	-0.981027	0.32675	---	5	0.284853	0.775799	0.960662	3	2.39523	0.0167413	0.250555	---	0
1739	DLG1	discs large MAGUK scaffold protein 1	1413	89	33	26	-0.724485	0.468889	0.834584	10	-0.94161	0.346555	0.791148	13	-1.39187	0.164182	0.633965	8	2.3036	0.0213919	0.285575	---	0
1740	DLG2	discs large MAGUK scaffold protein 2	1413	48	16	22	-1.34416	0.179114	0.599858	51	1.24625	0.212884	0.677324	2	-1.26991	0.204328	---	4	0.511391	0.609159	0.92065	---	0
1741	DLG3	discs large MAGUK scaffold protein 3	1413	81	26	29	-2.6565	0.00798566	0.141065	1	-2.09319	0.0365121	---	5	-1.96793	0.0492743	0.406267	3	-0.316256	0.751856	0.955603	---	---
1743	DLST	dihydrolipoamide S-succinyltransferase	1413	54	25	16	-0.272553	0.785238	0.956321	3	-1.16007	0.246218	0.718709	4	1.72441	0.0848551	0.506882	1	1.19285	0.233131	---	---	-1
1749	DLX5	distal-less homeobox 5	1412	45	17	4	2.39985	0.0165323	0.204685	0	NA	NA	---	5	0.943637	0.345519	0.796895	2	0.132752	0.894409	---	---	0
1750	DLX6	distal-less homeobox 6	1405	44	19	3	2.57169	0.0102238	0.160575	0	NA	NA	---	4	1.79074	0.0735534	0.477837	3	0.0743133	0.940772	0.994618	---	0
1755	DMBT1	deleted in malignant brain tumors 1	1400	43	13	10	-0.212249	0.831944	0.966761	4	-0.69984	0.484145	0.848454	4	-1.07322	0.283361	0.757173	3	1.82606	0.0680577	0.482196	---	0
1756	DMD	dystrophin	1413	41	16	10	0.0010374	0.999172	1.0051	35	-0.433651	0.664609	0.914322	1	-1.32348	0.185894	---	0	NA	NA	---	---	---
1757	SARDH	sarcosine dehydrogenase	1413	82	29	21	-0.433698	0.664575	0.914553	3	-1.13413	0.256934	0.727102	11	-0.485111	0.627674	0.923728	4	-1.52742	0.126883	0.608673	---	0
1759	DNM1	dynamin 1	1413	68	26	21	1.36459	0.172603	0.590738	3	3.27947	0.00106568	0.0470982	8	-1.07349	0.283239	0.757183	3	1.35862	0.174488	0.680248	882	0
1760	DMPK	DM1 protein kinase	1413	104	32	36	0.791706	0.428666	0.807686	4	0.994145	0.320325	0.774723	3	1.11838	0.263597	0.738034	7	0.327502	0.743337	0.953266	---	0
1761	DMRT1	doublesex and mab-3 related transcription factor 1	1400	67	16	5	2.18414	0.0291196	0.277689	4	1.06572	0.286737	0.74957	6	0.0234052	0.98133	0.998038	4	1.52488	0.127519	0.609527	---	1
1762	DMWD	DM1 locus, WD repeat containing	1413	105	39	35	0.539238	0.589809	0.89144	0	NA	NA	---	4	1.15672	0.247586	0.723738	10	0.973882	0.330284	0.812027	---	0
1767	DNAH5	dynein axonemal heavy chain 5	1413	73	18	34	-1.25219	0.210712	0.638629	16	-0.394313	0.69341	0.925365	5	-1.7876	0.074058	0.479551	4	-1.57191	0.116199	0.59025	---	0
1768	DNAH6	dynein axonemal heavy chain 6	1412	63	17	23	-0.294675	0.768286	0.950979	11	0.751328	0.452582	0.84053	2	-0.5207	0.602659	---	6	-0.527962	0.59761	0.918952	---	0
1769	DNAH8	dynein axonemal heavy chain 8	1403	60	22	13	0.701653	0.483013	0.843103	10	0.546804	0.584602	0.902098	8	-0.258899	0.795751	0.962621	1	1.02591	0.305114	---	---	1
1770	DNAH9	dynein axonemal heavy chain 9	1412	58	17	21	-1.30851	0.190917	0.615231	17	-0.512167	0.608615	0.907708	6	-0.197828	0.843209	0.97388	4	0.566766	0.570964	0.909598	---	0
1774	DNASE1L1	deoxyribonuclease 1 like 1	1413	43	17	9	2.5384	0.0112441	0.168378	0	NA	NA	---	10	2.5016	0.0124772	0.205892	9	2.73267	0.00636166	0.146661	---	---
1777	DNASE2	deoxyribonuclease 2, lysosomal	1413	110	39	41	1.57337	0.11586	0.506447	0	NA	NA	---	13	1.13444	0.256803	0.729961	10	1.039	0.298986	0.789481	---	0
1778	DYNC1H1	dynein cytoplasmic 1 heavy chain 1	1413	60	25	13	0.282919	0.777281	0.953097	5	-1.04203	0.29758	0.754891	2	0.905502	0.365356	---	6	-1.65709	0.0977269	0.556291	---	0
1780	DYNC1I1	dynein cytoplasmic 1 intermediate chain 1	1413	52	23	18	0.909571	0.363206	0.766161	8	-0.948916	0.342828	0.789648	9	1.59688	0.110518	0.556411	0	NA	NA	---	---	0
1781	DYNC1I2	dynein cytoplasmic 1 intermediate chain 2	1413	46	16	15	1.12019	0.262827	0.690216	1	2.63654	0.00846852	---	1	2.2205	0.0265451	---	6	0.851324	0.394735	0.842458	---	0
1783	DYNC1LI2	dynein cytoplasmic 1 light intermediate chain 2	1413	52	25	17	2.22013	0.0265702	0.265857	1	2.2278	0.0260528	---	4	0.953395	0.340555	0.795739	2	0.33406	0.738384	---	---	0
1785	DNM2	dynamin 2	1413	109	50	29	1.17082	0.241873	0.668147	8	-1.25279	0.210491	0.674261	14	0.989258	0.322709	0.784575	10	0.601607	0.547534	0.899032	---	0
1786	DNMT1	DNA methyltransferase 1	1413	104	53	21	0.847549	0.396835	0.79024	8	-0.577888	0.563433	0.891813	8	-0.263738	0.792021	0.961613	9	0.349858	0.726498	0.95152	---	0
1787	TRDMT1	tRNA aspartic acid methyltransferase 1	1413	49	24	15	1.11005	0.267167	0.691848	3	1.36768	0.171634	0.631706	5	-0.740915	0.45887	0.85967	6	1.98053	0.0478399	0.409939	---	0
1788	DNMT3A	DNA methyltransferase 3 alpha	1413	66	22	20	0.938364	0.34822	0.755504	5	1.58899	0.112289	0.534698	4	0.900483	0.368019	0.807627	5	-1.06383	0.287592	0.783201	---	0
1789	DNMT3B	DNA methyltransferase 3 beta	1413	99	47	23	2.28899	0.0222287	0.242365	2	0.500353	0.616905	---	14	0.908137	0.363963	0.806578	4	2.54161	0.0111417	0.203298	---	0
1793	DOCK1	dedicator of cytokinesis 1	1413	50	18	19	-0.39994	0.689262	0.923583	11	-0.59473	0.55212	0.883049	9	0.266613	0.789807	0.961466	3	0.827	0.408379	0.849938	---	0
1794	DOCK2	dedicator of cytokinesis 2	1413	67	21	27	-0.482537	0.629501	0.904669	15	0.193422	0.846657	0.965049	8	1.47625	0.140102	0.605791	6	0.608871	0.542709	0.897131	---	0
1796	DOK1	docking protein 1	1413	56	15	23	-0.498459	0.618239	0.90243	0	NA	NA	---	6	1.07023	0.2847	0.759053	9	-0.372574	0.709522	0.945714	---	0
1797	DXO	decapping exoribonuclease	1413	274	93	88	-0.293191	0.76942	0.950858	0	NA	NA	---	1	-2.26707	0.0235386	---	4	-1.36865	0.17133	0.674294	---	1
1798	DPAGT1	dolichyl-phosphate N-acetylglucosaminephosphotransferase 1	1413	60	20	20	0.428557	0.668312	0.91456	1	-0.397601	0.690985	---	4	0.237063	0.812643	0.967189	8	0.148233	0.882181	0.983318	---	0
1800	DPEP1	dipeptidase 1 (renal)	1413	80	25	31	-3.06493	0.00221905	0.0686573	3	-0.0923753	0.926413	0.985098	8	-1.46029	0.144437	0.611911	10	-1.52938	0.126397	0.608287	1096	0
1801	DPH1	diphthamide biosynthesis 1	1413	95	40	28	0.338906	0.734731	0.939499	1	-0.407651	0.683593	---	7	1.10983	0.267264	0.74187	5	1.59954	0.109927	0.578237	---	0
1802	DPH2	DPH2 homolog	1413	82	39	23	0.365434	0.714843	0.934184	0	NA	NA	---	6	-2.68961	0.00723888	0.156389	7	2.81042	0.00501687	0.127151	---	0
1803	DPP4	dipeptidyl peptidase 4	1413	62	20	18	1.32012	0.187011	0.611708	3	0.604075	0.545892	0.880054	2	-0.449619	0.653055	---	2	1.54656	0.122197	---	---	0
1804	DPP6	dipeptidyl peptidase like 6	1413	64	13	18	3.34423	0.00084705	0.0392721	43	2.03084	0.0424606	0.362839	3	1.16412	0.244575	0.720398	2	-1.60599	0.108504	---	543	0
1805	DPT	dermatopontin	1405	83	15	30	-1.51206	0.130746	0.533032	3	0.17162	0.863761	0.970273	3	0.556539	0.577932	0.905159	1	-0.436223	0.662743	---	---	0
1806	DPYD	dihydropyrimidine dehydrogenase	1413	50	15	21	-1.54219	0.123254	0.522347	27	-1.25915	0.208188	0.672982	2	-1.08513	0.278052	---	1	0.379333	0.704498	---	---	1
1807	DPYS	dihydropyrimidinase	1409	67	19	19	0.241475	0.809222	0.961711	5	0.334417	0.738115	0.936635	7	-0.354002	0.723391	0.947627	2	0.815306	0.415037	---	---	0
1808	DPYSL2	dihydropyrimidinase like 2	1413	47	8	25	-2.0195	0.043626	0.335262	6	-0.593099	0.553211	0.883545	2	-1.61506	0.106525	---	4	0.52093	0.602499	0.91951	---	0
1809	DPYSL3	dihydropyrimidinase like 3	1413	44	14	12	1.13316	0.257341	0.684542	7	1.87748	0.0606608	0.426813	2	1.7717	0.0766629	---	2	-0.721033	0.47101	---	---	0
1810	DR1	down-regulator of transcription 1	1413	50	18	13	2.12209	0.0340061	0.300183	1	-0.341813	0.732543	---	1	-0.61918	0.535899	---	4	0.784767	0.432724	0.86415	---	0
1811	SLC26A3	solute carrier family 26 member 3	1397	51	12	7	-0.0252687	0.979844	1.00158	4	-0.150806	0.880151	0.974557	5	-0.512385	0.608464	0.915993	2	0.202662	0.839429	---	---	0
1819	DRG2	developmentally regulated GTP binding protein 2	1413	72	29	22	0.935769	0.349554	0.756592	2	-1.81127	0.0703139	---	7	4.0107	6.37491e-05	0.00739428	3	0.269521	0.787569	0.965079	859	-1
1820	ARID3A	AT-rich interaction domain 3A	1413	125	50	36	0.495179	0.620552	0.902733	5	-0.730303	0.465328	0.843705	14	0.275531	0.782949	0.960655	16	0.526937	0.598321	0.91922	---	1
1822	ATN1	atrophin 1	1413	99	40	24	0.637351	0.524001	0.860643	1	1.18593	0.235853	---	9	0.0154341	0.987688	0.998638	5	2.78035	0.00550306	0.133544	---	0
1823	DSC1	desmocollin 1	1401	67	22	9	2.37316	0.0177727	0.213868	1	0.565904	0.571551	---	5	0.374058	0.708419	0.944901	6	-1.2013	0.229842	0.742082	---	1
1824	DSC2	desmocollin 2	1413	67	33	17	0.843222	0.399249	0.791983	4	-0.814648	0.415413	0.824847	7	0.339769	0.734082	0.951202	3	1.48622	0.137447	0.627225	---	0
1825	DSC3	desmocollin 3	1408	67	26	12	1.35786	0.174728	0.592102	3	0.440967	0.659306	0.916837	6	0.434691	0.663854	0.933726	5	2.03932	0.0416075	0.385763	---	0
1826	DSCAM	DS cell adhesion molecule	1412	99	18	28	-0.79889	0.42449	0.805322	23	0.956211	0.339131	0.785613	10	-0.218298	0.827229	0.968153	1	7.0065	3.79447e-12	---	---	0
1827	RCAN1	regulator of calcineurin 1	1413	60	25	15	1.7918	0.0733824	0.419922	2	-1.11313	0.265845	---	8	0.821493	0.411506	0.835531	2	-0.937338	0.348747	---	---	0
1828	DSG1	desmoglein 1	1398	65	19	9	4.46116	8.81485e-06	0.00158247	1	5.59114	2.71624e-08	---	3	0.0498239	0.96027	0.996296	2	1.63339	0.102615	---	544	0
1829	DSG2	desmoglein 2	1413	64	29	8	2.3141	0.0208069	0.235338	1	0.174386	0.861588	---	1	2.15792	0.0311043	---	5	0.492692	0.622308	0.924325	---	0
1830	DSG3	desmoglein 3	1397	65	20	12	1.26894	0.204675	0.629981	0	NA	NA	---	2	-0.61283	0.54009	---	3	-0.352309	0.724661	0.950983	---	0
1831	TSC22D3	TSC22 domain family member 3	1413	56	20	19	0.466398	0.641003	0.908682	4	0.506302	0.612724	0.908329	3	0.0497167	0.960355	0.996298	4	0.264734	0.791253	0.966433	---	---
1832	DSP	desmoplakin	1413	59	21	11	-0.29429	0.76858	0.950962	3	-1.57378	0.115766	0.541229	11	0.545779	0.585305	0.909316	4	-1.31161	0.189868	0.695855	---	0
1836	SLC26A2	solute carrier family 26 member 2	1413	47	21	16	0.723246	0.46965	0.835265	1	1.25148	0.21097	---	7	-0.282364	0.777707	0.960238	2	0.623629	0.532973	---	---	1
1837	DTNA	dystrobrevin alpha	1413	44	18	17	0.0520704	0.95848	0.996631	8	-0.118581	0.905625	0.979751	1	-0.675058	0.499751	---	3	1.40362	0.160656	0.661836	---	1
1838	DTNB	dystrobrevin beta	1413	66	24	27	-0.727706	0.466916	0.833666	7	-1.00526	0.314948	0.768951	3	-1.74263	0.0816195	0.49725	5	-1.51608	0.129725	0.615169	---	0
1841	DTYMK	deoxythymidylate kinase	1413	51	25	15	2.04233	0.0413065	0.329407	1	-1.05631	0.291011	---	4	3.09933	0.00197838	0.0755133	2	-0.724372	0.468959	---	361	1
1842	ECM2	extracellular matrix protein 2	1413	39	13	16	0.295589	0.767588	0.950649	0	NA	NA	---	5	0.625354	0.531841	0.891776	3	-0.321322	0.748015	0.954059	---	0
1845	DUSP3	dual specificity phosphatase 3	1413	72	30	29	1.01127	0.312064	0.72922	1	-1.49717	0.134575	---	3	1.60343	0.109065	0.553292	4	1.13377	0.257085	0.762855	---	0
1846	DUSP4	dual specificity phosphatase 4	1413	67	20	25	-2.3781	0.0175361	0.212846	1	-0.483212	0.629021	---	3	-1.7178	0.0860559	0.510989	1	1.11443	0.265286	---	---	0
1848	DUSP6	dual specificity phosphatase 6	1413	46	13	18	-0.851196	0.394807	0.789153	0	NA	NA	---	2	-0.288401	0.773083	---	3	-0.631692	0.527692	0.893751	---	0
1849	DUSP7	dual specificity phosphatase 7	1413	65	19	30	-1.39228	0.16406	0.582817	1	-1.91628	0.0555338	---	5	-0.783642	0.433383	0.846433	7	-0.123642	0.901617	0.986634	---	0
1852	DUSP9	dual specificity phosphatase 9	1408	44	9	8	-2.32885	0.0200096	0.229516	0	NA	NA	---	3	-1.71351	0.0868423	0.511843	5	-1.09304	0.274567	0.776116	---	---
1854	DUT	deoxyuridine triphosphatase	1413	37	10	10	-1.91895	0.0551945	0.368895	0	NA	NA	---	2	-1.10452	0.269558	---	1	-0.355052	0.722604	---	---	0
1855	DVL1	dishevelled segment polarity protein 1	1413	84	44	19	4.59053	4.81957e-06	0.00104802	1	1.56962	0.11673	---	14	3.77083	0.000169519	0.0143634	9	3.09138	0.00203181	0.0770802	280	1
1856	DVL2	dishevelled segment polarity protein 2	1413	92	39	32	0.653562	0.513502	0.856243	1	-3.31588	0.000937047	---	16	2.19132	0.0285937	0.318368	14	-0.456977	0.647759	0.93143	---	0
1857	DVL3	dishevelled segment polarity protein 3	1413	97	45	23	1.55791	0.119482	0.51427	2	-0.0705851	0.943738	---	5	0.209762	0.833884	0.969578	6	1.40747	0.15951	0.659609	---	0
1859	DYRK1A	dual specificity tyrosine phosphorylation regulated kinase 1A	1413	71	18	27	-2.52105	0.0118112	0.172683	12	-0.369999	0.711439	0.931192	8	-0.972898	0.330773	0.788456	3	2.46438	0.0138449	0.229244	---	0
1861	TOR1A	torsin family 1 member A	1413	91	30	38	-2.90474	0.00373351	0.0929704	0	NA	NA	---	8	-2.25158	0.0245039	0.297207	6	-1.63621	0.102021	0.56309	1146	0
1869	E2F1	E2F transcription factor 1	1413	115	48	38	0.987162	0.323735	0.737842	2	0.891053	0.373054	---	13	0.0458807	0.963412	0.996182	15	0.181824	0.855747	0.97767	---	1
1871	E2F3	E2F transcription factor 3	1413	74	38	17	4.02808	5.92653e-05	0.00618241	3	0.242552	0.808388	0.954708	3	3.64926	0.000272701	0.0198656	4	3.09491	0.0020079	0.0771496	269	0
1874	E2F4	E2F transcription factor 4	1413	55	29	12	1.16302	0.24502	0.671913	0	NA	NA	---	5	-0.461809	0.64429	0.928957	4	1.55922	0.119172	0.596259	---	0
1875	E2F5	E2F transcription factor 5	1413	60	26	14	1.17947	0.238411	0.662853	0	NA	NA	---	6	0.543047	0.587184	0.910341	8	0.601769	0.547426	0.898978	---	0
1876	E2F6	E2F transcription factor 6	1413	64	27	23	0.0695467	0.944564	0.993604	1	-1.84957	0.0645871	---	5	0.147069	0.883099	0.982711	6	2.48881	0.012933	0.221486	---	0
1877	E4F1	E4F transcription factor 1	1413	85	35	24	1.67082	0.0949821	0.47016	1	1.18088	0.237852	---	4	1.03622	0.300278	0.769999	3	-0.40808	0.683278	0.941618	---	0
1879	EBF1	early B-cell factor 1	1413	38	12	13	2.10983	0.0350504	0.304013	8	1.68089	0.0930078	0.498244	1	-0.0973949	0.922427	---	2	0.408614	0.682886	---	---	0
1889	ECE1	endothelin converting enzyme 1	1413	60	25	15	-0.851594	0.394586	0.789222	2	0.0729162	0.941883	---	8	-2.36855	0.0179937	0.252313	3	-0.0040039	0.996806	0.999474	---	0
1890	TYMP	thymidine phosphorylase	1413	57	18	22	-0.711046	0.477174	0.839077	1	1.03465	0.301011	---	5	0.219154	0.826562	0.968132	7	-1.79159	0.073415	0.49583	---	0
1891	ECH1	enoyl-CoA hydratase 1	1413	108	51	29	2.42019	0.0156395	0.198079	1	-0.0364968	0.970891	---	12	2.64366	0.00829356	0.166526	12	0.927916	0.353612	0.823606	---	0
1892	ECHS1	enoyl-CoA hydratase, short chain 1	1413	50	16	14	-0.203201	0.839008	0.967902	0	NA	NA	---	1	0.228567	0.819239	---	4	-0.88079	0.378584	0.835812	---	0
1893	ECM1	extracellular matrix protein 1	1413	72	23	28	-0.259453	0.795324	0.958474	1	1.00965	0.312838	---	9	0.586687	0.557509	0.89874	4	-1.40286	0.160883	0.661861	---	0
1894	ECT2	epithelial cell transforming 2	1413	93	47	19	2.18076	0.0293682	0.279025	9	1.79663	0.0726106	0.457924	11	0.0254817	0.979674	0.997798	9	1.79697	0.0725577	0.495061	---	0
1901	S1PR1	sphingosine-1-phosphate receptor 1	1413	50	9	23	-0.640588	0.521896	0.860298	0	NA	NA	---	2	0.055921	0.955413	---	2	-0.430091	0.667196	---	---	-1
1902	LPAR1	lysophosphatidic acid receptor 1	1413	55	18	17	-2.92254	0.00352786	0.0895833	9	-3.73475	0.000195475	0.0157971	1	-1.24466	0.213467	---	6	-1.83387	0.0668866	0.479568	1121	0
1903	S1PR3	sphingosine-1-phosphate receptor 3	1413	48	15	20	-0.81352	0.416059	0.80054	1	-0.0920234	0.926693	---	3	-0.962972	0.335728	0.791582	1	-0.469923	0.638483	---	---	0
1908	EDN3	endothelin 3	1412	66	16	9	0.467329	0.640337	0.908655	1	0.143495	0.88592	---	4	0.0190353	0.984816	0.998862	5	0.350998	0.725643	0.951648	---	0
1909	EDNRA	endothelin receptor type A	1413	42	12	15	-0.188024	0.850885	0.971084	0	NA	NA	---	2	-0.0241263	0.980755	---	2	-0.421837	0.673209	---	---	-1
1911	PHC1	polyhomeotic homolog 1	1413	103	48	36	2.0258	0.0429754	0.334087	1	1.11488	0.265093	---	7	2.06407	0.0391957	0.367848	3	0.775832	0.43798	0.865277	---	0
1912	PHC2	polyhomeotic homolog 2	1413	98	27	41	-0.493964	0.621409	0.903044	3	-0.920867	0.357279	0.794157	3	-0.612275	0.540456	0.895041	5	-0.668956	0.503634	0.884366	---	0
1915	EEF1A1	eukaryotic translation elongation factor 1 alpha 1	1374	85	31	27	0.603229	0.546457	0.869769	5	0.275482	0.782988	0.94766	3	0.266284	0.790061	0.961579	15	1.07368	0.283159	0.780706	---	-1
1917	EEF1A2	eukaryotic translation elongation factor 1 alpha 2	1413	134	50	40	-0.226178	0.821096	0.964757	3	-1.60239	0.109296	0.527101	11	0.496998	0.619269	0.919971	21	-0.538688	0.590188	0.915762	---	0
1933	EEF1B2	eukaryotic translation elongation factor 1 beta 2	1413	67	21	24	-1.59694	0.110505	0.496679	0	NA	NA	---	4	-1.74386	0.0814039	0.496443	5	0.184975	0.853275	0.976335	---	0
1936	EEF1D	eukaryotic translation elongation factor 1 delta	1413	135	64	27	2.25228	0.02446	0.254817	3	1.48682	0.137288	0.574863	7	-0.823024	0.410635	0.835324	10	0.793494	0.427625	0.86172	---	0
1937	EEF1G	eukaryotic translation elongation factor 1 gamma	1413	97	30	32	0.114648	0.90874	0.984426	1	-0.254226	0.799358	---	6	0.312801	0.754478	0.956164	11	0.923442	0.355937	0.825333	---	0
1938	EEF2	eukaryotic translation elongation factor 2	1413	111	43	41	-1.76958	0.0770157	0.427714	1	-0.394556	0.693231	---	8	-1.18546	0.236037	0.711746	6	-1.00013	0.317421	0.802795	---	0
1939	EIF2D	eukaryotic translation initiation factor 2D	1413	62	25	20	0.650595	0.515415	0.857304	1	0.781419	0.434689	---	7	0.609443	0.54233	0.89529	5	1.26383	0.206503	0.714242	---	-1
1942	EFNA1	ephrin A1	1413	72	40	23	1.2214	0.222141	0.647591	0	NA	NA	---	6	0.906162	0.365006	0.806945	8	-0.14463	0.885024	0.983834	---	0
1945	EFNA4	ephrin A4	1413	71	37	16	0.8747	0.381888	0.77958	1	1.20507	0.228379	---	6	1.53892	0.124051	0.583939	5	-1.24183	0.214507	0.724981	---	0
1946	EFNA5	ephrin A5	1413	54	15	22	-1.45976	0.14458	0.554716	13	-2.24555	0.0248889	0.287927	3	-0.542347	0.587666	0.91038	2	-1.07734	0.281516	---	---	1
1947	EFNB1	ephrin B1	1413	48	19	16	0.676143	0.499062	0.850162	1	0.854512	0.392968	---	2	0.490789	0.623653	---	1	0.547008	0.584461	---	---	---
1948	EFNB2	ephrin B2	1413	39	17	13	-0.817005	0.414065	0.799794	2	-1.75225	0.0799508	---	4	-1.77752	0.0757011	0.48312	3	-1.15857	0.246831	0.756006	---	0
1949	EFNB3	ephrin B3	1413	86	30	23	1.37019	0.170848	0.5897	2	2.031	0.0424445	---	12	1.05162	0.293157	0.764538	10	0.760943	0.44682	0.866323	---	0
1950	EGF	epidermal growth factor	1411	43	14	20	-0.488937	0.624963	0.903361	3	0.356824	0.721278	0.933914	3	-0.395839	0.692285	0.940176	4	-0.334091	0.738361	0.952591	---	0
1952	CELSR2	cadherin EGF LAG seven-pass G-type receptor 2	1413	59	17	20	-0.940875	0.346932	0.754194	1	-0.860261	0.389793	---	6	-0.0690385	0.944969	0.994586	4	-0.125373	0.900247	0.986216	---	0
1953	MEGF6	multiple EGF like domains 6	1413	74	22	27	-0.877089	0.380589	0.777855	4	-1.03378	0.301419	0.753481	4	1.15607	0.247852	0.723983	1	-1.29752	0.194667	---	---	0
1954	MEGF8	multiple EGF like domains 8	1413	82	30	24	-0.171787	0.86363	0.974036	2	-0.130772	0.895974	---	8	-0.372345	0.709693	0.944913	4	-0.472232	0.636835	0.930228	---	0
1955	MEGF9	multiple EGF like domains 9	1413	56	24	19	1.35698	0.175008	0.592532	4	1.28467	0.199121	0.662993	2	1.27429	0.202771	---	6	-0.137713	0.890487	0.984612	---	0
1956	EGFR	epidermal growth factor receptor	1413	124	85	18	4.44108	9.65778e-06	0.00169439	62	4.51008	7.02428e-06	0.00147172	34	4.30555	1.78217e-05	0.00276515	44	3.74035	0.000191212	0.0153842	3	1
1958	EGR1	early growth response 1	1413	69	15	30	-0.114043	0.90922	0.984531	0	NA	NA	---	5	-1.3857	0.166062	0.636285	6	-0.903882	0.366214	0.828961	---	0
1959	EGR2	early growth response 2	1413	60	21	20	0.731298	0.46472	0.832441	3	0.113478	0.909668	0.980376	2	0.873174	0.382719	---	4	-1.19948	0.230545	0.741355	---	0
1962	EHHADH	enoyl-CoA hydratase and 3-hydroxyacyl CoA dehydrogenase	1413	76	33	22	0.17699	0.859542	0.973265	5	0.925403	0.354917	0.7961	3	-1.04608	0.295707	0.766836	3	-0.430478	0.666914	0.93959	---	0
1964	EIF1AX	eukaryotic translation initiation factor 1A, X-linked	1413	28	17	2	2.47296	0.0135181	0.18372	1	0.5531	0.580283	---	0	NA	NA	---	1	1.08951	0.276116	---	---	---
1965	EIF2S1	eukaryotic translation initiation factor 2 subunit alpha	1413	73	35	20	3.22382	0.00129422	0.048148	1	-0.0148318	0.988169	---	3	2.47795	0.0133316	0.21208	6	0.677199	0.498392	0.882921	480	1
1967	EIF2B1	eukaryotic translation initiation factor 2B subunit alpha	1413	89	31	31	0.801917	0.422737	0.804368	2	0.446692	0.655167	---	4	1.8113	0.0703093	0.469266	7	-1.25438	0.209913	0.719393	---	0
1968	EIF2S3	eukaryotic translation initiation factor 2 subunit gamma	1413	37	21	7	2.43508	0.0150129	0.19494	0	NA	NA	---	5	2.62899	0.00865799	0.171537	2	1.27914	0.20106	---	---	---
1969	EPHA2	EPH receptor A2	1413	71	34	17	0.507885	0.611614	0.901022	4	-0.77746	0.437019	0.837756	9	-0.112174	0.910701	0.98722	8	0.837678	0.402355	0.846365	---	-1
1973	EIF4A1	eukaryotic translation initiation factor 4A1	1287	65	21	24	-0.473652	0.635829	0.906926	1	-1.17177	0.241508	---	6	0.427446	0.669127	0.934868	9	-0.42679	0.669605	0.939846	---	0
1974	EIF4A2	eukaryotic translation initiation factor 4A2	1413	75	36	18	0.615196	0.538526	0.865892	0	NA	NA	---	13	-0.0632336	0.94959	0.994717	10	0.367734	0.713127	0.94652	---	0
1975	EIF4B	eukaryotic translation initiation factor 4B	1413	86	21	26	0.499468	0.617528	0.902416	4	0.362669	0.716907	0.933811	6	1.26617	0.205665	0.679125	7	0.506957	0.612265	0.921164	---	0
1977	EIF4E	eukaryotic translation initiation factor 4E	1413	35	13	9	0.414731	0.678403	0.918921	0	NA	NA	---	2	0.549934	0.582453	---	1	0.314106	0.753487	---	---	0
1978	EIF4EBP1	eukaryotic translation initiation factor 4E binding protein 1	1413	125	58	29	0.415787	0.67763	0.91868	14	0.143108	0.886226	0.97822	9	-0.780237	0.435384	0.846466	7	-0.989565	0.322559	0.806766	---	1
1979	EIF4EBP2	eukaryotic translation initiation factor 4E binding protein 2	1413	58	19	24	-1.4947	0.13522	0.539866	1	0.500155	0.617045	---	4	-1.99611	0.0461158	0.39551	6	-0.0291082	0.976782	0.997586	---	0
1981	EIF4G1	eukaryotic translation initiation factor 4 gamma 1	1413	97	43	23	1.6104	0.107536	0.491344	4	1.84849	0.0647437	0.440211	4	-0.403148	0.686901	0.938519	3	-0.772936	0.439691	0.864952	---	0
1982	EIF4G2	eukaryotic translation initiation factor 4 gamma 2	1413	49	19	12	2.01314	0.0442915	0.336358	2	2.04518	0.0410241	---	5	0.769641	0.441643	0.849921	5	2.49421	0.0127389	0.219417	---	0
1983	EIF5	eukaryotic translation initiation factor 5	1413	69	29	20	2.1829	0.0292095	0.278202	1	-0.999153	0.317894	---	8	2.22895	0.0259762	0.304551	2	2.27735	0.0229163	---	---	1
1984	EIF5A	eukaryotic translation initiation factor 5A	1413	94	31	40	0.661394	0.508469	0.85431	0	NA	NA	---	17	0.726624	0.467578	0.862994	6	0.985763	0.32442	0.808892	---	0
1991	ELANE	elastase, neutrophil expressed	1399	124	20	21	0.52247	0.601427	0.895672	0	NA	NA	---	15	-0.414378	0.678662	0.935608	12	0.591943	0.553985	0.902334	---	0
1992	SERPINB1	serpin family B member 1	1413	59	14	21	-1.31195	0.189754	0.614302	0	NA	NA	---	5	-1.88463	0.0596872	0.440991	4	-0.0242976	0.980619	0.997764	---	1
1993	ELAVL2	ELAV like RNA binding protein 2	1413	115	37	22	2.69518	0.00711975	0.132756	12	0.671648	0.501919	0.85885	15	2.49013	0.0128855	0.208313	13	2.44452	0.0146279	0.234125	---	0
1994	ELAVL1	ELAV like RNA binding protein 1	1413	101	41	33	0.680649	0.496207	0.848575	5	0.935418	0.349735	0.79424	2	0.137621	0.89056	---	7	0.676691	0.498714	0.88297	---	1
1997	ELF1	E74 like ETS transcription factor 1	1413	49	11	18	-2.08731	0.0370411	0.312672	6	-1.49257	0.135777	0.571922	1	0.840694	0.400663	---	5	-2.65084	0.00812003	0.171681	---	0
1998	ELF2	E74 like ETS transcription factor 2	1413	50	14	18	-1.1036	0.269958	0.6943	5	-1.00505	0.315048	0.768533	4	-0.937742	0.34854	0.797091	2	-1.13201	0.257826	---	---	0
1999	ELF3	E74 like ETS transcription factor 3	1408	73	27	15	1.36943	0.171086	0.589467	3	-0.323568	0.746314	0.938825	10	0.694935	0.487212	0.873589	5	1.12675	0.260045	0.76727	---	0
2000	ELF4	E74 like ETS transcription factor 4	1413	40	15	14	-1.49604	0.13487	0.539025	2	-1.74572	0.0810788	---	1	-0.061711	0.950802	---	5	-0.799463	0.424158	0.860083	---	---
2002	ELK1	ELK1, ETS transcription factor	1413	43	19	10	1.08558	0.277852	0.698999	0	NA	NA	---	1	-0.894131	0.371406	---	3	0.953971	0.340264	0.820245	---	---
2004	ELK3	ELK3, ETS transcription factor	1413	91	28	37	0.0313916	0.974962	1.00109	1	-0.969647	0.33239	---	11	0.287493	0.773778	0.960649	0	NA	NA	---	---	1
2005	ELK4	ELK4, ETS transcription factor	1413	73	27	29	-1.90503	0.0569816	0.374676	3	-1.77591	0.0759668	0.465595	5	-3.21234	0.00134667	0.0578731	10	-0.275538	0.782944	0.964639	1051	0
2006	ELN	elastin	1413	61	17	22	0.940793	0.346974	0.754072	1	3.25648	0.00115516	---	3	-0.850507	0.39519	0.826563	5	-1.11113	0.266706	0.771914	---	-1
2009	EML1	echinoderm microtubule associated protein like 1	1413	55	21	17	1.82321	0.068486	0.407616	9	3.37364	0.000762174	0.0374923	4	0.965509	0.334458	0.790458	12	-0.70945	0.478164	0.880797	761	0
2010	EMD	emerin	1413	44	24	10	3.44541	0.000587111	0.0312566	0	NA	NA	---	8	4.16193	3.34877e-05	0.00459859	10	0.399896	0.689294	0.94136	156	---
2011	MARK2	microtubule affinity regulating kinase 2	1413	97	40	32	1.82849	0.06769	0.405694	5	-1.40034	0.161635	0.616153	11	1.60692	0.108299	0.553397	6	1.35481	0.175698	0.681421	---	0
2014	EMP3	epithelial membrane protein 3	1413	75	23	29	0.123372	0.90183	0.984052	0	NA	NA	---	1	0.626349	0.531189	---	6	-0.354515	0.723006	0.95006	---	0
2017	CTTN	cortactin	1413	133	82	18	2.94856	0.00324577	0.0859545	15	1.42917	0.153181	0.603442	19	2.01262	0.0443467	0.385597	17	1.94038	0.0525348	0.431361	355	0
2018	EMX2	empty spiracles homeobox 2	1409	37	8	3	-0.0224628	0.982082	1.00194	1	0.53531	0.592521	---	0	NA	NA	---	3	0.563383	0.573265	0.910962	---	-1
2019	EN1	engrailed homeobox 1	1405	56	15	7	0.315043	0.752776	0.945425	1	1.0092	0.313056	---	7	0.293039	0.769536	0.960172	3	-1.17513	0.240144	0.74931	---	1
2021	ENDOG	endonuclease G	1413	103	36	39	-0.280638	0.779029	0.954104	1	0.673381	0.500816	---	8	0.799759	0.423987	0.841843	2	-1.24824	0.212155	---	---	0
2022	ENG	endoglin	1413	64	23	25	-0.0094921	0.992428	1.00394	1	0.683455	0.494433	---	3	-0.839588	0.401284	0.832315	7	1.22162	0.222057	0.735569	---	0
2023	ENO1	enolase 1	1413	79	32	28	-0.392086	0.695054	0.926599	2	-2.6598	0.00790841	---	10	-0.374251	0.708274	0.944814	7	0.359651	0.719162	0.94938	---	1
2026	ENO2	enolase 2	1413	97	43	26	1.12959	0.258843	0.685702	1	-0.624296	0.532535	---	9	-0.0742376	0.940832	0.992768	3	0.944753	0.344949	0.820974	---	0
2027	ENO3	enolase 3	1413	73	27	9	1.74225	0.0816857	0.440806	0	NA	NA	---	5	1.2978	0.19457	0.668158	5	-0.703384	0.481934	0.881646	---	0
2028	ENPEP	glutamyl aminopeptidase	1413	44	9	20	-1.38945	0.164919	0.583183	7	-0.303523	0.761537	0.941642	6	-1.64987	0.0991949	0.538184	2	-0.852304	0.394191	---	---	1
2029	ENSA	endosulfine alpha	1413	76	36	20	-1.17735	0.239256	0.663768	5	-0.660705	0.508911	0.863241	8	-1.53965	0.123873	0.58402	5	-0.323436	0.746414	0.953437	---	0
2030	SLC29A1	solute carrier family 29 member 1 (Augustine blood group)	1413	64	33	13	2.13125	0.0332432	0.298396	4	0.617599	0.53694	0.874596	10	2.37051	0.0178986	0.252164	5	1.92004	0.0550562	0.442368	---	1
2033	EP300	E1A binding protein p300	1413	95	37	35	-1.43703	0.150934	0.564094	3	-0.652977	0.513879	0.865698	9	-0.51653	0.605566	0.915437	6	-0.393891	0.693722	0.942789	---	0
2035	EPB41	erythrocyte membrane protein band 4.1	1413	84	31	23	0.685681	0.493028	0.847363	11	-1.04647	0.295527	0.754421	6	0.16305	0.870502	0.979459	5	-0.621067	0.534657	0.894927	---	0
2036	EPB41L1	erythrocyte membrane protein band 4.1 like 1	1413	79	31	22	1.65705	0.097734	0.473906	6	1.52995	0.126256	0.562388	7	0.63249	0.527171	0.88994	7	0.0319771	0.974495	0.99763	---	0
2037	EPB41L2	erythrocyte membrane protein band 4.1 like 2	1413	52	11	22	-0.0171462	0.986322	1.00308	6	0.439266	0.660537	0.916297	4	0.517603	0.604817	0.915115	5	0.102832	0.918111	0.990578	---	0
2038	EPB42	erythrocyte membrane protein band 4.2	1405	61	13	15	-1.52651	0.127112	0.527975	0	NA	NA	---	3	-1.29412	0.19584	0.669827	2	-0.426244	0.669996	---	---	0
2039	DMTN	dematin actin binding protein	1413	39	14	12	0.577214	0.563888	0.880003	1	0.90491	0.365669	---	2	-1.18048	0.238009	---	3	0.541817	0.588031	0.914071	---	0
2040	STOM	stomatin	1413	51	19	18	0.212807	0.831509	0.966692	1	0.207403	0.835725	---	2	0.277883	0.781143	---	3	0.828089	0.407762	0.849835	---	0
2041	EPHA1	EPH receptor A1	1408	103	24	17	0.0869566	0.930719	0.990649	0	NA	NA	---	4	0.0255501	0.97962	0.997828	4	-0.457671	0.64726	0.931272	---	0
2043	EPHA4	EPH receptor A4	1413	43	12	14	1.12941	0.258918	0.685667	5	0.725946	0.467994	0.845018	2	1.06785	0.285775	---	7	0.380468	0.703656	0.944511	---	0
2045	EPHA7	EPH receptor A7	1413	45	18	10	1.24274	0.214172	0.64181	1	-0.763677	0.445189	---	1	0.168598	0.866137	---	1	-0.197934	0.843126	---	---	0
2048	EPHB2	EPH receptor B2	1413	60	15	23	0.510449	0.609817	0.900179	4	-1.06604	0.286591	0.749534	4	1.5263	0.127162	0.589526	7	1.97142	0.0488732	0.413765	---	1
2049	EPHB3	EPH receptor B3	1413	89	40	24	1.69457	0.0903801	0.458855	0	NA	NA	---	4	-0.167371	0.867102	0.978582	1	1.10543	0.269163	---	---	1
2050	EPHB4	EPH receptor B4	1413	100	35	31	0.761058	0.446751	0.822586	3	-0.0998759	0.920457	0.981902	4	-0.399103	0.689878	0.939578	20	0.737478	0.460956	0.875188	---	0
2052	EPHX1	epoxide hydrolase 1	1413	57	19	19	-1.05452	0.291827	0.711322	2	-1.62475	0.104442	---	3	-1.6008	0.109649	0.554604	3	0.875907	0.381232	0.837187	---	0
2053	EPHX2	epoxide hydrolase 2	1413	49	13	17	-0.170944	0.864293	0.974143	0	NA	NA	---	1	0.291837	0.770455	---	3	0.375261	0.707523	0.945573	---	0
2054	STX2	syntaxin 2	1413	80	26	28	-0.843566	0.399057	0.792009	2	-1.10489	0.269399	---	1	1.86132	0.06291	---	4	1.22114	0.222241	0.73577	---	0
2055	CLN8	CLN8, transmembrane ER and ERGIC protein	1413	79	23	31	0.408671	0.682844	0.921541	1	0.183466	0.854459	---	5	1.22151	0.2221	0.698823	11	-0.796453	0.425905	0.860277	---	0
2058	EPRS1	glutamyl-prolyl-tRNA synthetase	1413	44	17	13	-0.521925	0.601806	0.895804	2	-1.85893	0.0632473	---	5	0.550572	0.582015	0.908102	8	-0.0909963	0.927509	0.993031	---	0
2059	EPS8	epidermal growth factor receptor pathway substrate 8	1413	64	14	21	-1.67058	0.095029	0.470091	8	-1.76378	0.0779881	0.469339	6	-1.24356	0.213871	0.691882	3	-0.309921	0.756667	0.955941	---	0
2060	EPS15	epidermal growth factor receptor pathway substrate 15	1413	50	19	14	-1.19848	0.230934	0.655282	4	-2.33576	0.0196447	0.260258	0	NA	NA	---	2	-0.662981	0.507452	---	---	0
2063	NR2F6	nuclear receptor subfamily 2 group F member 6	1413	76	31	25	1.67449	0.0942597	0.467634	2	0.844852	0.398338	---	6	-0.151399	0.879683	0.981103	5	2.52192	0.0117824	0.209877	---	0
2064	ERBB2	erb-b2 receptor tyrosine kinase 2	1413	115	60	29	4.37545	1.3021e-05	0.00207248	11	3.78929	0.000157518	0.0131041	17	3.76072	0.000176436	0.0146381	18	4.03391	5.78308e-05	0.00673083	4	1
2065	ERBB3	erb-b2 receptor tyrosine kinase 3	1412	86	37	25	0.170018	0.865021	0.974324	0	NA	NA	---	6	0.12811	0.89808	0.985068	18	-0.639186	0.522807	0.890763	---	0
2066	ERBB4	erb-b2 receptor tyrosine kinase 4	1413	64	17	18	-1.08903	0.276327	0.698692	33	0.200803	0.840882	0.963124	3	0.0911256	0.927406	0.989349	4	1.53213	0.125718	0.607705	---	1
2067	ERCC1	ERCC excision repair 1, endonuclease non-catalytic subunit	1413	114	40	42	0.372004	0.709946	0.93276	3	0.386004	0.699552	0.927218	7	-0.746166	0.455693	0.859107	6	1.44975	0.147354	0.643994	---	0
2068	ERCC2	ERCC excision repair 2, TFIIH core complex helicase subunit	1413	122	50	37	2.19448	0.0283651	0.275081	1	1.53879	0.124083	---	4	0.112464	0.910471	0.987239	6	1.8884	0.0591792	0.458295	---	0
2070	EYA4	EYA transcriptional coactivator and phosphatase 4	1404	48	15	9	-0.257226	0.797042	0.959197	7	-0.907314	0.364398	0.799613	4	-1.13456	0.256755	0.730173	1	1.77573	0.0759965	---	---	0
2071	ERCC3	ERCC excision repair 3, TFIIH core complex helicase subunit	1413	48	21	12	0.264339	0.791558	0.957823	0	NA	NA	---	3	1.5573	0.119625	0.574885	5	-0.386082	0.699495	0.943256	---	0
2072	ERCC4	ERCC excision repair 4, endonuclease catalytic subunit	1413	47	20	12	0.316406	0.751742	0.945895	2	-1.15855	0.246836	---	3	-0.831944	0.405583	0.834711	5	1.75181	0.0800257	0.518006	---	0
2073	ERCC5	ERCC excision repair 5, endonuclease	1374	47	22	14	-1.20096	0.229976	0.654127	2	-1.27339	0.203099	---	2	-2.45141	0.0143554	---	2	-0.52617	0.598856	---	---	0
2074	ERCC6	ERCC excision repair 6, chromatin remodeling factor	1413	47	15	18	-0.742313	0.458023	0.828422	2	1.54584	0.122369	---	6	-1.03153	0.30247	0.770329	4	-1.14643	0.251815	0.76001	---	0
2077	ERF	ETS2 repressor factor	1413	85	26	31	-1.0663	0.286473	0.705851	1	0.32926	0.742009	---	7	-1.48526	0.137701	0.603489	6	-1.79945	0.0721642	0.493781	---	0
2078	ERG	ERG, ETS transcription factor	1413	82	41	23	3.63374	0.000289484	0.0196024	30	4.81738	1.6134e-06	0.000608465	7	0.451399	0.651772	0.930536	3	-0.332669	0.739434	0.952233	87	1
2079	ERH	ERH, mRNA splicing and mitosis factor	1413	48	15	19	0.654014	0.513211	0.855851	0	NA	NA	---	2	2.85219	0.00440601	---	1	-0.702165	0.482693	---	---	0
2081	ERN1	endoplasmic reticulum to nucleus signaling 1	1413	78	31	27	-0.0132699	0.989414	1.00352	5	-0.560157	0.575462	0.898039	6	0.656851	0.511385	0.886208	5	0.14785	0.882483	0.98338	---	0
2091	FBL	fibrillarin	1413	120	53	28	1.40435	0.160437	0.578331	1	1.79895	0.0722429	---	6	0.468412	0.639563	0.927289	10	-0.10355	0.917541	0.990498	---	0
2098	ESD	esterase D	1413	44	21	12	0.138237	0.890073	0.981069	1	-0.330392	0.741154	---	2	-0.480437	0.630992	---	4	-0.891511	0.372809	0.83195	---	0
2099	ESR1	estrogen receptor 1	1412	63	22	17	0.395924	0.692222	0.92538	16	-0.472117	0.636917	0.914014	5	0.163025	0.870522	0.979296	3	0.550618	0.581984	0.912361	---	0
2101	ESRRA	estrogen related receptor alpha	1413	89	29	35	-0.113816	0.9094	0.984243	1	-0.347192	0.728499	---	10	0.786225	0.431869	0.846243	14	-1.20233	0.229438	0.741377	---	1
2104	ESRRG	estrogen related receptor gamma	1413	43	13	18	-1.11584	0.264684	0.689929	13	-1.02884	0.303735	0.754933	3	-1.24003	0.215172	0.692527	4	-0.382708	0.701995	0.94429	---	0
2107	ETF1	eukaryotic translation termination factor 1	1413	65	26	19	1.78632	0.0742647	0.421844	1	0.845268	0.398106	---	5	2.69394	0.00714605	0.155508	6	-1.48685	0.137281	0.62742	---	0
2108	ETFA	electron transfer flavoprotein subunit alpha	1413	53	12	18	-1.19742	0.231347	0.655369	5	-0.550581	0.582009	0.901047	2	-0.166971	0.867417	---	5	-0.187419	0.851359	0.975633	---	0
2109	ETFB	electron transfer flavoprotein subunit beta	1413	65	29	16	1.49395	0.135415	0.540084	2	0.16762	0.866906	---	3	0.414579	0.678514	0.935619	2	-0.0726922	0.942061	---	---	0
2110	ETFDH	electron transfer flavoprotein dehydrogenase	1413	35	16	9	1.64759	0.0996621	0.478	1	1.05296	0.292544	---	1	-0.271003	0.786429	---	1	0.415623	0.67775	---	---	0
2113	ETS1	ETS proto-oncogene 1, transcription factor	1413	49	19	17	0.361797	0.717559	0.936228	0	NA	NA	---	1	-1.36523	0.172403	---	2	0.977934	0.328277	---	---	-1
2117	ETV3	ETS variant 3	1413	85	32	21	0.586597	0.557569	0.87563	0	NA	NA	---	4	0.531341	0.595267	0.911868	4	1.41657	0.156832	0.655773	---	0
2120	ETV6	ETS variant 6	1413	118	35	44	-1.24154	0.214615	0.642513	9	0.226975	0.820476	0.959966	5	-1.75062	0.0802316	0.493832	7	-0.484766	0.627918	0.926118	---	0
2122	MECOM	MDS1 and EVI1 complex locus	1413	68	21	22	0.68438	0.493849	0.847547	29	1.06514	0.286999	0.749562	12	1.4144	0.157467	0.626879	10	0.0735619	0.94137	0.994724	---	0
2124	EVI2B	ecotropic viral integration site 2B	1413	69	19	30	1.01418	0.310674	0.728618	0	NA	NA	---	11	0.31135	0.755581	0.956648	10	1.9759	0.0483629	0.41148	---	0
2125	EVPL	envoplakin	1413	100	40	19	2.22487	0.0262493	0.264532	4	0.403259	0.686819	0.923102	7	1.54103	0.123537	0.583589	4	-0.984583	0.325	0.809159	---	0
2130	EWSR1	EWS RNA binding protein 1	1413	191	79	59	0.85897	0.390505	0.786152	2	0.884487	0.376586	---	4	-0.363134	0.71656	0.947195	5	0.326066	0.744423	0.95374	---	0
2131	EXT1	exostosin glycosyltransferase 1	1413	67	33	19	1.24878	0.211953	0.640507	19	0.58206	0.56062	0.889102	7	-0.127988	0.898177	0.984994	7	1.38298	0.166892	0.668906	---	0
2132	EXT2	exostosin glycosyltransferase 2	1413	42	20	11	2.81621	0.00492789	0.108224	3	0.870073	0.384411	0.810817	3	3.07327	0.00215837	0.0788563	2	0.600078	0.548552	---	362	0
2135	EXTL2	exostosin like glycosyltransferase 2	1413	42	14	18	-1.27065	0.204066	0.629736	0	NA	NA	---	2	-1.59416	0.111128	---	2	1.90768	0.0566381	---	---	1
2137	EXTL3	exostosin like glycosyltransferase 3	1413	62	26	19	0.591282	0.554427	0.873984	4	0.803389	0.421887	0.830994	4	-0.0924945	0.926318	0.988895	1	1.38796	0.165371	---	---	0
2139	EYA2	EYA transcriptional coactivator and phosphatase 2	1413	78	34	19	1.64969	0.0992311	0.477416	16	0.342578	0.731968	0.934494	4	0.820748	0.41193	0.835823	11	1.37589	0.169077	0.671378	---	0
2140	EYA3	EYA transcriptional coactivator and phosphatase 3	1413	86	34	23	1.05331	0.292383	0.711779	4	-1.38335	0.166778	0.623572	5	0.188771	0.8503	0.97472	11	-0.00281835	0.997752	0.999753	---	0
2145	EZH1	enhancer of zeste 1 polycomb repressive complex 2 subunit	1413	100	32	35	0.824568	0.409758	0.797662	6	1.02461	0.305725	0.757218	5	0.794187	0.427222	0.8435	9	0.936139	0.349364	0.821855	---	-1
2146	EZH2	enhancer of zeste 2 polycomb repressive complex 2 subunit	1413	56	30	15	0.864324	0.387559	0.783696	3	-0.152767	0.878604	0.973798	5	0.0976665	0.922211	0.988131	7	2.6369	0.0084598	0.175764	---	0
2147	F2	coagulation factor II, thrombin	1406	83	18	6	0.698985	0.484679	0.844386	0	NA	NA	---	3	-0.232412	0.816252	0.968109	4	-0.0315821	0.97481	0.997611	---	1
2150	F2RL1	F2R like trypsin receptor 1	1413	37	11	11	-0.16353	0.870125	0.97566	0	NA	NA	---	2	-0.433954	0.664389	---	0	NA	NA	---	---	0
2152	F3	coagulation factor III, tissue factor	1413	47	15	20	-0.466402	0.641	0.908761	0	NA	NA	---	5	-0.3555	0.722269	0.947611	4	0.47481	0.634997	0.929809	---	0
2153	F5	coagulation factor V	1411	51	9	19	-2.45301	0.0142886	0.189521	0	NA	NA	---	6	-1.67839	0.0934956	0.52738	2	-0.960526	0.336957	---	---	0
2155	F7	coagulation factor VII	1404	97	21	7	-0.923252	0.356037	0.76081	2	1.77162	0.0766773	---	7	-1.46878	0.14212	0.610101	8	0.523497	0.600712	0.919711	---	0
2157	F8	coagulation factor VIII	1413	51	17	18	0.463689	0.642943	0.908511	4	0.471083	0.637655	0.912988	4	0.225023	0.821994	0.968382	4	0.740455	0.459148	0.873694	---	---
2158	F9	coagulation factor IX	1385	32	6	1	2.94766	0.00325623	0.0860838	0	NA	NA	---	5	5.41354	7.28909e-08	4.35414e-05	1	-0.157948	0.874521	---	363	---
2159	F10	coagulation factor X	1411	96	22	17	0.380748	0.703448	0.93	6	1.09276	0.27469	0.740316	6	0.976604	0.328935	0.786902	6	2.52466	0.0116915	0.209816	---	0
2160	F11	coagulation factor XI	1399	80	23	21	0.948281	0.343152	0.751692	2	1.86418	0.0625091	---	9	-0.446574	0.655253	0.931941	4	1.88888	0.0591179	0.458116	---	1
2161	F12	coagulation factor XII	1413	89	42	24	1.20681	0.227709	0.652607	0	NA	NA	---	6	0.641663	0.521198	0.890299	2	1.02826	0.304007	---	---	0
2162	F13A1	coagulation factor XIII A chain	1413	55	20	16	0.627053	0.530727	0.863242	6	0.184605	0.853565	0.968047	1	0.777569	0.436955	---	4	-1.51566	0.129832	0.614945	---	0
2165	F13B	coagulation factor XIII B chain	1403	47	5	7	-1.45471	0.145976	0.556337	2	-1.25676	0.209051	---	2	-0.145559	0.884291	---	0	NA	NA	---	---	1
2166	FAAH	fatty acid amide hydrolase	1413	78	33	26	-0.115896	0.907751	0.984737	1	-0.485462	0.627425	---	6	-1.1339	0.25703	0.730085	1	-1.08197	0.279452	---	---	0
2167	FABP4	fatty acid binding protein 4	1413	87	20	31	0.625039	0.532048	0.864116	1	0.254215	0.799367	---	6	-0.674885	0.499861	0.881712	4	-0.792977	0.427926	0.861602	---	0
2168	FABP1	fatty acid binding protein 1	1401	134	42	11	-0.132197	0.894848	0.982125	0	NA	NA	---	3	-0.737673	0.460838	0.859852	3	-0.236501	0.813079	0.970449	---	0
2169	FABP2	fatty acid binding protein 2	1397	52	14	2	0.475883	0.634233	0.905905	0	NA	NA	---	8	-0.259293	0.795448	0.962546	2	0.963644	0.335393	---	---	0
2170	FABP3	fatty acid binding protein 3	1413	91	34	27	-0.412339	0.680155	0.919599	1	-0.0726812	0.94207	---	4	5.93605e-05	0.999953	0.999953	3	-1.29125	0.19683	0.701008	---	1
2171	FABP5	fatty acid binding protein 5	1374	78	23	32	-0.629286	0.529268	0.86296	0	NA	NA	---	5	-0.338117	0.735327	0.951371	6	0.519021	0.60383	0.919436	---	-1
2172	FABP6	fatty acid binding protein 6	1413	54	24	11	-0.41751	0.67637	0.91802	0	NA	NA	---	7	0.311674	0.755335	0.956539	2	-0.0978497	0.922066	---	---	0
2173	FABP7	fatty acid binding protein 7	1413	53	19	12	-0.151493	0.879609	0.979112	0	NA	NA	---	3	-2.05448	0.0401152	0.368942	10	0.947882	0.343354	0.820599	---	0
2177	FANCD2	Fanconi anemia complementation group D2	1413	60	30	14	2.28331	0.0225621	0.244104	4	-0.0766843	0.938886	0.988144	6	1.75328	0.0797736	0.492535	6	2.82712	0.004764	0.123349	---	0
2180	ACSL1	acyl-CoA synthetase long chain family member 1	1413	49	15	20	-0.488018	0.625614	0.903626	2	-0.260228	0.794726	---	4	-0.409594	0.682167	0.936764	6	1.07657	0.28186	0.779456	---	0
2181	ACSL3	acyl-CoA synthetase long chain family member 3	1413	39	14	13	0.472572	0.636593	0.906591	3	-0.492803	0.622229	0.911668	7	0.744799	0.456519	0.859173	1	1.16615	0.243753	---	---	1
2182	ACSL4	acyl-CoA synthetase long chain family member 4	1413	54	17	15	1.1696	0.242363	0.668543	4	0.802639	0.42232	0.830402	1	1.68407	0.0923923	---	19	0.501992	0.615753	0.923513	---	---
2184	FAH	fumarylacetoacetate hydrolase	1413	56	19	18	0.437774	0.661618	0.91456	1	0.699068	0.484626	---	8	-0.175529	0.86069	0.977904	0	NA	NA	---	---	0
2185	PTK2B	protein tyrosine kinase 2 beta	1413	50	20	16	-1.48157	0.138681	0.546059	4	-1.04792	0.294859	0.754418	4	0.133041	0.89418	0.985404	1	-3.41403	0.000658459	---	---	0
2186	BPTF	bromodomain PHD finger transcription factor	1413	64	35	11	1.9699	0.0490478	0.351066	12	0.382539	0.70212	0.92823	4	0.438776	0.660892	0.933075	8	2.22296	0.0263785	0.31942	---	0
2189	FANCG	FA complementation group G	1413	86	43	19	2.70649	0.00688282	0.129907	0	NA	NA	---	7	2.03005	0.0425409	0.380701	7	0.901802	0.367318	0.82958	---	0
2191	FAP	fibroblast activation protein alpha	1413	54	21	19	-0.253883	0.799623	0.959386	2	-0.996036	0.319405	---	1	-0.374888	0.707801	---	2	-0.558518	0.57658	---	---	0
2192	FBLN1	fibulin 1	1413	81	17	29	-0.598031	0.549916	0.87168	12	-0.874916	0.38177	0.810384	3	0.410206	0.681718	0.936793	6	0.770665	0.441036	0.865043	---	0
2193	FARSA	phenylalanyl-tRNA synthetase subunit alpha	1413	110	46	32	0.67849	0.497574	0.849032	2	-0.143335	0.886046	---	11	0.236149	0.813352	0.967455	7	0.209397	0.834169	0.97267	---	0
2194	FASN	fatty acid synthase	1413	111	47	30	1.78386	0.0746638	0.422712	3	1.81743	0.0693655	0.451035	10	0.344925	0.730203	0.949471	8	1.93404	0.05331	0.434749	---	1
2195	FAT1	FAT atypical cadherin 1	1413	78	21	27	-0.36975	0.711625	0.93306	11	-0.865288	0.38703	0.812102	3	-0.218877	0.826778	0.968194	5	0.690503	0.489993	0.881723	---	0
2196	FAT2	FAT atypical cadherin 2	1408	42	10	9	-0.560496	0.575232	0.884826	2	-0.0777206	0.938062	---	4	0.0228084	0.981806	0.998182	4	0.0957316	0.923748	0.991129	---	0
2197	FAU	FAU, ubiquitin like and ribosomal protein S30 fusion	1374	105	39	40	1.02843	0.303931	0.723912	1	0.451594	0.651634	---	13	0.471545	0.637327	0.926634	10	2.50173	0.0124758	0.217383	---	0
2199	FBLN2	fibulin 2	1413	51	21	17	0.342824	0.731782	0.938293	4	1.91329	0.055916	0.415659	3	-1.01781	0.308946	0.773791	3	-1.39273	0.163923	0.664563	---	1
2200	FBN1	fibrillin 1	1413	32	9	10	-0.430234	0.667092	0.91435	6	-0.144648	0.885009	0.977068	1	0.0869703	0.930708	---	0	NA	NA	---	---	0
2201	FBN2	fibrillin 2	1412	36	14	10	-0.36628	0.714212	0.933834	8	0.504818	0.613766	0.908445	2	-0.41289	0.679751	---	3	-1.50493	0.132568	0.620065	---	0
2202	EFEMP1	EGF containing fibulin like extracellular matrix protein 1	1413	58	18	22	-0.551716	0.581231	0.887511	1	0.502371	0.615486	---	2	1.18357	0.236785	---	4	-0.868684	0.385169	0.839224	---	1
2203	FBP1	fructose-bisphosphatase 1	1413	58	17	24	-1.16133	0.245706	0.672838	2	-1.81971	0.0690181	---	3	-0.064259	0.948773	0.995083	8	-0.491214	0.623353	0.924502	---	0
2204	FCAR	Fc fragment of IgA receptor	1406	120	31	25	0.204662	0.837866	0.967526	0	NA	NA	---	9	1.02322	0.306384	0.77109	3	-0.0213121	0.983	0.997816	---	0
2207	FCER1G	Fc fragment of IgE receptor Ig	1413	54	12	26	-2.10484	0.0354841	0.305885	0	NA	NA	---	2	-1.01122	0.312087	---	5	0.463691	0.642941	0.930867	---	0
2209	FCGR1A	Fc fragment of IgG receptor Ia	1374	56	20	25	-0.900524	0.368001	0.769027	1	-0.542554	0.587526	---	0	NA	NA	---	1	0.55982	0.575695	---	---	0
2212	FCGR2A	Fc fragment of IgG receptor IIa	1413	55	16	25	-0.180631	0.856683	0.972667	4	1.35948	0.174215	0.633377	5	0.798506	0.424713	0.842305	6	-0.776074	0.437837	0.86528	---	0
2213	FCGR2B	Fc fragment of IgG receptor IIb	1413	55	17	25	-1.42061	0.155655	0.57177	0	NA	NA	---	4	-1.56567	0.117652	0.572077	2	-0.928764	0.353172	---	---	0
2214	FCGR3A	Fc fragment of IgG receptor IIIa	1413	54	14	26	-1.29886	0.194207	0.617581	2	-0.195095	0.845347	---	3	-1.07578	0.282212	0.75664	7	-1.06173	0.288542	0.783829	---	0
2215	FCGR3B	Fc fragment of IgG receptor IIIb	1413	42	13	16	0.548708	0.583294	0.888114	0	NA	NA	---	1	0.333867	0.73853	---	5	-2.06804	0.0388203	0.373497	---	0
2217	FCGRT	Fc fragment of IgG receptor and transporter	1413	69	20	28	-0.303186	0.761793	0.948724	2	0.14419	0.885371	---	2	-0.46453	0.64234	---	7	-0.511573	0.609031	0.921038	---	0
2218	FKTN	fukutin	1413	39	20	10	1.24877	0.211958	0.640395	0	NA	NA	---	1	-1.38035	0.167699	---	3	1.85883	0.0632617	0.472512	---	0
2219	FCN1	ficolin 1	1412	71	20	25	-0.197449	0.843505	0.969902	2	0.209548	0.834051	---	2	-0.630225	0.52865	---	5	-0.790362	0.429451	0.862644	---	0
2220	FCN2	ficolin 2	1398	71	20	16	0.430655	0.666786	0.914499	1	0.0696447	0.944487	---	6	0.337789	0.735574	0.951586	4	-0.490372	0.623949	0.924129	---	0
2222	FDFT1	farnesyl-diphosphate farnesyltransferase 1	1413	56	25	18	1.69454	0.0903864	0.458736	7	1.50387	0.132841	0.568014	2	0.305807	0.759797	---	7	0.762936	0.44563	0.866821	---	0
2224	FDPS	farnesyl diphosphate synthase	1413	80	37	18	0.340255	0.733715	0.939368	1	1.06852	0.285472	---	5	-1.59901	0.110046	0.555671	1	0.700666	0.483629	---	---	1
2230	FDX1	ferredoxin 1	1413	35	10	13	-1.12351	0.261413	0.688612	0	NA	NA	---	1	0.0018483	0.998526	---	2	-0.373368	0.708931	---	---	0
2232	FDXR	ferredoxin reductase	1413	96	42	26	0.961718	0.336358	0.746554	0	NA	NA	---	6	-0.928038	0.353548	0.797553	4	-0.170092	0.864962	0.980072	---	-1
2235	FECH	ferrochelatase	1413	59	14	24	-0.268426	0.788411	0.957618	3	0.629942	0.528836	0.873467	2	0.697496	0.485609	---	0	NA	NA	---	---	0
2237	FEN1	flap structure-specific endonuclease 1	1413	82	36	20	0.236101	0.813389	0.961924	1	0.069498	0.944603	---	5	-1.34143	0.179999	0.652047	4	0.643145	0.520236	0.88967	---	1
2239	GPC4	glypican 4	1413	44	20	12	1.82958	0.0675259	0.405813	0	NA	NA	---	4	2.50509	0.0123551	0.205295	3	1.15125	0.249825	0.758204	---	---
2241	FER	FER tyrosine kinase	1413	47	18	17	-0.146862	0.883262	0.979506	21	0.27123	0.786254	0.948569	2	-1.65875	0.0973905	---	3	1.81972	0.0690156	0.485825	---	-1
2242	FES	FES proto-oncogene, tyrosine kinase	1413	71	28	25	0.0312808	0.97505	1.00098	0	NA	NA	---	7	-0.487636	0.625885	0.922913	6	-0.302137	0.762593	0.957775	---	0
2243	FGA	fibrinogen alpha chain	1397	42	13	7	1.0633	0.287831	0.708067	1	-0.211318	0.83267	---	4	0.954733	0.33988	0.795095	3	0.945471	0.344584	0.820921	---	0
2244	FGB	fibrinogen beta chain	1399	42	13	5	0.59386	0.552703	0.873228	1	-0.151112	0.87991	---	2	-0.43939	0.660448	---	3	0.681663	0.495566	0.88261	---	0
2245	FGD1	FYVE, RhoGEF and PH domain containing 1	1413	64	31	18	1.0356	0.300567	0.720792	0	NA	NA	---	1	-2.23305	0.0257038	---	12	-0.0351437	0.97197	0.99837	---	---
2246	FGF1	fibroblast growth factor 1	1413	57	17	21	0.0714014	0.943089	0.993338	5	0.670306	0.502774	0.859532	7	0.830594	0.406345	0.834985	2	1.59521	0.110892	---	---	0
2247	FGF2	fibroblast growth factor 2	1413	32	7	12	-0.911201	0.362347	0.76571	0	NA	NA	---	2	-0.538114	0.590584	---	3	-0.953914	0.340292	0.82015	---	0
2252	FGF7	fibroblast growth factor 7	1413	33	9	8	0.212216	0.831969	0.966718	0	NA	NA	---	0	NA	NA	---	2	-0.606094	0.544551	---	---	0
2257	FGF12	fibroblast growth factor 12	1413	69	31	18	0.217172	0.828106	0.965863	27	-0.81761	0.41372	0.823509	3	1.21582	0.224259	0.701184	5	0.323613	0.74628	0.953469	---	0
2258	FGF13	fibroblast growth factor 13	1413	41	15	18	0.535301	0.592527	0.89162	11	1.7997	0.0721242	0.457407	1	-0.975506	0.329479	---	3	-2.79485	0.0052635	0.13091	---	---
2260	FGFR1	fibroblast growth factor receptor 1	1413	122	45	30	1.4291	0.1532	0.568025	8	0.852327	0.394179	0.811157	10	2.05895	0.0396848	0.368674	17	1.42534	0.154282	0.651472	---	0
2263	FGFR2	fibroblast growth factor receptor 2	1413	44	21	16	0.443001	0.657834	0.912843	7	-0.720072	0.471601	0.846399	2	1.55396	0.12042	---	8	-0.748584	0.454234	0.871676	---	0
2264	FGFR4	fibroblast growth factor receptor 4	1412	81	25	22	-0.371419	0.710382	0.932935	1	0.455738	0.648649	---	1	-0.2412	0.809436	---	5	0.446623	0.655217	0.934976	---	0
2266	FGG	fibrinogen gamma chain	1398	39	13	7	1.05925	0.28967	0.70965	1	-0.406209	0.684652	---	4	0.74079	0.458947	0.859411	3	1.18966	0.234385	0.744124	---	0
2267	FGL1	fibrinogen like 1	1405	50	10	15	-2.67633	0.00753117	0.136471	2	0.492126	0.622708	---	7	-3.39805	0.000697912	0.0380729	2	-0.799481	0.424149	---	1147	0
2268	FGR	FGR proto-oncogene, Src family tyrosine kinase	1413	99	27	38	0.630934	0.528187	0.862473	1	1.58415	0.113387	---	1	-0.76956	0.441692	---	6	-1.03087	0.302782	0.793042	---	0
2271	FH	fumarate hydratase	1413	54	24	15	-0.719645	0.471864	0.836312	1	-1.52886	0.126526	---	7	-0.572237	0.567254	0.900237	1	-1.14252	0.253433	---	---	0
2272	FHIT	fragile histidine triad	1413	78	22	28	-0.344827	0.730277	0.938155	73	-0.194861	0.84553	0.964542	3	-1.33664	0.181558	0.654715	4	-0.966624	0.3339	0.815066	---	0
2273	FHL1	four and a half LIM domains 1	1413	45	18	17	-0.0333406	0.973408	1.0005	2	0.375463	0.707373	---	2	0.0542328	0.956757	---	4	0.238441	0.811574	0.970973	---	---
2274	FHL2	four and a half LIM domains 2	1413	65	29	18	0.631083	0.528089	0.862587	5	0.983656	0.325455	0.778808	5	-0.788182	0.430724	0.846081	2	1.78172	0.0750118	---	---	0
2275	FHL3	four and a half LIM domains 3	1413	61	29	23	1.57472	0.115547	0.505936	1	-0.0820773	0.934597	---	3	1.60975	0.107678	0.551642	7	0.787453	0.43115	0.863453	---	1
2277	VEGFD	vascular endothelial growth factor D	1170	30	10	12	1.37357	0.169843	0.587808	0	NA	NA	---	3	0.867642	0.385771	0.820363	3	0.598664	0.549514	0.899205	---	---
2280	FKBP1A	FK506 binding protein 1A	1374	45	18	13	0.922778	0.356287	0.760713	0	NA	NA	---	7	0.444691	0.656614	0.931548	1	0.117649	0.906363	---	---	0
2281	FKBP1B	FK506 binding protein 1B	1413	50	17	13	0.327963	0.742989	0.942409	0	NA	NA	---	5	0.0243252	0.980597	0.997972	3	-0.472614	0.636562	0.930056	---	0
2286	FKBP2	FK506 binding protein 2	1413	86	28	37	0.0847983	0.932434	0.990972	0	NA	NA	---	8	0.901572	0.36744	0.807543	16	0.82249	0.410939	0.851718	---	0
2287	FKBP3	FK506 binding protein 3	1413	76	32	22	-2.22041	0.0265514	0.265841	0	NA	NA	---	3	-0.780963	0.434957	0.846461	10	-1.40394	0.160559	0.661893	---	0
2288	FKBP4	FK506 binding protein 4	1413	84	38	19	0.493615	0.621656	0.903147	1	-1.72905	0.0840212	---	15	-0.423441	0.672039	0.935109	7	1.64979	0.0992103	0.55916	---	0
2289	FKBP5	FK506 binding protein 5	1413	74	27	27	0.678606	0.4975	0.849	9	1.19401	0.232676	0.707279	4	-0.328584	0.74252	0.954166	5	-0.0751053	0.940142	0.994566	---	0
2296	FOXC1	forkhead box C1	1413	61	22	17	-0.0550761	0.956086	0.996356	0	NA	NA	---	3	-1.21473	0.224674	0.701198	5	0.266133	0.790176	0.966102	---	1
2299	FOXI1	forkhead box I1	1399	65	18	7	2.98031	0.00293001	0.0804917	2	2.86927	0.00417686	---	3	0.697489	0.485614	0.872295	3	0.568665	0.569676	0.908995	545	1
2302	FOXJ1	forkhead box J1	1412	100	35	33	-0.0831746	0.933725	0.990979	0	NA	NA	---	2	0.0703863	0.943896	---	7	1.89935	0.0577249	0.452587	---	0
2308	FOXO1	forkhead box O1	1413	42	14	16	-0.648533	0.516747	0.858041	3	-0.386105	0.699478	0.927554	2	0.164899	0.869048	---	1	-0.381303	0.703036	---	---	0
2309	FOXO3	forkhead box O3	1413	54	16	20	-0.450659	0.652305	0.91082	6	0.540382	0.58902	0.901051	2	-1.26809	0.204977	---	3	0.264533	0.791408	0.966327	---	-1
2312	FLG	filaggrin	1402	95	22	12	0.0967085	0.922972	0.987236	2	-0.592005	0.553944	---	3	-0.0283082	0.97742	0.997203	7	1.3997	0.161827	0.661435	---	0
2313	FLI1	Fli-1 proto-oncogene, ETS transcription factor	1413	47	14	16	0.622109	0.533972	0.863879	4	0.0572452	0.954358	0.992792	1	0.0988111	0.921302	---	4	1.30388	0.19249	0.698417	---	0
2314	FLII	FLII, actin remodeling protein	1413	70	35	21	1.11503	0.265031	0.690253	2	-1.30672	0.191522	---	7	0.945577	0.344528	0.796147	6	2.50221	0.0124559	0.217352	---	0
2316	FLNA	filamin A	1413	44	19	12	1.62317	0.104779	0.486963	6	0.800179	0.423744	0.830314	10	-1.02805	0.304104	0.771692	2	2.13738	0.0327405	---	---	---
2317	FLNB	filamin B	1413	62	24	19	1.6212	0.105202	0.487459	4	-0.159599	0.87322	0.972403	1	1.22306	0.221514	---	5	3.05601	0.00228567	0.0822842	901	0
2318	FLNC	filamin C	1413	65	12	21	-1.73935	0.0821937	0.441387	0	NA	NA	---	4	-0.941712	0.346504	0.796858	6	-0.164387	0.86945	0.98191	---	0
2319	FLOT2	flotillin 2	1413	86	36	29	1.58634	0.112889	0.50112	2	0.0571083	0.954467	---	0	NA	NA	---	7	2.04981	0.0405696	0.38145	---	0
2321	FLT1	fms related tyrosine kinase 1	1413	51	16	18	-0.528457	0.597267	0.894394	5	0.662014	0.508072	0.862594	5	-0.0863142	0.931229	0.990509	1	0.625082	0.53202	---	---	0
2324	FLT4	fms related tyrosine kinase 4	1413	64	26	25	0.140318	0.888429	0.980728	6	-0.161584	0.871657	0.97181	7	-0.257454	0.796866	0.962605	5	0.204427	0.83805	0.97256	---	0
2326	FMO1	flavin containing monooxygenase 1	1410	58	10	22	0.326016	0.744461	0.943037	2	-0.22444	0.822448	---	2	0.119139	0.905183	---	4	0.287769	0.773566	0.962582	---	0
2328	FMO3	flavin containing monooxygenase 3	1413	57	11	19	-0.275874	0.782686	0.955852	2	0.191265	0.848346	---	8	0.243171	0.807908	0.965401	1	0.0173422	0.986166	---	---	0
2329	FMO4	flavin containing monooxygenase 4	1412	58	16	18	0.0696854	0.944454	0.993556	2	0.389506	0.696962	---	4	0.0391751	0.968756	0.996447	6	0.996288	0.319283	0.805295	---	0
2330	FMO5	flavin containing monooxygenase 5	1413	53	21	17	-0.506559	0.612544	0.901188	2	-0.641423	0.521353	---	4	0.35558	0.722209	0.947741	4	-0.379268	0.704547	0.944755	---	0
2331	FMOD	fibromodulin	1413	87	27	41	-1.10824	0.26795	0.692597	0	NA	NA	---	4	-0.0505525	0.959689	0.996472	5	0.0378202	0.969836	0.997974	---	0
2332	FMR1	fragile X mental retardation 1	1413	53	20	16	1.94415	0.0520778	0.359745	2	2.98559	0.0028796	---	4	1.72567	0.0846287	0.506796	6	0.620262	0.535187	0.895064	---	---
2335	FN1	fibronectin 1	1413	61	21	18	0.835038	0.40384	0.795164	5	1.12211	0.262008	0.731578	7	0.605243	0.545116	0.895805	3	0.250724	0.802064	0.970247	---	0
2339	FNTA	farnesyltransferase, CAAX box, alpha	1413	140	67	33	1.86327	0.0626338	0.390393	6	1.95121	0.0512322	0.397559	13	0.0338927	0.972968	0.997344	4	-0.236267	0.81326	0.970472	---	0
2346	FOLH1	folate hydrolase 1	1413	110	39	26	0.610315	0.541753	0.866838	6	0.117528	0.906459	0.979717	8	0.588126	0.556543	0.899002	5	-0.229727	0.818338	0.970541	---	0
2348	FOLR1	folate receptor 1	1410	97	24	40	-0.975128	0.329666	0.741941	1	-0.116872	0.906978	---	8	-0.0282212	0.97749	0.997188	11	-2.04814	0.040734	0.381499	---	0
2350	FOLR2	folate receptor beta	1413	96	25	40	-1.2278	0.219731	0.645808	1	-2.09048	0.0367558	---	8	-0.972721	0.330861	0.788509	8	0.216976	0.828259	0.971828	---	0
2352	FOLR3	folate receptor 3	1401	97	30	23	0.998374	0.318273	0.734282	1	0.0713269	0.943148	---	7	2.4158	0.01583	0.236697	10	-0.518823	0.603967	0.91941	---	0
2353	FOS	Fos proto-oncogene, AP-1 transcription factor subunit	1413	48	15	21	-0.30065	0.763726	0.94937	0	NA	NA	---	3	0.143879	0.885617	0.982857	4	-1.49501	0.135139	0.624295	---	0
2354	FOSB	FosB proto-oncogene, AP-1 transcription factor subunit	1412	119	37	61	-1.84155	0.0657532	0.400143	0	NA	NA	---	4	-1.42789	0.153547	0.623956	7	0.343549	0.731238	0.951077	---	0
2355	FOSL2	FOS like 2, AP-1 transcription factor subunit	1413	56	20	20	0.999495	0.317729	0.733684	2	1.31326	0.189311	---	4	1.78593	0.0743276	0.480515	3	1.02013	0.307842	0.796892	---	0
2356	FPGS	folylpolyglutamate synthase	1413	62	18	18	-0.663744	0.506964	0.854012	1	-0.693678	0.488	---	6	-0.647659	0.517312	0.889	2	1.98625	0.0472016	---	---	0
2357	FPR1	formyl peptide receptor 1	1413	72	23	29	-0.12863	0.897669	0.982846	2	0.506123	0.61285	---	3	0.693791	0.487929	0.874349	7	-0.655422	0.512304	0.88686	---	0
2359	FPR3	formyl peptide receptor 3	1413	73	23	27	-0.11504	0.90843	0.984505	0	NA	NA	---	5	0.67834	0.497668	0.880967	5	-0.371157	0.710577	0.946489	---	0
2395	FXN	frataxin	1413	42	15	11	-0.670505	0.502647	0.851757	0	NA	NA	---	4	-1.19778	0.231205	0.706988	7	-0.0675532	0.946151	0.996088	---	0
2444	FRK	fyn related Src family tyrosine kinase	1412	41	17	9	1.17113	0.241745	0.668154	7	1.54298	0.123062	0.558717	3	-0.185389	0.852951	0.975326	3	-1.28614	0.198607	0.70441	---	0
2475	MTOR	mechanistic target of rapamycin kinase	1413	66	23	18	0.54877	0.583251	0.888137	2	-1.01532	0.310131	---	3	1.27623	0.202088	0.676476	8	-1.01843	0.308648	0.797258	---	0
2483	FRG1	FSHD region gene 1	1413	91	34	24	2.03618	0.0419207	0.331225	1	0.129535	0.896953	---	7	0.988746	0.322959	0.784865	8	0.788553	0.430508	0.863031	---	0
2487	FRZB	frizzled-related protein	1413	54	15	21	1.21957	0.222834	0.648018	1	3.43715	0.000605166	---	2	0.477856	0.632828	---	3	0.0516953	0.958779	0.998076	---	0
2491	CENPI	centromere protein I	1413	32	8	12	-1.22932	0.219158	0.645844	1	-0.901689	0.367378	---	6	-0.815706	0.414807	0.837395	2	-0.245805	0.80587	---	---	---
2495	FTH1	ferritin heavy chain 1	1413	90	34	30	1.2761	0.202134	0.628171	4	1.08519	0.278026	0.743636	3	-0.864236	0.387607	0.821345	2	0.104215	0.917014	---	---	0
2512	FTL	ferritin light chain	1413	73	24	24	1.17078	0.241888	0.668069	2	0.313088	0.754261	---	5	0.979548	0.327479	0.786726	8	0.350831	0.725768	0.951499	---	0
2517	FUCA1	alpha-L-fucosidase 1	1413	69	20	32	-0.111112	0.911543	0.984974	1	2.81754	0.00490768	---	5	-0.238349	0.811645	0.966965	5	-1.80647	0.0710609	0.490148	---	0
2519	FUCA2	alpha-L-fucosidase 2	1413	37	16	14	0.27466	0.783618	0.955781	0	NA	NA	---	0	NA	NA	---	1	0.928396	0.353363	---	---	0
2521	FUS	FUS RNA binding protein	1413	67	27	21	1.58061	0.114193	0.503433	3	2.07048	0.0385912	0.347075	7	1.38167	0.167294	0.63672	5	0.620359	0.535123	0.895082	---	0
2525	FUT3	fucosyltransferase 3 (Lewis blood group)	1409	82	32	16	-0.149237	0.881388	0.979257	2	-0.791103	0.429019	---	6	-0.718869	0.472343	0.864972	13	0.219966	0.82593	0.971377	---	0
2528	FUT6	fucosyltransferase 6	1404	83	27	19	-1.06771	0.285837	0.705634	0	NA	NA	---	5	-1.23664	0.21643	0.694332	13	-0.58777	0.556782	0.903819	---	0
2530	FUT8	fucosyltransferase 8	1413	72	28	25	0.559453	0.575943	0.885215	5	-0.98426	0.325159	0.778427	5	1.66361	0.0964157	0.535011	1	0.408757	0.68278	---	---	0
2531	KDSR	3-ketodihydrosphingosine reductase	1413	45	16	20	0.119784	0.904672	0.984023	1	1.15251	0.249308	---	1	0.0805236	0.935832	---	3	1.79413	0.0730083	0.495597	---	0
2533	FYB1	FYN binding protein 1	1215	51	12	24	-0.531487	0.59518	0.893175	3	1.14935	0.250642	0.722671	4	0.087057	0.930641	0.990677	2	-0.844481	0.398569	---	---	0
2534	FYN	FYN proto-oncogene, Src family tyrosine kinase	1413	43	14	16	-0.633354	0.526606	0.861806	6	0.479279	0.631816	0.913179	3	-1.68362	0.0924786	0.524865	7	0.23388	0.815112	0.97046	---	0
2537	IFI6	interferon alpha inducible protein 6	1413	100	38	31	0.660057	0.509326	0.854727	1	1.26774	0.205103	---	4	1.25011	0.211468	0.68877	4	-0.156961	0.875298	0.98305	---	0
2538	G6PC	glucose-6-phosphatase catalytic subunit	1397	98	27	16	0.844863	0.398334	0.791592	0	NA	NA	---	4	-1.47526	0.140371	0.606295	8	-0.34873	0.727345	0.951486	---	1
2539	G6PD	glucose-6-phosphate dehydrogenase	1413	41	20	6	2.19969	0.0279925	0.272666	0	NA	NA	---	1	1.29274	0.196316	---	10	1.05273	0.292649	0.785199	---	---
2542	SLC37A4	solute carrier family 37 member 4	1413	64	23	22	0.118285	0.905859	0.984275	0	NA	NA	---	8	0.986657	0.323982	0.785274	9	-1.80243	0.0716942	0.492816	---	0
2547	XRCC6	X-ray repair cross complementing 6	1413	102	47	18	2.30928	0.0210735	0.236793	0	NA	NA	---	12	0.760556	0.447051	0.853591	11	2.16199	0.0307884	0.338927	---	0
2548	GAA	glucosidase alpha, acid	1413	65	18	23	0.15473	0.877057	0.978458	0	NA	NA	---	8	1.59073	0.111897	0.560986	3	-0.614876	0.538737	0.896125	---	0
2549	GAB1	GRB2 associated binding protein 1	1413	80	22	26	-0.0221254	0.982351	1.00195	2	-1.40476	0.160315	---	0	NA	NA	---	2	0.0272749	0.978244	---	---	0
2551	GABPA	GA binding protein transcription factor subunit alpha	1413	60	21	18	2.17736	0.0296209	0.279705	0	NA	NA	---	9	1.00886	0.313217	0.776672	8	0.402148	0.687637	0.941779	---	0
2553	GABPB1	GA binding protein transcription factor subunit beta 1	1413	44	9	13	-1.84084	0.0658568	0.400301	0	NA	NA	---	4	-1.51939	0.12889	0.590886	1	2.41181	0.0160022	---	---	1
2556	GABRA3	gamma-aminobutyric acid type A receptor alpha3 subunit	1411	54	14	12	0.296398	0.76697	0.95057	7	0.110182	0.912281	0.980018	5	-0.964777	0.334824	0.790541	4	1.40474	0.16032	0.661135	---	---
2576	GAGE4	G antigen 4	391	10	1	0	NA	1	1	0	NA	NA	---	0	NA	NA	---	0	NA	NA	---	---	---
2580	GAK	cyclin G associated kinase	1413	109	44	32	1.60273	0.10922	0.493343	3	0.686448	0.492545	0.853916	2	3.22212	0.00130184	---	4	-0.398883	0.69004	0.941628	---	0
2581	GALC	galactosylceramidase	1413	61	17	24	-1.11427	0.265355	0.690397	5	0.691169	0.489574	0.851899	2	-1.47792	0.139656	---	4	-0.0555091	0.955741	0.998381	---	0
2582	GALE	UDP-galactose-4-epimerase	1413	66	27	19	0.473291	0.63608	0.906781	2	0.444709	0.656599	---	5	-1.17494	0.24022	0.715689	6	0.927632	0.353759	0.823309	---	0
2584	GALK1	galactokinase 1	1413	99	39	28	2.18969	0.0287123	0.276021	4	0.0440922	0.964837	0.995637	10	1.88223	0.0600136	0.44122	13	1.59246	0.111508	0.582213	---	0
2585	GALK2	galactokinase 2	1413	32	9	8	-0.619031	0.535997	0.864527	3	0.139745	0.888881	0.977718	3	-0.876725	0.380787	0.817624	0	NA	NA	---	---	0
2588	GALNS	galactosamine (N-acetyl)-6-sulfatase	1413	105	36	38	-0.0807008	0.935691	0.991227	3	1.45093	0.147023	0.591965	6	0.0522941	0.958302	0.99607	5	0.0422081	0.966339	0.997715	---	1
2589	GALNT1	polypeptide N-acetylgalactosaminyltransferase 1	1413	46	25	9	1.81038	0.070452	0.413106	6	-0.0543427	0.95667	0.99246	4	1.8714	0.061499	0.443944	2	0.331914	0.740004	---	---	-1
2590	GALNT2	polypeptide N-acetylgalactosaminyltransferase 2	1413	52	22	14	1.05866	0.289936	0.709852	8	1.42087	0.155578	0.60655	6	-1.08246	0.279236	0.753735	6	0.379448	0.704413	0.944786	---	0
2591	GALNT3	polypeptide N-acetylgalactosaminyltransferase 3	1413	56	19	15	-1.31734	0.187941	0.612284	2	-1.46141	0.144129	---	3	-1.78192	0.0749796	0.480827	2	0.0992133	0.920983	---	---	0
2592	GALT	galactose-1-phosphate uridylyltransferase	1413	99	39	35	0.170707	0.864479	0.974282	1	-0.681766	0.4955	---	3	-1.23399	0.217415	0.695065	6	-0.0271916	0.978311	0.997363	---	1
2593	GAMT	guanidinoacetate N-methyltransferase	1413	124	37	42	-1.30899	0.190754	0.615474	0	NA	NA	---	7	-0.76288	0.445664	0.852168	8	-0.384717	0.700506	0.943876	---	0
2595	GANC	glucosidase alpha, neutral C	1413	84	24	32	-0.142143	0.886987	0.980117	3	-0.53304	0.594091	0.90319	2	-0.58689	0.557373	---	4	-1.17922	0.23851	0.74791	---	0
2596	GAP43	growth associated protein 43	1413	64	17	19	0.0213658	0.982957	1.00224	4	2.6821	0.00740266	0.154527	4	-0.253443	0.799963	0.963035	1	4.06693	5.03036e-05	---	---	0
2597	GAPDH	glyceraldehyde-3-phosphate dehydrogenase	1413	91	41	26	-0.607473	0.543636	0.867872	3	-1.82335	0.0684644	0.448787	16	-0.203708	0.838612	0.971576	8	0.46378	0.642878	0.931	---	0
2615	LRRC32	leucine rich repeat containing 32	1413	55	26	15	1.46321	0.143634	0.553838	0	NA	NA	---	5	0.533381	0.593855	0.912043	4	-0.530812	0.595634	0.918269	---	0
2617	GARS1	glycyl-tRNA synthetase	1310	55	26	15	1.87551	0.0609475	0.386435	0	NA	NA	---	2	0.68603	0.492818	---	4	-0.60462	0.545537	0.897722	---	0
2618	GART	phosphoribosylglycinamide formyltransferase, phosphoribosylglycinamide synthetase, phosphoribosylaminoimidazole synthetase	1413	55	29	9	5.38025	8.71466e-08	7.08135e-05	1	0.828314	0.407634	---	5	2.86178	0.00427555	0.116355	6	3.01109	0.00264993	0.0889843	29	0
2619	GAS1	growth arrest specific 1	1413	61	28	19	1.62866	0.103612	0.485041	0	NA	NA	---	0	NA	NA	---	3	0.233238	0.815611	0.970476	---	0
2620	GAS2	growth arrest specific 2	1413	67	26	24	-1.18738	0.235279	0.659251	8	-2.59062	0.00968018	0.178957	4	-0.774041	0.439038	0.84846	5	-1.00348	0.315806	0.801244	---	1
2621	GAS6	growth arrest specific 6	1413	86	36	25	1.02145	0.307221	0.726702	5	0.713762	0.475494	0.84667	5	0.593775	0.552759	0.89909	9	0.554609	0.579251	0.911534	---	0
2622	GAS8	growth arrest specific 8	1413	62	26	16	-0.0756639	0.939697	0.992067	2	-0.443914	0.657173	---	3	-1.78932	0.073781	0.478535	4	1.42924	0.153161	0.650174	---	-1
2624	GATA2	GATA binding protein 2	1413	75	29	31	2.47242	0.0135387	0.183839	0	NA	NA	---	3	1.33377	0.182498	0.656521	3	1.56247	0.118404	0.594898	---	0
2625	GATA3	GATA binding protein 3	1398	41	8	13	-2.22299	0.0263778	0.265135	3	-0.560384	0.575309	0.898047	1	-0.556831	0.577733	---	5	-2.4874	0.0129855	0.221753	---	-1
2628	GATM	glycine amidinotransferase	1413	56	17	22	-1.52999	0.126247	0.52679	2	-0.302179	0.76256	---	4	-0.72976	0.465659	0.862383	5	-0.915094	0.360301	0.825709	---	0
2629	GBA	glucosylceramidase beta	1413	76	30	18	1.5382	0.124226	0.523736	0	NA	NA	---	5	0.00101618	0.999189	1.00003	9	1.70836	0.0877915	0.536688	---	1
2631	NIPSNAP2	nipsnap homolog 2	1215	122	72	13	3.77119	0.000170411	0.0133552	4	0.269567	0.78754	0.94931	18	3.54793	0.000403309	0.0267685	7	2.67599	0.00755263	0.164023	149	0
2632	GBE1	1,4-alpha-glucan branching enzyme 1	1413	78	29	29	-0.725575	0.468221	0.834164	15	-2.22549	0.0262081	0.298308	6	0.521421	0.602157	0.914332	6	-2.35391	0.0187154	0.266778	---	0
2633	GBP1	guanylate binding protein 1	1413	47	12	19	0.478738	0.6322	0.905682	1	0.841076	0.40045	---	1	-0.407877	0.683427	---	6	1.09138	0.275292	0.776884	---	0
2634	GBP2	guanylate binding protein 2	1413	44	14	22	0.39369	0.69387	0.9259	1	-0.500674	0.61668	---	2	-0.47168	0.637229	---	3	1.20549	0.228217	0.741226	---	0
2635	GBP3	guanylate binding protein 3	1413	46	11	16	0.6428	0.52046	0.859215	2	0.221914	0.824413	---	1	-1.44851	0.147699	---	7	1.58742	0.112645	0.585595	---	0
2638	GC	GC, vitamin D binding protein	1398	49	7	2	0.104233	0.917	0.98659	2	-0.0854294	0.931932	---	5	-0.272244	0.785475	0.96099	3	-0.205025	0.837583	0.972583	---	0
2639	GCDH	glutaryl-CoA dehydrogenase	1413	111	44	34	1.21871	0.223162	0.64824	0	NA	NA	---	8	1.84183	0.0657128	0.456968	12	-0.0468119	0.96267	0.998312	---	0
2641	GCG	glucagon	1401	55	9	7	-0.598239	0.549778	0.871729	0	NA	NA	---	2	0.241718	0.809034	---	3	-0.0340456	0.972846	0.997389	---	0
2643	GCH1	GTP cyclohydrolase 1	1413	50	20	11	0.726278	0.46779	0.83436	3	-0.154207	0.877469	0.973875	1	-0.667071	0.504837	---	2	-0.320542	0.748606	---	---	0
2644	GCHFR	GTP cyclohydrolase I feedback regulator	1413	99	25	42	-0.474931	0.63491	0.906536	0	NA	NA	---	5	0.188161	0.850778	0.974894	8	0.836276	0.403143	0.847577	---	0
2647	BLOC1S1	biogenesis of lysosomal organelles complex 1 subunit 1	1413	83	31	26	-0.100331	0.920096	0.987238	1	-1.49251	0.135791	---	6	-0.614538	0.53896	0.895295	6	0.782836	0.433856	0.864396	---	0
2648	KAT2A	lysine acetyltransferase 2A	1413	109	51	30	4.77482	1.98825e-06	0.000520281	0	NA	NA	---	5	1.89214	0.0586798	0.439253	10	5.29555	1.37721e-07	9.17223e-05	618	0
2650	GCNT1	glucosaminyl (N-acetyl) transferase 1, core 2	1413	38	15	8	1.81077	0.0703918	0.41291	6	0.505784	0.613088	0.908392	1	0.438019	0.661441	---	2	1.38369	0.166674	---	---	0
2651	GCNT2	glucosaminyl (N-acetyl) transferase 2 (I blood group)	1413	61	18	19	-0.630764	0.528298	0.862472	8	-1.8854	0.0595842	0.423452	10	0.565697	0.571691	0.902483	1	0.979169	0.327667	---	---	0
2653	GCSH	glycine cleavage system protein H	1413	73	26	22	-0.321661	0.747758	0.944346	1	-0.913321	0.361232	---	10	0.15516	0.876717	0.980266	8	-1.08735	0.277069	0.777869	---	0
2664	GDI1	GDP dissociation inhibitor 1	1413	43	18	13	2.83269	0.0046822	0.105531	2	2.12943	0.0333936	---	9	3.48996	0.000498143	0.0308359	8	1.5072	0.131985	0.618785	140	---
2665	GDI2	GDP dissociation inhibitor 2	1413	58	27	17	1.73118	0.0836409	0.443909	3	1.58683	0.112777	0.534769	1	0.941689	0.346515	---	4	1.59938	0.109964	0.577417	---	0
2669	GEM	GTP binding protein overexpressed in skeletal muscle	1413	73	22	27	-0.349144	0.727034	0.937578	0	NA	NA	---	4	-0.779251	0.435964	0.847043	4	1.23971	0.215293	0.726613	---	0
2670	GFAP	glial fibrillary acidic protein	1413	61	16	17	-0.946154	0.344234	0.752673	1	0.123828	0.90147	---	7	-0.6511	0.515089	0.887478	4	-0.303097	0.761861	0.957558	---	0
2671	GFER	growth factor, augmenter of liver regeneration	1413	88	38	23	2.24979	0.0246179	0.255256	1	0.211545	0.832493	---	5	2.28344	0.0225542	0.284836	7	1.03401	0.301313	0.791268	---	0
2673	GFPT1	glutamine--fructose-6-phosphate transaminase 1	1413	66	23	22	0.115256	0.908259	0.984734	5	-0.110506	0.912024	0.980114	6	-0.0144306	0.988489	0.998856	3	-0.378487	0.705126	0.945003	---	0
2674	GFRA1	GDNF family receptor alpha 1	1412	42	13	19	-1.26181	0.20723	0.633172	2	-1.00791	0.313673	---	1	-0.351986	0.724902	---	3	-3.41921	0.000646175	0.0358627	1015	0
2676	GFRA3	GDNF family receptor alpha 3	1407	62	17	17	0.854046	0.393227	0.788241	0	NA	NA	---	3	-0.0813614	0.935166	0.991783	5	-0.414751	0.678388	0.940937	---	0
2677	GGCX	gamma-glutamyl carboxylase	1413	63	33	18	1.92167	0.0548511	0.367874	3	-2.07409	0.0382545	0.345144	10	3.02835	0.00250405	0.086462	5	-0.54094	0.588635	0.914536	797	0
2678	GGT1	gamma-glutamyltransferase 1	1374	122	37	51	-0.759588	0.447633	0.822739	2	1.22011	0.222635	---	5	-2.57863	0.0100241	0.183117	5	0.546584	0.584754	0.912527	---	0
2683	B4GALT1	beta-1,4-galactosyltransferase 1	1413	115	42	40	-0.264308	0.791581	0.957701	7	0.0708096	0.943559	0.989749	3	-0.698323	0.485091	0.872405	9	0.1023	0.918534	0.990499	---	0
2686	GGT7	gamma-glutamyltransferase 7	1413	85	37	24	0.301418	0.763141	0.94933	4	-0.347597	0.728196	0.934105	6	0.936937	0.348953	0.796664	9	1.15541	0.248119	0.75628	---	1
2687	GGT5	gamma-glutamyltransferase 5	1413	120	40	43	-0.749236	0.453841	0.82667	1	-0.481142	0.630491	---	3	1.04894	0.294386	0.765402	6	-0.74146	0.458539	0.873783	---	0
2697	GJA1	gap junction protein alpha 1	1413	44	17	17	-0.0687849	0.945171	0.993836	1	0.378876	0.704838	---	2	0.629387	0.529199	---	2	-0.97882	0.327839	---	---	0
2705	GJB1	gap junction protein beta 1	1405	45	17	13	1.00592	0.314628	0.731668	1	-0.134148	0.893305	---	0	NA	NA	---	3	-0.00408199	0.996744	0.999662	---	---
2710	GK	glycerol kinase	1374	44	16	9	0.8605	0.389665	0.78477	2	-0.840486	0.400784	---	2	1.33393	0.182449	---	12	0.382316	0.702287	0.944365	---	---
2717	GLA	galactosidase alpha	1413	32	11	11	-0.972471	0.330985	0.742744	0	NA	NA	---	4	0.679299	0.497061	0.881067	4	-1.8461	0.0650899	0.476081	---	---
2719	GPC3	glypican 3	1413	40	14	11	0.624862	0.532164	0.86385	13	1.03695	0.299939	0.753777	1	-0.788888	0.430311	---	5	2.99557	0.00278763	0.0903191	921	---
2720	GLB1	galactosidase beta 1	1413	54	17	20	-1.5414	0.123446	0.522734	3	-0.246403	0.805406	0.952579	3	-1.14	0.254481	0.729961	9	-2.1058	0.0353998	0.361476	---	---
2729	GCLC	glutamate-cysteine ligase catalytic subunit	1413	60	19	26	-0.244995	0.806497	0.960986	5	-0.303238	0.761754	0.941499	6	0.839253	0.401471	0.832126	2	-0.710585	0.47746	---	---	0
2730	GCLM	glutamate-cysteine ligase modifier subunit	1413	50	20	12	0.153111	0.878333	0.978538	1	-0.768609	0.442256	---	5	1.98059	0.047833	0.402438	9	0.290395	0.771557	0.961679	---	1
2731	GLDC	glycine decarboxylase	1412	59	16	25	-2.11068	0.034978	0.303556	4	-0.609567	0.542248	0.877681	8	-2.42431	0.0154641	0.234752	2	-0.705576	0.48057	---	---	0
2733	GLE1	GLE1, RNA export mediator	1413	99	31	29	0.656587	0.511555	0.855029	1	1.24246	0.214276	---	7	1.07805	0.281197	0.755783	6	1.70392	0.0886183	0.537902	---	0
2734	GLG1	golgi glycoprotein 1	1413	66	29	27	0.657131	0.511205	0.855184	3	-0.652057	0.514472	0.865408	1	0.84346	0.399116	---	8	-1.43986	0.150131	0.645774	---	0
2735	GLI1	GLI family zinc finger 1	1408	94	33	23	0.19193	0.847825	0.970532	5	0.672499	0.501378	0.858702	10	1.05286	0.292588	0.764389	8	-0.972528	0.330958	0.81235	---	0
2737	GLI3	GLI family zinc finger 3	1412	67	30	17	1.02952	0.303413	0.723682	14	0.529249	0.596717	0.904267	7	0.511121	0.609347	0.916514	4	-0.161851	0.871446	0.982498	---	0
2738	GLI4	GLI family zinc finger 4	1413	130	63	32	0.583616	0.559573	0.876814	0	NA	NA	---	9	-0.162031	0.871305	0.979716	15	-0.396806	0.691571	0.942109	---	0
2739	GLO1	glyoxalase I	1413	60	26	15	-0.584221	0.559166	0.876354	2	0.002953	0.997644	---	4	-0.323425	0.746422	0.955072	9	0.324487	0.745618	0.95303	---	0
2744	GLS	glutaminase	1413	67	26	21	0.229382	0.818606	0.963664	1	-0.464809	0.642141	---	4	-0.20756	0.835603	0.970727	4	-0.282902	0.777294	0.963022	---	0
2745	GLRX	glutaredoxin	1413	38	14	15	1.2804	0.200617	0.626356	0	NA	NA	---	3	1.21253	0.225514	0.701802	3	2.00465	0.0451938	0.401618	---	0
2746	GLUD1	glutamate dehydrogenase 1	1413	69	11	43	-3.49801	0.000483487	0.0275445	2	-0.504612	0.613911	---	1	-1.21721	0.223729	---	4	-2.73907	0.00623976	0.144685	1103	0
2747	GLUD2	glutamate dehydrogenase 2	1413	30	9	13	-0.822378	0.411002	0.797871	0	NA	NA	---	2	0.325531	0.744828	---	3	-0.95597	0.339253	0.820283	---	---
2752	GLUL	glutamate-ammonia ligase	1413	52	13	15	0.162181	0.871187	0.975859	3	-0.697054	0.485885	0.849398	6	-0.816739	0.414217	0.837335	12	0.783101	0.433701	0.864805	---	0
2760	GM2A	GM2 ganglioside activator	1413	50	18	18	-0.915176	0.360257	0.764643	2	-0.357181	0.721011	---	4	-0.507261	0.612052	0.917118	4	-1.44571	0.148484	0.645403	---	0
2762	GMDS	GDP-mannose 4,6-dehydratase	1413	66	26	25	0.307856	0.758238	0.946587	20	-0.681744	0.495514	0.855393	7	0.28411	0.776368	0.960173	4	-0.956644	0.338913	0.819626	---	0
2764	GMFB	glia maturation factor beta	1413	52	19	21	1.00519	0.314978	0.732041	1	0.426557	0.669768	---	3	1.06254	0.288173	0.762357	5	0.893217	0.371895	0.831458	---	0
2766	GMPR	guanosine monophosphate reductase	1412	72	23	30	-1.78833	0.0739396	0.421237	3	-1.36003	0.174042	0.634378	17	-1.19422	0.232595	0.70834	2	-0.141888	0.887189	---	---	0
2767	GNA11	G protein subunit alpha 11	1413	98	32	39	-0.527736	0.597767	0.894188	1	-0.594595	0.552211	---	8	-0.0593874	0.952652	0.994524	8	-1.43387	0.151834	0.649371	---	0
2768	GNA12	G protein subunit alpha 12	1413	86	36	33	-0.759873	0.447459	0.822615	2	-0.964441	0.334992	---	4	-1.15122	0.249838	0.726231	8	-0.855392	0.392481	0.842749	---	0
2770	GNAI1	G protein subunit alpha i1	1413	56	27	19	-0.827208	0.408261	0.79726	12	0.717829	0.472983	0.847534	4	-0.985365	0.324616	0.785694	2	-0.204617	0.837901	---	---	0
2771	GNAI2	G protein subunit alpha i2	1413	63	26	16	0.0206719	0.98351	1.00254	4	-1.34895	0.177572	0.634571	1	-0.307169	0.75876	---	6	-0.690585	0.489941	0.881762	---	0
2773	GNAI3	G protein subunit alpha i3	1413	57	27	15	0.309812	0.756751	0.946107	1	-1.45063	0.147109	---	2	1.04255	0.297338	---	5	-0.439352	0.660474	0.937125	995	0
2775	GNAO1	G protein subunit alpha o1	1413	49	15	15	2.9803	0.00292955	0.0806227	4	-0.539619	0.589546	0.901125	3	3.03069	0.0024849	0.0865512	4	-0.610555	0.541594	0.896648	364	0
2776	GNAQ	G protein subunit alpha q	1413	42	18	12	-0.666416	0.505256	0.853275	11	-1.61157	0.107282	0.521385	2	-0.883326	0.377212	---	1	1.30882	0.190812	---	---	-1
2778	GNAS	GNAS complex locus	1413	57	27	18	-0.333819	0.738566	0.941362	3	-1.02498	0.30555	0.757117	3	-0.90776	0.364162	0.806571	7	-0.365122	0.715076	0.947952	---	0
2781	GNAZ	G protein subunit alpha z	1413	144	43	49	-0.533664	0.593659	0.892193	4	-0.675157	0.499688	0.857366	4	-1.3282	0.184329	0.657365	14	0.356338	0.721641	0.950141	---	0
2782	GNB1	G protein subunit beta 1	1413	95	41	29	0.411897	0.680478	0.919634	3	-0.342253	0.732212	0.934594	7	0.0745782	0.940561	0.993184	8	-1.42478	0.154444	0.651241	---	0
2783	GNB2	G protein subunit beta 2	1413	99	48	25	1.84699	0.0649606	0.397199	1	2.21876	0.0266637	---	9	0.932953	0.351006	0.796933	17	0.291921	0.77039	0.961124	---	0
2784	GNB3	G protein subunit beta 3	1413	99	38	19	-0.395439	0.692579	0.925457	0	NA	NA	---	8	-0.715147	0.474638	0.86546	8	-0.549482	0.582763	0.912508	---	0
2786	GNG4	G protein subunit gamma 4	1413	70	22	18	1.04156	0.297796	0.717153	5	-0.879937	0.379045	0.807934	4	3.20273	0.00139209	0.0589764	2	1.27115	0.203886	---	820	0
2787	GNG5	G protein subunit gamma 5	1413	52	17	18	-0.953606	0.340448	0.749278	0	NA	NA	---	1	1.0132	0.311139	---	3	-0.952927	0.340792	0.819542	---	0
2788	GNG7	G protein subunit gamma 7	1413	95	26	43	-0.682773	0.494864	0.848064	11	-1.32852	0.184223	0.642508	4	0.715937	0.47415	0.864967	4	-1.38629	0.16588	0.667978	---	0
2791	GNG11	G protein subunit gamma 11	1413	65	23	22	-0.0235341	0.981228	1.00153	0	NA	NA	---	3	-1.23238	0.218014	0.695304	6	1.67127	0.0948933	0.548496	---	0
2794	GNL1	G protein nucleolar 1 (putative)	1413	166	73	33	2.55037	0.0108671	0.16546	2	-0.0649972	0.948186	---	5	1.6219	0.105051	0.546622	7	1.34318	0.179433	0.685918	---	1
2799	GNS	glucosamine (N-acetyl)-6-sulfatase	1413	73	33	22	1.41512	0.157257	0.574242	6	-0.848828	0.396123	0.812792	4	1.03102	0.302712	0.770452	5	1.07095	0.284378	0.780656	---	1
2800	GOLGA1	golgin A1	1413	82	35	20	0.879764	0.379139	0.776432	1	0.163691	0.869998	---	2	1.0312	0.302628	---	4	0.170372	0.864742	0.980193	---	0
2801	GOLGA2	golgin A2	1413	75	26	23	1.11538	0.264881	0.690212	1	0.905681	0.365261	---	2	-0.123191	0.901973	---	4	1.03417	0.301236	0.79124	---	0
2802	GOLGA3	golgin A3	1413	78	26	25	0.410365	0.681601	0.920266	2	-0.736729	0.461411	---	1	0.767321	0.44302	---	9	-0.2872	0.774002	0.962724	---	0
2803	GOLGA4	golgin A4	1413	47	22	15	0.645982	0.518397	0.858564	7	0.782204	0.434228	0.834951	2	0.0426554	0.965982	---	1	-1.18305	0.236992	---	---	0
2804	GOLGB1	golgin B1	1413	51	10	18	-0.186776	0.851863	0.97098	4	-0.231815	0.816716	0.958739	4	-0.14723	0.882972	0.982753	1	-0.216949	0.82828	---	---	0
2805	GOT1	glutamic-oxaloacetic transaminase 1	1413	58	25	15	3.22868	0.0012726	0.0478047	0	NA	NA	---	5	1.13657	0.255915	0.73039	0	NA	NA	---	130	0
2806	GOT2	glutamic-oxaloacetic transaminase 2	1413	55	20	21	-0.711715	0.47676	0.838922	1	0.913098	0.361349	---	3	-2.19068	0.0286401	0.317996	10	0.0345074	0.972477	0.99778	---	0
2810	SFN	stratifin	1406	88	20	27	-1.24138	0.214677	0.64245	0	NA	NA	---	10	0.0846137	0.932581	0.991064	3	-0.535145	0.592635	0.916948	---	0
2811	GP1BA	glycoprotein Ib platelet subunit alpha	1398	72	24	24	-0.00402996	0.996785	1.00472	0	NA	NA	---	4	-0.260772	0.794307	0.962433	4	-0.714765	0.474875	0.880421	---	0
2812	GP1BB	glycoprotein Ib platelet subunit beta	301	69	21	28	NA	1	1	0	NA	NA	---	2	NA	NA	---	4	NA	NA	---	---	---
2813	GP2	glycoprotein 2	1397	54	6	8	-1.39704	0.162626	0.58174	0	NA	NA	---	5	-1.2634	0.206659	0.680154	1	-0.194925	0.84548	---	---	0
2814	GP5	glycoprotein V platelet	1399	63	9	21	0.181679	0.855862	0.97245	0	NA	NA	---	0	NA	NA	---	1	0.676122	0.499076	---	---	0
2815	GP9	glycoprotein IX platelet	1404	70	19	17	-0.181432	0.856055	0.972527	0	NA	NA	---	6	0.224981	0.822027	0.96823	6	-1.99222	0.046543	0.406972	---	0
2817	GPC1	glypican 1	1413	67	23	18	2.0293	0.0426174	0.333995	4	2.42339	0.015503	0.233245	3	-0.140333	0.888417	0.983955	4	-1.75151	0.0800785	0.517789	---	0
2819	GPD1	glycerol-3-phosphate dehydrogenase 1	1412	83	26	26	-0.4762	0.634007	0.905917	0	NA	NA	---	5	-0.300672	0.76371	0.958005	6	-1.33745	0.181293	0.686678	---	0
2820	GPD2	glycerol-3-phosphate dehydrogenase 2	1413	51	18	12	-0.159935	0.872955	0.976776	9	-1.16261	0.245185	0.719405	2	1.5226	0.128086	---	4	-0.305213	0.760249	0.95744	---	0
2821	GPI	glucose-6-phosphate isomerase	1413	134	55	40	0.336694	0.736398	0.940229	3	-1.45484	0.145939	0.59054	10	-0.596338	0.551046	0.898997	10	-1.06452	0.287279	0.783417	---	0
2822	GPLD1	glycosylphosphatidylinositol specific phospholipase D1	1413	86	30	18	0.73982	0.459534	0.82931	6	0.498914	0.617918	0.911015	7	0.00249977	0.998006	1.0001	4	-0.112733	0.910258	0.988959	---	0
2823	GPM6A	glycoprotein M6A	1413	49	19	16	1.67601	0.0939602	0.466898	9	2.48208	0.0131789	0.211198	7	0.0700136	0.944193	0.994119	4	-0.656744	0.511454	0.886797	---	0
2824	GPM6B	glycoprotein M6B	1413	33	11	13	0.0273928	0.97815	1.00144	1	0.393597	0.693939	---	4	0.65136	0.514921	0.887572	4	0.491742	0.622979	0.924177	---	---
2863	GPR39	G protein-coupled receptor 39	1407	97	27	33	-2.08012	0.0376972	0.316308	15	-0.369923	0.711496	0.931051	13	-1.29085	0.196969	0.671188	4	-0.577171	0.563917	0.905713	---	-1
2869	GRK5	G protein-coupled receptor kinase 5	1413	49	15	21	-1.58763	0.112598	0.500257	9	-0.333267	0.738983	0.936686	3	-1.33634	0.181657	0.65448	3	0.257736	0.796649	0.967896	---	0
2870	GRK6	G protein-coupled receptor kinase 6	1413	88	43	21	3.28252	0.00105432	0.0439938	1	0.00671517	0.994643	---	2	1.1419	0.253691	---	8	2.16866	0.0302774	0.336079	619	0
2872	MKNK2	MAP kinase interacting serine/threonine kinase 2	1413	98	34	36	-0.571047	0.56806	0.881434	1	1.23713	0.216249	---	4	-1.8929	0.0585789	0.439324	10	-1.64727	0.0997278	0.558923	---	0
2873	GPS1	G protein pathway suppressor 1	1413	110	47	29	1.62884	0.103574	0.485157	1	-1.66855	0.0954312	---	6	0.379769	0.704174	0.944512	14	1.76997	0.0769512	0.506863	---	1
2874	GPS2	G protein pathway suppressor 2	1413	95	33	41	0.807313	0.419624	0.8023	0	NA	NA	---	6	-0.41282	0.679802	0.936099	17	0.0200612	0.983997	0.997899	---	0
2875	GPT	glutamic--pyruvic transaminase	1412	117	53	28	2.23043	0.0258779	0.262331	0	NA	NA	---	9	1.71475	0.0866128	0.512006	12	0.451609	0.651621	0.933178	---	1
2876	GPX1	glutathione peroxidase 1	1413	79	28	27	0.0453552	0.963831	0.998563	0	NA	NA	---	9	1.64098	0.101028	0.541004	4	-0.250182	0.802483	0.970264	---	0
2877	GPX2	glutathione peroxidase 2	1404	75	22	21	-1.88214	0.0600271	0.384388	1	-1.94667	0.0517764	---	6	-2.01352	0.0442534	0.385909	9	-0.360827	0.718284	0.949265	---	0
2878	GPX3	glutathione peroxidase 3	1413	44	18	9	0.622323	0.533831	0.863742	0	NA	NA	---	1	0.470534	0.638047	---	3	0.372333	0.709702	0.945743	---	0
2879	GPX4	glutathione peroxidase 4	1413	133	55	38	1.98781	0.0470286	0.34575	1	2.85559	0.00435933	---	14	0.48393	0.628512	0.92405	15	0.764768	0.444539	0.865963	---	0
2882	GPX7	glutathione peroxidase 7	1413	62	23	16	0.824911	0.409563	0.797886	0	NA	NA	---	4	-0.0469853	0.962532	0.996306	0	NA	NA	---	---	0
2885	GRB2	growth factor receptor bound protein 2	1413	96	41	29	0.961893	0.33627	0.746788	6	0.977062	0.328708	0.78032	11	0.600693	0.548142	0.897444	4	-0.251495	0.801469	0.970114	---	0
2886	GRB7	growth factor receptor bound protein 7	1407	116	65	11	3.14605	0.00169008	0.0583741	6	0.478363	0.632467	0.912023	18	3.03524	0.0024482	0.0855224	20	2.86331	0.0042554	0.116736	23	1
2887	GRB10	growth factor receptor bound protein 10	1413	50	22	17	4.55537	5.68634e-06	0.00114015	8	2.60135	0.00938412	0.178741	6	2.18959	0.0287193	0.317988	3	0.767213	0.443085	0.866509	13	0
2888	GRB14	growth factor receptor bound protein 14	1412	54	17	15	-0.170287	0.864809	0.974512	5	-1.14759	0.251333	0.721356	2	0.225149	0.821896	---	3	0.346228	0.729224	0.951451	---	0
2889	RAPGEF1	Rap guanine nucleotide exchange factor 1	1413	52	22	18	0.0109675	0.991251	1.00393	1	2.33041	0.0199264	---	3	0.770464	0.441155	0.850078	5	-0.726384	0.467725	0.878166	---	0
2896	GRN	granulin precursor	1413	76	26	27	-0.558191	0.576803	0.885303	1	-0.043587	0.96524	---	4	-1.046	0.295742	0.766759	5	0.686062	0.492788	0.882249	---	1
2906	GRIN2D	glutamate ionotropic receptor NMDA type subunit 2D	1413	74	25	29	-0.32263	0.747024	0.943882	5	0.227785	0.819847	0.960023	3	0.549012	0.583085	0.908111	5	0.19702	0.843841	0.972969	---	0
2908	NR3C1	nuclear receptor subfamily 3 group C member 1	1413	57	13	19	-0.821822	0.411319	0.797983	5	-0.127377	0.89866	0.977451	1	-0.261351	0.793861	---	4	-0.461631	0.644418	0.930757	---	0
2909	ARHGAP35	Rho GTPase activating protein 35	1413	86	28	31	0.196145	0.844525	0.969992	3	0.655962	0.511957	0.864519	8	0.130086	0.896517	0.985435	5	0.0975388	0.922313	0.991186	---	-1
2919	CXCL1	C-X-C motif chemokine ligand 1	1412	49	15	12	-0.182003	0.855607	0.972375	0	NA	NA	---	4	0.588921	0.55601	0.89887	6	-1.06767	0.285856	0.782027	---	0
2921	CXCL3	C-X-C motif chemokine ligand 3	1411	53	22	17	0.664335	0.506586	0.854307	0	NA	NA	---	3	0.469965	0.638454	0.926918	4	-0.896773	0.369995	0.830619	---	0
2922	GRP	gastrin releasing peptide	1405	48	14	8	1.03309	0.301741	0.722259	0	NA	NA	---	0	NA	NA	---	1	-0.481022	0.630577	---	---	0
2923	PDIA3	protein disulfide isomerase family A member 3	1374	49	17	13	-1.49629	0.13481	0.539067	3	-2.95251	0.00320623	0.092539	1	-0.0973262	0.922482	---	6	0.881248	0.37834	0.835736	1037	0
2926	GRSF1	G-rich RNA sequence binding factor 1	1413	45	19	13	1.08614	0.277603	0.698943	0	NA	NA	---	1	0.623985	0.53274	---	1	0.13143	0.895455	---	---	0
2931	GSK3A	glycogen synthase kinase 3 alpha	1413	85	35	26	-0.135268	0.892419	0.981344	1	-0.855475	0.392435	---	8	-0.795446	0.42649	0.843169	5	-1.33523	0.18202	0.688127	---	0
2932	GSK3B	glycogen synthase kinase 3 beta	1413	42	12	23	-0.821644	0.41142	0.797879	5	-1.07193	0.283937	0.747781	2	0.452774	0.650782	---	6	0.399414	0.68965	0.941416	---	0
2934	GSN	gelsolin	1413	56	15	20	-0.775475	0.438191	0.815284	3	-0.154368	0.877342	0.974116	1	1.09863	0.272119	---	2	0.460545	0.645197	---	---	0
2935	GSPT1	G1 to S phase transition 1	1413	66	27	16	1.02783	0.304207	0.724121	2	-0.285726	0.77513	---	9	1.1246	0.260951	0.733548	5	0.222235	0.824164	0.97111	---	0
2936	GSR	glutathione-disulfide reductase	1413	74	32	18	-0.221178	0.824986	0.965507	3	-2.0542	0.0401424	0.350441	10	1.32208	0.186359	0.660662	7	0.49867	0.618091	0.924476	---	0
2937	GSS	glutathione synthetase	1413	84	40	24	2.01932	0.043645	0.335241	2	-1.38261	0.167005	---	5	2.20975	0.0272843	0.311036	8	0.689155	0.49084	0.882453	---	-1
2938	GSTA1	glutathione S-transferase alpha 1	1400	63	17	22	-0.921367	0.35702	0.76154	1	0.826782	0.408504	---	9	1.2025	0.229377	0.70537	13	-1.78697	0.0741607	0.497782	---	1
2939	GSTA2	glutathione S-transferase alpha 2	1399	63	11	22	-2.41329	0.0159387	0.200226	0	NA	NA	---	13	-0.482256	0.629701	0.924433	4	-2.7762	0.00557416	0.134183	---	---
2940	GSTA3	glutathione S-transferase alpha 3	1398	59	17	8	2.48139	0.0132054	0.18236	0	NA	NA	---	6	4.05846	5.21674e-05	0.00649212	8	-0.0359637	0.971317	0.998469	365	0
2941	GSTA4	glutathione S-transferase alpha 4	1413	56	21	19	-0.595929	0.551319	0.872381	1	-0.144931	0.884786	---	4	0.179732	0.857389	0.976568	4	0.0397286	0.968315	0.998208	---	0
2944	GSTM1	glutathione S-transferase mu 1	1364	57	17	27	-1.0562	0.291066	0.710702	1	1.6732	0.0945207	---	5	-0.467788	0.640012	0.927039	4	0.0789445	0.937089	0.994407	---	0
2946	GSTM2	glutathione S-transferase mu 2	1413	59	22	19	0.344251	0.730709	0.938242	4	-0.508941	0.610874	0.907965	3	0.93045	0.352299	0.797749	4	-0.856324	0.391966	0.842094	---	0
2947	GSTM3	glutathione S-transferase mu 3	1413	58	24	18	1.09439	0.273973	0.69616	0	NA	NA	---	4	1.99203	0.0465627	0.39763	5	0.0710195	0.943392	0.99572	---	0
2948	GSTM4	glutathione S-transferase mu 4	1413	59	24	14	2.12906	0.0334238	0.298801	1	-2.18707	0.0289033	---	4	2.70473	0.00691923	0.151956	4	0.505319	0.613415	0.921852	---	0
2949	GSTM5	glutathione S-transferase mu 5	1413	59	20	21	-0.255352	0.798489	0.959293	2	-1.55861	0.119316	---	6	0.0353747	0.971786	0.996903	4	-0.259384	0.795377	0.967233	---	0
2950	GSTP1	glutathione S-transferase pi 1	1413	125	58	35	2.75797	0.00589221	0.118915	1	1.83461	0.0667763	---	9	1.74334	0.0814953	0.496747	10	-0.781113	0.434869	0.864832	---	0
2952	GSTT1	glutathione S-transferase theta 1	88	6	1	1	NA	1	1	1	NA	NA	---	0	NA	NA	---	0	NA	NA	---	---	---
2953	GSTT2	glutathione S-transferase theta 2 (gene/pseudogene)	1373	121	39	31	-0.156393	0.875747	0.978198	0	NA	NA	---	24	-0.791982	0.42851	0.84409	17	0.426452	0.669846	0.939854	---	0
2954	GSTZ1	glutathione S-transferase zeta 1	1413	54	18	24	-2.38802	0.0170718	0.208687	0	NA	NA	---	6	-2.06386	0.039216	0.36775	5	0.280928	0.778807	0.963901	---	-1
2956	MSH6	mutS homolog 6	1413	60	26	15	-0.727785	0.466867	0.833676	7	-0.993708	0.320538	0.774245	5	-1.05874	0.2899	0.763881	5	-0.738614	0.460266	0.874709	---	1
2957	GTF2A1	general transcription factor IIA subunit 1	1413	41	12	12	1.23569	0.216784	0.645003	1	1.33534	0.181983	---	3	0.786213	0.431876	0.845979	1	0.86279	0.388401	---	---	0
2958	GTF2A2	general transcription factor IIA subunit 2	1413	57	21	20	-0.863755	0.387871	0.783814	2	0.193649	0.846479	---	1	0.68049	0.496307	---	10	-0.613193	0.539849	0.89611	---	0
2959	GTF2B	general transcription factor IIB	1413	45	14	12	-0.850795	0.395029	0.788985	1	-0.360114	0.718816	---	6	0.270813	0.786575	0.961056	4	-0.558263	0.576754	0.910953	---	0
2960	GTF2E1	general transcription factor IIE subunit 1	1413	41	12	13	-0.852375	0.394152	0.789276	1	-0.861213	0.389269	---	2	-2.02464	0.0430944	---	3	-0.0721723	0.942475	0.995541	---	0
2961	GTF2E2	general transcription factor IIE subunit 2	1413	73	29	21	0.0882619	0.929681	0.990364	4	0.403779	0.686437	0.923027	14	-0.619429	0.535735	0.894289	4	-0.0618863	0.950662	0.997073	---	0
2962	GTF2F1	general transcription factor IIF subunit 1	1413	99	31	29	0.853844	0.393338	0.788361	1	-1.03634	0.300225	---	4	0.941766	0.346476	0.797101	4	0.0215824	0.982784	0.997766	---	0
2963	GTF2F2	general transcription factor IIF subunit 2	1413	55	21	18	1.46614	0.142836	0.552832	4	-0.892231	0.372423	0.804735	4	2.75323	0.00597755	0.142259	9	2.17544	0.0297646	0.334099	---	0
2965	GTF2H1	general transcription factor IIH subunit 1	1413	42	21	13	1.23121	0.218453	0.645617	2	1.29462	0.195665	---	1	-1.71171	0.087172	---	3	-0.416527	0.677089	0.940767	---	1
2966	GTF2H2	general transcription factor IIH subunit 2	1374	5	3	1	0.121417	0.903379	0.984073	0	NA	NA	---	0	NA	NA	---	0	NA	NA	---	---	0
2967	GTF2H3	general transcription factor IIH subunit 3	1413	89	32	29	0.499757	0.617325	0.90229	3	-0.292211	0.770169	0.944062	9	0.346015	0.729384	0.948818	3	-0.199747	0.841707	0.973224	---	0
2968	GTF2H4	general transcription factor IIH subunit 4	1413	139	58	46	-0.65417	0.51311	0.855774	2	-0.271007	0.786426	---	5	1.17495	0.240214	0.715848	13	0.521736	0.601937	0.919824	---	0
2969	GTF2I	general transcription factor IIi	1413	59	25	16	0.505787	0.613086	0.901213	5	0.169091	0.865749	0.970579	5	-0.322189	0.747358	0.955349	0	NA	NA	---	---	---
2971	GTF3A	general transcription factor IIIA	1413	51	20	14	1.03551	0.300609	0.72078	0	NA	NA	---	3	0.206686	0.836285	0.97067	4	0.387062	0.69877	0.943445	---	0
2972	BRF1	BRF1, RNA polymerase III transcription initiation factor subunit	1413	93	45	19	0.632386	0.527239	0.862109	5	-0.228835	0.819031	0.959863	2	0.0137539	0.989028	---	4	0.487883	0.62571	0.924908	---	0
2975	GTF3C1	general transcription factor IIIC subunit 1	1413	77	30	24	2.27983	0.0227684	0.244621	5	2.506	0.0123236	0.206869	4	1.38079	0.167564	0.635722	9	-0.523198	0.60092	0.919794	---	0
2976	GTF3C2	general transcription factor IIIC subunit 2	1413	57	28	15	0.246787	0.805109	0.961336	1	-0.751202	0.452658	---	1	-0.751202	0.452658	---	9	0.0925225	0.926296	0.992265	---	0
2977	GUCY1A2	guanylate cyclase 1 soluble subunit alpha 2	1413	39	15	8	1.95281	0.0510417	0.357061	5	2.87179	0.00414327	0.111083	3	0.985213	0.324691	0.785716	2	1.22932	0.21916	---	---	-1
2980	GUCA2A	guanylate cyclase activator 2A	1400	52	15	1	0.475363	0.634603	0.906266	0	NA	NA	---	6	0.65394	0.513259	0.886883	7	-0.689405	0.490684	0.882304	---	0
2982	GUCY1A1	guanylate cyclase 1 soluble subunit alpha 1	1413	41	19	11	0.248127	0.804073	0.961661	1	1.41332	0.157785	---	2	0.543341	0.586982	---	2	0.286868	0.774256	---	---	0
2983	GUCY1B1	guanylate cyclase 1 soluble subunit beta 1	1413	40	18	11	0.122304	0.902676	0.984419	1	-0.586399	0.557702	---	2	1.51603	0.129738	---	6	0.322412	0.747189	0.95392	---	0
2984	GUCY2C	guanylate cyclase 2C	1400	70	13	13	0.561676	0.574428	0.884295	1	1.97969	0.0479366	---	10	0.930574	0.352236	0.79806	6	0.828307	0.40764	0.849876	---	0
2987	GUK1	guanylate kinase 1	1413	49	17	17	1.11099	0.266764	0.691499	0	NA	NA	---	2	0.797073	0.425544	---	3	0.577915	0.563415	0.905391	---	0
2990	GUSB	glucuronidase beta	1413	82	29	27	-0.679851	0.496712	0.848969	1	-0.484017	0.62845	---	4	-2.39381	0.0168062	0.242492	4	2.27038	0.0233367	0.300494	---	1
2992	GYG1	glycogenin 1	1413	62	20	15	0.393411	0.694076	0.926094	0	NA	NA	---	5	-0.373527	0.708813	0.944794	6	0.209207	0.834318	0.972654	---	0
2993	GYPA	glycophorin A (MNS blood group)	1401	75	16	5	1.35933	0.174264	0.592093	1	0.766542	0.443485	---	1	-0.527122	0.598193	---	5	0.0713231	0.943151	0.995816	---	0
2995	GYPC	glycophorin C (Gerbich blood group)	1413	49	13	18	1.05234	0.292824	0.711506	1	-0.312809	0.754472	---	1	0.230731	0.817557	---	4	0.308393	0.75783	0.956704	---	0
2997	GYS1	glycogen synthase 1	1413	72	26	23	-0.239839	0.810491	0.961442	2	0.943332	0.345675	---	7	0.526166	0.598857	0.913268	6	-0.274534	0.783715	0.964796	---	0
2999	GZMH	granzyme H	1411	79	27	30	-0.680188	0.496499	0.848886	1	-0.149188	0.881427	---	9	-2.1386	0.0326415	0.339397	4	-2.07347	0.0383118	0.37219	---	0
3000	GUCY2D	guanylate cyclase 2D, retinal	1409	82	21	20	-0.93282	0.351075	0.757229	0	NA	NA	---	7	-0.0768317	0.938769	0.992519	5	-1.53254	0.125616	0.6077	---	0
3001	GZMA	granzyme A	1412	91	21	38	-2.27172	0.0232554	0.247955	25	-1.79627	0.0726674	0.457263	5	-2.7968	0.00523215	0.130771	1	0.494524	0.621014	---	---	0
3002	GZMB	granzyme B	1407	77	28	20	0.762681	0.445783	0.821785	0	NA	NA	---	10	-0.295281	0.767823	0.959538	6	0.169126	0.865722	0.980471	---	0
3003	GZMK	granzyme K	1411	93	22	39	-1.81544	0.0696712	0.41197	1	-0.385113	0.700213	---	2	-0.539267	0.589789	---	27	-1.9882	0.0469856	0.406688	---	0
3004	GZMM	granzyme M	1410	115	33	42	-0.15627	0.875843	0.978235	0	NA	NA	---	9	1.54765	0.121933	0.580143	8	-0.770007	0.441426	0.865242	---	0
3005	H1-0	H1 histone family member 0	1413	68	29	24	1.16293	0.245059	0.671779	0	NA	NA	---	9	0.237369	0.812405	0.967195	7	1.56673	0.117405	0.592364	---	0
3006	H1-2	histone cluster 1 H1 family member c	1413	79	35	22	1.19688	0.231557	0.655846	0	NA	NA	---	11	1.20604	0.228005	0.704416	3	-2.03413	0.0421277	0.386994	---	0
3007	H1-3	histone cluster 1 H1 family member d	1413	73	32	14	1.89235	0.0586515	0.379355	0	NA	NA	---	5	1.39669	0.162731	0.632653	12	0.94292	0.345885	0.821083	---	0
3008	H1-4	histone cluster 1 H1 family member e	1413	72	28	14	0.815204	0.415095	0.80048	0	NA	NA	---	11	-0.681007	0.49598	0.879934	11	0.160564	0.87246	0.981979	---	0
3009	H1-5	histone cluster 1 H1 family member b	1413	51	22	15	0.151287	0.879771	0.979081	0	NA	NA	---	7	0.223396	0.82326	0.968345	3	0.715543	0.474394	0.880482	---	0
3010	H1-6	histone cluster 1 H1 family member t	1412	76	28	13	2.0354	0.0419992	0.331676	0	NA	NA	---	13	0.669175	0.503495	0.884076	6	2.47225	0.0135452	0.225842	---	0
3014	H2AX	H2A histone family member X	1413	60	31	13	4.04334	5.55814e-05	0.00595917	0	NA	NA	---	5	3.31962	0.00092469	0.0452757	9	0.67394	0.500461	0.883323	366	0
3017	H2BC5	histone cluster 1 H2B family member d	1413	72	36	16	0.303643	0.761445	0.948367	2	1.23674	0.21639	---	11	-0.645987	0.518394	0.888942	10	-0.043183	0.965562	0.997686	---	0
3018	H2BC3	histone cluster 1 H2B family member b	1413	79	39	21	0.711042	0.477177	0.838987	0	NA	NA	---	9	1.55462	0.120263	0.576556	2	-1.94322	0.0521909	---	---	---
3020	H3-3A	H3 histone family member 3A	1374	31	10	11	0.549792	0.582552	0.887773	0	NA	NA	---	3	0.908051	0.364012	0.806539	2	0.608634	0.542869	---	---	0
3024	H1-1	histone cluster 1 H1 family member a	1413	79	32	18	0.89425	0.371343	0.770793	0	NA	NA	---	6	0.0570813	0.954489	0.995224	1	-1.49245	0.135808	---	---	0
3026	HABP2	hyaluronan binding protein 2	1397	37	14	14	0.337127	0.736073	0.940202	3	-1.28531	0.198901	0.663042	4	0.027853	0.977783	0.997232	2	2.86194	0.00427425	---	---	0
3028	HSD17B10	hydroxysteroid 17-beta dehydrogenase 10	1413	56	24	21	1.04542	0.296011	0.715085	0	NA	NA	---	5	-1.13242	0.257653	0.730465	2	1.94201	0.0523373	---	---	---
3029	HAGH	hydroxyacylglutathione hydrolase	1413	93	34	28	-0.67055	0.502618	0.851896	1	0.165882	0.868274	---	8	-0.297793	0.765905	0.958746	6	0.0580353	0.953729	0.998542	---	0
3030	HADHA	hydroxyacyl-CoA dehydrogenase/3-ketoacyl-CoA thiolase/enoyl-CoA hydratase (trifunctional protein), alpha subunit	1413	57	18	19	-0.453249	0.65044	0.9111	1	-1.95284	0.0510383	---	15	-0.740872	0.458896	0.859584	4	-0.162788	0.870709	0.982406	---	0
3032	HADHB	hydroxyacyl-CoA dehydrogenase/3-ketoacyl-CoA thiolase/enoyl-CoA hydratase (trifunctional protein), beta subunit	1413	57	18	25	-1.34217	0.17976	0.600456	5	-1.52434	0.12765	0.563275	2	0.307675	0.758375	---	11	-1.21101	0.226096	0.739748	---	0
3033	HADH	hydroxyacyl-CoA dehydrogenase	1413	38	10	12	-0.896552	0.370113	0.770519	1	-0.0347864	0.972255	---	2	-2.27175	0.0232533	---	6	-1.20405	0.228774	0.742029	---	0
3035	HARS1	histidyl-tRNA synthetase	1413	41	16	16	-0.140873	0.88799	0.980664	0	NA	NA	---	2	0.295532	0.767631	---	2	0.688129	0.491486	---	---	0
3039	HBA1	hemoglobin subunit alpha 1	1413	78	18	34	-1.00075	0.31712	0.733595	0	NA	NA	---	11	-0.618243	0.536516	0.894718	12	-0.696906	0.485978	0.880977	---	0
3042	HBM	hemoglobin subunit mu	1404	75	14	4	0.659095	0.509945	0.855021	3	4.29509	1.868e-05	0.00301923	9	-1.10067	0.271231	0.74629	10	-0.788418	0.430587	0.863046	883	0
3043	HBB	hemoglobin subunit beta	1413	67	22	22	-0.239274	0.810928	0.961296	4	0.302281	0.762483	0.941577	5	-1.52083	0.128528	0.589907	7	1.11564	0.264771	0.771529	---	0
3045	HBD	hemoglobin subunit delta	1404	66	14	16	-0.447404	0.654653	0.911297	1	-1.48804	0.136969	---	5	-0.222978	0.823585	0.968347	10	1.05859	0.289971	0.783804	---	0
3047	HBG1	hemoglobin subunit gamma 1	1367	62	15	0	0.30688	0.758982	0.94698	0	NA	NA	---	5	-0.594409	0.552338	0.898772	11	1.5113	0.130947	0.61633	---	0
3048	HBG2	hemoglobin subunit gamma 2	1371	62	21	17	-0.348258	0.727701	0.937498	17	-1.01817	0.308781	0.762118	3	-0.54869	0.583309	0.908222	11	1.59951	0.109942	0.577809	---	0
3049	HBQ1	hemoglobin subunit theta 1	1412	78	22	17	0.527417	0.597988	0.894173	0	NA	NA	---	10	-0.460502	0.645228	0.929411	13	0.261518	0.793732	0.967096	---	0
3050	HBZ	hemoglobin subunit zeta	1400	74	23	0	2.6789	0.00747428	0.135919	3	3.60515	0.000323086	0.0215023	9	2.06275	0.0393231	0.367888	9	0.585896	0.558041	0.903905	225	1
3052	HCCS	holocytochrome c synthase	1413	120	44	45	1.97677	0.0482646	0.349839	0	NA	NA	---	3	-0.598555	0.549567	0.8983	3	4.53367	6.29316e-06	0.00145081	605	---
3053	SERPIND1	serpin family D member 1	1403	101	33	15	0.145889	0.88403	0.979373	0	NA	NA	---	11	0.178303	0.858511	0.977101	7	-0.595276	0.551756	0.900783	---	0
3054	HCFC1	host cell factor C1	1413	47	16	15	0.23229	0.816347	0.962546	2	1.16548	0.244023	---	2	0.0380447	0.969657	---	3	-1.30086	0.193523	0.69773	---	---
3055	HCK	HCK proto-oncogene, Src family tyrosine kinase	1413	102	21	45	-1.73673	0.0826552	0.442021	0	NA	NA	---	4	-0.326286	0.744257	0.954858	9	-1.0985	0.272174	0.775385	---	0
3059	HCLS1	hematopoietic cell-specific Lyn substrate 1	1413	48	14	18	0.0219957	0.982455	1.00199	0	NA	NA	---	5	-0.0245686	0.980403	0.998029	2	0.0729003	0.941896	---	---	0
3064	HTT	huntingtin	1413	80	34	20	2.18914	0.028752	0.276231	3	0.219964	0.825931	0.960982	5	2.80582	0.00508863	0.128528	3	0.630271	0.52862	0.893809	---	0
3065	HDAC1	histone deacetylase 1	1413	122	36	38	-1.15015	0.25028	0.678025	1	0.580321	0.561792	---	6	-0.35883	0.719777	0.948194	5	0.81094	0.417539	0.857245	---	0
3066	HDAC2	histone deacetylase 2	1413	50	24	14	1.13144	0.258066	0.685173	5	1.50511	0.132523	0.570969	4	-0.221552	0.824695	0.968508	4	-0.519576	0.603442	0.919661	---	0
3068	HDGF	heparin binding growth factor	1413	95	41	26	0.718572	0.472525	0.836811	2	-0.41654	0.677079	---	6	-0.43003	0.66724	0.934199	9	0.955875	0.339301	0.820069	---	1
3069	HDLBP	high density lipoprotein binding protein	1413	67	25	16	1.01317	0.311156	0.728975	8	0.555654	0.578536	0.900105	4	1.27447	0.202709	0.677228	5	-0.191388	0.848249	0.974865	---	0
3070	HELLS	helicase, lymphoid specific	1413	50	19	10	0.220769	0.825304	0.965367	3	2.06316	0.0392821	0.34776	2	-0.366781	0.713838	---	3	-2.02327	0.0432356	0.392064	---	0
3071	NCKAP1L	NCK associated protein 1 like	1413	65	20	22	-0.296168	0.767146	0.950636	3	0.051874	0.958636	0.993407	6	-1.17302	0.240988	0.716546	3	-1.18164	0.237552	0.747643	---	0
3073	HEXA	hexosaminidase subunit alpha	1413	44	17	15	0.67381	0.500544	0.850715	6	0.610768	0.541453	0.877399	3	-0.535992	0.59205	0.91185	2	-0.329803	0.741599	---	---	0
3074	HEXB	hexosaminidase subunit beta	1413	45	12	19	-0.560743	0.575063	0.884655	8	1.44928	0.147485	0.592558	7	-2.36377	0.0182268	0.254387	3	1.46007	0.144496	0.638959	---	0
3075	CFH	complement factor H	1413	47	12	22	0.120365	0.904212	0.984147	2	1.1673	0.243287	---	5	-1.64525	0.100144	0.539172	3	0.969679	0.332375	0.812834	---	0
3077	HFE	homeostatic iron regulator	1413	77	29	22	-0.527952	0.597616	0.894137	1	-2.57866	0.0100202	---	3	-0.946787	0.343912	0.797498	16	-1.41012	0.158726	0.658185	---	0
3078	CFHR1	complement factor H related 1	1360	46	9	8	-0.500374	0.616894	0.902513	0	NA	NA	---	3	-0.144424	0.885187	0.982655	0	NA	NA	---	---	0
3080	CFHR2	complement factor H related 2	1235	44	3	0	-0.250612	0.802157	0.960709	0	NA	NA	---	0	NA	NA	---	2	-0.236224	0.813298	---	---	1
3081	HGD	homogentisate 1,2-dioxygenase	1413	42	15	8	1.05552	0.291368	0.710653	1	-0.373775	0.708629	---	2	0.962607	0.335912	---	1	-0.975812	0.329327	---	---	-1
3082	HGF	hepatocyte growth factor	1413	47	19	17	1.90093	0.0575174	0.375798	2	0.350631	0.725918	---	7	1.38326	0.166806	0.635874	2	1.335	0.182096	---	---	0
3083	HGFAC	HGF activator	1413	87	24	11	-0.0546572	0.956419	0.996434	0	NA	NA	---	1	0.462074	0.644101	---	5	-0.530044	0.596166	0.918145	---	0
3090	HIC1	HIC ZBTB transcriptional repressor 1	1413	94	34	34	1.24987	0.211556	0.640183	1	1.11489	0.265088	---	7	-0.9535	0.340502	0.795927	4	1.45208	0.146705	0.643036	---	0
3091	HIF1A	hypoxia inducible factor 1 subunit alpha	1413	49	24	13	0.810064	0.418042	0.801459	6	-0.72269	0.469992	0.845925	5	0.282228	0.777811	0.960069	4	2.9063	0.00371507	0.107058	---	0
3092	HIP1	huntingtin interacting protein 1	1413	60	15	24	-0.126023	0.899732	0.983431	11	0.0992243	0.920974	0.981713	8	1.05998	0.289339	0.763244	4	-1.38563	0.166083	0.668122	---	0
3093	UBE2K	ubiquitin conjugating enzyme E2 K	1413	83	39	21	2.33141	0.0198737	0.229148	2	1.44345	0.149118	---	9	1.55486	0.120206	0.576516	10	0.795221	0.42662	0.861142	---	0
3094	HINT1	histidine triad nucleotide binding protein 1	1413	36	9	9	0.0932597	0.925711	0.988317	0	NA	NA	---	10	0.179003	0.857962	0.976848	0	NA	NA	---	---	0
3096	HIVEP1	human immunodeficiency virus type I enhancer binding protein 1	1413	53	24	18	-0.520224	0.60299	0.896529	7	1.29468	0.195644	0.655661	3	-0.157924	0.874539	0.980124	4	0.292495	0.769952	0.961077	---	0
3097	HIVEP2	human immunodeficiency virus type I enhancer binding protein 2	1413	32	13	13	2.00507	0.0451482	0.338535	3	1.86906	0.0618246	0.430187	1	0.652425	0.514235	---	2	-0.553914	0.579727	---	---	0
3098	HK1	hexokinase 1	1413	65	25	22	0.3588	0.719799	0.936303	6	-0.314003	0.753566	0.941458	2	-1.46118	0.14419	---	5	0.783588	0.433415	0.86481	---	0
3099	HK2	hexokinase 2	1413	54	18	18	0.133075	0.894153	0.98241	2	-1.51605	0.129732	---	3	-0.089182	0.92895	0.990024	3	2.11473	0.0346301	0.357576	---	0
3101	HK3	hexokinase 3	1413	75	26	18	0.805318	0.420773	0.802709	1	-0.0589121	0.953031	---	6	1.16426	0.244517	0.72076	6	-0.807829	0.419327	0.856807	---	0
3104	ZBTB48	zinc finger and BTB domain containing 48	1413	83	32	29	0.806945	0.419836	0.802109	1	0.095565	0.92388	---	7	0.714345	0.475133	0.865439	7	-0.941192	0.34677	0.821719	---	0
3105	HLA-A	major histocompatibility complex, class I, A	1413	106	34	46	-0.0642722	0.948763	0.994835	1	-0.180198	0.857023	---	18	0.810945	0.417536	0.838652	15	0.224979	0.822028	0.97098	---	---
3106	HLA-B	major histocompatibility complex, class I, B	1413	130	44	44	0.74198	0.458224	0.828496	35	0.797596	0.425241	0.831808	14	-0.147941	0.882411	0.982311	28	0.830947	0.406146	0.849272	---	---
3107	HLA-C	major histocompatibility complex, class I, C	1413	130	46	42	1.06871	0.285387	0.704974	4	0.0327382	0.973888	0.995894	37	0.872902	0.382867	0.81812	28	1.21111	0.22606	0.739831	---	---
3108	HLA-DMA	major histocompatibility complex, class II, DM alpha	1413	231	73	83	0.891918	0.372591	0.772138	1	-0.531865	0.594904	---	3	0.671012	0.502324	0.883058	2	0.137845	0.890383	---	---	---
3109	HLA-DMB	major histocompatibility complex, class II, DM beta	1413	231	70	85	0.235374	0.813953	0.961927	1	-0.0301637	0.975941	---	3	0.160915	0.872184	0.979505	3	1.21506	0.224548	0.737503	---	---
3111	HLA-DOA	major histocompatibility complex, class II, DO alpha	1413	231	74	78	0.355834	0.722019	0.936665	0	NA	NA	---	4	-1.72849	0.0841218	0.505027	3	0.311187	0.755705	0.955833	---	---
3113	HLA-DPA1	major histocompatibility complex, class II, DP alpha 1	1413	234	68	83	0.212383	0.831839	0.966712	2	-1.00691	0.314151	---	5	0.383962	0.701065	0.943732	3	-1.6242	0.104559	0.568976	---	---
3115	HLA-DPB1	major histocompatibility complex, class II, DP beta 1	1413	232	66	87	0.151803	0.879364	0.979051	0	NA	NA	---	4	-0.940256	0.347249	0.796732	6	-0.0527208	0.957962	0.998266	---	---
3117	HLA-DQA1	major histocompatibility complex, class II, DQ alpha 1	1413	235	70	85	-0.323634	0.746264	0.943463	7	-0.185112	0.853168	0.967791	82	-0.545541	0.585468	0.909333	23	1.34626	0.178436	0.685168	---	---
3119	HLA-DQB1	major histocompatibility complex, class II, DQ beta 1	1413	235	68	100	-1.57532	0.11541	0.505625	0	NA	NA	---	29	0.558306	0.576725	0.904454	92	-1.55158	0.120991	0.600098	---	---
3120	HLA-DQB2	major histocompatibility complex, class II, DQ beta 2	1410	234	91	74	3.09226	0.00202588	0.0642248	1	0.0973343	0.922475	---	7	1.18176	0.237503	0.713645	69	3.21783	0.00132138	0.0580245	620	---
3122	HLA-DRA	major histocompatibility complex, class II, DR alpha	1413	231	70	80	0.752271	0.452015	0.824998	3	1.17792	0.239028	0.712799	58	0.88594	0.375803	0.813059	96	-0.554425	0.579377	0.911492	---	---
3123	HLA-DRB1	major histocompatibility complex, class II, DR beta 1	1413	231	62	90	-0.977558	0.328462	0.741285	56	-1.0353	0.300707	0.7537	59	-0.98279	0.325882	0.785892	73	0.429662	0.667508	0.939984	---	---
3125	HLA-DRB3	major histocompatibility complex, class II, DR beta 3	0	0	0	0	NA	1	1	0	NA	NA	---	0	NA	NA	---	0	NA	NA	---	---	---
3126	HLA-DRB4	major histocompatibility complex, class II, DR beta 4	0	0	0	0	NA	1	1	0	NA	NA	---	0	NA	NA	---	0	NA	NA	---	---	---
3127	HLA-DRB5	major histocompatibility complex, class II, DR beta 5	1413	233	73	88	-1.4784	0.139526	0.547153	15	0.461782	0.64431	0.915104	101	-3.08778	0.00205637	0.077014	69	-0.272779	0.785063	0.964573	1052	---
3133	HLA-E	major histocompatibility complex, class I, E	1413	164	51	59	-0.152034	0.879182	0.97906	1	-0.289931	0.771912	---	8	-1.05529	0.291477	0.763991	6	1.2503	0.211398	0.72139	---	---
3134	HLA-F	major histocompatibility complex, class I, F	1413	104	28	46	0.339252	0.734471	0.939711	1	-1.29134	0.1968	---	11	2.38262	0.0173233	0.247266	17	-0.298753	0.765173	0.959107	---	---
3135	HLA-G	major histocompatibility complex, class I, G	1410	107	29	38	0.96336	0.335534	0.745798	0	NA	NA	---	17	2.31741	0.0206261	0.272287	15	-1.05418	0.291984	0.784469	---	---
3140	MR1	major histocompatibility complex, class I-related	1413	60	18	29	-1.27327	0.203134	0.628872	1	1.74802	0.0806805	---	5	-2.15739	0.0311458	0.330755	4	-0.355886	0.72198	0.949857	---	0
3141	HLCS	holocarboxylase synthetase	1413	86	28	33	-0.735178	0.462355	0.830807	12	-1.59016	0.112025	0.534337	5	2.3176	0.0206153	0.272747	3	0.412866	0.679768	0.941	---	0
3145	HMBS	hydroxymethylbilane synthase	1413	61	33	14	2.88963	0.00391664	0.095377	1	0.88207	0.377891	---	8	2.07123	0.0385208	0.365825	5	1.28479	0.199079	0.705039	157	0
3146	HMGB1	high mobility group box 1	1413	48	22	10	-0.134115	0.893331	0.981857	5	-1.52526	0.127422	0.563588	1	0.333043	0.739152	---	5	2.47084	0.0135985	0.226415	---	0
3148	HMGB2	high mobility group box 2	1413	55	15	21	1.22634	0.220279	0.646803	1	0.939179	0.347802	---	1	1.27658	0.201962	---	4	1.55231	0.120815	0.599721	---	0
3149	HMGB3	high mobility group box 3	1413	41	13	15	0.647222	0.517595	0.858248	1	-0.405294	0.685323	---	5	0.627917	0.530161	0.891085	5	1.0513	0.293301	0.785894	---	---
3150	HMGN1	high mobility group nucleosome binding domain 1	1413	84	29	28	1.03244	0.302044	0.722762	0	NA	NA	---	5	1.41163	0.158283	0.627199	7	1.29146	0.196759	0.700966	---	0
3151	HMGN2	high mobility group nucleosomal binding domain 2	1413	84	34	26	1.45213	0.146691	0.557687	0	NA	NA	---	4	0.659022	0.50999	0.885718	9	1.34084	0.180192	0.685761	---	1
3155	HMGCL	3-hydroxymethyl-3-methylglutaryl-CoA lyase	1413	69	21	26	-1.36175	0.173498	0.591833	0	NA	NA	---	6	-0.63905	0.522895	0.889637	7	-0.853604	0.393471	0.842459	---	0
3156	HMGCR	3-hydroxy-3-methylglutaryl-CoA reductase	1413	46	17	11	-0.0968027	0.922897	0.987224	0	NA	NA	---	2	-0.653861	0.513309	---	2	-0.466102	0.641215	---	---	0
3157	HMGCS1	3-hydroxy-3-methylglutaryl-CoA synthase 1	1413	59	27	17	-1.19756	0.23129	0.655449	0	NA	NA	---	7	-0.548741	0.583271	0.908282	8	-1.57385	0.11575	0.58997	---	0
3158	HMGCS2	3-hydroxy-3-methylglutaryl-CoA synthase 2	1398	73	23	16	0.712162	0.476485	0.838629	1	0.768235	0.442479	---	3	-0.826184	0.408843	0.834948	5	2.05867	0.0397137	0.377548	---	1
3159	HMGA1	high mobility group AT-hook 1	1413	58	28	16	-0.373739	0.708655	0.932174	0	NA	NA	---	6	-0.68529	0.493275	0.878134	9	0.451406	0.651767	0.933165	---	1
3161	HMMR	hyaluronan mediated motility receptor	1413	57	25	16	-0.359471	0.719298	0.936124	1	-1.02986	0.303254	---	5	-0.644065	0.519639	0.88929	6	0.0310039	0.975271	0.997572	---	0
3162	HMOX1	heme oxygenase 1	1413	67	29	26	3.11282	0.00189075	0.062508	0	NA	NA	---	7	3.73698	0.000193769	0.0156416	6	2.49491	0.012714	0.219302	281	0
3163	HMOX2	heme oxygenase 2	1413	66	23	22	-1.09582	0.273346	0.696171	1	-0.279543	0.77987	---	5	-0.932119	0.351437	0.796852	1	-0.889776	0.37374	---	---	0
3164	NR4A1	nuclear receptor subfamily 4 group A member 1	1413	80	16	41	-2.78885	0.00536148	0.112162	2	-0.998982	0.317977	---	4	-0.782413	0.434105	0.846458	2	-0.208105	0.835177	---	---	0
3169	FOXA1	forkhead box A1	1399	82	43	9	1.87565	0.0609143	0.386542	0	NA	NA	---	15	0.407284	0.683863	0.937477	11	0.460495	0.645234	0.931037	---	0
3170	FOXA2	forkhead box A2	1404	58	17	10	0.300762	0.763641	0.949493	0	NA	NA	---	7	0.808713	0.418819	0.839677	9	0.0558535	0.955467	0.998356	---	0
3172	HNF4A	hepatocyte nuclear factor 4 alpha	1402	85	19	7	0.42146	0.673485	0.916279	6	-0.141892	0.887186	0.977754	5	-0.299482	0.764617	0.958138	6	-0.0799144	0.936317	0.994821	---	1
3174	HNF4G	hepatocyte nuclear factor 4 gamma	1410	70	20	31	-0.397114	0.691344	0.924607	6	0.884279	0.376699	0.806885	9	-0.0719216	0.942675	0.993659	3	0.801734	0.422844	0.859162	---	0
3176	HNMT	histamine N-methyltransferase	1413	50	13	23	-1.18941	0.234481	0.658449	1	-1.34369	0.179268	---	3	0.525356	0.599419	0.91331	2	-0.801318	0.423084	---	---	0
3177	SLC29A2	solute carrier family 29 member 2	1410	117	53	34	0.231012	0.81734	0.963055	2	-0.0757575	0.939623	---	4	0.464984	0.642016	0.928591	9	-0.148871	0.881677	0.983304	---	0
3178	HNRNPA1	heterogeneous nuclear ribonucleoprotein A1	1413	62	22	17	2.1413	0.0324232	0.295502	0	NA	NA	---	4	2.99542	0.00278899	0.0910385	2	0.0701437	0.944089	---	367	---
3181	HNRNPA2B1	heterogeneous nuclear ribonucleoprotein A2/B1	1413	69	21	24	-0.426236	0.670001	0.914845	4	0.21547	0.829432	0.962679	15	-1.29843	0.194356	0.667808	10	-0.222305	0.824109	0.971332	---	0
3182	HNRNPAB	heterogeneous nuclear ribonucleoprotein A/B	1413	81	31	31	0.29777	0.765923	0.949959	0	NA	NA	---	4	0.257753	0.796636	0.962521	4	0.708904	0.478503	0.880609	---	-1
3183	HNRNPC	heterogeneous nuclear ribonucleoprotein C (C1/C2)	1413	94	32	35	-0.326618	0.744006	0.942925	7	1.08728	0.277103	0.74363	8	-0.423325	0.672123	0.935009	5	0.430568	0.666849	0.939719	---	0
3184	HNRNPD	heterogeneous nuclear ribonucleoprotein D	1413	58	20	22	-0.193895	0.846286	0.970282	1	2.04235	0.0413048	---	7	-0.955238	0.339623	0.795428	3	1.17435	0.240455	0.749693	---	0
3185	HNRNPF	heterogeneous nuclear ribonucleoprotein F	1413	63	31	11	2.2264	0.0261469	0.264362	2	0.14334	0.886042	---	4	1.19319	0.232998	0.709023	9	2.02437	0.0431222	0.392223	---	0
3187	HNRNPH1	heterogeneous nuclear ribonucleoprotein H1	1413	78	31	19	2.05761	0.0398127	0.324192	4	1.86655	0.0621741	0.431557	5	-0.30941	0.757056	0.957399	4	1.58621	0.112919	0.585753	---	0
3188	HNRNPH2	heterogeneous nuclear ribonucleoprotein H2	1374	31	11	11	-2.12449	0.0338092	0.299301	0	NA	NA	---	3	-2.41561	0.0158402	0.236553	4	-1.26983	0.204363	0.712181	---	---
3189	HNRNPH3	heterogeneous nuclear ribonucleoprotein H3	1413	52	14	20	-0.298381	0.765457	0.949762	2	-0.252954	0.800341	---	3	-0.107109	0.914718	0.986472	1	-0.866921	0.386135	---	---	0
3190	HNRNPK	heterogeneous nuclear ribonucleoprotein K	1413	41	14	11	1.6303	0.103264	0.484441	0	NA	NA	---	4	1.20436	0.228653	0.70587	4	0.912101	0.361873	0.826469	---	0
3191	HNRNPL	heterogeneous nuclear ribonucleoprotein L	1413	109	53	27	0.833379	0.404774	0.79538	0	NA	NA	---	13	0.0632005	0.949616	0.994657	11	-0.595313	0.551731	0.900988	---	0
3192	HNRNPU	heterogeneous nuclear ribonucleoprotein U	1413	74	29	17	1.18604	0.235807	0.660011	1	-0.0017272	0.998622	---	5	0.57476	0.565547	0.899559	7	0.647477	0.51743	0.88944	---	0
3201	HOXA4	homeobox A4	1407	76	27	8	3.64714	0.000274987	0.0189532	0	NA	NA	---	6	1.26824	0.204925	0.678935	3	3.29947	0.000993251	0.0484028	621	0
3202	HOXA5	homeobox A5	1409	76	18	17	0.724307	0.468999	0.834491	0	NA	NA	---	7	0.342243	0.73222	0.950541	3	0.667411	0.504621	0.884673	---	0
3206	HOXA10	homeobox A10	1407	70	17	15	-0.222663	0.82383	0.965764	2	-0.0142436	0.988638	---	6	-0.0703521	0.943924	0.994011	5	-0.181322	0.856141	0.977469	---	0
3207	HOXA11	homeobox A11	1405	69	12	9	0.0975765	0.922283	0.98732	1	-0.294545	0.768386	---	5	-0.0894824	0.928712	0.990034	6	0.341651	0.732665	0.951798	---	0
3214	HOXB4	homeobox B4	1403	86	28	28	0.559295	0.576051	0.885204	0	NA	NA	---	8	-0.563055	0.573489	0.903292	12	0.112719	0.91027	0.988882	---	0
3215	HOXB5	homeobox B5	1402	86	21	26	-0.740473	0.459139	0.828984	0	NA	NA	---	7	-1.00182	0.316604	0.778926	13	0.354283	0.723181	0.950185	---	0
3216	HOXB6	homeobox B6	1403	86	21	24	0.126861	0.899069	0.983263	1	1.87855	0.0605165	---	6	-1.31454	0.188882	0.66214	13	1.05904	0.289768	0.783786	---	0
3217	HOXB7	homeobox B7	1407	85	21	32	-0.164491	0.869368	0.975662	0	NA	NA	---	7	0.595214	0.551797	0.898871	13	-0.241542	0.809171	0.970908	---	0
3218	HOXB8	homeobox B8	1402	85	22	22	-0.690048	0.49028	0.845935	0	NA	NA	---	6	-0.641133	0.521543	0.890506	13	0.348286	0.727678	0.951506	---	0
3219	HOXB9	homeobox B9	1399	85	24	16	0.209192	0.834329	0.967203	0	NA	NA	---	6	0.612007	0.540634	0.894964	13	0.296259	0.767077	0.960488	---	0
3221	HOXC4	homeobox C4	1410	78	34	18	0.16707	0.867339	0.975014	3	0.128007	0.898162	0.977661	6	0.354287	0.723177	0.947658	3	-0.549745	0.582583	0.912464	---	0
3224	HOXC8	homeobox C8	1403	78	17	18	0.394518	0.693259	0.925645	0	NA	NA	---	3	1.59755	0.110371	0.556371	7	-0.626114	0.531343	0.893748	---	1
3225	HOXC9	homeobox C9	1410	77	26	16	0.184554	0.853606	0.97146	1	1.25994	0.207902	---	2	0.117281	0.906654	---	7	-0.398508	0.690317	0.94147	---	1
3226	HOXC10	homeobox C10	1404	78	24	13	-0.289341	0.772364	0.952058	1	1.20683	0.227704	---	2	0.252748	0.8005	---	7	-1.13651	0.255941	0.76267	---	1
3233	HOXD4	homeobox D4	1405	53	20	13	2.25597	0.0242274	0.253763	1	1.34644	0.17838	---	3	2.35435	0.0186939	0.258491	5	1.04502	0.296197	0.787318	---	0
3234	HOXD8	homeobox D8	1408	52	22	15	1.58861	0.112375	0.500422	0	NA	NA	---	3	1.23563	0.216805	0.693859	4	1.99113	0.0466615	0.40623	---	0
3235	HOXD9	homeobox D9	1402	52	15	10	2.12824	0.0334931	0.298729	0	NA	NA	---	3	1.8	0.0720782	0.473923	4	2.06201	0.0393927	0.375987	---	1
3236	HOXD10	homeobox D10	1403	51	21	10	2.37645	0.0176154	0.212972	1	0.820579	0.412027	---	1	0.820579	0.412027	---	4	1.85862	0.0632928	0.47245	---	0
3240	HP	haptoglobin	1405	71	13	21	-1.24671	0.212716	0.641431	0	NA	NA	---	3	-0.57988	0.56209	0.898727	5	-0.0983802	0.921645	0.991179	---	0
3241	HPCAL1	hippocalcin like 1	1413	65	18	19	-0.311463	0.755495	0.94561	4	-0.526242	0.598804	0.904763	2	-0.960567	0.336937	---	4	0.682694	0.494914	0.882759	---	0
3242	HPD	4-hydroxyphenylpyruvate dioxygenase	1407	70	12	9	-0.862421	0.388605	0.783963	3	-0.0416568	0.966778	0.996187	4	-0.656973	0.511307	0.886202	2	1.04996	0.293917	---	---	0
3248	HPGD	hydroxyprostaglandin dehydrogenase 15-(NAD)	1413	39	13	16	0.286724	0.774367	0.952853	0	NA	NA	---	2	0.0874589	0.930319	---	2	0.100593	0.919888	---	---	0
3249	HPN	hepsin	1408	132	42	40	0.572913	0.566796	0.880979	1	-0.26054	0.794486	---	6	0.639656	0.522502	0.890616	4	1.07865	0.280929	0.779939	---	1
3250	HPR	haptoglobin-related protein	1402	71	20	22	-0.546282	0.58496	0.888722	0	NA	NA	---	3	-0.172779	0.862851	0.977941	4	-1.51251	0.130634	0.616065	---	0
3251	HPRT1	hypoxanthine phosphoribosyltransferase 1	1413	43	25	8	2.1411	0.032439	0.295473	1	1.12695	0.259959	---	3	0.0060146	0.995202	0.999889	2	0.631522	0.527803	---	---	---
3257	HPS1	HPS1, biogenesis of lysosomal organelles complex 3 subunit 1	1413	39	10	20	0.386398	0.699261	0.928519	1	0.460797	0.645016	---	3	0.894501	0.371208	0.809865	5	-1.60749	0.108173	0.574812	---	0
3263	HPX	hemopexin	1413	46	20	12	1.71358	0.0868278	0.451359	1	0.156938	0.875317	---	5	1.3495	0.177397	0.648321	4	0.67932	0.497048	0.882496	---	0
3265	HRAS	HRas proto-oncogene, GTPase	1413	73	31	22	1.0944	0.273971	0.696269	1	1.32017	0.186996	---	5	-0.634613	0.525785	0.890243	8	1.18969	0.23437	0.744272	---	0
3267	AGFG1	ArfGAP with FG repeats 1	1413	60	21	17	-0.0293732	0.976571	1.00095	3	0.667026	0.504866	0.860508	6	0.522873	0.601146	0.914891	6	1.7851	0.0744628	0.498136	---	0
3268	AGFG2	ArfGAP with FG repeats 2	1413	100	40	32	-0.864939	0.387221	0.783629	1	-0.188173	0.850768	---	7	-0.0276232	0.977967	0.997249	9	-0.971874	0.331282	0.812314	---	0
3270	HRC	histidine rich calcium binding protein	1413	68	22	17	0.351091	0.725573	0.937416	0	NA	NA	---	5	0.633599	0.526447	0.889975	6	-0.908684	0.363674	0.827743	---	0
3273	HRG	histidine rich glycoprotein	1397	74	22	6	3.27468	0.0010841	0.0442791	0	NA	NA	---	17	2.76788	0.00571778	0.139125	13	2.37873	0.0175081	0.257215	282	1
3275	PRMT2	protein arginine methyltransferase 2	1413	55	18	17	-0.134761	0.89282	0.981505	3	-2.86028	0.0042958	0.114091	6	1.07284	0.283529	0.757281	3	-1.07877	0.280876	0.780154	---	0
3276	PRMT1	protein arginine methyltransferase 1	1413	71	31	20	-0.127504	0.89856	0.983124	0	NA	NA	---	7	0.44799	0.65423	0.93204	7	1.51549	0.129876	0.614909	---	1
3280	HES1	hes family bHLH transcription factor 1	1413	67	27	23	-1.25714	0.208915	0.63593	1	-0.759796	0.447505	---	3	-2.28529	0.0224455	0.284366	4	-0.18156	0.855954	0.977814	---	0
3281	HSBP1	heat shock factor binding protein 1	1413	61	21	19	0.289339	0.772365	0.951983	2	0.0314156	0.974943	---	9	0.411443	0.680811	0.936085	7	0.131357	0.895512	0.985441	---	0
3290	HSD11B1	hydroxysteroid 11-beta dehydrogenase 1	1412	45	11	18	-1.0966	0.273004	0.695875	0	NA	NA	---	2	-1.4053	0.160156	---	2	0.440383	0.659728	---	---	0
3291	HSD11B2	hydroxysteroid 11-beta dehydrogenase 2	1413	56	18	12	-0.494375	0.621119	0.902877	1	0.834971	0.403877	---	3	0.237866	0.81202	0.967122	4	-1.11125	0.266654	0.771951	---	0
3292	HSD17B1	hydroxysteroid 17-beta dehydrogenase 1	1413	103	35	28	0.956197	0.339139	0.748315	0	NA	NA	---	6	0.585021	0.558628	0.898362	8	1.69541	0.0902209	0.542139	---	0
3294	HSD17B2	hydroxysteroid 17-beta dehydrogenase 2	1399	57	13	10	0.981109	0.326711	0.739929	4	2.11546	0.0345692	0.332017	1	1.4096	0.158883	---	4	-1.20899	0.226876	0.740884	---	0
3295	HSD17B4	hydroxysteroid 17-beta dehydrogenase 4	1413	45	8	20	-1.21599	0.224196	0.64941	6	-0.000806385	0.999357	0.99971	3	0.140405	0.88836	0.984074	1	-0.951818	0.341354	---	---	0
3297	HSF1	heat shock transcription factor 1	1413	133	58	26	3.8623	0.000117478	0.0102471	3	0.393779	0.693804	0.925236	7	2.28428	0.0225052	0.28482	7	0.756948	0.449209	0.868148	481	1
3298	HSF2	heat shock transcription factor 2	1413	51	22	13	0.206011	0.836813	0.967612	1	-1.30631	0.191662	---	2	0.512153	0.608625	---	5	0.131951	0.895042	0.985286	---	0
3300	DNAJB2	DnaJ heat shock protein family (Hsp40) member B2	1413	53	18	18	1.99273	0.0464858	0.343395	0	NA	NA	---	3	0.478305	0.632508	0.925031	5	3.37553	0.000757001	0.040333	622	0
3301	DNAJA1	DnaJ heat shock protein family (Hsp40) member A1	1413	114	48	30	2.5872	0.00977648	0.156901	2	0.369385	0.711897	---	7	2.94081	0.00332756	0.10246	9	0.106572	0.915144	0.989425	---	0
3303	HSPA1A	heat shock protein family A (Hsp70) member 1A	1413	275	80	60	1.5927	0.111454	0.499052	0	NA	NA	---	4	0.311312	0.75561	0.956482	6	1.91238	0.0560325	0.445732	---	0
3305	HSPA1L	heat shock protein family A (Hsp70) member 1 like	1413	275	99	81	0.726468	0.467674	0.834345	0	NA	NA	---	5	-1.72356	0.0850093	0.507043	4	0.930911	0.352061	0.822871	---	0
3306	HSPA2	heat shock protein family A (Hsp70) member 2	1413	87	24	28	1.50956	0.131381	0.53421	7	0.406775	0.684235	0.922259	4	0.905417	0.365401	0.80722	3	0.503807	0.614476	0.922291	---	0
3308	HSPA4	heat shock protein family A (Hsp70) member 4	1413	42	17	14	-0.140115	0.88859	0.980554	0	NA	NA	---	0	NA	NA	---	5	-0.848493	0.396309	0.842367	---	0
3309	HSPA5	heat shock protein family A (Hsp70) member 5	1413	73	23	30	-1.70186	0.0890052	0.456074	1	0.399705	0.689435	---	5	0.0414947	0.966907	0.996261	10	-1.502	0.133322	0.620687	---	0
3310	HSPA6	heat shock protein family A (Hsp70) member 6	1413	55	18	19	1.96324	0.0498171	0.353621	0	NA	NA	---	6	2.75348	0.00597312	0.142437	6	1.36493	0.172496	0.676663	---	0
3312	HSPA8	heat shock protein family A (Hsp70) member 8	1413	62	23	20	1.37129	0.170507	0.589047	0	NA	NA	---	3	2.04324	0.0412161	0.374455	5	0.754659	0.450581	0.869118	---	0
3313	HSPA9	heat shock protein family A (Hsp70) member 9	1413	66	29	21	1.99965	0.0457315	0.340757	1	-0.477524	0.633064	---	3	2.08257	0.0374724	0.361035	6	2.42986	0.0152303	0.238981	---	0
3315	HSPB1	heat shock protein family B (small) member 1	1413	71	22	27	-0.925105	0.355071	0.761064	0	NA	NA	---	2	-1.29315	0.196174	---	5	1.13212	0.257779	0.764157	---	0
3316	HSPB2	heat shock protein family B (small) member 2	1397	40	12	14	0.596748	0.550774	0.871965	0	NA	NA	---	4	1.90896	0.0564751	0.431675	3	-0.332873	0.739281	0.95224	---	0
3320	HSP90AA1	heat shock protein 90 alpha family class A member 1	1413	64	27	16	-1.17066	0.241936	0.667964	5	-2.09007	0.0367924	0.33843	4	-1.17421	0.240512	0.716201	5	-0.516977	0.605255	0.919968	---	0
3321	IGSF3	immunoglobulin superfamily member 3	1413	50	18	20	1.07779	0.281315	0.700747	6	0.410641	0.681399	0.922171	0	NA	NA	---	3	2.04153	0.0413863	0.385201	---	0
3326	HSP90AB1	heat shock protein 90 alpha family class B member 1	1413	64	33	15	1.63547	0.102177	0.482863	1	-1.39184	0.164193	---	10	1.95691	0.0505573	0.412293	3	3.56582	0.000374969	0.0239102	922	0
3329	HSPD1	heat shock protein family D (Hsp60) member 1	1413	33	13	7	0.344698	0.730373	0.938201	0	NA	NA	---	3	0.471313	0.637491	0.926646	4	0.196502	0.844246	0.973249	---	0
3336	HSPE1	heat shock protein family E (Hsp10) member 1	1374	30	10	10	0.380108	0.703925	0.929834	0	NA	NA	---	4	0.318784	0.74994	0.955989	1	-0.0656012	0.947705	---	---	0
3337	DNAJB1	DnaJ heat shock protein family (Hsp40) member B1	1413	109	36	25	0.838309	0.402001	0.793974	4	-0.716296	0.473929	0.84628	11	0.277248	0.781631	0.959925	8	1.26778	0.205089	0.713052	---	0
3339	HSPG2	heparan sulfate proteoglycan 2	1413	53	21	25	0.137668	0.890523	0.981145	2	2.85772	0.00433039	---	6	-1.65822	0.0974985	0.535547	4	-0.759859	0.447468	0.866178	---	0
3340	NDST1	N-deacetylase and N-sulfotransferase 1	1413	49	15	22	-1.83148	0.0672425	0.404898	4	-1.18505	0.236199	0.710356	5	-1.23254	0.217957	0.695309	1	-1.16424	0.244525	---	---	0
3364	HUS1	HUS1 checkpoint clamp component	1413	53	25	11	2.19403	0.0283981	0.274883	3	0.580556	0.561633	0.89021	4	-0.143936	0.885572	0.982899	3	1.77198	0.0766161	0.505489	---	0
3371	TNC	tenascin C	1413	75	25	26	0.466899	0.640645	0.908842	27	1.22361	0.221305	0.69167	3	0.638813	0.523049	0.889393	3	-1.04443	0.296468	0.787515	---	0
3373	HYAL1	hyaluronoglucosaminidase 1	1413	61	16	20	0.275452	0.78301	0.955643	2	1.89684	0.0580559	---	4	1.80638	0.0710743	0.472261	7	-1.64145	0.10093	0.561461	---	0
3376	IARS1	isoleucyl-tRNA synthetase	1413	38	16	11	0.272717	0.785111	0.956242	3	-0.904403	0.365938	0.799889	2	0.608765	0.542779	---	6	0.241713	0.809038	0.97104	---	0
3382	ICA1	islet cell autoantigen 1	1413	50	25	12	1.656	0.0979475	0.474643	4	-0.327354	0.743449	0.937724	3	2.17324	0.0299304	0.3236	4	0.235681	0.813715	0.970532	---	0
3383	ICAM1	intercellular adhesion molecule 1	1413	105	46	29	0.963983	0.335222	0.745855	4	0.517368	0.604981	0.908275	6	-0.0670668	0.946538	0.99501	7	-0.0895235	0.928679	0.993397	---	0
3384	ICAM2	intercellular adhesion molecule 2	1413	81	25	30	-0.623639	0.532967	0.863882	1	-0.848855	0.396107	---	5	0.0992351	0.920966	0.988214	7	0.617248	0.537172	0.895884	---	-1
3385	ICAM3	intercellular adhesion molecule 3	1413	109	31	31	-0.536104	0.591973	0.891394	0	NA	NA	---	5	0.214264	0.830372	0.969552	8	0.802635	0.422323	0.85883	---	0
3394	IRF8	interferon regulatory factor 8	1413	78	21	32	-0.0544041	0.956621	0.996308	1	-1.59657	0.110588	---	6	0.529083	0.596832	0.912393	4	1.9981	0.0458993	0.404887	---	0
3396	MRPL58	mitochondrial ribosomal protein L58	1215	71	41	17	1.50328	0.133031	0.537099	0	NA	NA	---	5	0.229347	0.818638	0.968535	7	-0.145188	0.884587	0.98417	---	0
3397	ID1	inhibitor of DNA binding 1, HLH protein	1413	115	41	44	-2.09403	0.0364376	0.309269	0	NA	NA	---	11	-1.09377	0.274245	0.750435	5	0.216029	0.828997	0.971648	---	0
3400	ID4	inhibitor of DNA binding 4, HLH protein	1413	81	26	33	-0.355283	0.722431	0.936885	0	NA	NA	---	15	1.14552	0.252189	0.727227	2	-1.8241	0.0683514	---	---	0
3416	IDE	insulin degrading enzyme	1413	75	22	19	-0.429665	0.667506	0.914592	6	0.753389	0.451343	0.841268	5	0.49453	0.62101	0.921068	13	-1.2357	0.216777	0.728752	---	-1
3417	IDH1	isocitrate dehydrogenase (NADP(+)) 1, cytosolic	1413	66	23	19	0.625542	0.531718	0.863762	3	0.430111	0.667181	0.915412	3	-0.19691	0.843927	0.973392	8	0.507779	0.611688	0.921106	---	0
3418	IDH2	isocitrate dehydrogenase (NADP(+)) 2, mitochondrial	1413	79	24	26	1.00359	0.31575	0.732623	0	NA	NA	---	6	0.160523	0.872493	0.979576	9	1.9892	0.0468745	0.406607	---	0
3419	IDH3A	isocitrate dehydrogenase 3 (NAD(+)) alpha	1413	102	30	32	0.222254	0.824149	0.965698	1	0.413416	0.679365	---	4	1.02391	0.306057	0.771568	2	-0.154387	0.877327	---	---	0
3420	IDH3B	isocitrate dehydrogenase 3 (NAD(+)) beta	1413	50	19	14	-1.0031	0.315986	0.732728	0	NA	NA	---	4	-1.75525	0.0794356	0.491719	3	-0.382286	0.702308	0.944287	---	0
3421	IDH3G	isocitrate dehydrogenase 3 (NAD(+)) gamma	1413	49	24	19	4.25706	2.20969e-05	0.00291585	0	NA	NA	---	2	2.52295	0.0117479	---	3	2.93824	0.0033551	0.100804	283	---
3422	IDI1	isopentenyl-diphosphate delta isomerase 1	1413	72	26	27	0.784938	0.432623	0.810788	1	-0.694898	0.487235	---	2	4.00458	6.54016e-05	---	6	0.761	0.446786	0.866397	---	0
3423	IDS	iduronate 2-sulfatase	1413	34	10	13	-0.127127	0.898858	0.983103	2	2.81237	0.00498667	---	2	-1.80539	0.0712295	---	3	-0.854473	0.39299	0.842633	---	---
3425	IDUA	iduronidase, alpha-L-	1413	109	30	44	0.915115	0.36029	0.764396	0	NA	NA	---	2	2.22997	0.0259083	---	10	1.31269	0.189504	0.695795	---	0
3426	CFI	complement factor I	1413	43	10	21	-0.515149	0.606531	0.89773	3	-0.764435	0.444737	0.84115	3	0.92531	0.354965	0.799089	1	-0.685145	0.493366	---	---	0
3428	IFI16	interferon gamma inducible protein 16	1413	73	24	27	0.54631	0.58494	0.88878	4	-1.64732	0.099718	0.506378	9	0.853981	0.393262	0.824988	5	0.303749	0.761364	0.957436	---	0
3429	IFI27	interferon alpha inducible protein 27	1413	63	18	26	-0.284601	0.775992	0.952727	2	0.332136	0.739837	---	3	0.330376	0.741166	0.954582	3	0.302804	0.762085	0.957639	---	0
3430	IFI35	interferon induced protein 35	1413	94	37	35	0.924056	0.355617	0.760967	0	NA	NA	---	8	-0.474468	0.635241	0.926305	5	0.0888052	0.929249	0.993476	---	0
3431	SP110	SP110 nuclear body protein	1413	61	18	21	-1.81464	0.0697938	0.411906	1	-0.739432	0.459769	---	5	-0.107655	0.914285	0.986985	6	-2.5491	0.0109065	0.201459	---	0
3433	IFIT2	interferon induced protein with tetratricopeptide repeats 2	1413	63	20	27	-0.2427	0.808273	0.961323	0	NA	NA	---	5	-0.201169	0.840596	0.972649	2	0.399124	0.689863	---	---	0
3434	IFIT1	interferon induced protein with tetratricopeptide repeats 1	1413	61	20	21	0.276838	0.781945	0.955553	0	NA	NA	---	1	-0.148742	0.881779	---	5	0.398701	0.690174	0.941382	---	0
3437	IFIT3	interferon induced protein with tetratricopeptide repeats 3	1413	64	20	22	-0.161852	0.871446	0.975795	1	-0.46919	0.639007	---	3	0.464316	0.642494	0.928272	1	0.697199	0.485795	---	---	0
3454	IFNAR1	interferon alpha and beta receptor subunit 1	1413	63	18	22	-1.10816	0.267985	0.69234	3	-1.14325	0.25313	0.723211	5	-0.244767	0.806673	0.965663	2	-1.13865	0.255046	---	---	0
3459	IFNGR1	interferon gamma receptor 1	1413	51	17	23	0.434864	0.663728	0.914693	0	NA	NA	---	2	0.535655	0.592282	---	7	0.0172412	0.986247	0.997985	---	-1
3475	IFRD1	interferon related developmental regulator 1	1413	52	25	17	0.915141	0.360276	0.764473	3	0.041649	0.966785	0.996012	6	2.23633	0.0254877	0.302385	3	-1.02495	0.305564	0.795462	---	1
3476	IGBP1	immunoglobulin binding protein 1	1413	79	27	30	-0.0152453	0.987839	1.00324	30	0.165497	0.868577	0.971056	2	-1.17982	0.238272	---	2	-0.161672	0.871587	---	---	---
3479	IGF1	insulin like growth factor 1	1413	43	18	10	0.324317	0.745746	0.943581	0	NA	NA	---	3	-0.787055	0.431384	0.845985	1	0.57206	0.567374	---	---	0
3480	IGF1R	insulin like growth factor 1 receptor	1413	67	30	23	0.686165	0.492723	0.847027	10	0.328303	0.742732	0.937655	4	2.2733	0.02316	0.289124	13	-0.491625	0.623062	0.924186	---	0
3481	IGF2	insulin like growth factor 2	1413	65	23	13	4.82532	1.55158e-06	0.000427765	2	3.10709	0.0019276	---	9	2.93351	0.00340634	0.103815	5	3.31708	0.000933083	0.0458434	49	1
3482	IGF2R	insulin like growth factor 2 receptor	1413	72	33	14	1.42727	0.153726	0.568882	7	0.849515	0.39574	0.812892	1	1.69823	0.0896879	---	5	-0.0787183	0.937268	0.994246	---	0
3483	IGFALS	insulin like growth factor binding protein acid labile subunit	1410	93	29	24	0.470016	0.638417	0.90785	0	NA	NA	---	9	0.0156525	0.987514	0.998716	6	0.828158	0.407723	0.849902	---	0
3484	IGFBP1	insulin like growth factor binding protein 1	1411	67	15	15	1.26652	0.205541	0.631636	0	NA	NA	---	12	0.0644809	0.948597	0.99516	5	1.85472	0.0638479	0.474231	---	0
3485	IGFBP2	insulin like growth factor binding protein 2	1413	64	19	23	-0.320037	0.748989	0.945205	2	0.247358	0.804668	---	5	-0.595319	0.551727	0.899002	7	0.0451541	0.963991	0.9983	---	0
3486	IGFBP3	insulin like growth factor binding protein 3	1413	68	32	18	1.32102	0.186712	0.611249	0	NA	NA	---	4	-0.470542	0.638042	0.926995	13	0.733551	0.463346	0.877086	---	0
3487	IGFBP4	insulin like growth factor binding protein 4	1413	116	39	52	-0.400616	0.688765	0.923557	4	-0.853005	0.393803	0.811565	11	0.98821	0.323221	0.785181	11	0.805929	0.420421	0.85729	---	0
3488	IGFBP5	insulin like growth factor binding protein 5	1413	64	25	21	1.48216	0.138524	0.545718	6	1.48691	0.137264	0.575187	1	0.0424212	0.966169	---	5	0.197606	0.843382	0.972908	---	-1
3489	IGFBP6	insulin like growth factor binding protein 6	1413	88	25	38	1.13014	0.258612	0.685445	2	0.465169	0.641883	---	9	0.602466	0.546962	0.896864	2	2.60674	0.00923848	---	---	0
3490	IGFBP7	insulin like growth factor binding protein 7	1413	63	24	21	1.43948	0.150238	0.56395	8	0.628421	0.529831	0.872817	3	2.16739	0.0303738	0.325449	5	0.5569	0.577685	0.911102	---	0
3491	CCN1	cysteine rich angiogenic inducer 61	1413	38	11	13	-0.855738	0.39229	0.78759	0	NA	NA	---	2	-0.11653	0.907249	---	2	-1.97531	0.0484297	---	---	0
3493	IGHA1	immunoglobulin heavy constant alpha 1	141	10	0	5	NA	1	1	0	NA	NA	---	1	NA	NA	---	2	NA	NA	---	---	---
3500	IGHG1	immunoglobulin heavy constant gamma 1 (G1m marker)	103	0	0	0	NA	1	1	0	NA	NA	---	0	NA	NA	---	0	NA	NA	---	---	---
3507	IGHM	immunoglobulin heavy constant mu	139	10	3	4	NA	1	1	0	NA	NA	---	1	NA	NA	---	0	NA	NA	---	---	---
3508	IGHMBP2	immunoglobulin mu DNA binding protein 2	1413	152	70	31	3.10601	0.00193459	0.06328	6	-0.0370211	0.970474	0.995642	12	2.08629	0.0371338	0.360388	17	2.5027	0.0124388	0.217689	58	0
3512	JCHAIN	joining chain of multimeric IgA and IgM	1411	46	12	11	-0.428622	0.668265	0.914576	2	-0.020143	0.983932	---	5	-1.24243	0.214288	0.692104	6	1.09361	0.274317	0.776875	---	0
3516	RBPJ	recombination signal binding protein for immunoglobulin kappa J region	1413	51	19	15	0.216246	0.828827	0.965974	6	-2.20283	0.02777	0.302687	3	1.32375	0.185803	0.659474	2	1.38062	0.167617	---	---	0
3543	IGLL1	immunoglobulin lambda like polypeptide 1	1400	120	30	14	1.3897	0.164845	0.583458	0	NA	NA	---	6	1.02578	0.305174	0.771949	15	0.288029	0.773368	0.962634	---	0
3547	IGSF1	immunoglobulin superfamily member 1	1413	46	15	14	0.881594	0.378148	0.77605	8	1.32511	0.185351	0.642087	3	-0.0188937	0.984929	0.998722	0	NA	NA	---	---	---
3549	IHH	indian hedgehog	1405	51	10	11	0.884554	0.376551	0.775142	0	NA	NA	---	4	6.56559	7.30712e-11	1.09123e-07	5	1.6438	0.100444	0.561364	821	-1
3550	IK	IK cytokine, down-regulator of HLA II	1413	40	15	14	-1.18424	0.23652	0.66105	1	-0.356114	0.721809	---	2	0.0556026	0.955666	---	1	-0.850989	0.394921	---	---	0
3551	IKBKB	inhibitor of nuclear factor kappa B kinase subunit beta	1413	124	52	33	0.288934	0.772675	0.952061	9	-1.03639	0.300199	0.753426	7	-0.495538	0.620298	0.920584	14	0.469307	0.638923	0.930557	---	-1
3554	IL1R1	interleukin 1 receptor type 1	1413	51	12	21	-1.5263	0.127163	0.527904	2	-0.596421	0.550991	---	5	-0.416651	0.676998	0.935148	5	-0.91415	0.360796	0.826055	---	-1
3556	IL1RAP	interleukin 1 receptor accessory protein	1413	64	26	18	0.870454	0.384202	0.781721	10	0.209524	0.83407	0.963318	3	1.40413	0.160502	0.629519	5	0.564069	0.572798	0.911066	---	0
3557	IL1RN	interleukin 1 receptor antagonist	1412	33	13	9	0.139407	0.889149	0.98075	0	NA	NA	---	3	0.29913	0.764885	0.958172	4	0.455086	0.649118	0.93249	---	0
3572	IL6ST	interleukin 6 signal transducer	1413	93	24	34	-0.69386	0.487886	0.845489	6	-0.534064	0.593382	0.90357	4	0.0987793	0.921328	0.98807	7	-0.374662	0.707969	0.945431	---	0
3576	CXCL8	C-X-C motif chemokine ligand 8	1413	49	13	11	-0.492069	0.622748	0.903289	1	-0.567637	0.570373	---	5	-0.591954	0.553978	0.899357	4	0.72784	0.466834	0.87773	---	0
3588	IL10RB	interleukin 10 receptor subunit beta	1413	63	23	15	-0.164527	0.86934	0.975701	3	0.203184	0.839021	0.962942	3	-0.402619	0.687291	0.938192	4	-1.25426	0.209959	0.719345	---	0
3597	IL13RA1	interleukin 13 receptor subunit alpha 1	1413	44	17	13	-0.0296261	0.97637	1.00107	2	-1.61831	0.105823	---	3	-0.969494	0.332467	0.78903	7	-0.645316	0.518828	0.889547	---	---
3603	IL16	interleukin 16	1413	43	9	18	-0.612067	0.540594	0.86669	6	-0.435286	0.663422	0.915138	4	-0.469637	0.638688	0.926807	2	-0.184562	0.853599	---	---	0
3606	IL18	interleukin 18	1413	38	8	17	-1.41963	0.15594	0.572138	0	NA	NA	---	0	NA	NA	---	2	0.276553	0.782165	---	---	0
3607	FOXK2	forkhead box K2	1413	100	48	24	-0.151414	0.879671	0.97904	4	0.00394103	0.996856	1.00004	7	-0.908795	0.363616	0.806407	4	0.202547	0.839519	0.972664	---	0
3608	ILF2	interleukin enhancer binding factor 2	1413	75	36	25	0.929256	0.352917	0.758765	1	-0.883523	0.377106	---	0	NA	NA	---	4	2.59349	0.00960013	0.190225	---	0
3609	ILF3	interleukin enhancer binding factor 3	1413	111	57	27	2.313	0.0208677	0.235854	6	1.20701	0.227633	0.70023	12	1.39053	0.164591	0.634928	10	0.711629	0.476814	0.880746	---	0
3611	ILK	integrin linked kinase	1413	42	22	14	0.547039	0.58444	0.888544	0	NA	NA	---	5	1.63208	0.102888	0.542693	3	0.0874874	0.930297	0.99362	---	0
3612	IMPA1	inositol monophosphatase 1	1413	86	33	30	0.0515339	0.958907	0.996337	3	1.18448	0.236423	0.710652	4	-1.78424	0.0746019	0.480728	8	-0.794251	0.427185	0.861701	---	0
3613	IMPA2	inositol monophosphatase 2	1413	60	27	22	0.184539	0.853618	0.971401	2	-2.37204	0.0178252	---	6	2.27499	0.0230575	0.289054	4	-0.217042	0.828207	0.971863	---	0
3614	IMPDH1	inosine monophosphate dehydrogenase 1	1413	61	26	13	0.834739	0.404008	0.79509	1	-0.231853	0.816687	---	6	-0.390258	0.696406	0.941704	5	0.0103762	0.991723	0.998301	---	0
3615	IMPDH2	inosine monophosphate dehydrogenase 2	1413	90	26	28	-0.448136	0.654125	0.911547	0	NA	NA	---	9	0.602402	0.547004	0.896811	6	-0.609249	0.542458	0.897212	---	0
3619	INCENP	inner centromere protein	1413	96	45	27	3.40192	0.000688105	0.0349462	3	2.9679	0.00304961	0.0893868	9	-0.366516	0.714036	0.946056	3	2.02193	0.0433742	0.392727	499	1
3620	IDO1	indoleamine 2,3-dioxygenase 1	1406	115	50	30	0.901192	0.367643	0.769424	4	0.542805	0.587352	0.901424	6	-1.35012	0.177199	0.648193	12	1.38221	0.16713	0.668742	---	0
3621	ING1	inhibitor of growth family member 1	1413	57	19	15	0.358545	0.71999	0.936236	0	NA	NA	---	6	0.718453	0.472598	0.865175	4	-0.759103	0.447919	0.866773	---	1
3622	ING2	inhibitor of growth family member 2	1413	44	16	15	-0.322638	0.747018	0.943953	0	NA	NA	---	3	1.18012	0.238152	0.7138	2	-1.04266	0.297286	---	---	0
3624	INHBA	inhibin subunit beta A	1412	70	28	21	0.764375	0.444773	0.820609	0	NA	NA	---	5	1.01641	0.309613	0.774487	3	-0.135408	0.892309	0.984447	---	0
3625	INHBB	inhibin subunit beta B	1413	59	23	20	0.0437608	0.965101	0.998606	0	NA	NA	---	3	0.638871	0.523012	0.889455	1	2.26799	0.0234819	---	---	0
3626	INHBC	inhibin subunit beta C	1404	95	40	18	1.57249	0.116066	0.506627	3	0.604561	0.54557	0.880037	10	1.86231	0.0627716	0.448792	10	1.23374	0.217511	0.729376	---	1
3627	CXCL10	C-X-C motif chemokine ligand 10	1412	49	13	21	1.61728	0.106045	0.489018	1	1.06017	0.289251	---	3	-0.173635	0.862178	0.978013	3	1.63726	0.101802	0.562398	---	0
3628	INPP1	inositol polyphosphate-1-phosphatase	1413	58	14	21	-0.562703	0.573728	0.883834	2	1.66934	0.0952746	---	8	-0.402809	0.68715	0.93843	7	0.22031	0.825662	0.971348	---	-1
3631	INPP4A	inositol polyphosphate-4-phosphatase type I A	1413	58	15	19	-0.0718752	0.942712	0.993212	7	0.156519	0.875646	0.973763	6	-0.599253	0.549101	0.898031	4	0.432289	0.665598	0.939281	---	0
3632	INPP5A	inositol polyphosphate-5-phosphatase A	1413	61	24	21	-0.227262	0.820254	0.964574	3	-0.993348	0.320713	0.774337	1	2.74601	0.00611008	---	8	-1.00743	0.313905	0.801512	---	0
3633	INPP5B	inositol polyphosphate-5-phosphatase B	1413	62	26	15	1.63782	0.101685	0.481862	3	1.33622	0.181694	0.640001	8	-0.0877725	0.93007	0.990334	5	0.137078	0.890989	0.984349	---	0
3635	INPP5D	inositol polyphosphate-5-phosphatase D	1413	56	14	25	-1.60409	0.10892	0.493722	6	0.386311	0.699325	0.927569	1	-1.57198	0.116183	---	5	-2.35687	0.0185676	0.265301	---	0
3636	INPPL1	inositol polyphosphate phosphatase like 1	1413	95	36	39	-1.22584	0.220467	0.646863	2	-2.15063	0.031677	---	9	-0.58726	0.557124	0.898847	7	-0.831311	0.405941	0.849584	---	0
3641	INSL4	insulin like 4	1397	74	15	8	-0.59358	0.55289	0.873256	0	NA	NA	---	3	1.41327	0.157801	0.626538	1	-0.241667	0.809074	---	---	1
3642	INSM1	INSM transcriptional repressor 1	1413	70	17	12	0.45694	0.647785	0.910272	0	NA	NA	---	5	-1.73928	0.0822059	0.498788	7	2.22439	0.0262819	0.318894	---	0
3643	INSR	insulin receptor	1413	100	37	35	2.31249	0.0208961	0.235657	9	0.228191	0.819531	0.96025	5	2.52252	0.0117625	0.200751	8	0.33512	0.737585	0.952409	---	0
3646	EIF3E	eukaryotic translation initiation factor 3 subunit E	1413	76	31	24	-0.0427125	0.965937	0.998333	12	-0.376277	0.706768	0.927869	5	0.602065	0.547229	0.89681	9	-0.272438	0.785326	0.964797	---	0
3654	IRAK1	interleukin 1 receptor associated kinase 1	1413	43	21	11	-0.473493	0.635935	0.906742	1	-2.88949	0.0039183	---	2	-2.19369	0.0284223	---	3	0.363388	0.71637	0.948514	---	---
3655	ITGA6	integrin subunit alpha 6	1413	48	17	13	1.30894	0.19077	0.615399	2	0.856166	0.392053	---	4	0.0616201	0.950874	0.994929	1	-0.0395818	0.968432	---	---	0
3658	IREB2	iron responsive element binding protein 2	1413	101	40	31	1.26183	0.207221	0.633272	0	NA	NA	---	3	2.22281	0.0263884	0.306676	4	1.67303	0.0945462	0.548076	---	0
3659	IRF1	interferon regulatory factor 1	1413	36	10	15	1.04748	0.295058	0.713677	2	1.13152	0.258029	---	4	1.0265	0.304834	0.772724	2	1.6588	0.0973808	---	---	0
3660	IRF2	interferon regulatory factor 2	1413	46	8	24	-1.27939	0.200973	0.626958	3	0.0344006	0.972563	0.995078	4	0.0315686	0.974821	0.997275	3	0.377617	0.705773	0.945236	---	-1
3661	IRF3	interferon regulatory factor 3	1413	69	21	24	1.03893	0.299019	0.719201	0	NA	NA	---	6	-0.490301	0.623998	0.922408	7	1.4487	0.147648	0.644574	---	1
3662	IRF4	interferon regulatory factor 4	1405	43	19	10	-0.0239032	0.980933	1.00143	1	-0.262084	0.793296	---	2	0.340351	0.733644	---	5	0.514379	0.607069	0.919927	---	1
3663	IRF5	interferon regulatory factor 5	1413	70	24	26	0.0052501	0.995812	1.0046	0	NA	NA	---	5	1.48462	0.137871	0.602686	5	-0.607078	0.543898	0.897117	---	0
3664	IRF6	interferon regulatory factor 6	1410	46	19	9	1.4222	0.155192	0.571431	0	NA	NA	---	5	0.454622	0.649452	0.930895	2	1.99774	0.0459397	---	---	0
3665	IRF7	interferon regulatory factor 7	1413	78	29	27	1.26203	0.207149	0.633301	0	NA	NA	---	6	-0.0011558	0.999078	1.00008	5	1.73025	0.0838072	0.528223	---	0
3667	IRS1	insulin receptor substrate 1	1413	65	22	19	1.49831	0.134278	0.538473	7	1.70305	0.0887821	0.489513	4	0.431211	0.666382	0.934201	3	1.88918	0.0590752	0.458378	---	0
3669	ISG20	interferon stimulated exonuclease gene 20	1413	43	17	14	-0.736046	0.461827	0.830922	0	NA	NA	---	5	-0.548518	0.583424	0.908165	3	0.0927074	0.926149	0.992196	---	0
3671	ISLR	immunoglobulin superfamily containing leucine rich repeat	1413	48	15	19	-0.996506	0.319177	0.734831	0	NA	NA	---	0	NA	NA	---	3	-0.408051	0.683299	0.941539	---	0
3672	ITGA1	integrin subunit alpha 1	1413	71	27	31	-0.0964714	0.92316	0.9873	6	0.495453	0.620358	0.911287	6	-1.10882	0.267698	0.742728	0	NA	NA	---	---	0
3673	ITGA2	integrin subunit alpha 2	1413	71	21	26	0.399182	0.68982	0.92385	1	0.325582	0.744789	---	3	0.299311	0.764747	0.958099	6	0.0266088	0.978776	0.997582	---	0
3674	ITGA2B	integrin subunit alpha 2b	1413	74	32	23	1.485	0.13777	0.544555	1	0.385408	0.699994	---	5	1.08039	0.280157	0.754517	5	0.918962	0.358274	0.826437	---	0
3675	ITGA3	integrin subunit alpha 3	1413	85	34	33	0.383672	0.70128	0.929282	4	0.770131	0.441353	0.839803	10	0.537682	0.590882	0.911344	10	-0.58092	0.561388	0.904316	---	0
3676	ITGA4	integrin subunit alpha 4	1413	52	11	24	-0.488447	0.62531	0.903356	5	0.736882	0.461318	0.841288	4	-0.0441955	0.964755	0.996449	1	-0.102039	0.918741	---	---	0
3678	ITGA5	integrin subunit alpha 5	1413	69	22	22	-0.243521	0.807637	0.961011	2	0.11506	0.908414	---	6	-0.697656	0.485509	0.872368	7	0.338096	0.735342	0.951974	---	0
3679	ITGA7	integrin subunit alpha 7	1413	83	32	25	0.912702	0.361557	0.765403	3	-0.225548	0.821586	0.960469	7	1.13283	0.257479	0.730491	6	1.14882	0.250827	0.758938	---	0
3680	ITGA9	integrin subunit alpha 9	1413	46	18	15	1.99722	0.0459958	0.341572	9	1.6107	0.107472	0.521415	2	0.527017	0.598266	---	4	-0.483268	0.628981	0.926318	---	0
3682	ITGAE	integrin subunit alpha E	1413	69	26	20	0.315591	0.752361	0.945673	3	0.0530631	0.957689	0.992971	9	1.3847	0.166367	0.635825	8	-1.79756	0.0724635	0.494982	---	0
3683	ITGAL	integrin subunit alpha L	1413	76	22	32	-0.0537928	0.957108	0.996412	7	0.235803	0.81362	0.957091	1	-1.4197	0.155919	---	6	0.949996	0.342279	0.82032	---	0
3684	ITGAM	integrin subunit alpha M	1413	67	20	21	1.04426	0.296545	0.715257	3	1.1089	0.267663	0.737541	7	1.29987	0.193859	0.667251	5	0.703141	0.482085	0.881653	---	0
3685	ITGAV	integrin subunit alpha V	1413	53	20	19	-1.40683	0.159702	0.577162	9	-1.90945	0.0564094	0.417135	3	-0.0169176	0.986505	0.998625	2	-0.644025	0.519665	---	---	0
3687	ITGAX	integrin subunit alpha X	1413	67	20	28	-0.285581	0.775242	0.952942	1	-0.809099	0.418596	---	5	0.82275	0.410791	0.835214	8	0.220337	0.825641	0.971419	---	0
3688	ITGB1	integrin subunit beta 1	1413	53	19	9	1.2917	0.196673	0.620315	6	-0.261196	0.79398	0.950792	6	0.926632	0.354278	0.798294	2	-0.111386	0.911326	---	---	0
3689	ITGB2	integrin subunit beta 2	1413	69	17	25	0.130669	0.896056	0.982613	3	-0.53236	0.594562	0.902936	2	1.56464	0.117896	---	3	0.975142	0.329659	0.811823	---	0
3690	ITGB3	integrin subunit beta 3	1413	75	30	25	2.43505	0.0150146	0.194799	4	2.48911	0.0129221	0.211273	6	2.0604	0.0395457	0.368815	8	-1.72036	0.0855897	0.531357	---	1
3691	ITGB4	integrin subunit beta 4	1413	104	29	35	-1.01985	0.307978	0.727267	7	-0.52833	0.597354	0.904505	11	-1.43296	0.152095	0.622074	10	-0.684277	0.493914	0.882552	---	0
3692	EIF6	eukaryotic translation initiation factor 6	1413	78	37	19	1.92362	0.0546062	0.367669	0	NA	NA	---	3	2.86434	0.00424141	0.116488	7	-0.0489054	0.961002	0.997618	---	0
3693	ITGB5	integrin subunit beta 5	1413	64	18	22	-0.913126	0.361334	0.765246	8	-0.434696	0.663851	0.913946	4	-0.918191	0.358678	0.801707	6	-0.719145	0.472172	0.8799	---	0
3694	ITGB6	integrin subunit beta 6	1410	67	20	13	-0.620673	0.534916	0.864682	5	0.867077	0.386049	0.811852	4	-0.37827	0.705288	0.944627	2	-0.223491	0.823186	---	---	0
3695	ITGB7	integrin subunit beta 7	1412	87	29	33	0.649163	0.51634	0.85801	1	0.38262	0.70206	---	10	0.372798	0.709356	0.944885	3	-0.483467	0.62884	0.926338	---	0
3696	ITGB8	integrin subunit beta 8	1413	63	20	23	-0.490869	0.623596	0.903331	1	1.34516	0.178794	---	3	-0.540961	0.588621	0.910442	2	-0.497212	0.619118	---	---	0
3697	ITIH1	inter-alpha-trypsin inhibitor heavy chain 1	1404	61	9	14	-0.0678771	0.945893	0.994054	1	-0.257811	0.796591	---	4	-1.08704	0.27721	0.75286	10	1.20735	0.227505	0.74092	---	0
3698	ITIH2	inter-alpha-trypsin inhibitor heavy chain 2	1413	45	5	13	-1.83488	0.0667358	0.402632	1	-0.479551	0.631622	---	2	-0.790259	0.429511	---	3	0.101552	0.919127	0.990605	---	0
3699	ITIH3	inter-alpha-trypsin inhibitor heavy chain 3	1411	61	13	23	-1.01408	0.310719	0.728613	0	NA	NA	---	3	-1.1566	0.247634	0.723699	10	-0.514039	0.607306	0.919938	---	-1
3700	ITIH4	inter-alpha-trypsin inhibitor heavy chain family member 4	1413	61	13	26	-1.34787	0.177919	0.598059	2	-0.0198575	0.98416	---	9	-0.317096	0.751218	0.956496	2	-0.590198	0.555154	---	---	0
3703	STT3A	STT3A, catalytic subunit of the oligosaccharyltransferase complex	1413	49	17	16	-0.748278	0.454419	0.827234	1	-0.221886	0.824435	---	3	0.786223	0.43187	0.846106	0	NA	NA	---	---	0
3704	ITPA	inosine triphosphatase	1413	64	23	17	-0.2146	0.830111	0.966303	0	NA	NA	---	1	-1.27606	0.202147	---	5	-0.254806	0.79891	0.96917	---	0
3705	ITPK1	inositol-tetrakisphosphate 1-kinase	1413	56	26	17	0.314604	0.753109	0.945459	3	1.41569	0.15709	0.609086	4	-0.936256	0.349304	0.795943	2	2.1639	0.0306411	---	---	0
3707	ITPKB	inositol-trisphosphate 3-kinase B	1413	51	15	18	-0.73444	0.462804	0.831034	0	NA	NA	---	2	-1.09362	0.27431	---	6	-1.05871	0.289914	0.783828	---	0
3708	ITPR1	inositol 1,4,5-trisphosphate receptor type 1	1413	58	19	16	2.04894	0.040655	0.327424	11	1.33694	0.181461	0.63958	6	1.66852	0.0954372	0.531556	5	0.881185	0.378369	0.835647	---	0
3709	ITPR2	inositol 1,4,5-trisphosphate receptor type 2	1413	95	33	30	0.33244	0.739607	0.941756	45	0.382877	0.70187	0.928332	5	-0.646765	0.517891	0.888971	13	-0.211151	0.832801	0.972398	---	0
3710	ITPR3	inositol 1,4,5-trisphosphate receptor type 3	1413	134	52	46	-0.673994	0.500427	0.85061	2	-1.97703	0.0482351	---	6	-0.194919	0.845484	0.973497	3	0.0606993	0.951607	0.997453	---	0
3712	IVD	isovaleryl-CoA dehydrogenase	1413	72	24	18	1.1894	0.234483	0.658335	1	-0.998876	0.318028	---	5	0.946035	0.344295	0.796377	2	1.66842	0.0954575	---	---	0
3713	IVL	involucrin	1397	85	16	22	-0.508954	0.610866	0.900694	1	-0.558488	0.576602	---	4	0.88082	0.378569	0.815794	4	-0.980573	0.326976	0.809705	---	0
3716	JAK1	Janus kinase 1	1413	54	12	22	-2.49041	0.0128753	0.180219	9	-1.66048	0.0970422	0.50364	4	0.0515023	0.958933	0.996119	3	-1.30584	0.191824	0.698536	---	0
3717	JAK2	Janus kinase 2	1413	76	27	29	0.049532	0.960502	0.996586	5	0.615514	0.538316	0.875324	3	0.572643	0.566979	0.900278	3	-1.60376	0.108993	0.576869	---	0
3718	JAK3	Janus kinase 3	1413	88	28	33	0.721148	0.470939	0.835344	1	2.19194	0.0285489	---	6	-1.1164	0.264443	0.739365	7	0.489598	0.624496	0.92471	---	0
3720	JARID2	jumonji and AT-rich interaction domain containing 2	1413	74	22	27	0.75431	0.450791	0.824713	14	-0.0469944	0.962524	0.995066	7	-0.0245643	0.980406	0.997948	3	0.216273	0.828806	0.971615	---	0
3725	JUN	Jun proto-oncogene, AP-1 transcription factor subunit	1413	55	16	27	-2.191	0.0286172	0.275449	0	NA	NA	---	4	-1.83013	0.0674436	0.462012	4	-1.46006	0.1445	0.638739	---	0
3726	JUNB	JunB proto-oncogene, AP-1 transcription factor subunit	1413	109	35	41	-0.22185	0.824463	0.965553	0	NA	NA	---	10	0.544122	0.586445	0.909903	8	1.20743	0.22747	0.741007	---	0
3727	JUND	JunD proto-oncogene, AP-1 transcription factor subunit	1413	99	34	29	0.255754	0.798179	0.959219	0	NA	NA	---	4	0.168785	0.86599	0.978436	3	-0.519503	0.603492	0.919505	---	0
3728	JUP	junction plakoglobin	1413	115	42	40	-0.649838	0.515904	0.857932	1	2.60091	0.00939601	---	8	-0.986439	0.324089	0.785373	10	1.1036	0.269959	0.774598	---	0
3730	ANOS1	anosmin 1	1413	48	18	16	0.34343	0.731327	0.938411	5	1.82534	0.0681631	0.448892	0	NA	NA	---	2	0.292066	0.77028	---	---	---
3732	CD82	CD82 molecule	1413	40	17	13	1.07501	0.282558	0.702142	4	0.0618071	0.950725	0.991018	4	0.292281	0.770115	0.960092	1	0.0517079	0.958769	---	---	0
3735	KARS1	lysyl-tRNA synthetase	1413	61	26	22	0.801597	0.422923	0.804424	0	NA	NA	---	6	0.478413	0.632432	0.925258	4	0.20172	0.840165	0.972755	---	1
3758	KCNJ1	potassium voltage-gated channel subfamily J member 1	1401	53	20	8	0.411051	0.681099	0.919909	1	0.0436111	0.965221	---	3	-0.338249	0.735227	0.951344	5	-0.302216	0.762533	0.9578	---	0
3766	KCNJ10	potassium voltage-gated channel subfamily J member 10	1411	71	19	23	-0.120968	0.903734	0.984112	1	0.49878	0.618013	---	5	-0.114843	0.908586	0.987077	3	0.893323	0.371838	0.831486	---	0
3772	KCNJ15	potassium voltage-gated channel subfamily J member 15	1409	95	28	27	1.69918	0.08951	0.456992	8	1.65356	0.0984425	0.505344	3	0.0184461	0.985286	0.998491	5	1.11161	0.2665	0.772064	---	0
3773	KCNJ16	potassium voltage-gated channel subfamily J member 16	1413	77	20	20	-0.650741	0.515321	0.857332	0	NA	NA	---	7	-0.364791	0.715323	0.946501	4	0.179607	0.857487	0.977516	---	0
3775	KCNK1	potassium two pore domain channel subfamily K member 1	1413	63	19	22	0.782233	0.434211	0.812481	3	-0.571658	0.567646	0.894478	3	1.60138	0.109519	0.554416	5	-0.0214801	0.982866	0.997764	---	0
3778	KCNMA1	potassium calcium-activated channel subfamily M alpha 1	1413	38	17	13	-0.959681	0.337382	0.746895	11	-0.445911	0.655731	0.918641	4	-0.320234	0.748839	0.955809	0	NA	NA	---	---	0
3779	KCNMB1	potassium calcium-activated channel subfamily M regulatory beta subunit 1	1413	63	15	28	-0.97992	0.327296	0.73995	0	NA	NA	---	6	0.88993	0.373657	0.811208	3	1.16436	0.244475	0.753605	---	-1
3781	KCNN2	potassium calcium-activated channel subfamily N member 2	1412	51	13	17	-1.05368	0.292214	0.711481	10	-0.638804	0.523055	0.870016	4	-0.230766	0.817531	0.967992	6	0.971967	0.331235	0.812367	---	0
3783	KCNN4	potassium calcium-activated channel subfamily N member 4	1409	96	34	26	-1.18295	0.23703	0.661876	0	NA	NA	---	5	-2.07565	0.0381097	0.363075	8	-0.436315	0.662676	0.937696	---	0
3784	KCNQ1	potassium voltage-gated channel subfamily Q member 1	1413	63	22	19	1.2889	0.197645	0.621855	3	0.687864	0.491653	0.853416	3	1.68291	0.0926157	0.525145	2	0.73442	0.462816	---	---	-1
3795	KHK	ketohexokinase	1413	66	28	19	-1.17314	0.240938	0.666758	2	-1.04673	0.295404	---	4	-3.24741	0.00119228	0.0537516	6	-0.139689	0.888926	0.984793	1071	0
3796	KIF2A	kinesin family member 2A	1413	34	10	13	0.45738	0.647469	0.910159	7	0.400073	0.689164	0.923402	4	-1.37886	0.168159	0.635959	2	-0.100756	0.919759	---	---	0
3797	KIF3C	kinesin family member 3C	1413	59	23	17	1.00607	0.314555	0.731717	3	0.689735	0.490476	0.85268	6	1.39492	0.163263	0.632666	7	-1.03238	0.302074	0.792052	---	0
3798	KIF5A	kinesin family member 5A	1413	95	35	16	1.09649	0.273056	0.695891	5	0.240368	0.81008	0.955709	10	-0.753605	0.451214	0.856611	11	0.607903	0.543351	0.897327	---	1
3799	KIF5B	kinesin family member 5B	1413	73	27	24	0.541019	0.588581	0.890805	2	1.45886	0.14483	---	4	0.660827	0.508832	0.885638	5	-0.637116	0.524154	0.891158	---	0
3800	KIF5C	kinesin family member 5C	1413	48	13	15	0.570581	0.568375	0.881393	4	0.950276	0.342137	0.788699	4	-0.119127	0.905192	0.986709	3	0.575466	0.565069	0.906591	---	0
3801	KIFC3	kinesin family member C3	1413	67	25	25	-0.716986	0.473503	0.837294	6	0.707055	0.47965	0.845554	7	-1.44582	0.148452	0.616247	4	0.606058	0.544575	0.896877	---	0
3812	KIR3DL2	killer cell immunoglobulin like receptor, three Ig domains and long cytoplasmic tail 2	1397	119	28	10	-0.47748	0.633096	0.905873	1	-0.292582	0.769886	---	9	-0.25906	0.795628	0.962666	3	-0.884903	0.376363	0.835062	---	0
3815	KIT	KIT proto-oncogene receptor tyrosine kinase	1413	77	26	25	-1.70204	0.0889703	0.456198	6	0.241249	0.809398	0.955302	8	-1.44471	0.148764	0.616258	4	-0.178535	0.858329	0.977639	---	0
3816	KLK1	kallikrein 1	1399	66	11	13	-2.58239	0.00991414	0.157961	0	NA	NA	---	6	-1.9289	0.0539482	0.422636	7	-0.692443	0.488776	0.881384	---	0
3818	KLKB1	kallikrein B1	1411	81	18	37	0.0655951	0.94771	0.994879	1	0.493239	0.621922	---	11	-0.50816	0.611422	0.916864	6	2.93289	0.00341313	0.101279	---	0
3827	KNG1	kininogen 1	1397	74	16	9	1.07954	0.280536	0.700501	8	0.905927	0.365133	0.799674	14	0.705839	0.480407	0.869215	6	-0.14502	0.884716	0.984131	---	0
3831	KLC1	kinesin light chain 1	1413	67	25	20	0.737139	0.461162	0.830209	6	1.35334	0.176165	0.634756	6	1.74231	0.0816743	0.497331	5	-1.47646	0.140046	0.630919	---	0
3832	KIF11	kinesin family member 11	1413	75	30	22	-0.681548	0.495638	0.848448	4	-0.386919	0.698875	0.927625	4	0.946353	0.344133	0.796928	7	0.0644226	0.948643	0.996786	---	0
3833	KIFC1	kinesin family member C1	1413	209	73	65	0.123483	0.901743	0.984096	0	NA	NA	---	4	0.66508	0.506109	0.885154	6	-0.750332	0.453181	0.87091	---	0
3835	KIF22	kinesin family member 22	1413	76	35	18	1.66995	0.0951535	0.470254	1	1.75267	0.0798791	---	5	-0.423748	0.671815	0.935234	7	2.07143	0.0385019	0.372828	---	0
3836	KPNA1	karyopherin subunit alpha 1	1413	56	19	18	-1.05118	0.293357	0.71224	4	-0.398041	0.690661	0.924313	3	-2.17836	0.0295465	0.322957	5	-0.188517	0.850499	0.975299	---	0
3837	KPNB1	karyopherin subunit beta 1	1413	82	38	24	0.63299	0.526844	0.861921	3	0.725891	0.468027	0.844808	5	0.408334	0.683091	0.936848	7	0.42038	0.674273	0.93925	---	0
3838	KPNA2	karyopherin subunit alpha 2	1413	67	37	11	1.51885	0.129028	0.531925	0	NA	NA	---	7	0.0767187	0.938858	0.992526	5	-2.38235	0.0173361	0.255942	---	0
3839	KPNA3	karyopherin subunit alpha 3	1413	70	36	17	1.28146	0.200247	0.625452	3	1.15806	0.247039	0.719248	2	-0.584287	0.559122	---	4	0.867455	0.385842	0.839316	---	0
3840	KPNA4	karyopherin subunit alpha 4	1413	65	25	14	-0.107064	0.914754	0.985753	3	-0.421373	0.673548	0.917693	1	-0.452019	0.651325	---	8	0.233321	0.815547	0.970496	---	0
3841	KPNA5	karyopherin subunit alpha 5	1413	58	24	22	1.87013	0.0616748	0.387703	2	-0.41381	0.679077	---	4	1.5683	0.117039	0.571418	1	-0.0335748	0.973221	---	---	0
3842	TNPO1	transportin 1	1413	34	12	10	1.54043	0.123683	0.523162	3	1.34351	0.179327	0.637218	3	1.45511	0.145864	0.614253	5	0.214495	0.830192	0.971814	---	0
3843	IPO5	importin 5	1413	61	30	13	0.543536	0.586848	0.890014	4	-1.15365	0.248841	0.722264	4	1.21855	0.223221	0.698851	7	1.20938	0.22672	0.740579	---	0
3845	KRAS	KRAS proto-oncogene, GTPase	1413	79	41	15	4.14752	3.56382e-05	0.00413698	2	5.17599	2.59831e-07	---	16	4.98368	7.01948e-07	0.00021503	9	4.29057	1.90496e-05	0.00292778	5	0
3848	KRT1	keratin 1	1397	86	21	15	0.434747	0.663814	0.914566	0	NA	NA	---	4	-0.153365	0.878133	0.980472	3	0.451485	0.651711	0.933196	---	0
3849	KRT2	keratin 2	1397	87	23	12	1.79276	0.0732309	0.419989	0	NA	NA	---	5	1.58388	0.11345	0.563569	3	0.316102	0.751973	0.955448	---	0
3851	KRT4	keratin 4	1397	86	26	16	-0.190921	0.848616	0.970646	1	1.08588	0.277722	---	6	-0.446524	0.655289	0.931881	5	-0.555845	0.578407	0.911881	---	0
3852	KRT5	keratin 5	1401	88	27	17	-0.326952	0.743754	0.942915	1	-0.286568	0.774486	---	3	-0.474433	0.635266	0.92623	7	-0.561973	0.574225	0.911039	---	0
3853	KRT6A	keratin 6A	1397	93	23	19	-0.92748	0.35384	0.760007	2	0.251904	0.801152	---	4	-1.91037	0.0562931	0.431388	9	-0.498466	0.618235	0.924231	---	0
3854	KRT6B	keratin 6B	1397	92	19	16	-0.74518	0.45629	0.827809	0	NA	NA	---	6	-2.2132	0.0270469	0.309511	9	0.231764	0.816756	0.970682	---	0
3855	KRT7	keratin 7	1406	82	30	18	0.578999	0.562684	0.87919	0	NA	NA	---	5	0.884658	0.376494	0.813966	8	1.10706	0.268459	0.774558	---	0
3856	KRT8	keratin 8	1412	63	20	18	0.0815926	0.934982	0.99102	2	-0.465458	0.641676	---	5	-0.233345	0.815528	0.967635	5	-0.773538	0.439335	0.865388	---	0
3857	KRT9	keratin 9	1399	105	18	10	0.640948	0.521663	0.860189	0	NA	NA	---	6	0.181156	0.856272	0.976413	5	0.504171	0.614222	0.922256	---	0
3858	KRT10	keratin 10	1413	115	48	34	0.0446209	0.964416	0.998767	0	NA	NA	---	11	-0.883317	0.377217	0.814351	10	0.975797	0.329334	0.811856	---	0
3859	KRT12	keratin 12	1397	110	25	16	-0.0546556	0.956421	0.996368	1	-0.980717	0.326904	---	8	0.0633296	0.949513	0.994899	11	0.0953605	0.924042	0.991091	---	1
3860	KRT13	keratin 13	1397	108	25	10	-0.354434	0.723068	0.93716	1	-0.155855	0.87617	---	6	-0.656451	0.511644	0.886142	7	-0.0486396	0.961214	0.997492	---	0
3861	KRT14	keratin 14	1401	104	26	14	0.0450006	0.964113	0.998521	2	-0.0559869	0.95536	---	6	-0.442157	0.658445	0.932153	4	-0.789304	0.43007	0.862585	---	0
3866	KRT15	keratin 15	1407	106	31	24	-0.704987	0.480936	0.841952	0	NA	NA	---	6	-0.632106	0.527422	0.889987	7	1.00044	0.317274	0.802592	---	0
3868	KRT16	keratin 16	1400	107	27	15	-0.137083	0.890985	0.981234	0	NA	NA	---	6	0.436664	0.662424	0.934023	6	-0.54487	0.585931	0.913293	---	0
3872	KRT17	keratin 17	1406	108	33	22	-0.683282	0.494543	0.848266	1	-0.354696	0.722872	---	8	0.27784	0.781177	0.960255	6	-0.408567	0.682921	0.941775	---	0
3875	KRT18	keratin 18	1412	87	26	30	-0.471831	0.637121	0.906926	0	NA	NA	---	7	-0.454586	0.649478	0.93082	8	0.161301	0.87188	0.982248	---	0
3880	KRT19	keratin 19	1413	106	36	27	-0.526469	0.598646	0.894204	2	-1.17631	0.239673	---	5	-0.193427	0.846652	0.973903	5	1.66983	0.0951769	0.549341	---	0
3881	KRT31	keratin 31	1402	111	26	4	0.972198	0.331122	0.742836	1	-0.273837	0.784251	---	8	0.248441	0.80383	0.964193	4	1.84917	0.0646464	0.475741	---	0
3884	KRT33B	keratin 33B	1401	112	18	7	0.613802	0.539447	0.866201	1	-0.461285	0.644666	---	7	-0.0820539	0.934616	0.991991	4	0.978862	0.327819	0.809787	---	0
3885	KRT34	keratin 34	1399	109	23	8	1.83922	0.0660969	0.401128	0	NA	NA	---	8	0.141329	0.887631	0.983631	3	-0.123991	0.901341	0.986603	---	0
3887	KRT81	keratin 81	1397	90	20	13	0.823313	0.410473	0.797946	1	0.016081	0.987172	---	4	1.80631	0.0710879	0.472088	8	0.983813	0.32538	0.809433	---	0
3889	KRT83	keratin 83	1400	90	17	14	0.436999	0.662181	0.914437	0	NA	NA	---	8	0.172034	0.863436	0.977955	8	1.11429	0.26535	0.771342	---	0
3890	KRT84	keratin 84	1397	89	15	3	-1.56806	0.117096	0.509254	0	NA	NA	---	9	-1.26451	0.206262	0.679594	5	-0.771663	0.440446	0.86516	---	1
3891	KRT85	keratin 85	1397	91	10	19	-0.609805	0.542091	0.867021	0	NA	NA	---	10	-0.670576	0.502603	0.883159	8	-0.554229	0.579512	0.911226	---	0
3892	KRT86	keratin 86	1404	84	21	19	0.266572	0.789838	0.957318	6	-0.351135	0.725541	0.933663	4	1.93836	0.0527819	0.418437	8	-0.0544918	0.956551	0.998097	---	0
3895	KTN1	kinectin 1	1413	40	11	12	0.742381	0.457982	0.828445	2	-0.0347919	0.972251	---	2	1.86987	0.0617118	---	4	-0.608805	0.542753	0.89708	---	0
3897	L1CAM	L1 cell adhesion molecule	1413	45	8	14	-0.814096	0.415729	0.800603	1	-0.148019	0.882349	---	5	-0.81065	0.417705	0.83885	1	2.29629	0.0218069	---	---	---
3898	LAD1	ladinin 1	1400	69	17	23	-0.00390564	0.996884	1.00476	1	-1.00461	0.315262	---	6	0.186971	0.851711	0.975215	2	0.172182	0.86332	---	---	0
3899	AFF3	AF4/FMR2 family member 3	1413	50	12	19	0.567805	0.570259	0.882011	13	1.80575	0.0711728	0.455458	0	NA	NA	---	6	0.548292	0.583579	0.912594	---	0
3903	LAIR1	leukocyte associated immunoglobulin like receptor 1	1413	126	36	50	-0.851187	0.394812	0.789062	0	NA	NA	---	8	0.549373	0.582837	0.908317	20	-0.861613	0.389049	0.841254	---	0
3906	LALBA	lactalbumin alpha	1351	78	15	3	-1.41663	0.156824	0.574153	0	NA	NA	---	6	-1.47271	0.141065	0.607754	14	-0.566468	0.571171	0.909443	---	1
3908	LAMA2	laminin subunit alpha 2	1413	41	12	21	0.568305	0.569919	0.881839	13	0.788758	0.430388	0.83466	5	0.73616	0.461757	0.860223	2	-1.16406	0.244599	---	---	0
3909	LAMA3	laminin subunit alpha 3	1413	95	32	30	2.80799	0.00505465	0.109298	16	0.277027	0.781801	0.947034	6	2.85089	0.00442393	0.118239	4	2.87703	0.00407549	0.113357	---	0
3910	LAMA4	laminin subunit alpha 4	1413	43	8	13	0.131305	0.895553	0.982619	2	0.429928	0.667315	---	0	NA	NA	---	3	0.357042	0.721114	0.950073	---	0
3911	LAMA5	laminin subunit alpha 5	1413	96	40	28	3.14842	0.00167637	0.0580303	7	1.44401	0.148961	0.59553	4	1.8224	0.0686079	0.464133	9	3.3197	0.000924428	0.0461752	112	0
3912	LAMB1	laminin subunit beta 1	1413	55	27	15	3.41844	0.00064798	0.0333472	1	-0.418198	0.675867	---	6	3.68863	0.000234137	0.017704	4	1.77899	0.0754602	0.501729	32	0
3913	LAMB2	laminin subunit beta 2	1413	92	33	34	1.96415	0.049711	0.353193	1	0.821631	0.411427	---	7	-0.0654404	0.947833	0.99532	8	0.924901	0.355178	0.82437	---	0
3914	LAMB3	laminin subunit beta 3	1412	46	16	17	0.126564	0.899304	0.983242	1	-0.802175	0.422589	---	2	0.777894	0.436764	---	2	0.867305	0.385924	---	---	0
3915	LAMC1	laminin subunit gamma 1	1413	61	22	15	2.53228	0.0114413	0.16936	5	0.92833	0.353397	0.79553	7	2.26613	0.023596	0.291824	5	0.873819	0.382368	0.83784	---	1
3916	LAMP1	lysosomal associated membrane protein 1	1413	99	43	28	2.3632	0.0182544	0.217126	2	0.580352	0.561771	---	3	2.97327	0.00299711	0.09523	9	3.07669	0.00213392	0.079693	270	0
3918	LAMC2	laminin subunit gamma 2	1405	60	22	16	0.80697	0.419822	0.802183	5	0.603047	0.546576	0.880907	3	-0.241692	0.809055	0.966095	6	0.876387	0.380972	0.837383	---	0
3920	LAMP2	lysosomal associated membrane protein 2	1413	41	22	10	0.805782	0.420506	0.802396	0	NA	NA	---	1	1.23698	0.216304	---	3	-1.51742	0.129388	0.614785	---	---
3921	RPSA	ribosomal protein SA	1374	43	19	13	1.64791	0.0996023	0.478011	1	1.15981	0.246329	---	3	-0.537419	0.591066	0.911157	8	0.640522	0.521941	0.890047	---	0
3925	STMN1	stathmin 1	1413	77	36	23	1.86847	0.0619063	0.388683	2	-0.344324	0.730655	---	5	2.27347	0.0231492	0.289292	2	-0.955324	0.33958	---	---	1
3927	LASP1	LIM and SH3 protein 1	1413	98	40	34	0.0795708	0.93659	0.991023	5	0.00870908	0.993052	1.00066	6	0.0867454	0.930886	0.990673	13	0.920381	0.357533	0.82568	---	0
3929	LBP	lipopolysaccharide binding protein	1397	63	16	9	1.19533	0.232165	0.656361	2	-0.13152	0.895384	---	6	1.5313	0.125925	0.587897	7	0.702044	0.48277	0.881964	---	0
3930	LBR	lamin B receptor	1413	58	28	12	1.6571	0.0977253	0.474012	3	-0.106141	0.915486	0.981224	2	2.20594	0.0275509	---	12	0.917595	0.35899	0.82618	---	1
3931	LCAT	lecithin-cholesterol acyltransferase	1413	68	23	27	-1.6184	0.105803	0.488486	0	NA	NA	---	3	-1.46752	0.14246	0.610465	6	0.267787	0.788903	0.965727	---	0
3932	LCK	LCK proto-oncogene, Src family tyrosine kinase	1412	121	36	45	-0.438665	0.660972	0.914158	3	2.25085	0.0245501	0.285175	3	-1.50325	0.133002	0.594234	5	-0.581739	0.560837	0.904521	---	0
3934	LCN2	lipocalin 2	1405	65	24	19	0.604232	0.545788	0.868972	1	-0.36658	0.713988	---	7	-0.0708988	0.943488	0.994079	3	0.615365	0.538415	0.896337	---	0
3936	LCP1	lymphocyte cytosolic protein 1	1413	50	13	21	0.731337	0.464696	0.832592	2	1.51112	0.130984	---	3	0.907379	0.364363	0.806568	3	1.33365	0.182537	0.689432	---	0
3937	LCP2	lymphocyte cytosolic protein 2	1413	67	16	27	-0.760045	0.447356	0.822621	2	-0.932705	0.351134	---	2	0.979513	0.327496	---	3	0.499125	0.61777	0.924342	---	0
3939	LDHA	lactate dehydrogenase A	1413	43	18	9	0.611362	0.54106	0.866717	1	0.0933159	0.925666	---	3	0.808013	0.419221	0.839496	8	0.701543	0.483081	0.881458	---	0
3945	LDHB	lactate dehydrogenase B	1413	72	28	23	0.265232	0.79087	0.957591	12	-1.00779	0.313732	0.767639	5	1.72515	0.0847226	0.507105	10	0.370203	0.711287	0.946594	---	0
3948	LDHC	lactate dehydrogenase C	1411	43	10	6	-0.453229	0.650455	0.910955	2	0.69147	0.489386	---	4	0.27735	0.781553	0.960125	9	-1.40699	0.159652	0.659514	---	0
3949	LDLR	low density lipoprotein receptor	1413	107	39	29	-0.17298	0.862692	0.973975	5	0.112833	0.910179	0.98074	7	0.963577	0.335425	0.791336	22	-0.948738	0.342918	0.821032	---	0
3950	LECT2	leukocyte cell derived chemotaxin 2	1404	46	11	4	0.648021	0.517079	0.858407	1	-0.356463	0.721548	---	3	0.999857	0.317554	0.779819	7	0.469093	0.639077	0.930668	---	0
3952	LEP	leptin	1400	61	15	9	1.17221	0.241314	0.6672	1	1.70571	0.0882868	---	2	-0.502988	0.615053	---	3	0.228721	0.81912	0.970509	---	0
3954	LETM1	leucine zipper and EF-hand containing transmembrane protein 1	1413	96	48	22	2.65717	0.00797004	0.14095	8	0.18325	0.854629	0.968088	5	1.00874	0.313276	0.776334	14	-1.25751	0.208779	0.718383	---	0
3955	LFNG	LFNG O-fucosylpeptide 3-beta-N-acetylglucosaminyltransferase	1413	92	23	37	0.882768	0.377514	0.77578	1	3.13625	0.001747	---	9	-0.912573	0.361625	0.804681	7	1.03683	0.299997	0.79041	---	0
3956	LGALS1	galectin 1	1413	72	30	25	1.01968	0.308058	0.727235	1	2.17134	0.0300739	---	9	0.196628	0.844148	0.973271	11	0.501886	0.615827	0.923394	---	0
3957	LGALS2	galectin 2	1402	71	20	15	-0.863899	0.387793	0.78376	4	0.269362	0.787691	0.949088	10	-0.25972	0.795119	0.962635	9	-0.647423	0.517466	0.889373	---	0
3958	LGALS3	galectin 3	1413	49	15	15	-0.318666	0.750027	0.945588	1	-0.19889	0.842378	---	6	1.28299	0.199708	0.674749	3	-0.59136	0.554375	0.901988	---	0
3959	LGALS3BP	galectin 3 binding protein	1413	68	29	20	0.827431	0.408135	0.797316	1	0.173946	0.861933	---	4	0.0604387	0.951815	0.994519	3	0.710931	0.477246	0.880866	---	0
3960	LGALS4	galectin 4	1413	110	39	22	0.226922	0.820517	0.964444	0	NA	NA	---	11	-0.44408	0.657053	0.931508	15	1.09552	0.273476	0.776695	---	1
3963	LGALS7	galectin 7	1367	89	23	23	-1.07979	0.280427	0.700455	0	NA	NA	---	6	-0.69286	0.488517	0.874484	13	0.0488271	0.961064	0.997596	---	0
3964	LGALS8	galectin 8	1413	56	19	16	-1.72435	0.0848661	0.446574	3	-1.2139	0.22499	0.695883	6	-1.01881	0.308471	0.773086	0	NA	NA	---	---	0
3965	LGALS9	galectin 9	1374	127	34	52	-3.04385	0.00238066	0.0716473	5	-1.98057	0.0478417	0.384432	2	-0.601014	0.547931	---	8	-0.974396	0.330034	0.811911	1122	0
3976	LIF	LIF, interleukin 6 family cytokine	1410	65	29	21	-0.255702	0.798218	0.959192	0	NA	NA	---	6	-0.579812	0.562135	0.898559	6	-0.712804	0.476087	0.880489	---	0
3977	LIFR	LIF receptor alpha	1413	53	22	19	0.795253	0.426602	0.806256	8	0.553254	0.580178	0.90043	3	0.375612	0.707262	0.944624	3	0.646745	0.517904	0.889106	---	0
3978	LIG1	DNA ligase 1	1413	77	34	17	0.0243068	0.980611	1.00183	2	-1.63249	0.102803	---	3	-0.22249	0.823965	0.968317	6	0.171744	0.863663	0.979805	---	0
3980	LIG3	DNA ligase 3	1413	77	44	21	-0.13268	0.894466	0.982474	1	-0.953236	0.340636	---	8	-3.00481	0.00270487	0.0895154	9	2.41878	0.0157	0.243798	1074	0
3981	LIG4	DNA ligase 4	1413	51	18	17	3.96435	7.73265e-05	0.00741518	0	NA	NA	---	4	3.42888	0.000623764	0.035318	3	-0.560221	0.575419	0.910883	368	0
3983	ABLIM1	actin binding LIM protein 1	1413	47	17	16	-0.153386	0.878116	0.978649	17	-1.2012	0.229877	0.703688	2	1.96402	0.0497267	---	2	-2.23891	0.0253189	---	---	0
3984	LIMK1	LIM domain kinase 1	1413	59	21	21	0.553506	0.580006	0.886605	0	NA	NA	---	3	1.04552	0.295964	0.767002	9	1.14241	0.253478	0.762151	---	1
3985	LIMK2	LIM domain kinase 2	1413	74	25	25	0.462781	0.643594	0.908849	3	0.261467	0.793771	0.951146	4	-0.527823	0.597706	0.912912	14	0.312298	0.754861	0.955472	---	0
3987	LIMS1	LIM zinc finger domain containing 1	1413	51	14	21	-0.114961	0.908492	0.984434	2	0.517732	0.604727	---	2	0.874927	0.381764	---	9	-0.827634	0.40802	0.850077	---	0
3988	LIPA	lipase A, lysosomal acid type	1413	60	22	22	0.637628	0.523821	0.860622	6	0.385758	0.699735	0.927026	4	1.30848	0.190927	0.66424	2	0.0957909	0.9237	---	---	0
3990	LIPC	lipase C, hepatic type	1401	51	23	19	0.5608	0.575024	0.884772	5	0.402221	0.687584	0.923471	1	1.34608	0.178497	---	4	1.53587	0.1248	0.606447	---	1
3991	LIPE	lipase E, hormone sensitive type	1413	81	28	25	-1.52357	0.127844	0.529021	1	-0.906001	0.365092	---	6	-1.96608	0.0494877	0.407183	6	-0.805492	0.420673	0.857512	---	0
3992	FADS1	fatty acid desaturase 1	1413	83	26	30	0.0476998	0.961962	0.997631	2	-0.208593	0.834796	---	3	-0.173917	0.861956	0.977855	6	-1.78166	0.075022	0.500203	---	0
3993	LLGL2	LLGL2, scribble cell polarity complex component	1413	100	46	23	2.65521	0.00801611	0.140958	5	3.00345	0.00271692	0.0849151	11	1.63655	0.101951	0.541336	8	2.69668	0.00708774	0.158227	82	0
3995	FADS3	fatty acid desaturase 3	1413	90	36	26	3.93775	8.63139e-05	0.00802771	0	NA	NA	---	7	2.82688	0.00476755	0.122227	6	2.36256	0.018286	0.263477	284	0
3996	LLGL1	LLGL1, scribble cell polarity complex component	1413	71	30	17	1.11508	0.265007	0.690306	1	-1.42228	0.155168	---	5	1.93162	0.0536091	0.421638	8	1.14781	0.251243	0.75943	---	0
3998	LMAN1	lectin, mannose binding 1	1413	44	22	15	-0.232952	0.815833	0.962308	1	-1.48844	0.136862	---	7	1.2217	0.222027	0.698776	1	0.194624	0.845716	---	---	0
4000	LMNA	lamin A/C	1413	86	44	19	2.02735	0.0428161	0.334195	7	1.95133	0.0512175	0.397991	16	0.112018	0.910826	0.987175	11	2.12048	0.0341416	0.355904	---	0
4001	LMNB1	lamin B1	1413	36	16	6	0.926076	0.354567	0.760616	4	-0.715506	0.474416	0.846616	11	1.4206	0.155657	0.626349	1	1.06575	0.286719	---	---	0
4005	LMO2	LIM domain only 2	1413	56	18	26	0.657238	0.511136	0.855347	4	-1.0941	0.274101	0.740844	7	1.07002	0.284794	0.759133	5	0.771863	0.440327	0.865208	---	0
4007	PRICKLE3	prickle planar cell polarity protein 3	1412	45	20	15	-0.205528	0.83719	0.967685	1	-1.74306	0.0815435	---	1	0.295902	0.767349	---	5	0.179863	0.857286	0.977566	---	---
4008	LMO7	LIM domain 7	1413	38	15	11	-0.482163	0.629766	0.904882	9	0.796835	0.425683	0.832096	4	-1.15265	0.249252	0.725764	3	0.275321	0.783111	0.964646	---	0
4010	LMX1B	LIM homeobox transcription factor 1 beta	1402	45	8	6	-0.200447	0.841161	0.968433	4	0.511089	0.60937	0.907399	4	0.120636	0.903997	0.986306	1	-0.694709	0.487354	---	---	0
4012	LNPEP	leucyl and cystinyl aminopeptidase	1413	42	15	13	-0.424188	0.671494	0.915426	6	-2.1765	0.0296856	0.309266	2	0.214121	0.830484	---	6	1.66275	0.0965875	0.553221	---	0
4013	VWA5A	von Willebrand factor A domain containing 5A	1413	52	13	18	0.480851	0.630698	0.905042	2	0.685859	0.492916	---	1	1.27147	0.203775	---	7	0.205954	0.836857	0.972587	---	0
4014	LORICRIN	loricrin	1310	59	15	11	-0.00213688	0.998295	1.00493	0	NA	NA	---	2	-0.763107	0.445539	---	6	0.872441	0.38313	0.838897	---	0
4015	LOX	lysyl oxidase	1413	42	15	13	0.889664	0.3738	0.773191	1	0.22499	0.82202	---	3	0.762995	0.445596	0.852174	1	1.12013	0.26285	---	---	0
4016	LOXL1	lysyl oxidase like 1	1413	44	13	18	-0.0947343	0.92454	0.987954	0	NA	NA	---	2	0.157684	0.874729	---	3	0.925614	0.354807	0.824147	---	0
4017	LOXL2	lysyl oxidase like 2	1413	44	10	12	-0.729246	0.465974	0.833141	5	-1.11374	0.265581	0.735027	3	-0.98195	0.326295	0.78562	6	-0.626154	0.531316	0.893828	---	0
4018	LPA	lipoprotein(a)	1404	78	19	15	0.915683	0.359992	0.764291	6	1.49533	0.135055	0.570155	2	1.38892	0.16508	---	10	0.302236	0.762518	0.957881	---	0
4023	LPL	lipoprotein lipase	1413	46	13	18	-0.371189	0.710553	0.932763	3	-1.03484	0.300921	0.753902	4	1.87592	0.0608748	0.442648	4	-1.73426	0.0830921	0.525928	---	-1
4026	LPP	LIM domain containing preferred translocation partner in lipoma	1413	57	23	14	0.760606	0.447021	0.822495	28	-0.96455	0.334937	0.784572	7	1.45431	0.146085	0.613885	3	-0.396962	0.691456	0.942166	---	0
4033	IRAG2	lymphoid restricted membrane protein	1413	77	22	31	0.288963	0.772653	0.95211	7	1.32376	0.185799	0.643248	12	0.827554	0.408065	0.835072	9	0.708951	0.478473	0.88069	---	0
4034	LRCH4	leucine rich repeats and calponin homology domain containing 4	1413	98	39	34	0.437099	0.662107	0.914418	2	0.996014	0.319416	---	7	1.02624	0.304955	0.772049	5	-0.832553	0.40524	0.848709	---	0
4035	LRP1	LDL receptor related protein 1	1413	111	37	38	0.665381	0.505917	0.853925	11	0.468053	0.63982	0.914467	8	0.214725	0.830013	0.969322	13	2.69145	0.00719935	0.15953	---	0
4036	LRP2	LDL receptor related protein 2	1409	76	22	25	-1.12851	0.259301	0.685975	10	-0.203706	0.838613	0.96306	5	-1.09064	0.275621	0.752307	5	-0.0873783	0.930383	0.993448	---	0
4038	LRP4	LDL receptor related protein 4	1413	90	26	31	-0.955331	0.339576	0.748745	3	-1.38109	0.167472	0.624515	5	-0.439083	0.66067	0.932981	4	-0.205384	0.837302	0.972633	---	0
4040	LRP6	LDL receptor related protein 6	1413	68	20	22	-0.881911	0.377977	0.776112	2	0.321543	0.747847	---	6	-1.16704	0.243392	0.719575	9	-0.486761	0.626504	0.925398	---	1
4041	LRP5	LDL receptor related protein 5	1413	154	66	43	0.0462782	0.963095	0.998136	14	1.73216	0.0834657	0.479843	12	-2.19178	0.0285606	0.318296	28	1.51709	0.12947	0.614687	---	0
4043	LRPAP1	LDL receptor related protein associated protein 1	1413	87	27	29	-0.189356	0.849841	0.970825	1	-1.27572	0.202266	---	19	-0.437368	0.661912	0.933412	3	0.140703	0.888125	0.984724	---	0
4045	LSAMP	limbic system-associated membrane protein	1413	66	12	29	-0.630067	0.528754	0.862851	50	-1.34916	0.177505	0.634732	11	0.409106	0.682525	0.93661	3	-1.39553	0.163078	0.663831	---	0
4046	LSP1	lymphocyte-specific protein 1	1413	77	24	29	-0.245413	0.806173	0.961045	1	-0.448717	0.653706	---	3	-0.0888482	0.929215	0.990218	7	-1.33724	0.181363	0.686727	---	-1
4047	LSS	lanosterol synthase	1413	68	22	24	-0.429292	0.667777	0.914477	2	-0.529985	0.596207	---	8	-0.647602	0.517349	0.888935	11	-0.440807	0.659421	0.93685	---	0
4048	LTA4H	leukotriene A4 hydrolase	1413	90	37	27	1.41995	0.155845	0.572063	1	-0.564515	0.572494	---	7	0.356015	0.721884	0.947834	3	0.149156	0.881452	0.983511	---	0
4051	CYP4F3	cytochrome P450 family 4 subfamily F member 3	1406	93	31	23	0.496659	0.619508	0.903001	0	NA	NA	---	6	-0.274364	0.783845	0.960571	6	0.0151317	0.987929	0.998003	---	0
4052	LTBP1	latent transforming growth factor beta binding protein 1	1413	65	20	22	0.227717	0.8199	0.964378	22	0.59199	0.553954	0.883982	2	-0.222364	0.824063	---	2	0.407271	0.683871	---	---	0
4053	LTBP2	latent transforming growth factor beta binding protein 2	1413	53	18	17	1.21249	0.225532	0.650838	3	1.54028	0.12372	0.560355	4	-0.622055	0.534008	0.893653	5	-0.225968	0.821259	0.970741	---	0
4054	LTBP3	latent transforming growth factor beta binding protein 3	1413	111	35	45	1.44729	0.148042	0.560199	1	-0.556248	0.57813	---	11	0.689903	0.49037	0.876096	17	3.11226	0.00189434	0.0747019	763	1
4055	LTBR	lymphotoxin beta receptor	1413	89	42	29	0.233658	0.815284	0.962249	1	-1.18061	0.23796	---	14	-0.464708	0.642213	0.92854	15	1.24719	0.212538	0.722605	---	0
4057	LTF	lactotransferrin	1412	49	14	17	0.0809136	0.935522	0.991184	0	NA	NA	---	4	0.543015	0.587206	0.910139	3	-0.300049	0.764185	0.958669	---	0
4059	BCAM	basal cell adhesion molecule (Lutheran blood group)	1413	118	35	38	-1.29383	0.195939	0.619899	1	0.274484	0.783754	---	12	-1.03877	0.299091	0.768605	15	-0.0876695	0.930152	0.993554	---	0
4060	LUM	lumican	1413	47	10	14	1.02167	0.307114	0.727005	1	-0.336027	0.736901	---	3	2.22542	0.0262128	0.306124	5	-0.736265	0.461693	0.876033	---	0
4061	LY6E	lymphocyte antigen 6 family member E	1413	110	45	29	1.91398	0.0558275	0.370878	1	1.11272	0.266022	---	7	2.50529	0.0123485	0.20547	3	0.627337	0.530541	0.893904	---	0
4062	LY6H	lymphocyte antigen 6 family member H	1413	134	34	38	-0.487543	0.62595	0.903688	0	NA	NA	---	9	-0.659512	0.509676	0.885687	3	-0.0737732	0.941201	0.994634	---	1
4064	CD180	CD180 molecule	1413	39	11	20	0.162472	0.870958	0.975672	2	0.802581	0.422354	---	3	0.243162	0.807915	0.965217	1	1.94464	0.0520187	---	---	0
4065	LY75	lymphocyte antigen 75	1374	65	18	23	-0.38382	0.701172	0.929298	3	-0.540414	0.589	0.901264	3	0.742958	0.457636	0.85884	4	-0.53188	0.594896	0.917486	---	0
4067	LYN	LYN proto-oncogene, Src family tyrosine kinase	1413	61	21	24	1.05887	0.289842	0.709959	7	0.493315	0.621867	0.911847	8	0.224685	0.822257	0.968214	4	0.660876	0.508801	0.885269	---	0
4068	SH2D1A	SH2 domain containing 1A	1407	55	12	23	-1.69981	0.0893903	0.457289	3	-1.46266	0.143788	0.587297	7	-1.58515	0.11316	0.563066	4	-1.15077	0.250024	0.758038	---	---
4069	LYZ	lysozyme	1413	85	29	30	-0.0707869	0.943577	0.993378	2	-0.150887	0.880087	---	9	-0.014417	0.988499	0.998782	10	0.614005	0.539312	0.896336	---	0
4070	TACSTD2	tumor associated calcium signal transducer 2	1403	55	18	14	-0.307109	0.758806	0.946913	0	NA	NA	---	12	-1.16647	0.243624	0.719904	4	0.137043	0.891017	0.984289	---	-1
4071	TM4SF1	transmembrane 4 L six family member 1	1413	54	21	17	0.189036	0.850092	0.970752	0	NA	NA	---	2	-0.117809	0.906236	---	4	-0.101768	0.918955	0.990508	---	0
4072	EPCAM	epithelial cell adhesion molecule	1413	51	23	8	2.33975	0.0194368	0.225798	3	1.89231	0.0586567	0.421628	6	1.00387	0.315615	0.778096	6	0.071424	0.943071	0.995819	---	0
4074	M6PR	mannose-6-phosphate receptor, cation dependent	1413	103	41	34	-0.692138	0.488966	0.845937	0	NA	NA	---	3	-0.0818495	0.934778	0.991723	7	0.213052	0.831317	0.972276	---	0
4076	CAPRIN1	cell cycle associated protein 1	1413	60	21	23	-1.05465	0.291769	0.711293	1	-0.344952	0.730182	---	6	-2.08352	0.0373861	0.361077	5	-0.183028	0.854803	0.977243	---	0
4077	NBR1	NBR1, autophagy cargo receptor	1413	89	24	27	-0.810355	0.417875	0.801238	0	NA	NA	---	6	0.386034	0.699531	0.943048	1	0.141884	0.887192	---	---	0
4082	MARCKS	myristoylated alanine rich protein kinase C substrate	1413	54	16	22	-0.351624	0.725173	0.937527	0	NA	NA	---	5	-0.127521	0.898546	0.985217	5	0.985524	0.324538	0.808511	---	---
4085	MAD2L1	mitotic arrest deficient 2 like 1	1413	47	15	19	0.12769	0.898413	0.983103	1	-0.227455	0.820103	---	4	0.866441	0.386398	0.820966	3	0.906425	0.364868	0.828415	---	0
4086	SMAD1	SMAD family member 1	1413	42	21	14	1.22271	0.221645	0.647488	3	1.74865	0.0805718	0.476773	2	0.641204	0.521496	---	4	1.13458	0.256746	0.76317	---	0
4087	SMAD2	SMAD family member 2	1413	42	12	17	-2.24233	0.0250966	0.257967	1	-0.138155	0.890138	---	1	-1.12028	0.262786	---	3	0.0850586	0.932227	0.994265	---	-1
4088	SMAD3	SMAD family member 3	1413	48	15	18	-0.0152961	0.987798	1.00326	4	-2.34493	0.0191704	0.256376	4	1.37483	0.169404	0.63744	3	-0.988674	0.322994	0.807519	---	0
4089	SMAD4	SMAD family member 4	1413	52	23	22	-0.685522	0.493128	0.847252	5	-0.322365	0.747224	0.938927	6	0.480361	0.631046	0.92459	5	-0.149356	0.881294	0.983701	---	-1
4090	SMAD5	SMAD family member 5	1413	45	12	19	-1.03625	0.300266	0.720518	1	-0.193017	0.846974	---	1	-0.231106	0.817266	---	3	1.04962	0.294076	0.785864	---	0
4094	MAF	MAF bZIP transcription factor	1413	79	24	25	-0.608238	0.543129	0.867511	2	-0.330718	0.740908	---	3	-0.611205	0.541163	0.894972	3	0.839601	0.401276	0.846472	---	0
4097	MAFG	MAF bZIP transcription factor G	1413	107	39	28	1.7464	0.0809622	0.438434	0	NA	NA	---	7	1.57775	0.11485	0.567222	9	2.01868	0.0437121	0.394594	---	0
4103	MAGEA4	MAGE family member A4	1397	50	9	1	1.88271	0.05995	0.384053	0	NA	NA	---	2	2.77003	0.00568024	---	2	-0.519117	0.603763	---	---	---
4108	MAGEA9	MAGE family member A9	1285	27	5	0	2.19452	0.0283782	0.274862	0	NA	NA	---	5	1.01065	0.312377	0.77636	0	NA	NA	---	---	---
4109	MAGEA10	MAGE family member A10	1398	54	12	2	3.6472	0.000274976	0.0190375	0	NA	NA	---	1	-0.276065	0.78254	---	4	3.19942	0.00140837	0.0607322	623	---
4115	MAGEB4	MAGE family member B4	1287	58	8	0	1.03148	0.302514	0.722878	0	NA	NA	---	3	-0.440998	0.659289	0.932575	2	0.263866	0.791926	---	---	---
4116	MAGOH	mago homolog, exon junction complex subunit	1413	59	26	16	-0.276543	0.782172	0.955678	0	NA	NA	---	4	-1.55166	0.12097	0.578322	9	-0.0140646	0.98878	0.997601	---	0
4121	MAN1A1	mannosidase alpha class 1A member 1	1413	48	7	27	-1.64776	0.0996265	0.477978	6	-0.55754	0.577248	0.898842	3	-0.346938	0.728691	0.949157	2	0.375993	0.706979	---	---	0
4122	MAN2A2	mannosidase alpha class 2A member 2	1413	73	21	29	0.635831	0.524991	0.861171	3	-0.137105	0.890968	0.979061	6	0.656673	0.511499	0.886149	4	0.163695	0.869995	0.98197	---	0
4123	MAN2C1	mannosidase alpha class 2C member 1	1413	57	24	16	0.204775	0.837778	0.967496	0	NA	NA	---	7	-0.224099	0.822713	0.96837	2	0.521864	0.601848	---	---	0
4124	MAN2A1	mannosidase alpha class 2A member 1	1413	58	22	25	-0.619401	0.535753	0.864676	1	-1.11684	0.264257	---	1	-2.97324	0.00299735	---	3	-1.33056	0.183553	0.690222	---	0
4125	MAN2B1	mannosidase alpha class 2B member 1	1413	108	38	41	-1.20939	0.22672	0.651587	3	-2.00159	0.0455229	0.377047	7	0.401636	0.688013	0.938428	10	-1.40657	0.159779	0.659809	---	0
4126	MANBA	mannosidase beta	1413	40	14	16	0.867154	0.386007	0.782814	3	-1.76097	0.078463	0.470196	2	1.93863	0.0527479	---	2	-2.48547	0.0130548	---	---	0
4128	MAOA	monoamine oxidase A	1413	34	9	14	-0.966023	0.3342	0.745301	1	-1.08212	0.279387	---	4	-0.760734	0.446944	0.853524	1	0.362214	0.717247	---	---	---
4129	MAOB	monoamine oxidase B	1413	43	11	17	-1.6271	0.103941	0.486139	2	-1.60473	0.108779	---	1	0.72547	0.468286	---	2	-2.3182	0.0205823	---	---	---
4130	MAP1A	microtubule associated protein 1A	1413	59	18	25	-0.492875	0.622179	0.902887	2	-0.450654	0.652309	---	5	0.435281	0.663426	0.934002	1	0.15168	0.879461	---	---	0
4131	MAP1B	microtubule associated protein 1B	1413	29	9	8	-0.170133	0.86493	0.974293	1	-0.575439	0.565088	---	0	NA	NA	---	3	-1.0127	0.31138	0.798464	---	0
4133	MAP2	microtubule associated protein 2	1413	43	15	15	-1.15555	0.248061	0.676049	5	0.165587	0.868506	0.971168	1	-0.270305	0.786966	---	1	0.479355	0.631762	---	---	0
4134	MAP4	microtubule associated protein 4	1413	93	30	33	0.293764	0.768982	0.95085	10	-0.292516	0.769936	0.943981	8	0.964653	0.334886	0.790532	7	-0.388601	0.697631	0.942651	---	0
4135	MAP6	microtubule associated protein 6	1413	69	19	29	0.0359396	0.971336	1.00016	2	0.718463	0.472593	---	5	-0.324212	0.745826	0.955128	5	1.87179	0.0614451	0.466501	---	0
4137	MAPT	microtubule associated protein tau	1413	73	21	21	-0.332478	0.739579	0.941875	6	0.275604	0.782893	0.947748	8	-1.32071	0.186814	0.661295	5	-0.602293	0.547077	0.898651	---	-1
4139	MARK1	microtubule affinity regulating kinase 1	1413	50	22	13	-0.413774	0.679103	0.919063	2	-2.22005	0.0265758	---	2	1.90907	0.0564576	---	2	-0.193185	0.846842	---	---	0
4140	MARK3	microtubule affinity regulating kinase 3	1413	67	30	17	1.08639	0.277494	0.69901	2	0.421111	0.673739	---	6	0.08213	0.934555	0.992103	8	0.900523	0.367997	0.829707	---	0
4141	MARS1	methionyl-tRNA synthetase	1310	82	44	16	7.76062	1.70592e-14	8.77923e-11	4	4.27139	2.08468e-05	0.00318731	12	5.23588	1.91445e-07	7.62397e-05	10	7.38173	2.78633e-13	1.67013e-09	175	0
4143	MAT1A	methionine adenosyltransferase 1A	1402	57	16	12	1.12325	0.261525	0.688555	0	NA	NA	---	4	1.9204	0.0550133	0.427059	3	-0.945785	0.344423	0.821028	---	0
4144	MAT2A	methionine adenosyltransferase 2A	1413	65	27	17	2.00033	0.045658	0.340373	0	NA	NA	---	5	0.887042	0.375209	0.812511	12	0.235454	0.813891	0.970355	---	0
4147	MATN2	matrilin 2	1413	66	25	20	1.98233	0.0476381	0.347747	10	2.71548	0.00669977	0.145771	7	0.941722	0.346498	0.796999	14	0.391741	0.695309	0.942382	---	0
4148	MATN3	matrilin 3	1413	42	13	18	-1.06765	0.285865	0.70559	1	-0.420279	0.674347	---	4	0.181165	0.856264	0.976498	3	-0.293851	0.768916	0.960684	---	-1
4149	MAX	MYC associated factor X	1413	77	22	26	0.0825561	0.934216	0.99082	4	-0.263434	0.792255	0.950538	9	0.0107132	0.991454	0.999064	7	-0.479223	0.631855	0.92827	---	0
[truncated: 13,442 more rows]

## Sheet: SV-mRNA assoc - protein NA
				1MB	1MB	1MB	1MB	1MB	1MB	within gene	within gene	within gene	within gene	100kb upstream	100kb upstream	100kb upstream	100kb upstream	100kb downstream	100kb downstream	100kb downstream	100kb downstream
				# samples bp	# samples bp	# samples bp	CNA+cancer type (t-statistic)	CNA+cancer type (p-value))	CNA+cancer type (p-value))	# samples bp	CNA+cancer type (t-statistic)	CNA+cancer type (p-value))	CNA+cancer type (p-value))	# samples bp	CNA+cancer type (t-statistic)	CNA+cancer type (p-value))	CNA+cancer type (p-value))	# samples bp	CNA+cancer type (t-statistic)	CNA+cancer type (p-value))	CNA+cancer type (p-value))
Entrez id	Symbol	Gene name	# samples with protein data only		# samples bp gt0.4SD	# samples bp lt-0.4SD	t	p	fdr	# samples bp	t	p	fdr	# samples bp	t	p	fdr	# samples bp	t	p	fdr
1	A1BG	alpha-1-B glycoprotein	1294	65	17	25	0.181059	0.85635	0.966319	2	-0.645476	0.518735	---	10	0.828202	0.407711	0.798429	8	-0.973854	0.330314	0.775281
2	A2M	alpha-2-macroglobulin	1294	96	23	41	-2.39108	0.0169433	0.220813	4	-1.81315	0.0700436	0.441882	4	-0.468892	0.639227	0.911184	5	-0.218634	0.82697	0.96825
9	NAT1	N-acetyltransferase 1	1188	46	17	14	0.439987	0.660028	0.911056	2	0.980853	0.326868	---	5	0.679822	0.496752	0.851715	1	2.55863	0.0106335	---
10	NAT2	N-acetyltransferase 2	0	0	0	0	NA	NA	---	0	NA	NA	---	0	NA	NA	---	0	NA	NA	---
12	SERPINA3	serpin family A member 3	1294	61	14	24	-2.13711	0.0327785	0.300945	1	-1.22251	0.221741	---	7	-1.26136	0.207411	0.662339	6	-0.36102	0.718145	0.932223
14	AAMP	angio associated migratory cell protein	1275	49	15	18	0.581822	0.560791	0.870327	0	NA	NA	---	4	1.49507	0.135148	0.570028	4	0.0129481	0.989671	0.999371
16	AARS1	alanyl-tRNA synthetase	1294	90	42	23	1.91076	0.0562593	0.378393	2	1.63832	0.101602	---	5	0.23901	0.811136	0.956664	9	0.669557	0.503261	0.855038
18	ABAT	4-aminobutyrate aminotransferase	1273	63	24	23	1.0574	0.290534	0.715112	2	-1.60624	0.108472	---	7	2.09955	0.0359676	0.334356	5	1.61396	0.106788	0.546434
19	ABCA1	ATP binding cassette subfamily A member 1	762	27	8	8	0.0858684	0.931594	0.986238	3	-0.145091	0.884678	0.974484	0	NA	NA	---	2	0.250285	0.802435	---
20	ABCA2	ATP binding cassette subfamily A member 2	878	54	24	17	-0.62215	0.534008	0.857678	1	-0.0182677	0.98543	---	4	-1.04082	0.29825	0.737533	5	-0.312566	0.754686	0.944951
21	ABCA3	ATP binding cassette subfamily A member 3	494	40	9	15	-0.681148	0.496106	0.841233	1	-0.517677	0.604922	---	1	1.01135	0.31236	---	2	0.65098	0.51537	---
22	ABCB7	ATP binding cassette subfamily B member 7	1253	38	14	15	-1.96798	0.0492932	0.359489	1	-2.57662	0.0100924	---	4	-0.483162	0.629067	0.905647	0	NA	NA	---
23	ABCF1	ATP binding cassette subfamily F member 1	1294	162	81	41	3.65778	0.000264775	0.0229053	1	0.854966	0.392731	---	10	2.11781	0.034384	0.327161	5	0.296124	0.767184	0.951584
25	ABL1	ABL proto-oncogene 1, non-receptor tyrosine kinase	1095	61	23	21	0.0391551	0.968774	0.994135	4	-0.0665535	0.946949	0.984564	2	1.00683	0.314243	---	10	-1.12871	0.259273	0.720019
26	AOC1	amine oxidase, copper containing 1	781	27	9	10	-0.56662	0.571138	0.873818	0	NA	NA	---	1	-0.794655	0.42706	---	4	-0.991088	0.321955	0.76842
27	ABL2	ABL proto-oncogene 2, non-receptor tyrosine kinase	1042	43	23	9	-0.338227	0.735261	0.933141	2	-0.63494	0.525609	---	2	-0.66374	0.507006	---	3	-0.376612	0.70654	0.927658
28	ABO	ABO, alpha 1-3-N-acetylgalactosaminyltransferase and alpha 1-3-galactosyltransferase	560	29	11	7	-0.591105	0.554694	0.867439	0	NA	NA	---	1	-0.193789	0.846413	---	3	-1.35495	0.175994	0.651564
29	ABR	active BCR-related	1294	122	36	32	0.0481797	0.961581	0.993561	27	0.687518	0.491882	0.828783	9	0.979531	0.327504	0.755902	9	0.380102	0.703933	0.926436
30	ACAA1	acetyl-CoA acyltransferase 1	1294	44	15	15	-2.16643	0.0304633	0.289762	1	-2.19694	0.0282044	---	1	-1.28604	0.198664	---	4	-0.30838	0.757844	0.945788
31	ACACA	acetyl-CoA carboxylase alpha	1289	67	28	20	0.813218	0.416246	0.798514	15	0.613046	0.539955	0.85205	7	0.232676	0.81605	0.956134	4	0.386911	0.698887	0.924398
32	ACACB	acetyl-CoA carboxylase beta	519	27	4	12	-1.27448	0.203078	0.631903	2	0.741829	0.458536	---	4	-0.781283	0.435002	0.810497	2	-0.219086	0.826672	---
33	ACADL	acyl-CoA dehydrogenase, long chain	806	17	8	2	0.557164	0.577573	0.87605	0	NA	NA	---	0	NA	NA	---	2	-0.501556	0.61612	---
34	ACADM	acyl-CoA dehydrogenase, C-4 to C-12 straight chain	1294	41	10	17	-1.59806	0.110278	0.501195	3	-1.22304	0.221542	0.66911	3	-0.180905	0.856471	0.968303	2	-1.00896	0.313186	---
35	ACADS	acyl-CoA dehydrogenase, C-2 to C-3 short chain	1294	64	15	24	-0.502334	0.615519	0.890918	1	0.768461	0.442356	---	0	NA	NA	---	4	0.93927	0.34777	0.786493
36	ACADSB	acyl-CoA dehydrogenase, short/branched chain	1294	43	11	14	-0.0198502	0.984166	0.997284	0	NA	NA	---	3	0.406532	0.68442	0.923274	3	-0.946312	0.344169	0.784772
37	ACADVL	acyl-CoA dehydrogenase, very long chain	1294	89	30	34	2.3784	0.0175347	0.223017	2	1.80347	0.0715513	---	12	-0.480953	0.630633	0.906609	17	2.57958	0.0100033	0.192437
38	ACAT1	acetyl-CoA acetyltransferase 1	1294	51	20	18	0.150164	0.880659	0.972212	0	NA	NA	---	4	-0.376476	0.706626	0.927829	5	0.602989	0.546623	0.870559
39	ACAT2	acetyl-CoA acetyltransferase 2	1294	58	22	19	-1.66862	0.0954388	0.47202	1	-1.41868	0.156235	---	9	-0.590801	0.554758	0.878138	1	-0.565898	0.571563	---
47	ACLY	ATP citrate lyase	1294	109	42	35	0.458515	0.64666	0.904045	4	0.974525	0.329981	0.75165	9	0.552423	0.580755	0.887757	8	1.76404	0.0779647	0.4876
48	ACO1	aconitase 1	1294	97	29	40	1.50111	0.133574	0.538103	3	-0.243602	0.807579	0.946882	12	1.07662	0.281853	0.72849	2	0.668604	0.503869	---
50	ACO2	aconitase 2	1294	87	29	28	-0.769828	0.441544	0.811519	4	-2.06589	0.0390401	0.353017	4	-0.367691	0.713165	0.928969	10	0.0454325	0.96377	0.995371
51	ACOX1	acyl-CoA oxidase 1	1293	95	49	28	0.81244	0.416691	0.79891	0	NA	NA	---	9	0.638498	0.523264	0.861588	9	-0.234783	0.814415	0.965073
52	ACP1	acid phosphatase 1, soluble	1294	44	21	10	0.962707	0.335877	0.751512	2	-1.3139	0.189115	---	7	0.985084	0.324769	0.755925	4	0.0442164	0.964739	0.995358
53	ACP2	acid phosphatase 2, lysosomal	1294	91	34	31	0.810456	0.41783	0.799108	0	NA	NA	---	3	-1.16904	0.242608	0.695246	5	1.02096	0.307467	0.757331
54	ACP5	acid phosphatase 5, tartrate resistant	986	69	17	28	-0.171631	0.863764	0.96891	0	NA	NA	---	5	0.648931	0.516537	0.859383	8	0.56529	0.572008	0.882547
55	ACP3	acid phosphatase, prostate	971	35	16	8	1.14475	0.2526	0.675958	4	0.88509	0.376331	0.77393	0	NA	NA	---	1	1.83056	0.067479	---
58	ACTA1	actin, alpha 1, skeletal muscle	1216	43	8	5	0.963737	0.335373	0.751052	0	NA	NA	---	2	1.77237	0.0765874	---	3	1.28806	0.197974	0.669345
59	ACTA2	actin, alpha 2, smooth muscle, aorta	791	38	11	10	0.374376	0.708227	0.926968	3	0.388995	0.697387	0.910723	2	-0.67925	0.497182	---	5	1.19689	0.231714	0.703944
60	ACTB	actin beta	1207	57	13	20	-1.3664	0.172072	0.594609	2	-0.572671	0.566976	---	2	0.122644	0.902409	---	8	-0.0344347	0.972536	0.996133
71	ACTG1	actin gamma 1	1207	82	29	29	0.364418	0.71561	0.928877	2	1.00515	0.315031	---	8	-0.583464	0.559692	0.87906	8	1.18673	0.235571	0.706481
72	ACTG2	actin, gamma 2, smooth muscle, enteric	799	25	8	8	-0.0355215	0.971673	0.994365	0	NA	NA	---	0	NA	NA	---	2	1.45825	0.145173	---
81	ACTN4	actinin alpha 4	1294	102	48	23	2.3833	0.017304	0.222054	8	2.73152	0.00639126	0.147841	15	2.21531	0.0269146	0.298225	11	2.04289	0.0412684	0.381262
86	ACTL6A	actin like 6A	1294	74	37	15	0.825881	0.409026	0.793461	1	-2.094	0.0364571	---	5	-0.321752	0.747694	0.940787	5	-0.573493	0.566412	0.879944
87	ACTN1	actinin alpha 1	1294	53	17	14	0.869146	0.384931	0.784162	5	0.741915	0.458276	0.810127	7	0.0552618	0.955939	0.991435	8	2.17565	0.0297643	0.328977
88	ACTN2	actinin alpha 2	1191	43	15	10	1.30836	0.191006	0.618306	4	1.85929	0.0632357	0.421195	1	0.0978702	0.922052	---	2	-0.814373	0.415597	---
89	ACTN3	actinin alpha 3 (gene/pseudogene)	654	45	15	12	-0.570947	0.568236	0.872304	1	6.556	1.14144e-10	---	3	-0.301791	0.76291	0.944444	4	-0.296621	0.766852	0.951366
90	ACVR1	activin A receptor type 1	818	21	7	9	-0.431546	0.666187	0.914026	0	NA	NA	---	1	-0.0614272	0.951034	---	2	-1.04898	0.294505	---
91	ACVR1B	activin A receptor type 1B	250	8	4	2	NA	NA	---	0	NA	NA	---	0	NA	NA	---	0	NA	NA	---
95	ACY1	aminoacylase 1	914	46	12	17	-1.75596	0.0794359	0.439922	1	0.295624	0.767586	---	2	-2.66129	0.007923	---	2	-0.0261748	0.979124	---
97	ACYP1	acylphosphatase 1	1200	39	15	16	-0.401964	0.687783	0.920254	0	NA	NA	---	1	0.382421	0.702218	---	1	-0.960676	0.336912	---
98	ACYP2	acylphosphatase 2	1210	42	12	17	-0.150777	0.880177	0.972109	8	1.21072	0.226242	0.671081	7	-2.21961	0.026633	0.300042	2	1.4777	0.139752	---
100	ADA	adenosine deaminase	1259	76	20	23	0.202612	0.839471	0.960668	0	NA	NA	---	8	0.53989	0.58937	0.890371	4	0.127227	0.898781	0.980738
101	ADAM8	ADAM metallopeptidase domain 8	581	17	6	3	1.1646	0.24467	0.667554	0	NA	NA	---	1	-0.208747	0.834721	---	1	0.776433	0.437818	---
102	ADAM10	ADAM metallopeptidase domain 10	1294	51	15	18	-1.3615	0.173596	0.596588	5	0.0502824	0.959905	0.990442	6	-1.84649	0.0650523	0.439067	2	-0.0247917	0.980225	---
103	ADAR	adenosine deaminase, RNA specific	1294	60	30	15	1.76226	0.0782648	0.436812	1	2.13671	0.0328113	---	8	0.817345	0.413884	0.802479	3	1.46981	0.14186	0.606875
104	ADARB1	adenosine deaminase, RNA specific B1	1086	54	14	16	-0.78094	0.435011	0.80705	3	-0.130083	0.896525	0.974938	3	0.490846	0.623636	0.90276	3	-0.615676	0.53824	0.867894
109	ADCY3	adenylate cyclase 3	424	8	4	4	-0.51625	0.605958	0.887836	0	NA	NA	---	1	0.18181	0.855822	---	0	NA	NA	---
111	ADCY5	adenylate cyclase 5	339	9	3	2	NA	NA	---	1	NA	NA	---	0	NA	NA	---	1	NA	NA	---
112	ADCY6	adenylate cyclase 6	639	39	9	17	-2.61794	0.00906112	0.165625	0	NA	NA	---	4	-1.98569	0.0475054	0.378856	3	-0.890796	0.373382	0.80233
113	ADCY7	adenylate cyclase 7	634	23	9	8	0.119349	0.905038	0.976985	1	-0.398985	0.690042	---	1	-0.178937	0.858046	---	1	0.992228	0.321475	---
115	ADCY9	adenylate cyclase 9	634	29	11	10	0.368862	0.712357	0.927052	4	-1.30261	0.193192	0.64268	1	2.17825	0.0297639	---	1	0.50265	0.615389	---
117	ADCYAP1R1	ADCYAP receptor type I	353	13	3	5	NA	NA	---	1	NA	NA	---	0	NA	NA	---	2	NA	NA	---
118	ADD1	adducin 1	1294	64	20	22	0.594093	0.552555	0.865849	4	1.31472	0.188841	0.638892	3	0.515282	0.606445	0.896504	3	-0.166726	0.867612	0.976526
119	ADD2	adducin 2	1251	55	16	15	-0.42512	0.670823	0.915506	2	0.131691	0.89525	---	2	-1.95533	0.0507697	---	1	0.214763	0.829988	---
120	ADD3	adducin 3	1294	40	13	16	-0.308799	0.757525	0.938141	4	-1.39611	0.162924	0.603933	1	0.765631	0.444038	---	2	-0.430153	0.667157	---
123	PLIN2	perilipin 2	1289	85	27	35	-0.558435	0.576646	0.876365	5	0.0996584	0.920631	0.97973	4	-0.258021	0.796433	0.952294	4	0.902301	0.367068	0.799788
124	ADH1A	alcohol dehydrogenase 1A (class I), alpha polypeptide	575	9	5	2	1.87336	0.0615355	0.394574	0	NA	NA	---	0	NA	NA	---	0	NA	NA	---
125	ADH1B	alcohol dehydrogenase 1B (class I), beta polypeptide	1179	26	1	15	-0.299983	0.764244	0.939852	2	-0.628844	0.529575	---	4	0.627748	0.530292	0.866102	1	-0.590022	0.555291	---
126	ADH1C	alcohol dehydrogenase 1C (class I), gamma polypeptide	963	22	3	6	0.552961	0.58042	0.876658	0	NA	NA	---	4	0.301544	0.763066	0.944058	2	-0.628374	0.52991	---
127	ADH4	alcohol dehydrogenase 4 (class II), pi polypeptide	647	11	9	2	3.26769	0.00114284	0.0535907	0	NA	NA	---	3	3.28409	0.00107943	0.0540696	0	NA	NA	---
128	ADH5	alcohol dehydrogenase 5 (class III), chi polypeptide	1276	28	9	12	-0.0390252	0.968876	0.994037	0	NA	NA	---	5	0.410696	0.681365	0.922644	2	0.970707	0.331881	---
130	ADH6	alcohol dehydrogenase 6 (class V)	452	7	1	3	0.332907	0.739362	0.935153	0	NA	NA	---	0	NA	NA	---	1	0.987608	0.323885	---
131	ADH7	alcohol dehydrogenase 7 (class IV), mu or sigma polypeptide	568	9	3	1	0.930794	0.352365	0.764536	2	1.35518	0.17591	---	3	0.014294	0.988601	0.997322	1	0.043473	0.96534	---
132	ADK	adenosine kinase	1294	43	14	15	-2.47758	0.0133564	0.201248	15	-0.671637	0.501937	0.831638	2	-2.89949	0.00380173	---	8	0.396372	0.691897	0.922783
133	ADM	adrenomedullin	366	7	4	2	NA	NA	---	0	NA	NA	---	1	NA	NA	---	0	NA	NA	---
141	ADPRH	ADP-ribosylarginine hydrolase	1279	44	12	20	0.83581	0.40342	0.792235	1	-0.864148	0.387671	---	3	2.52162	0.0118041	0.202676	2	0.505296	0.613439	---
142	PARP1	poly(ADP-ribose) polymerase 1	1294	43	18	11	0.933697	0.350637	0.763926	0	NA	NA	---	0	NA	NA	---	3	0.129372	0.897083	0.980646
143	PARP4	poly(ADP-ribose) polymerase family member 4	1288	56	22	20	-0.892416	0.372339	0.775836	5	-1.10308	0.270202	0.719254	0	NA	NA	---	8	0.124878	0.90064	0.981005
150	ADRA2A	adrenoceptor alpha 2A	178	1	0	0	NA	NA	---	0	NA	NA	---	0	NA	NA	---	1	NA	NA	---
156	GRK2	G protein-coupled receptor kinase 2	1096	81	43	17	1.76613	0.0776571	0.434629	1	0.956206	0.339183	---	14	1.17528	0.240142	0.693757	9	2.44269	0.0147379	0.240839
157	GRK3	G protein-coupled receptor kinase 3	832	31	10	10	1.65215	0.0988894	0.479399	6	1.9609	0.0502307	0.383346	0	NA	NA	---	3	0.0170525	0.986399	0.99789
158	ADSL	adenylosuccinate lyase	1294	76	39	16	0.182113	0.855523	0.966146	1	-1.29751	0.194689	---	3	-0.914313	0.360725	0.778063	5	0.300902	0.763538	0.949775
159	ADSS2	adenylosuccinate synthase	1294	65	24	25	0.497787	0.61872	0.892205	0	NA	NA	---	4	-0.449152	0.653399	0.916937	8	-0.710128	0.477754	0.848209
160	AP2A1	adaptor related protein complex 2 subunit alpha 1	1294	62	22	21	0.93753	0.348664	0.761943	1	0.835712	0.403473	---	5	-0.10151	0.919162	0.982027	4	0.896434	0.37019	0.800565
161	AP2A2	adaptor related protein complex 2 subunit alpha 2	1294	83	31	27	1.25867	0.208381	0.636175	2	0.432521	0.665436	---	4	0.979427	0.327555	0.755446	10	-1.35917	0.174332	0.648569
162	AP1B1	adaptor related protein complex 1 subunit beta 1	1294	185	76	63	-0.442342	0.658317	0.910447	4	-0.388944	0.697383	0.911117	3	0.767683	0.442818	0.815285	7	0.0882658	0.929679	0.98751
163	AP2B1	adaptor related protein complex 2 subunit beta 1	1294	63	25	25	0.489497	0.624574	0.895372	10	-0.498617	0.618136	0.886361	3	2.15426	0.0314069	0.317262	4	-0.357033	0.721126	0.934098
164	AP1G1	adaptor related protein complex 1 subunit gamma 1	1294	70	32	24	2.71478	0.00672157	0.140523	3	1.91342	0.0559181	0.403043	6	2.52996	0.011527	0.201341	6	-0.495995	0.619984	0.894796
165	AEBP1	AE binding protein 1	1294	73	29	23	2.02301	0.04328	0.336939	2	1.26147	0.207371	---	10	1.16984	0.242284	0.694646	4	1.09634	0.273138	0.73017
166	TLE5	amino-terminal enhancer of split	1027	51	19	14	-0.162648	0.870828	0.971405	0	NA	NA	---	4	-0.982314	0.326181	0.755726	2	0.885856	0.375906	---
173	AFM	afamin	1280	48	12	3	0.226485	0.820861	0.955941	2	-0.538389	0.590404	---	4	-0.427979	0.668739	0.921188	2	0.457376	0.647479	---
175	AGA	aspartylglucosaminidase	1167	34	13	10	0.221016	0.825119	0.957677	0	NA	NA	---	3	0.149214	0.881411	0.974505	3	0.974161	0.330182	0.775571
176	ACAN	aggrecan	1197	31	12	12	-0.407026	0.684063	0.918583	2	-1.05276	0.292667	---	0	NA	NA	---	4	1.52654	0.127145	0.587766
178	AGL	amylo-alpha-1, 6-glucosidase, 4-alpha-glucanotransferase	1294	35	13	10	2.28773	0.0223164	0.24966	1	0.603197	0.546485	---	4	1.03957	0.298737	0.737834	4	2.45823	0.0140948	0.238006
182	JAG1	jagged 1	959	33	14	10	-1.7459	0.0811555	0.444782	1	-0.899569	0.36858	---	5	-3.46452	0.000555152	0.0343345	5	-0.328417	0.742669	0.939972
183	AGT	angiotensinogen	1294	48	15	19	-1.18784	0.235118	0.660714	0	NA	NA	---	2	-1.02336	0.306333	---	4	-1.69428	0.0904554	0.519734
185	AGTR1	angiotensin II receptor type 1	0	0	0	0	NA	NA	---	0	NA	NA	---	0	NA	NA	---	0	NA	NA	---
186	AGTR2	angiotensin II receptor type 2	49	1	0	0	NA	NA	---	0	NA	NA	---	0	NA	NA	---	0	NA	NA	---
189	AGXT	alanine--glyoxylate and serine--pyruvate aminotransferase	106	2	0	0	NA	NA	---	0	NA	NA	---	0	NA	NA	---	0	NA	NA	---
191	AHCY	adenosylhomocysteinase	1294	99	43	27	1.66245	0.0966691	0.474132	3	2.56409	0.0104583	0.19029	7	0.887273	0.375099	0.78477	14	-0.254479	0.799166	0.961435
196	AHR	aryl hydrocarbon receptor	1106	56	16	25	-0.451506	0.651715	0.906188	10	-1.15137	0.249833	0.696081	7	-1.07326	0.283393	0.728741	2	-0.0664246	0.947052	---
197	AHSG	alpha 2-HS glycoprotein	1283	71	18	10	1.33055	0.183576	0.609188	2	-0.165068	0.868917	---	5	0.14148	0.887513	0.974849	19	1.6422	0.100797	0.536554
199	AIF1	allograft inflammatory factor 1	1291	222	67	75	0.363415	0.716355	0.928643	0	NA	NA	---	7	-1.13263	0.257583	0.706112	6	-0.347424	0.72833	0.936447
202	CRYBG1	crystallin beta-gamma domain containing 1	998	33	15	3	1.55206	0.120972	0.519895	6	0.00972334	0.992244	0.999951	3	-0.146659	0.883431	0.974959	6	1.47824	0.139666	0.603434
203	AK1	adenylate kinase 1	1294	62	23	21	-1.54076	0.123624	0.522563	1	-1.16302	0.245039	---	3	-0.359094	0.719584	0.931525	3	-1.13804	0.255319	0.717228
204	AK2	adenylate kinase 2	1294	105	42	37	2.29817	0.0217135	0.246487	8	0.609796	0.542106	0.854089	4	1.29195	0.196608	0.647278	6	1.89982	0.0576816	0.429714
205	AK4	adenylate kinase 4	1264	37	13	13	-0.144388	0.885217	0.97275	5	0.371962	0.709985	0.915159	3	-1.45737	0.145266	0.583083	2	-1.24793	0.212292	---
207	AKT1	AKT serine/threonine kinase 1	1294	78	37	23	1.66078	0.0970036	0.474151	0	NA	NA	---	5	-0.480707	0.630807	0.906645	4	2.00693	0.0449679	0.3956
208	AKT2	AKT serine/threonine kinase 2	1294	110	46	29	0.0718142	0.942761	0.988156	4	-2.48718	0.0130032	0.215564	8	0.803769	0.42168	0.803459	5	0.697016	0.48592	0.85029
210	ALAD	aminolevulinate dehydratase	1294	52	18	20	-0.374589	0.708029	0.927191	0	NA	NA	---	2	0.863755	0.387885	---	6	0.119414	0.904967	0.982198
211	ALAS1	5'-aminolevulinate synthase 1	714	21	8	7	-0.22821	0.819549	0.954967	1	0.743999	0.457128	---	2	-0.0877302	0.930116	---	3	-1.19474	0.232596	0.704508
213	ALB	albumin	1291	51	12	10	-0.162746	0.870744	0.971636	2	-1.08937	0.276197	---	4	0.29527	0.767836	0.945329	4	-0.189933	0.849392	0.971853
214	ALCAM	activated leukocyte cell adhesion molecule	1275	50	16	20	-1.01811	0.308824	0.729016	8	-0.0597382	0.952374	0.987108	6	-0.800603	0.423513	0.804675	5	-0.937261	0.348805	0.787076
215	ABCD1	ATP binding cassette subfamily D member 1	1074	37	13	12	0.891929	0.372634	0.775645	0	NA	NA	---	4	0.946741	0.343987	0.769055	0	NA	NA	---
216	ALDH1A1	aldehyde dehydrogenase 1 family member A1	1294	46	19	15	1.31172	0.189852	0.616758	8	0.833184	0.404897	0.787622	3	-0.427004	0.669448	0.921118	6	1.08361	0.278743	0.73609
217	ALDH2	aldehyde dehydrogenase 2 family member	1294	59	25	15	1.21412	0.224927	0.653676	3	0.360706	0.718379	0.918441	5	1.01404	0.310756	0.746529	4	1.51328	0.130457	0.592711
218	ALDH3A1	aldehyde dehydrogenase 3 family member A1	1135	67	20	22	-0.318173	0.750413	0.936151	0	NA	NA	---	6	0.0175185	0.986026	0.997048	5	-1.1145	0.265304	0.723869
219	ALDH1B1	aldehyde dehydrogenase 1 family member B1	1294	52	26	9	1.46335	0.143619	0.551135	0	NA	NA	---	6	-0.145239	0.884545	0.975123	0	NA	NA	---
220	ALDH1A3	aldehyde dehydrogenase 1 family member A3	1286	70	23	27	-0.947245	0.343694	0.758516	3	-1.29593	0.195236	0.64374	2	1.94235	0.0523156	---	7	0.481694	0.630107	0.89937
221	ALDH3B1	aldehyde dehydrogenase 3 family member B1	1027	106	39	31	1.8044	0.0714665	0.418661	4	1.03619	0.300359	0.734048	4	0.784527	0.432915	0.809345	6	1.47247	0.141206	0.606638
223	ALDH9A1	aldehyde dehydrogenase 9 family member A1	1294	50	15	24	-1.25357	0.210228	0.637544	2	0.217192	0.828094	---	7	-0.836563	0.402995	0.800312	3	-1.36149	0.173601	0.646246
224	ALDH3A2	aldehyde dehydrogenase 3 family member A2	1294	74	26	31	-0.537464	0.591041	0.880115	3	-0.045824	0.963458	0.991023	6	-0.838166	0.402094	0.799572	3	-1.14866	0.250913	0.713091
225	ABCD2	ATP binding cassette subfamily D member 2	121	4	0	2	NA	NA	---	0	NA	NA	---	0	NA	NA	---	0	NA	NA	---
226	ALDOA	aldolase, fructose-bisphosphate A	1276	65	23	24	1.62003	0.105475	0.491157	1	0.917947	0.358823	---	5	1.64828	0.0995444	0.513043	6	-0.547642	0.584035	0.885594
229	ALDOB	aldolase, fructose-bisphosphate B	1050	25	8	6	-0.294849	0.768169	0.941333	2	-0.687092	0.492179	---	0	NA	NA	---	0	NA	NA	---
230	ALDOC	aldolase, fructose-bisphosphate C	1294	86	30	38	-1.18979	0.234349	0.661146	0	NA	NA	---	6	-0.956157	0.339174	0.765067	3	-0.522544	0.601382	0.887546
231	AKR1B1	aldo-keto reductase family 1 member B	1294	52	17	18	-0.565089	0.572113	0.874509	0	NA	NA	---	5	-1.43644	0.151123	0.590558	1	0.111933	0.910894	---
240	ALOX5	arachidonate 5-lipoxygenase	1277	50	13	18	-1.0765	0.28191	0.703548	1	-0.684058	0.494065	---	4	0.637379	0.523994	0.860685	0	NA	NA	---
241	ALOX5AP	arachidonate 5-lipoxygenase activating protein	1192	29	8	12	0.797427	0.425365	0.80296	1	0.927567	0.353823	---	1	-0.683244	0.494588	---	3	0.675328	0.4996	0.855031
246	ALOX15	arachidonate 15-lipoxygenase	704	46	19	9	0.618039	0.536754	0.858516	2	1.45206	0.14694	---	5	-2.35047	0.0190309	0.256896	1	0.690447	0.490146	---
247	ALOX15B	arachidonate 15-lipoxygenase, type B	729	58	19	23	-0.773413	0.439534	0.810646	1	0.100381	0.92007	---	2	-1.20074	0.23025	---	4	-0.188537	0.850509	0.972216
248	ALPI	alkaline phosphatase, intestinal	227	6	2	2	NA	NA	---	0	NA	NA	---	0	NA	NA	---	0	NA	NA	---
249	ALPL	alkaline phosphatase, liver/bone/kidney	1241	54	19	14	0.38725	0.698638	0.924669	3	0.793866	0.427427	0.798649	6	0.0496737	0.960391	0.991134	5	1.98205	0.0476974	0.405528
250	ALPP	alkaline phosphatase, placental	112	5	1	1	NA	NA	---	0	NA	NA	---	0	NA	NA	---	0	NA	NA	---
251	ALPG	alkaline phosphatase, placental like 2	437	14	7	3	0.391596	0.695553	0.922898	0	NA	NA	---	1	0.433003	0.665233	---	0	NA	NA	---
259	AMBP	alpha-1-microglobulin/bikunin precursor	1284	51	14	9	-0.0565351	0.954924	0.990866	1	0.528803	0.597035	---	2	-0.429713	0.667478	---	2	-0.903798	0.366275	---
262	AMD1	adenosylmethionine decarboxylase 1	270	5	3	2	NA	NA	---	0	NA	NA	---	0	NA	NA	---	0	NA	NA	---
267	AMFR	autocrine motility factor receptor	887	38	9	12	-0.971081	0.331778	0.749863	1	-0.948065	0.34336	---	1	-0.313306	0.754124	---	2	-0.463784	0.642919	---
270	AMPD1	adenosine monophosphate deaminase 1	216	5	1	3	NA	NA	---	0	NA	NA	---	1	NA	NA	---	1	NA	NA	---
271	AMPD2	adenosine monophosphate deaminase 2	1294	55	19	18	-0.950681	0.341946	0.756488	1	-0.297726	0.76596	---	2	0.00982475	0.992163	---	5	-1.98016	0.0478997	0.40442
272	AMPD3	adenosine monophosphate deaminase 3	1294	52	15	24	-1.55625	0.119896	0.518827	5	-1.25088	0.211209	0.661331	5	-0.312262	0.754892	0.942605	3	-0.264357	0.791547	0.958338
273	AMPH	amphiphysin	1034	46	15	16	-1.3589	0.174478	0.597777	5	-0.31263	0.754626	0.926668	4	-1.65144	0.0989569	0.512193	6	-0.316903	0.751382	0.943535
274	BIN1	bridging integrator 1	1294	43	11	13	1.17988	0.238267	0.664724	4	0.65963	0.50961	0.832791	4	0.546046	0.58513	0.889063	1	1.00598	0.314614	---
275	AMT	aminomethyltransferase	1063	47	13	22	-0.972551	0.331002	0.748783	1	1.30074	0.193635	---	6	0.106098	0.915525	0.981602	5	-0.467612	0.64016	0.90207
276	AMY1A	amylase, alpha 1A (salivary)	452	11	2	0	0.118026	0.906101	0.977186	0	NA	NA	---	0	NA	NA	---	0	NA	NA	---
279	AMY2A	amylase, alpha 2A (pancreatic)	182	4	0	3	NA	NA	---	0	NA	NA	---	0	NA	NA	---	0	NA	NA	---
280	AMY2B	amylase, alpha 2B (pancreatic)	162	8	5	0	NA	NA	---	1	NA	NA	---	2	NA	NA	---	0	NA	NA	---
283	ANG	angiogenin	1125	61	22	20	-0.750953	0.452841	0.818343	3	-0.351383	0.725368	0.924209	7	-0.289911	0.771939	0.946152	6	0.989835	0.322471	0.767843
285	ANGPT2	angiopoietin 2	895	24	11	6	-0.0686505	0.945283	0.988425	1	-1.25769	0.208839	---	1	0.660996	0.508788	---	0	NA	NA	---
286	ANK1	ankyrin 1	1289	124	49	36	1.42434	0.154594	0.569094	17	1.6846	0.092311	0.499015	13	1.4162	0.156962	0.602117	10	1.00527	0.314956	0.760373
287	ANK2	ankyrin 2	1293	37	11	13	0.263597	0.792133	0.947896	10	-0.111709	0.911072	0.976171	0	NA	NA	---	1	-0.580055	0.56198	---
288	ANK3	ankyrin 3	1293	38	13	13	0.534987	0.592752	0.881225	14	0.136676	0.891308	0.973879	3	1.28796	0.197994	0.647273	2	-0.206235	0.836641	---
290	ANPEP	alanyl aminopeptidase, membrane	1274	67	22	18	-0.411842	0.680525	0.917639	0	NA	NA	---	2	0.643236	0.520188	---	2	-0.251801	0.801236	---
291	SLC25A4	solute carrier family 25 member 4	1294	57	16	22	-2.46278	0.013918	0.204192	1	-3.73858	0.000193266	---	5	-0.796101	0.426121	0.806345	2	-0.592413	0.553679	---
292	SLC25A5	solute carrier family 25 member 5	1276	39	15	10	-0.0384125	0.969365	0.994132	4	-0.120905	0.903786	0.975017	4	0.81088	0.417588	0.804769	6	-2.17728	0.0296445	0.329449
293	SLC25A6	solute carrier family 25 member 6	1096	86	23	32	0.801949	0.422759	0.801054	0	NA	NA	---	5	-0.0149372	0.988085	0.997299	6	1.66941	0.0953259	0.531151
301	ANXA1	annexin A1	1294	45	13	19	-0.178736	0.858173	0.966528	1	-0.0729792	0.941834	---	3	0.454168	0.649785	0.917388	1	-0.0902564	0.928098	---
302	ANXA2	annexin A2	1237	46	17	16	0.860128	0.389887	0.787386	1	1.31299	0.189433	---	4	1.40663	0.159791	0.60493	1	-1.49052	0.136346	---
306	ANXA3	annexin A3	1294	52	18	15	0.242797	0.808202	0.950129	2	0.204453	0.838032	---	2	0.537353	0.591118	---	1	0.144973	0.884755	---
307	ANXA4	annexin A4	1294	62	21	22	1.72352	0.0850372	0.452225	8	2.20565	0.0275861	0.311807	5	-0.239237	0.810961	0.956829	2	1.5491	0.121606	---
308	ANXA5	annexin A5	1294	35	9	17	-0.356878	0.721242	0.930052	2	0.888345	0.374523	---	1	1.27971	0.200881	---	2	-1.6925	0.0907954	---
309	ANXA6	annexin A6	1294	46	14	15	1.41964	0.155958	0.572225	2	0.16232	0.87108	---	2	1.70841	0.0878037	---	1	-0.317466	0.750942	---
310	ANXA7	annexin A7	1294	45	11	22	-0.137152	0.890932	0.972852	1	0.679706	0.496814	---	1	1.43352	0.151953	---	4	-0.0674386	0.946243	0.991932
311	ANXA11	annexin A11	1294	50	17	22	-0.838833	0.40172	0.791841	1	-0.045424	0.963776	---	1	-0.462479	0.643817	---	3	-0.733382	0.46346	0.845044
312	ANXA13	annexin A13	794	45	12	10	2.03105	0.0425886	0.333628	1	-1.95306	0.0511701	---	7	5.00582	6.88196e-07	0.000595879	7	-0.170245	0.864862	0.975959
313	AOAH	acyloxyacyl hydrolase	737	14	4	6	-0.745527	0.456196	0.821448	1	-0.225651	0.821537	---	2	-0.250094	0.802586	---	0	NA	NA	---
316	AOX1	aldehyde oxidase 1	1049	26	7	12	0.349496	0.726789	0.932054	2	0.495029	0.620685	---	0	NA	NA	---	4	0.941997	0.346415	0.786061
317	APAF1	apoptotic peptidase activating factor 1	1227	58	25	19	0.128363	0.897883	0.974925	7	0.262207	0.793207	0.941874	9	1.4976	0.134499	0.568082	5	-0.27159	0.785984	0.956938
318	NUDT2	nudix hydrolase 2	1261	106	48	38	1.18194	0.237454	0.663747	0	NA	NA	---	6	2.98277	0.00291225	0.0938892	3	-1.73734	0.0825757	0.501977
319	APOF	apolipoprotein F	1006	53	15	7	0.848369	0.396438	0.788554	0	NA	NA	---	2	-0.50378	0.614528	---	5	-0.376833	0.706379	0.927647
320	APBA1	amyloid beta precursor protein binding family A member 1	942	38	14	12	-0.902358	0.367101	0.771651	2	0.653964	0.513297	---	3	-1.42244	0.155234	0.598521	2	-0.167499	0.867014	---
321	APBA2	amyloid beta precursor protein binding family A member 2	664	25	5	11	-1.27592	0.202441	0.631684	2	-0.946613	0.344188	---	5	-0.894792	0.37123	0.783707	0	NA	NA	---
322	APBB1	amyloid beta precursor protein binding family B member 1	1153	41	14	13	1.02187	0.307059	0.728104	1	0.763786	0.445154	---	3	0.677614	0.498154	0.852191	3	0.217356	0.82797	0.968673
323	APBB2	amyloid beta precursor protein binding family B member 2	952	32	8	12	-1.1575	0.247362	0.670705	8	-1.55684	0.119847	0.545157	2	-1.10515	0.26938	---	1	0.662322	0.507928	---
324	APC	APC, WNT signaling pathway regulator	1128	32	9	14	-1.04287	0.297237	0.719087	3	-1.55972	0.119111	0.5443	1	-1.64796	0.0996429	---	7	-0.399881	0.689321	0.922179
325	APCS	amyloid P component, serum	1278	68	12	11	-0.0348998	0.972165	0.994361	0	NA	NA	---	4	-0.0986532	0.921429	0.982717	5	-0.884894	0.376383	0.804512
327	APEH	acylaminoacyl-peptide hydrolase	1294	72	27	26	-1.10085	0.27117	0.696314	0	NA	NA	---	3	0.0313219	0.975018	0.994544	5	-1.01106	0.312181	0.760011
328	APEX1	apurinic/apyrimidinic endodeoxyribonuclease 1	1294	62	23	18	3.54605	0.000405221	0.0290457	0	NA	NA	---	7	3.41379	0.000660757	0.0381414	6	1.6444	0.100341	0.538844
329	BIRC2	baculoviral IAP repeat containing 2	1150	74	38	18	2.31957	0.0205414	0.241657	4	2.58682	0.0098106	0.18887	11	0.641523	0.521313	0.860245	7	0.91781	0.358914	0.793395
331	XIAP	X-linked inhibitor of apoptosis	1247	43	13	16	-3.12846	0.00179853	0.0691504	1	-0.694256	0.487653	---	5	-2.41189	0.0160156	0.233905	7	-1.42904	0.153245	0.621052
332	BIRC5	baculoviral IAP repeat containing 5	249	14	12	1	NA	NA	---	1	NA	NA	---	1	NA	NA	---	2	NA	NA	---
334	APLP2	amyloid beta precursor like protein 2	1270	40	11	12	-0.903338	0.36652	0.771885	2	-0.548642	0.583349	---	1	0.230529	0.817718	---	1	-0.123606	0.901647	---
335	APOA1	apolipoprotein A1	1293	59	19	16	-0.583603	0.559591	0.870079	1	-0.363843	0.716036	---	4	-0.800866	0.423358	0.804633	4	-1.62583	0.104234	0.541572
336	APOA2	apolipoprotein A2	1279	53	17	10	0.946462	0.344094	0.759232	1	0.759968	0.447416	---	4	-0.580289	0.561823	0.879672	1	-0.110763	0.911822	---
337	APOA4	apolipoprotein A4	1278	61	16	5	0.895178	0.370863	0.775498	0	NA	NA	---	5	-1.2432	0.214027	0.668324	4	-0.678426	0.497627	0.854299
338	APOB	apolipoprotein B	1280	35	11	13	-1.05562	0.291346	0.715529	1	-0.305367	0.760137	---	3	-2.26135	0.0239076	0.28808	3	0.482208	0.629742	0.899272
341	APOC1	apolipoprotein C1	1289	109	31	39	0.455907	0.648534	0.9049	1	-1.6894	0.0913885	---	15	-0.40653	0.684422	0.923071	8	-0.133497	0.893821	0.981137
344	APOC2	apolipoprotein C2	407	41	12	15	-1.34667	0.178858	0.603916	0	NA	NA	---	3	-1.83642	0.0670474	0.441232	5	0.0353661	0.971806	0.996056
345	APOC3	apolipoprotein C3	1276	61	10	4	0.115527	0.908046	0.977079	1	-0.259606	0.795211	---	4	0.783795	0.433308	0.809831	5	-1.07764	0.281403	0.738304
346	APOC4	apolipoprotein C4	818	60	12	15	-1.0547	0.291879	0.715612	0	NA	NA	---	8	-1.09034	0.275889	0.723567	7	-0.534516	0.593132	0.88591
347	APOD	apolipoprotein D	1293	112	26	43	-2.41198	0.0160068	0.215608	1	-1.24167	0.214588	---	17	-2.36745	0.0180599	0.24765	7	-0.873573	0.382515	0.809085
348	APOE	apolipoprotein E	1276	107	30	49	-0.453855	0.650011	0.90545	1	-1.43968	0.150208	---	14	-0.171811	0.863614	0.970765	8	-0.762719	0.445774	0.835087
350	APOH	apolipoprotein H	1198	79	15	13	-1.34076	0.180255	0.606186	3	0.039654	0.968376	0.994368	5	-0.805601	0.420635	0.803996	4	0.806892	0.419892	0.826059
351	APP	amyloid beta precursor protein	1293	59	21	23	-0.718663	0.47248	0.827603	14	-0.129163	0.897249	0.975015	2	-0.0496302	0.960425	---	7	-1.37208	0.170281	0.642544
353	APRT	adenine phosphoribosyltransferase	1294	94	32	31	0.362316	0.717176	0.928986	0	NA	NA	---	5	0.50249	0.61541	0.899445	4	0.0728588	0.94193	0.990999
355	FAS	Fas cell surface death receptor	1287	59	19	26	0.328654	0.742471	0.935195	0	NA	NA	---	6	0.0891672	0.928963	0.98486	4	0.230636	0.817635	0.96494
357	SHROOM2	shroom family member 2	1226	49	14	19	1.1868	0.235538	0.661524	9	0.877656	0.380305	0.775687	1	1.62562	0.104292	---	3	1.71301	0.0869671	0.509319
358	AQP1	aquaporin 1 (Colton blood group)	952	40	15	14	0.7233	0.469676	0.827023	0	NA	NA	---	0	NA	NA	---	5	1.08877	0.276535	0.733446
359	AQP2	aquaporin 2	79	0	0	0	NA	NA	---	0	NA	NA	---	0	NA	NA	---	0	NA	NA	---
362	AQP5	aquaporin 5	479	30	13	7	-1.00835	0.313811	0.73337	0	NA	NA	---	1	0.20882	0.83468	---	1	-1.03767	0.299961	---
367	AR	androgen receptor	250	10	4	5	NA	NA	---	3	NA	NA	---	0	NA	NA	---	2	NA	NA	---
368	ABCC6	ATP binding cassette subfamily C member 6	496	13	7	2	1.52699	0.127419	0.527929	0	NA	NA	---	0	NA	NA	---	0	NA	NA	---
369	ARAF	A-Raf proto-oncogene, serine/threonine kinase	1281	39	13	10	1.09213	0.274984	0.698244	0	NA	NA	---	1	-0.277066	0.781774	---	1	2.18432	0.0291219	---
372	ARCN1	archain 1	1294	56	19	19	-0.133356	0.893933	0.973902	0	NA	NA	---	4	0.556845	0.577731	0.885368	3	0.691203	0.489564	0.851519
374	AREG	amphiregulin	54	2	2	0	NA	NA	---	0	NA	NA	---	0	NA	NA	---	0	NA	NA	---
375	ARF1	ADP ribosylation factor 1	1109	34	12	14	-1.32062	0.186906	0.612143	1	-0.854866	0.392813	---	0	NA	NA	---	1	0.0737872	0.941193	---
377	ARF3	ADP ribosylation factor 3	931	50	18	20	-2.1328	0.0332067	0.303211	1	-0.987118	0.323846	---	6	-1.49997	0.133967	0.567022	5	-1.73531	0.0830221	0.502181
378	ARF4	ADP ribosylation factor 4	1294	59	21	17	1.61916	0.105661	0.491566	2	1.83164	0.0672385	---	6	-0.830277	0.406537	0.798193	8	0.797939	0.425055	0.82738
381	ARF5	ADP ribosylation factor 5	1294	53	23	15	-0.286759	0.774344	0.943485	0	NA	NA	---	5	-0.811889	0.417007	0.805186	1	0.989199	0.322754	---
382	ARF6	ADP ribosylation factor 6	1294	75	39	20	3.34792	0.000837943	0.0444908	0	NA	NA	---	9	2.64316	0.00831433	0.170824	5	0.46782	0.639993	0.902254
383	ARG1	arginase 1	1102	45	17	3	1.87837	0.0605981	0.391566	2	0.478702	0.632247	---	4	-0.12463	0.90084	0.979546	1	1.9543	0.0509218	---
384	ARG2	arginase 2	655	26	10	9	1.58491	0.113481	0.507029	3	2.50397	0.0125291	0.210038	2	0.732795	0.463952	---	0	NA	NA	---
387	RHOA	ras homolog family member A	1294	73	24	21	0.866965	0.386124	0.784523	6	3.16997	0.00156081	0.076352	8	-0.322279	0.747294	0.941066	4	-0.862162	0.38876	0.81352
388	RHOB	ras homolog family member B	1269	40	13	13	-1.70202	0.0890012	0.460375	0	NA	NA	---	2	0.636594	0.524506	---	5	-2.69405	0.00715347	0.162869
389	RHOC	ras homolog family member C	1259	54	14	21	-2.69484	0.00713732	0.144401	0	NA	NA	---	5	-1.38643	0.165866	0.612248	4	-2.37193	0.0178474	0.260178
390	RND3	Rho family GTPase 3	681	12	7	3	-0.559317	0.576133	0.876117	0	NA	NA	---	2	-1.23669	0.216636	---	2	-0.846429	0.397617	---
391	RHOG	ras homolog family member G	1294	53	22	15	1.54204	0.123312	0.522345	1	0.582653	0.56023	---	6	1.11795	0.263798	0.710928	3	1.92316	0.0546826	0.420779
392	ARHGAP1	Rho GTPase activating protein 1	1294	79	24	32	0.210889	0.833007	0.959838	0	NA	NA	---	5	0.748482	0.454307	0.823678	2	-0.379714	0.704221	---
393	ARHGAP4	Rho GTPase activating protein 4	1176	35	15	11	-0.126448	0.899399	0.975727	0	NA	NA	---	4	0.296382	0.766992	0.945634	2	0.551706	0.581256	---
394	ARHGAP5	Rho GTPase activating protein 5	1280	71	28	21	0.161698	0.87157	0.971476	7	-1.08443	0.27838	0.714261	4	-1.48002	0.139119	0.574386	5	0.753607	0.451226	0.840123
395	ARHGAP6	Rho GTPase activating protein 6	1138	93	24	41	-1.91362	0.0559236	0.377146	12	-1.86926	0.0618475	0.418488	36	-1.06787	0.28581	0.729387	1	-1.55545	0.12012	---
396	ARHGDIA	Rho GDP dissociation inhibitor alpha	1294	102	40	41	0.141537	0.887468	0.972561	1	2.843	0.00454049	---	6	-1.2468	0.212701	0.667277	12	3.26044	0.00114181	0.0538065
397	ARHGDIB	Rho GDP dissociation inhibitor beta	1294	62	17	28	-0.0391184	0.968802	0.994062	1	0.188929	0.850179	---	10	1.03564	0.300568	0.739944	4	-0.0241654	0.980724	0.997294
399	RHOH	ras homolog family member H	328	17	4	6	NA	NA	---	1	NA	NA	---	0	NA	NA	---	0	NA	NA	---
400	ARL1	ADP ribosylation factor like GTPase 1	1294	46	18	16	0.8262	0.408845	0.793417	0	NA	NA	---	5	2.02726	0.0428433	0.361159	6	-1.20521	0.228346	0.698246
401	PHOX2A	paired like homeobox 2a	11	8	2	0	NA	NA	---	0	NA	NA	---	0	NA	NA	---	1	NA	NA	---
402	ARL2	ADP ribosylation factor like GTPase 2	1293	99	36	35	-0.131883	0.895098	0.97422	0	NA	NA	---	6	0.217429	0.827909	0.958723	10	0.872157	0.383287	0.809872
403	ARL3	ADP ribosylation factor like GTPase 3	1294	60	18	17	-0.803018	0.422114	0.800589	2	-1.673	0.0945731	---	2	0.102094	0.918698	---	6	-1.14607	0.251981	0.714456
405	ARNT	aryl hydrocarbon receptor nuclear translocator	971	59	30	10	0.513944	0.60741	0.88776	2	0.50349	0.614736	---	3	1.26288	0.206942	0.662237	3	-1.94194	0.0524379	0.419987
406	ARNTL	aryl hydrocarbon receptor nuclear translocator like	585	24	11	8	0.447715	0.65453	0.908465	3	0.0920096	0.926723	0.980617	2	0.739599	0.459848	---	5	-0.396312	0.692023	0.922343
408	ARRB1	arrestin beta 1	1294	66	26	18	-0.260627	0.794423	0.948374	4	0.174411	0.86157	0.967604	15	-0.466921	0.640636	0.911264	3	0.493052	0.622061	0.895032
409	ARRB2	arrestin beta 2	1269	70	20	29	-0.745993	0.455812	0.82105	1	-0.604587	0.545563	---	8	-0.539504	0.589635	0.89055	4	0.0631659	0.949644	0.992758
410	ARSA	arylsulfatase A	1256	51	12	23	-0.797453	0.425341	0.803066	0	NA	NA	---	5	-1.45223	0.146692	0.586091	5	-0.680165	0.496527	0.854341
411	ARSB	arylsulfatase B	1254	51	20	22	0.705836	0.480423	0.832075	3	-0.086229	0.931298	0.981977	1	0.611546	0.540951	---	3	-0.145762	0.884133	0.979166
414	ARSD	arylsulfatase D	1070	54	21	14	1.1645	0.244486	0.668141	0	NA	NA	---	1	-0.411059	0.681113	---	3	1.97409	0.0486324	0.405537
415	ARSL	arylsulfatase E (chondrodysplasia punctata 1)	764	39	8	18	-0.561785	0.57443	0.875917	0	NA	NA	---	1	-0.0775036	0.938244	---	2	0.237296	0.812492	---
416	ARSF	arylsulfatase F	228	6	1	3	NA	NA	---	0	NA	NA	---	0	NA	NA	---	0	NA	NA	---
419	ART3	ADP-ribosyltransferase 3	254	2	1	0	NA	NA	---	1	NA	NA	---	0	NA	NA	---	0	NA	NA	---
421	ARVCF	ARVCF, delta catenin family member	1257	113	41	37	0.332036	0.739919	0.935267	4	-0.00667422	0.994676	0.999701	13	-0.0176285	0.985938	0.997292	9	-0.524608	0.59995	0.88694
427	ASAH1	N-acylsphingosine amidohydrolase 1	1294	51	16	18	0.541179	0.588479	0.879563	1	0.875807	0.3813	---	4	1.63049	0.103245	0.515036	3	-0.85419	0.39316	0.815428
433	ASGR2	asialoglycoprotein receptor 2	99	2	0	1	NA	NA	---	0	NA	NA	---	0	NA	NA	---	0	NA	NA	---
435	ASL	argininosuccinate lyase	1294	80	24	30	-1.09659	0.273028	0.696628	1	-1.12337	0.261493	---	5	-0.892258	0.372423	0.782954	3	-0.43984	0.660128	0.910578
439	GET3	arsA arsenite transporter, ATP-binding, homolog 1 (bacterial)	1294	106	40	29	0.0589059	0.953036	0.990443	1	-0.266119	0.790191	---	9	-1.64403	0.100417	0.511449	7	1.50555	0.132431	0.597218
440	ASNS	asparagine synthetase (glutamine-hydrolyzing)	1258	58	29	12	1.52659	0.127118	0.527991	1	0.0667456	0.946795	---	3	0.243536	0.80763	0.956251	1	-0.766348	0.443615	---
443	ASPA	aspartoacylase	1131	45	15	19	0.535712	0.592265	0.880761	0	NA	NA	---	1	0.303025	0.761927	---	1	-0.129788	0.896757	---
444	ASPH	aspartate beta-hydroxylase	1294	70	21	26	-1.32495	0.185427	0.610085	9	-1.88689	0.0594029	0.411272	7	-0.217769	0.827644	0.958965	7	-0.9867	0.323977	0.770222
445	ASS1	argininosuccinate synthase 1	1294	71	17	24	-1.32633	0.184969	0.609777	2	0.0678415	0.945922	---	3	-1.50536	0.13248	0.56507	2	-0.840238	0.400933	---
462	SERPINC1	serpin family C member 1	1288	55	18	18	-1.47286	0.141037	0.546872	0	NA	NA	---	2	-0.392396	0.694831	---	3	-1.14042	0.254326	0.716426
463	ZFHX3	zinc finger homeobox 3	916	37	14	13	-0.0919816	0.926733	0.986085	22	0.0787093	0.937281	0.982039	1	-0.944115	0.345365	---	7	-0.542026	0.587935	0.885106
466	ATF1	activating transcription factor 1	877	41	19	9	1.69659	0.0901358	0.461251	1	0.280833	0.778906	---	2	1.31823	0.187779	---	3	-0.213945	0.830641	0.968815
467	ATF3	activating transcription factor 3	144	4	1	0	NA	NA	---	0	NA	NA	---	0	NA	NA	---	0	NA	NA	---
471	ATIC	5-aminoimidazole-4-carboxamide ribonucleotide formyltransferase/IMP cyclohydrolase	1294	60	19	24	0.632565	0.527131	0.854152	1	-0.634799	0.525674	---	2	1.56548	0.11772	---	5	0.743225	0.457483	0.843249
472	ATM	ATM serine/threonine kinase	1274	52	15	16	0.0257068	0.979495	0.996274	4	-0.390774	0.696031	0.911745	2	0.756107	0.449727	---	6	0.107157	0.914681	0.985004
473	RERE	arginine-glutamic acid dipeptide repeats	962	56	19	24	-1.7018	0.0891214	0.460285	15	-1.8927	0.0587041	0.409282	7	-0.453435	0.65034	0.917316	4	-1.14001	0.25457	0.716783
475	ATOX1	antioxidant 1 copper chaperone	1283	37	16	10	2.084	0.0373602	0.316646	0	NA	NA	---	4	2.54317	0.0111036	0.197357	3	-0.508414	0.611252	0.892148
476	ATP1A1	ATPase Na+/K+ transporting subunit alpha 1	1294	49	20	8	0.492301	0.622592	0.893934	3	-0.426932	0.669501	0.902752	1	0.107377	0.914507	---	3	1.17353	0.240801	0.707165
477	ATP1A2	ATPase Na+/K+ transporting subunit alpha 2	848	44	11	18	-0.309204	0.757244	0.938141	0	NA	NA	---	2	0.570253	0.56866	---	5	0.133213	0.894057	0.980511
478	ATP1A3	ATPase Na+/K+ transporting subunit alpha 3	915	51	20	11	1.53855	0.124266	0.523953	2	-0.112009	0.910842	---	2	0.622467	0.533793	---	5	1.86967	0.0618543	0.448167
481	ATP1B1	ATPase Na+/K+ transporting subunit beta 1	1294	64	27	17	0.166234	0.867999	0.970299	1	2.30374	0.0213972	---	15	-0.39168	0.69536	0.925264	3	1.16401	0.244637	0.711215
482	ATP1B2	ATPase Na+/K+ transporting subunit beta 2	607	34	7	19	-2.85366	0.00447253	0.115377	3	-2.8263	0.00486743	0.129682	4	-1.97456	0.0487807	0.380514	4	-2.79774	0.0053131	0.134018
483	ATP1B3	ATPase Na+/K+ transporting subunit beta 3	1293	61	24	17	0.658376	0.510415	0.846755	1	-0.948412	0.343099	---	1	0.0219366	0.982502	---	1	2.0273	0.0428401	---
486	FXYD2	FXYD domain containing ion transport regulator 2	356	10	1	5	NA	NA	---	1	NA	NA	---	0	NA	NA	---	1	NA	NA	---
487	ATP2A1	ATPase sarcoplasmic/endoplasmic reticulum Ca2+ transporting 1	356	27	9	6	NA	NA	---	0	NA	NA	---	1	NA	NA	---	3	NA	NA	---
488	ATP2A2	ATPase sarcoplasmic/endoplasmic reticulum Ca2+ transporting 2	1294	66	24	28	0.135045	0.892598	0.973822	2	-0.48308	0.629122	---	3	2.87935	0.0040515	0.111114	7	0.0307237	0.975495	0.996477
489	ATP2A3	ATPase sarcoplasmic/endoplasmic reticulum Ca2+ transporting 3	1095	50	16	18	-1.13198	0.257895	0.682304	2	-0.85582	0.392288	---	3	-0.803838	0.421668	0.803689	7	0.658869	0.510121	0.85711
490	ATP2B1	ATPase plasma membrane Ca2+ transporting 1	1291	46	13	15	-0.558569	0.576554	0.876359	4	-0.65028	0.515628	0.834401	5	1.32065	0.186856	0.638408	3	1.90471	0.057043	0.428104
491	ATP2B2	ATPase plasma membrane Ca2+ transporting 2	708	34	12	12	0.8924	0.372488	0.775502	5	0.615304	0.538556	0.850742	1	-0.34792	0.728006	---	2	1.24841	0.212301	---
493	ATP2B4	ATPase plasma membrane Ca2+ transporting 4	1294	90	37	29	-0.463692	0.642948	0.902501	8	-0.56201	0.574208	0.867124	6	0.197953	0.843114	0.965265	14	1.56478	0.117883	0.566491
498	ATP5F1A	ATP synthase, H+ transporting, mitochondrial F1 complex, alpha subunit 1, cardiac muscle	1294	40	13	15	-0.362843	0.716783	0.928837	0	NA	NA	---	3	-0.233347	0.815529	0.956448	2	-0.769408	0.441794	---
501	ALDH7A1	aldehyde dehydrogenase 7 family member A1	1294	38	10	16	-1.12529	0.260677	0.684611	2	1.51964	0.128849	---	5	0.00739449	0.994101	0.999212	3	-1.85225	0.064221	0.456074
506	ATP5F1B	ATP synthase, H+ transporting, mitochondrial F1 complex, beta polypeptide	1294	81	43	19	0.856575	0.391841	0.788632	3	0.509532	0.610467	0.883431	2	-0.643886	0.519765	---	13	0.69002	0.490307	0.85208
509	ATP5F1C	ATP synthase, H+ transporting, mitochondrial F1 complex, gamma polypeptide 1	1294	44	21	10	0.842149	0.399862	0.790975	0	NA	NA	---	1	1.84571	0.0651662	---	5	0.284573	0.776017	0.954362
513	ATP5F1D	ATP synthase, H+ transporting, mitochondrial F1 complex, delta subunit	1294	122	52	29	2.78324	0.00546145	0.127159	1	2.93736	0.00336976	---	21	0.886295	0.375626	0.784788	8	2.63164	0.00860012	0.176027
514	ATP5F1E	ATP synthase, H+ transporting, mitochondrial F1 complex, epsilon subunit	1172	43	17	15	1.43781	0.150757	0.562816	0	NA	NA	---	4	0.740097	0.459392	0.824511	5	1.11157	0.266554	0.725004
515	ATP5PB	ATP synthase, H+ transporting, mitochondrial Fo complex subunit B1	1294	41	17	14	1.04165	0.297774	0.719691	0	NA	NA	---	5	0.517317	0.605025	0.895496	2	0.730174	0.465418	---
516	ATP5MC1	ATP synthase, H+ transporting, mitochondrial Fo complex subunit C1 (subunit 9)	265	16	12	3	NA	NA	---	0	NA	NA	---	0	NA	NA	---	1	NA	NA	---
521	ATP5ME	ATP synthase, H+ transporting, mitochondrial Fo complex subunit E	1294	72	27	20	-0.144714	0.88496	0.972787	0	NA	NA	---	4	-1.24258	0.21425	0.668676	4	-0.439969	0.660034	0.910656
522	ATP5PF	ATP synthase, H+ transporting, mitochondrial Fo complex subunit F6	1095	39	19	9	2.514	0.012082	0.191538	1	1.53223	0.125759	---	5	0.659852	0.50949	0.853988	1	-0.0964606	0.923173	---
523	ATP6V1A	ATPase H+ transporting V1 subunit A	1294	56	20	17	-0.0722222	0.942436	0.988229	5	2.22763	0.0260791	0.303984	7	-1.15002	0.250349	0.702485	2	0.821716	0.411392	---
525	ATP6V1B1	ATPase H+ transporting V1 subunit B1	767	31	12	5	0.846091	0.397771	0.789796	1	-0.463608	0.643062	---	1	-0.227555	0.820054	---	2	0.894255	0.371471	---
526	ATP6V1B2	ATPase H+ transporting V1 subunit B2	1294	46	15	12	-0.345671	0.729647	0.932265	1	0.638368	0.523349	---	4	-0.392358	0.694859	0.925614	3	-0.0510095	0.959326	0.995178
527	ATP6V0C	ATPase H+ transporting V0 subunit c	1031	59	20	23	-2.10946	0.0351496	0.310226	0	NA	NA	---	2	0.0156541	0.987513	---	4	-2.4934	0.0128114	0.223154
528	ATP6V1C1	ATPase H+ transporting V1 subunit C1	1294	74	33	21	1.07797	0.281253	0.702957	4	-2.33451	0.0197237	0.263926	10	1.79873	0.0722972	0.452212	8	1.6631	0.0965389	0.532058
529	ATP6V1E1	ATPase H+ transporting V1 subunit E1	1294	85	23	27	-0.475253	0.634688	0.900225	5	0.529498	0.596553	0.878634	6	-0.968155	0.333151	0.758537	12	0.673788	0.500568	0.855483
534	ATP6V1G2	ATPase H+ transporting V1 subunit G2	868	144	48	41	1.0862	0.277696	0.699995	1	-1.21668	0.224064	---	4	-0.182075	0.855567	0.968907	8	1.44324	0.149318	0.616229
535	ATP6V0A1	ATPase H+ transporting V0 subunit a1	1294	98	31	35	-0.784767	0.432736	0.80566	6	-1.7487	0.080584	0.470573	6	0.211054	0.832879	0.962089	8	1.74218	0.0817172	0.499255
537	ATP6AP1	ATPase H+ transporting accessory protein 1	1272	39	17	12	1.1306	0.258441	0.682847	1	1.20013	0.230317	---	7	1.63953	0.101353	0.514492	8	0.751922	0.452239	0.839951
538	ATP7A	ATPase copper transporting alpha	1032	39	12	12	0.25814	0.796351	0.94842	1	-0.874078	0.382283	---	5	-0.179357	0.857693	0.968781	2	-0.0399617	0.968131	---
539	ATP5PO	ATP synthase, H+ transporting, mitochondrial F1 complex, O subunit	1294	60	22	20	-1.05769	0.290398	0.714951	0	NA	NA	---	2	-0.698623	0.484915	---	2	-0.897795	0.369464	---
540	ATP7B	ATPase copper transporting beta	324	11	9	2	NA	NA	---	0	NA	NA	---	0	NA	NA	---	0	NA	NA	---
545	ATR	ATR serine/threonine kinase	951	36	18	9	2.18353	0.0292456	0.28165	9	1.14501	0.252499	0.697645	1	1.23508	0.217111	---	3	2.99951	0.00277605	0.0917154
546	ATRX	ATRX, chromatin remodeler	1294	49	18	14	-0.267239	0.789328	0.947477	7	-0.841497	0.400227	0.786744	7	-0.845899	0.397767	0.800421	1	0.520085	0.603095	---
547	KIF1A	kinesin family member 1A	1039	62	23	15	1.28742	0.198238	0.626952	3	0.457499	0.64741	0.896876	3	0.10984	0.912558	0.981024	8	0.557721	0.577157	0.883317
549	AUH	AU RNA binding methylglutaconyl-CoA hydratase	1287	45	18	10	0.547693	0.583999	0.878362	2	1.77048	0.0768883	---	3	-0.719069	0.472231	0.835677	2	2.19157	0.028592	---
550	AUP1	AUP1, lipid droplet regulating VLDL assembly factor	1167	41	16	12	1.2041	0.228798	0.654688	1	0.120855	0.903827	---	3	0.818134	0.413451	0.802409	4	0.741497	0.458544	0.84316
558	AXL	AXL receptor tyrosine kinase	849	65	19	27	-0.471954	0.637083	0.900441	2	-1.20322	0.229234	---	7	0.52301	0.601107	0.894722	8	0.797909	0.42515	0.827037
563	AZGP1	alpha-2-glycoprotein 1, zinc-binding	1272	80	27	27	0.629253	0.529298	0.85504	0	NA	NA	---	7	0.579535	0.562332	0.879334	1	0.996781	0.319063	---
566	AZU1	azurocidin 1	1121	80	19	15	0.669833	0.503105	0.844116	0	NA	NA	---	9	0.725562	0.468261	0.831809	11	-1.11749	0.264027	0.723635
567	B2M	beta-2-microglobulin	1294	57	8	28	-0.725704	0.468154	0.825935	4	-0.450457	0.652457	0.898032	4	-1.4848	0.137845	0.572637	5	0.106567	0.915149	0.98481
571	BACH1	BTB domain and CNC homolog 1	1002	21	7	7	0.0275933	0.977992	0.995855	6	-0.575996	0.564749	0.866433	2	0.544107	0.586491	---	1	1.55114	0.121188	---
572	BAD	BCL2 associated agonist of cell death	1164	75	22	36	-1.80906	0.0707033	0.416133	3	-0.285011	0.775687	0.934457	12	-1.70461	0.0885383	0.492322	6	0.725684	0.468181	0.845033
573	BAG1	BCL2 associated athanogene 1	1262	108	44	29	2.15067	0.0316944	0.295314	0	NA	NA	---	5	1.24966	0.211657	0.666419	6	0.327802	0.743117	0.939756
575	ADGRB1	adhesion G protein-coupled receptor B1	347	20	4	6	NA	NA	---	3	NA	NA	---	3	NA	NA	---	0	NA	NA	---
578	BAK1	BCL2 antagonist/killer 1	917	73	23	30	0.167162	0.86728	0.970035	1	-0.415481	0.677889	---	6	1.01506	0.31035	0.746738	4	0.64745	0.517505	0.857665
580	BARD1	BRCA1 associated RING domain 1	342	8	2	1	NA	NA	---	0	NA	NA	---	0	NA	NA	---	1	NA	NA	---
581	BAX	BCL2 associated X, apoptosis regulator	1294	66	26	17	1.80169	0.0718303	0.418593	0	NA	NA	---	5	2.17045	0.0301564	0.309269	10	0.855296	0.392548	0.81555
582	BBS1	Bardet-Biedl syndrome 1	1214	98	46	20	0.57695	0.564082	0.872197	0	NA	NA	---	4	-0.859624	0.390169	0.795162	11	-0.179132	0.857865	0.972759
583	BBS2	Bardet-Biedl syndrome 2	1171	48	20	19	-0.974517	0.330004	0.748382	2	-0.515842	0.606063	---	4	-0.8771	0.380615	0.787878	3	-0.571608	0.567699	0.881042
585	BBS4	Bardet-Biedl syndrome 4	906	26	11	8	-1.40369	0.160761	0.578843	1	-1.68661	0.0920287	---	1	-1.68661	0.0920287	---	2	-1.04888	0.29452	---
586	BCAT1	branched chain amino acid transaminase 1	1241	70	28	20	-0.212004	0.832139	0.96005	14	0.757894	0.44866	0.809433	9	-1.00803	0.313638	0.748116	7	0.30935	0.757108	0.945646
587	BCAT2	branched chain amino acid transaminase 2	1294	65	23	17	-0.202713	0.839392	0.960796	2	0.33334	0.738932	---	7	-0.669126	0.503536	0.85321	3	0.134087	0.893355	0.981157
590	BCHE	butyrylcholinesterase	1178	51	18	15	1.93135	0.0536831	0.371524	2	-0.0756143	0.939739	---	3	1.84918	0.0646864	0.438551	9	1.70948	0.0876298	0.509762
593	BCKDHA	branched chain keto acid dehydrogenase E1, alpha polypeptide	1294	98	30	37	-0.157902	0.874559	0.971894	3	-0.151535	0.879578	0.974985	8	0.560042	0.575549	0.884484	6	-0.29286	0.769676	0.952343
594	BCKDHB	branched chain keto acid dehydrogenase E1 subunit beta	1291	58	19	23	-1.85772	0.06344	0.398635	15	-0.993228	0.320788	0.747837	6	-0.949648	0.342472	0.767365	8	-0.732666	0.463897	0.845333
595	CCND1	cyclin D1	636	77	51	13	1.53098	0.126284	0.526925	1	-0.063417	0.949455	---	14	-0.253662	0.799841	0.95336	20	1.76472	0.0781013	0.487451
596	BCL2	BCL2, apoptosis regulator	452	16	4	8	-0.614454	0.539235	0.860427	2	-1.79061	0.074048	---	0	NA	NA	---	2	0.266141	0.790256	---
598	BCL2L1	BCL2 like 1	1257	115	39	38	-0.307987	0.758144	0.937982	3	-0.890451	0.373396	0.771617	10	-1.14089	0.254137	0.705276	7	2.59295	0.00962783	0.190025
599	BCL2L2	BCL2 like 2	1012	49	16	20	-1.70567	0.0883813	0.458587	0	NA	NA	---	6	-1.56228	0.118539	0.539387	3	-0.686375	0.492636	0.852958
602	BCL3	B-cell CLL/lymphoma 3	789	65	31	17	0.253056	0.800292	0.949732	0	NA	NA	---	4	1.49013	0.136597	0.571762	10	0.499483	0.617581	0.895581
604	BCL6	B-cell CLL/lymphoma 6	570	22	11	5	0.90102	0.367967	0.772823	0	NA	NA	---	1	0.545574	0.585577	---	0	NA	NA	---
605	BCL7A	BCL tumor suppressor 7A	987	45	22	15	1.73087	0.083794	0.448465	3	0.78414	0.433149	0.800321	4	0.601642	0.547553	0.873808	2	0.49065	0.623785	---
607	BCL9	B-cell CLL/lymphoma 9	717	16	9	3	-0.270712	0.786693	0.947032	0	NA	NA	---	3	-1.05798	0.290428	0.731928	2	0.630697	0.528444	---
608	TNFRSF17	TNF receptor superfamily member 17	67	3	0	2	NA	NA	---	0	NA	NA	---	0	NA	NA	---	1	NA	NA	---
613	BCR	BCR, RhoGEF and GTPase activating protein	1278	134	46	34	-0.163382	0.870244	0.971401	13	-0.856516	0.391876	0.784277	12	1.39366	0.163667	0.608582	13	-1.58437	0.11336	0.558439
617	BCS1L	BCS1 homolog, ubiquinol-cytochrome c reductase complex chaperone	1190	36	14	8	0.772019	0.440259	0.81094	0	NA	NA	---	3	0.278078	0.781002	0.948058	2	-1.41594	0.15706	---
622	BDH1	3-hydroxybutyrate dehydrogenase 1	1246	78	23	34	-1.78383	0.0746985	0.426393	1	-0.956295	0.339112	---	4	-0.443784	0.657277	0.919612	3	-0.823294	0.410501	0.827124
629	CFB	complement factor B	1294	263	84	78	0.676074	0.499116	0.842353	0	NA	NA	---	4	1.78124	0.0751113	0.459848	3	0.51923	0.603691	0.888795
633	BGN	biglycan	1294	47	15	17	0.617658	0.536911	0.85863	1	1.50723	0.132	---	1	-0.308796	0.757527	---	5	-0.113285	0.909823	0.983256
634	CEACAM1	carcinoembryonic antigen related cell adhesion molecule 1	937	39	14	19	-2.07627	0.0381464	0.318999	2	-0.148499	0.881981	---	1	0.401275	0.688311	---	1	-1.64325	0.100674	---
635	BHMT	betaine--homocysteine S-methyltransferase	343	13	4	1	NA	NA	---	0	NA	NA	---	0	NA	NA	---	0	NA	NA	---
636	BICD1	BICD cargo adaptor 1	1197	81	43	22	2.13787	0.032732	0.301069	16	2.2105	0.0272615	0.31049	6	0.79065	0.429307	0.808335	8	-0.154295	0.877403	0.978308
637	BID	BH3 interacting domain death agonist	1276	79	21	27	0.530698	0.595722	0.881591	3	2.3728	0.0178035	0.259149	6	-0.45871	0.646522	0.915981	5	-0.545507	0.585501	0.885389
641	BLM	Bloom syndrome RecQ like helicase	862	30	14	8	0.671199	0.502277	0.843856	2	0.761314	0.446682	---	2	0.705063	0.480965	---	5	-1.50311	0.133185	0.598398
642	BLMH	bleomycin hydrolase	1293	88	27	26	0.624247	0.532577	0.856614	2	-1.14362	0.252997	---	6	0.0707832	0.943581	0.98877	5	0.272973	0.784918	0.956599
644	BLVRA	biliverdin reductase A	1276	59	21	24	2.70337	0.00695641	0.142756	1	3.08662	0.00206872	---	4	4.29666	1.8675e-05	0.00365126	4	2.19036	0.028681	0.322277
645	BLVRB	biliverdin reductase B	1294	112	42	36	2.04531	0.0410291	0.327287	2	1.18057	0.237992	---	15	1.22462	0.220944	0.673951	8	-0.109349	0.912943	0.984527
646	BNC1	basonuclin 1	351	4	1	2	NA	NA	---	0	NA	NA	---	0	NA	NA	---	0	NA	NA	---
649	BMP1	bone morphogenetic protein 1	884	19	7	5	-0.859593	0.390251	0.787803	0	NA	NA	---	1	-0.986356	0.324234	---	5	-0.517241	0.60512	0.889177
655	BMP7	bone morphogenetic protein 7	175	7	0	3	NA	NA	---	2	NA	NA	---	0	NA	NA	---	1	NA	NA	---
658	BMPR1B	bone morphogenetic protein receptor type 1B	136	0	0	0	NA	NA	---	0	NA	NA	---	0	NA	NA	---	0	NA	NA	---
659	BMPR2	bone morphogenetic protein receptor type 2	609	21	5	9	-2.00261	0.0456734	0.349339	2	-1.74067	0.0822599	---	2	-1.55093	0.121451	---	1	-0.342801	0.731869	---
660	BMX	BMX non-receptor tyrosine kinase	294	5	1	2	NA	NA	---	0	NA	NA	---	1	NA	NA	---	0	NA	NA	---
661	POLR3D	RNA polymerase III subunit D	1048	28	14	5	0.63487	0.525654	0.853826	2	-0.454153	0.649814	---	1	-2.63816	0.00846156	---	3	1.92501	0.0545038	0.420467
662	BNIP1	BCL2 interacting protein 1	1256	56	25	15	0.0271209	0.978368	0.995833	0	NA	NA	---	3	-1.0633	0.287852	0.730599	2	-0.0379674	0.96972	---
663	BNIP2	BCL2 interacting protein 2	878	17	7	5	1.29164	0.196829	0.625453	0	NA	NA	---	1	0.159476	0.873332	---	3	0.599019	0.549318	0.871881
664	BNIP3	BCL2 interacting protein 3	877	24	7	10	0.847904	0.396727	0.788817	0	NA	NA	---	0	NA	NA	---	7	0.412129	0.680347	0.919278
665	BNIP3L	BCL2 interacting protein 3 like	524	18	6	5	-0.50386	0.614577	0.891354	1	-1.14913	0.251042	---	2	-0.252225	0.800969	---	2	-0.310985	0.755939	---
666	BOK	BOK, BCL2 family apoptosis regulator	795	29	5	14	-1.37722	0.16884	0.589735	1	0.237923	0.812003	---	5	-0.435056	0.663642	0.920232	0	NA	NA	---
667	DST	dystonin	1292	71	30	19	2.73509	0.00632282	0.137337	24	2.72166	0.00658411	0.148841	1	0.240656	0.80986	---	1	1.03202	0.302258	---
668	FOXL2	forkhead box L2	117	3	1	2	NA	NA	---	0	NA	NA	---	1	NA	NA	---	1	NA	NA	---
669	BPGM	bisphosphoglycerate mutase	1289	62	29	17	1.17351	0.24081	0.666629	0	NA	NA	---	1	-0.521411	0.602171	---	5	0.223675	0.823047	0.967008
670	BPHL	biphenyl hydrolase like	1292	58	25	11	0.416896	0.676825	0.917085	4	-0.0358801	0.971384	0.994377	3	-0.306769	0.759069	0.94335	5	-1.72835	0.0841673	0.503595
671	BPI	bactericidal/permeability-increasing protein	1136	53	19	9	-0.606092	0.544577	0.862913	1	-0.485126	0.627682	---	3	-0.0701627	0.944077	0.988606	6	-1.59145	0.111791	0.553853
672	BRCA1	BRCA1, DNA repair associated	519	29	12	7	0.688444	0.49149	0.83965	3	0.471089	0.637781	0.893912	1	-0.559675	0.57595	---	2	0.290727	0.77138	---
673	BRAF	B-Raf proto-oncogene, serine/threonine kinase	1217	67	28	20	0.878537	0.379828	0.779305	17	1.06211	0.288399	0.722571	4	-0.145412	0.88441	0.975152	10	0.413819	0.679081	0.918996
675	BRCA2	BRCA2, DNA repair associated	529	9	6	2	0.9062	0.365255	0.771811	0	NA	NA	---	1	-0.0915062	0.927126	---	1	0.72761	0.467184	---
676	BRDT	bromodomain testis associated	260	6	3	2	NA	NA	---	0	NA	NA	---	0	NA	NA	---	1	NA	NA	---
677	ZFP36L1	ZFP36 ring finger protein like 1	1056	48	14	15	-0.105474	0.91602	0.98145	3	-0.4011	0.688429	0.907364	7	0.513138	0.607964	0.897216	5	1.08695	0.277312	0.733905
678	ZFP36L2	ZFP36 ring finger protein like 2	963	43	10	18	-1.90128	0.0575684	0.382329	1	0.204731	0.837827	---	1	-2.40174	0.0165092	---	8	-1.13877	0.255087	0.716909
682	BSG	basigin (Ok blood group)	1294	107	45	28	1.42755	0.153666	0.567342	2	3.37611	0.000757327	---	6	-1.73234	0.0834558	0.477644	6	-0.450756	0.652242	0.90711
683	BST1	bone marrow stromal cell antigen 1	1195	41	12	18	-1.85501	0.0638454	0.40018	0	NA	NA	---	10	-2.20258	0.0278179	0.302159	1	-0.111797	0.911004	---
684	BST2	bone marrow stromal cell antigen 2	1189	58	17	23	1.16564	0.243999	0.668268	1	-0.484648	0.628017	---	7	1.66602	0.0959768	0.5054	4	1.07947	0.280599	0.737785
685	BTC	betacellulin	166	6	4	2	NA	NA	---	0	NA	NA	---	0	NA	NA	---	1	NA	NA	---
686	BTD	biotinidase	1284	45	17	15	1.5659	0.117621	0.514978	3	-0.200005	0.841509	0.959519	9	2.20903	0.0273509	0.30086	3	0.194783	0.845594	0.971347
688	KLF5	Kruppel like factor 5	579	36	18	7	0.656228	0.511945	0.846912	0	NA	NA	---	4	1.74999	0.0806644	0.473289	7	-0.382164	0.702484	0.926133
689	BTF3	basic transcription factor 3	1275	36	15	14	0.0461171	0.963224	0.993724	0	NA	NA	---	4	-1.29979	0.193912	0.647193	0	NA	NA	---
694	BTG1	BTG anti-proliferation factor 1	168	3	1	2	NA	NA	---	0	NA	NA	---	1	NA	NA	---	0	NA	NA	---
695	BTK	Bruton tyrosine kinase	1044	24	7	9	0.143417	0.885989	0.97232	0	NA	NA	---	2	0.352442	0.724579	---	2	-0.539869	0.589404	---
699	BUB1	BUB1 mitotic checkpoint serine/threonine kinase	359	6	3	1	NA	NA	---	1	NA	NA	---	0	NA	NA	---	2	NA	NA	---
701	BUB1B	BUB1 mitotic checkpoint serine/threonine kinase B	647	22	8	7	0.283624	0.776791	0.943603	1	0.171235	0.864094	---	3	0.727893	0.466949	0.831183	1	0.171235	0.864094	---
705	BYSL	bystin like	1206	79	51	14	3.78854	0.00015913	0.017743	1	-0.603747	0.546127	---	13	2.68664	0.00731815	0.157848	8	2.39753	0.01666	0.250064
706	TSPO	translocator protein	1131	79	26	28	-1.66713	0.095771	0.472731	1	-0.204563	0.837951	---	5	-1.97056	0.0490226	0.379957	3	0.402948	0.687064	0.921593
708	C1QBP	complement C1q binding protein	1294	74	35	20	2.35338	0.0187549	0.230644	1	-0.363524	0.716274	---	5	1.69639	0.0900567	0.495762	9	1.24323	0.214011	0.684364
710	SERPING1	serpin family G member 1	1294	78	23	38	-1.11085	0.266842	0.691927	2	0.138704	0.889706	---	2	-0.712744	0.476135	---	2	-0.760238	0.447253	---
712	C1QA	complement C1q A chain	1270	57	14	23	-0.621793	0.534192	0.857835	0	NA	NA	---	6	-0.638061	0.523551	0.86089	1	0.127361	0.898675	---
713	C1QB	complement C1q B chain	1293	60	15	24	-0.79715	0.425512	0.802785	1	-0.569063	0.569414	---	7	-0.796984	0.425609	0.807138	1	0.336609	0.736467	---
714	C1QC	complement C1q C chain	1294	60	14	24	-0.831334	0.405941	0.791762	1	-0.431838	0.665932	---	6	-0.720874	0.471119	0.833953	2	-0.000596437	0.999524	---
715	C1R	complement C1r	1276	94	26	32	-0.381429	0.702949	0.926707	5	0.172002	0.863464	0.967546	8	1.13275	0.257536	0.706621	6	-0.446853	0.655058	0.90874
716	C1S	complement C1s	1294	95	34	35	-0.650809	0.515287	0.848663	8	-1.11201	0.266344	0.714722	7	-1.09164	0.275196	0.723313	12	1.04049	0.298311	0.751525
717	C2	complement C2	1294	262	83	95	0.399771	0.689392	0.920934	1	-0.304366	0.760899	---	6	1.77455	0.0762103	0.463766	3	-0.0836946	0.933312	0.988605
718	C3	complement C3	1294	92	24	37	-0.414502	0.678577	0.917601	8	-0.783968	0.433205	0.799433	11	-0.644429	0.519413	0.85945	6	-0.179981	0.857196	0.97309
719	C3AR1	complement C3a receptor 1	154	3	0	2	NA	NA	---	0	NA	NA	---	0	NA	NA	---	0	NA	NA	---
721	C4B	complement C4B (Chido blood group)	1084	238	70	89	-0.88134	0.378332	0.779101	0	NA	NA	---	4	-0.846459	0.397486	0.80012	2	-0.522841	0.601193	---
722	C4BPA	complement component 4 binding protein alpha	1280	60	18	11	-0.530056	0.596167	0.881729	10	-0.461008	0.644873	0.897528	5	0.472877	0.636383	0.911417	3	0.926978	0.354115	0.78968
725	C4BPB	complement component 4 binding protein beta	1213	55	14	18	0.545721	0.58536	0.878828	0	NA	NA	---	5	-0.458059	0.646993	0.916007	13	1.00329	0.315926	0.760901
726	CAPN5	calpain 5	1278	55	25	15	2.04008	0.0415509	0.329876	3	0.32561	0.744773	0.926774	3	1.6593	0.0973037	0.50973	5	2.32688	0.0201297	0.280661
727	C5	complement C5	1294	57	20	17	0.0146402	0.988322	0.998068	6	-0.116436	0.907325	0.975309	2	0.567502	0.570473	---	3	0.943329	0.345692	0.784712
728	C5AR1	complement C5a receptor 1	759	42	16	19	-0.197108	0.843797	0.962435	0	NA	NA	---	4	0.017163	0.986311	0.997003	5	-2.06597	0.0391766	0.372116
729	C6	complement C6	1288	58	8	23	-1.87574	0.0609197	0.392129	10	-0.323815	0.746131	0.927304	4	-0.567244	0.570649	0.882322	3	0.827045	0.408367	0.825287
730	C7	complement C7	1294	62	13	27	-1.47617	0.140144	0.545943	4	-0.662035	0.508068	0.833466	3	0.843664	0.399015	0.798953	4	0.855015	0.392703	0.815315
731	C8A	complement C8 alpha chain	1278	40	10	2	0.215805	0.829175	0.959388	0	NA	NA	---	2	-1.34944	0.177438	---	1	0.187827	0.851043	---
732	C8B	complement C8 beta chain	1260	36	8	8	-0.841974	0.399965	0.79071	0	NA	NA	---	2	-0.0245617	0.980408	---	0	NA	NA	---
733	C8G	complement C8 gamma chain	1291	77	27	19	-0.625167	0.531974	0.856741	0	NA	NA	---	5	0.343281	0.731444	0.933519	5	-0.891911	0.37261	0.801519
735	C9	complement C9	1279	59	15	14	-0.191986	0.847784	0.963042	2	-0.454012	0.649898	---	4	0.24627	0.805514	0.955424	4	0.304098	0.761103	0.948492
738	VPS51	VPS51, GARP complex subunit	1275	93	31	31	-0.122147	0.902802	0.976252	1	0.0419652	0.966533	---	6	-0.468962	0.639178	0.911329	9	-0.217314	0.827999	0.968521
740	MRPL49	mitochondrial ribosomal protein L49	1247	99	35	31	3.24172	0.00122004	0.0551492	0	NA	NA	---	9	2.65746	0.0079755	0.166115	12	2.90387	0.00375184	0.112352
741	ZNHIT2	zinc finger HIT-type containing 2	955	74	20	31	0.659554	0.509702	0.846271	1	2.29595	0.0218985	---	5	1.24077	0.215	0.667922	5	0.536054	0.592048	0.88625
744	MPPED2	metallophosphoesterase domain containing 2	369	13	4	2	NA	NA	---	2	NA	NA	---	3	NA	NA	---	1	NA	NA	---
745	MYRF	myelin regulatory factor	109	2	1	0	NA	NA	---	0	NA	NA	---	0	NA	NA	---	0	NA	NA	---
746	TMEM258	transmembrane protein 258	282	11	4	4	NA	NA	---	1	NA	NA	---	1	NA	NA	---	0	NA	NA	---
752	FMNL1	formin like 1	1294	68	15	31	0.3395	0.734289	0.933206	0	NA	NA	---	10	1.55393	0.120448	0.543587	1	0.743429	0.457359	---
754	PTTG1IP	PTTG1 interacting protein	901	20	6	7	-0.0498004	0.960293	0.992741	0	NA	NA	---	1	0.211006	0.832931	---	1	-0.843167	0.399364	---
755	CFAP410	cilia and flagella associated protein 410	934	26	12	10	0.843209	0.399332	0.790238	0	NA	NA	---	3	0.102029	0.918756	0.98194	1	0.411984	0.680448	---
759	CA1	carbonic anhydrase 1	1284	51	15	10	0.871	0.383919	0.782896	1	-1.08807	0.276773	---	1	2.86198	0.00427938	---	4	-0.595067	0.551905	0.870984
760	CA2	carbonic anhydrase 2	1294	53	10	16	-0.533317	0.593908	0.881115	1	-0.33188	0.740035	---	0	NA	NA	---	6	0.713644	0.475578	0.848061
761	CA3	carbonic anhydrase 3	1249	45	12	17	-0.852491	0.394108	0.788766	0	NA	NA	---	3	-1.96044	0.0501698	0.385398	4	0.182333	0.855351	0.972085
762	CA4	carbonic anhydrase 4	1125	80	21	27	-0.52851	0.597252	0.882164	0	NA	NA	---	3	0.468254	0.639695	0.911422	6	-0.87627	0.381074	0.807159
767	CA8	carbonic anhydrase 8	983	50	17	18	0.202987	0.839188	0.961001	3	-0.540145	0.589222	0.873876	4	0.983971	0.325376	0.755885	6	0.195047	0.845397	0.971304
768	CA9	carbonic anhydrase 9	991	62	25	23	-0.705423	0.480716	0.832439	0	NA	NA	---	2	-1.316	0.188482	---	7	-0.472713	0.636524	0.901964
771	CA12	carbonic anhydrase 12	985	35	8	12	-1.199	0.23082	0.656542	0	NA	NA	---	4	-0.262516	0.79298	0.950979	4	-0.0378318	0.96983	0.995541
773	CACNA1A	calcium voltage-gated channel subunit alpha1 A	193	23	4	10	NA	NA	---	7	NA	NA	---	1	NA	NA	---	1	NA	NA	---
775	CACNA1C	calcium voltage-gated channel subunit alpha1 C	256	4	1	1	NA	NA	---	2	NA	NA	---	0	NA	NA	---	0	NA	NA	---
777	CACNA1E	calcium voltage-gated channel subunit alpha1 E	301	10	6	1	NA	NA	---	2	NA	NA	---	2	NA	NA	---	2	NA	NA	---
779	CACNA1S	calcium voltage-gated channel subunit alpha1 S	122	5	0	0	NA	NA	---	0	NA	NA	---	1	NA	NA	---	0	NA	NA	---
780	DDR1	discoidin domain receptor tyrosine kinase 1	1191	130	45	36	1.67776	0.093661	0.467839	0	NA	NA	---	4	2.00517	0.0451743	0.369502	14	1.00071	0.317174	0.762699
781	CACNA2D1	calcium voltage-gated channel auxiliary subunit alpha2delta 1	1289	45	17	15	0.230494	0.817745	0.955083	15	1.20186	0.229644	0.67314	1	-1.18617	0.235777	---	5	0.673374	0.500832	0.855694
782	CACNB1	calcium voltage-gated channel auxiliary subunit beta 1	250	25	13	5	NA	NA	---	3	NA	NA	---	7	NA	NA	---	6	NA	NA	---
784	CACNB3	calcium voltage-gated channel auxiliary subunit beta 3	577	38	13	10	-1.42567	0.154516	0.569434	0	NA	NA	---	3	-1.39591	0.16329	0.609422	3	0.56149	0.574687	0.882202
788	SLC25A20	solute carrier family 25 member 20	1294	85	25	35	-0.156338	0.875791	0.971757	2	-2.56813	0.010338	---	7	0.252048	0.801044	0.953482	3	1.31831	0.187636	0.663936
790	CAD	carbamoyl-phosphate synthetase 2, aspartate transcarbamylase, and dihydroorotase	1294	60	30	16	2.53595	0.0113326	0.184915	1	1.20114	0.22992	---	4	3.05519	0.00229586	0.0823385	8	1.12085	0.262562	0.721897
[truncated: 15,019 more rows]

## Sheet: Enriched GO terms mRNA not prot
Category	Term	Count in Selected Genes	Count in Total Population	P-value
[truncated: 4,075 more rows]

## Sheet: Terms with genes mRNA
Category	Term	Count in Selected Genes	Count in Total Population	P-value	Gene	Title	Symbol
[truncated: 3,290 more rows]
