# Supplementary material for: Global impact of somatic structural variation on the cancer proteome
Source: Nat Commun. 2023 Sep 13;14:5637. doi: 10.1038/s41467-023-41374-8 (PMC10499989; doi:10.1038/s41467-023-41374-8)
Supplement: Supplementary file 9 — Supplementary Data 6 [file 41467_2023_41374_MOESM9_ESM.xlsx]

## Sheet: SV-CGI assoc
								1MB	1MB	1MB	1MB	within gene	within gene	within gene	within gene	100kb upstream	100kb upstream	100kb upstream	100kb upstream	100kb downstream	100kb downstream	100kb downstream	100kb downstream
								# samples bp	CNA+cancer type (t-statistic)	CNA+cancer type (p-value))	CNA+cancer type (p-value))	# samples bp	CNA+cancer type (t-statistic)	CNA+cancer type (p-value))	CNA+cancer type (p-value))	# samples bp	CNA+cancer type (t-statistic)	CNA+cancer type (p-value))	CNA+cancer type (p-value))	# samples bp	CNA+cancer type (t-statistic)	CNA+cancer type (p-value))	CNA+cancer type (p-value))
Probe ID	Gene_Symbol	Entrez ID	Chromosome	Genomic_Coordinate	Gene region feature annotation	ENCODE annotation	# SV with meth beta diff>0.2 (1Mb region, pan-cancer)	# samples bp	t	p	fdr	# samples bp	t	p	fdr	# samples bp	t	p	fdr	# samples bp	t	p	fdr	fdr<10%, any region	fdr<10%, any region, filter for meth beta diff>0.1 at least one tumor	Inclusion and order in figure 6a	CGI probes correlated (p<0.01) with SV breakpoint in TCGA cohort
cg18478105	YTHDF1	54915	20	61847650	TSS200	Promoter_Associated	0	87	NA	NA	--	0	NA	NA	--	7	NA	NA	--	7	NA	NA	--	FALSE	FALSE	---	0
cg13417420	GPR19	2842	12	12849159	TSS200	Promoter_Associated	0	26	-0.031	0.975663	1.002	1	-0.115	0.909	--	3	0.773	0.44	1.242	0	NA	NA	--	FALSE	FALSE	---	0
cg24133276	ERBB2IP	55914	5	65222326	TSS200;TSS200	Promoter_Associated	0	16	1.054	0.292061	1.079	0	NA	NA	--	1	0.933	0.351	--	1	-0.247	0.805	--	FALSE	FALSE	---	0
cg11073926	MED8	112950	1	43855438	1stExon;5'UTR;5'UTR;1stExon;TSS200	Promoter_Associated	1	41	-1.805	0.0714583	0.819	1	-1.047	0.295	--	1	-1.047	0.295	--	2	-0.864	0.388	--	FALSE	FALSE	---	0
cg11890956	PSMG1	8624	21	40555474	TSS200;TSS200	Promoter_Associated	0	18	-0.372	0.710015	1.031	0	NA	NA	--	0	NA	NA	--	1	NA	NA	--	FALSE	FALSE	---	0
cg07469408	JDP2	122953	14	75894384	TSS200;TSS1500;TSS1500	Promoter_Associated	0	19	-0.204	0.838013	1.015	1	-0.087	0.931	--	2	0.128	0.898	--	1	-0.243	0.808	--	FALSE	FALSE	---	0
cg25261995	HHAT	55733	1	210502574	TSS200;5'UTR;5'UTR;5'UTR;5'UTR;Body	Promoter_Associated_Cell_type_specific	1	32	-1.109	0.267547	1.075	10	-0.017	0.986	1.003	1	-0.525	0.6	--	1	-0.929	0.353	--	FALSE	FALSE	---	0
cg01415275	TMEM120A	83862	7	75624096	TSS200	Promoter_Associated	1	23	1.87	0.0617515	0.78	0	NA	NA	--	2	0.172	0.864	--	2	-0.261	0.794	--	FALSE	FALSE	---	0
cg00172270	FMNL3	91010	12	50101356	TSS200;TSS200	Promoter_Associated	0	39	-1.419	0.156351	1.016	1	-1.239	0.216	--	9	-1.375	0.17	1.21	3	-0.031	0.976	1.008	FALSE	FALSE	---	0
cg03970319	UNCX	340260	7	1274752	Body	0	9	59	-1.25	0.211485	1.06	0	NA	NA	--	10	-0.598	0.55	1.181	2	-0.804	0.422	--	FALSE	FALSE	---	0
cg17579075	TMEM86A	144110	11	18720358	1stExon;5'UTR	Promoter_Associated	0	10	-0.259	0.795844	1.019	0	NA	NA	--	0	NA	NA	--	0	NA	NA	--	FALSE	FALSE	---	0
cg14428027	BMPR2	659	2	203241027	TSS200	0	1	27	0.225	0.822174	1.017	2	0.235	0.814	--	2	0.218	0.828	--	2	-0.563	0.574	--	FALSE	FALSE	---	0
cg02294730	SPINT1	6692	15	41136779	1stExon;Body;Body	Unclassified_Cell_type_specific	0	44	-0.999	0.318255	1.085	1	-0.086	0.932	--	4	-1.054	0.292	1.286	3	-0.693	0.488	1.233	FALSE	FALSE	---	0
cg16315238	CNOT8	9337	5	154237370	TSS1500	Promoter_Associated	0	21	-0.632	0.527219	1.062	0	NA	NA	--	1	-0.331	0.741	--	1	0.287	0.774	--	FALSE	FALSE	---	0
cg18340446	ACTR8	93973	3	53916291	TSS200	0	0	17	-1.54	0.123936	0.967	0	NA	NA	--	1	-0.534	0.593	--	0	NA	NA	--	FALSE	FALSE	---	0
cg00426921	PHGDH	26227	1	120254845	Body	Promoter_Associated	1	40	-1.206	0.228267	1.066	3	-1.589	0.112	0.955	4	-0.673	0.501	1.209	2	0.089	0.929	--	FALSE	FALSE	---	-1
cg00347904	SCUBE3	222663	6	35182508	Body	Unclassified_Cell_type_specific	4	32	-0.332	0.739626	1.027	0	NA	NA	--	2	0.242	0.809	--	2	-0.102	0.919	--	FALSE	FALSE	---	0
cg18347642	KCNIP4	80333	4	21950766	TSS1500	0	5	20	-0.333	0.738862	1.027	15	-1.455	0.146	1.025	1	0.089	0.929	--	0	NA	NA	--	FALSE	FALSE	---	0
cg18764577	LAMA1	284217	18	7117790	5'UTR;1stExon	0	3	29	-1.93	0.0539101	0.744	4	-1.191	0.234	1.115	4	-1.942	0.052	0.77	4	-0.811	0.418	1.264	FALSE	FALSE	---	0
cg19148297	LDHA	3939	11	18417779	5'UTR;5'UTR;TSS200;Body;5'UTR;5'UTR	Promoter_Associated	1	11	5.654	2.09e-08	0	0	NA	NA	--	0	NA	NA	--	2	6.966	0	--	TRUE	TRUE	1319	0
cg25995420	ESRRB	2103	14	76905825	Body	0	1	17	0.225	0.821746	1.017	2	0.463	0.644	--	2	-0.517	0.605	--	3	0.581	0.561	1.19	FALSE	FALSE	---	0
cg10051299	PACS2	23241	14	105780431	TSS1500;TSS1500	0	0	34	0.12	0.904517	1.009	3	0.143	0.886	1.02	5	-1.125	0.261	1.274	5	0.536	0.592	1.176	FALSE	FALSE	---	0
cg05794227	OGFOD1	55239	16	56484937	TSS1500;Body	Promoter_Associated	0	27	-0.543	0.587193	1.051	1	-0.171	0.864	--	1	NA	NA	--	0	NA	NA	--	FALSE	FALSE	---	0
cg15283028	L3MBTL2	83746	22	41601160	TSS200	Promoter_Associated	1	38	0.848	0.396575	1.082	1	0.142	0.887	--	1	0.276	0.782	--	10	1.394	0.164	1.219	FALSE	FALSE	---	0
cg22865299	TMEM165	55858	4	56262269	5'UTR;1stExon;Body	Promoter_Associated	1	33	1.426	0.154087	1.015	1	-0.362	0.717	--	3	-0.804	0.422	1.254	4	3.71	0	0.014	TRUE	FALSE	---	0
cg16490896	FCHSD2	9873	11	72853324	TSS200	Promoter_Associated	0	40	0.069	0.945352	1.005	10	0.358	0.72	1.056	4	0.131	0.896	1.032	3	0.751	0.453	1.248	FALSE	FALSE	---	0
cg11188799	MAPK14	1432	6	35995919	5'UTR;5'UTR;5'UTR;5'UTR;1stExon;1stExon;1stExon;1stExon	Promoter_Associated	0	34	-0.733	0.463906	1.073	1	-1.033	0.302	--	1	-0.397	0.692	--	1	-0.449	0.654	--	FALSE	FALSE	---	0
cg08193650	ZFP36L2	678	2	43451868	Body	0	4	27	0.639	0.523232	1.063	1	-1.262	0.207	--	1	NA	NA	--	5	1.175	0.24	1.298	FALSE	FALSE	---	0
cg22448308	MESDC1	59274	15	81293687	1stExon;5'UTR	Promoter_Associated	0	18	-0.082	0.934855	1.005	0	NA	NA	--	1	0.237	0.813	--	2	-0.124	0.902	--	FALSE	FALSE	---	0
cg26872137	UNC5D	137970	8	35092870	TSS200	0	15	53	-0.348	0.727716	1.028	26	-0.447	0.655	1.076	6	-0.49	0.624	1.143	2	1.331	0.183	--	FALSE	FALSE	---	0
cg02624129	SNX19	399979	11	130786230	1stExon;5'UTR	Unclassified	0	22	NA	NA	--	0	NA	NA	--	0	NA	NA	--	1	NA	NA	--	FALSE	FALSE	---	0
cg22551196	IKBIP	121457	12	99039439	TSS1500;TSS1500;TSS1500;1stExon;1stExon;1stExon;1stExon;1stExon;5'UTR;5'UTR;5'UTR;5'UTR;5'UTR	0	0	28	-0.775	0.438605	1.077	2	-0.841	0.401	--	3	-0.218	0.828	1.056	4	0.057	0.954	1.014	FALSE	FALSE	---	0
cg07102302	GPR137B	7107	1	236305768	TSS200	Promoter_Associated	0	23	-0.404	0.686435	1.035	2	0.048	0.962	--	2	-0.3	0.764	--	1	-0.064	0.949	--	FALSE	FALSE	---	0
cg24915371	PDE6D	5147	2	232646458	TSS1500	Promoter_Associated	1	25	1.473	0.140977	0.998	0	NA	NA	--	3	0.348	0.728	1.094	3	1.456	0.146	1.185	FALSE	FALSE	---	0
cg07430505	CC2D1A	54862	19	14016954	TSS200;TSS200	Promoter_Associated	0	43	-0.566	0.571482	1.054	1	-0.262	0.793	--	2	-0.232	0.817	--	4	0.544	0.586	1.179	FALSE	FALSE	---	0
cg11739541	TUBA1A	7846	12	49582842	5'UTR;1stExon	Promoter_Associated	0	37	-0.399	0.689917	1.034	0	NA	NA	--	1	1.262	0.207	--	3	0.449	0.654	1.138	FALSE	FALSE	---	0
cg22914934	C11orf30	56946	11	76156056	TSS200	Promoter_Associated	0	22	-1.027	0.304784	1.083	3	-0.422	0.673	1.069	1	NA	NA	--	0	NA	NA	--	FALSE	FALSE	---	0
cg26196700	SORD	6652	15	45315430	5'UTR;1stExon	Promoter_Associated	0	13	-1.233	0.217904	1.061	0	NA	NA	--	1	-0.714	0.475	--	1	-0.438	0.662	--	FALSE	FALSE	---	0
cg22014737	TMEM68	137695	8	56685713	5'UTR;TSS200	Promoter_Associated	1	23	0.218	0.827188	1.016	2	-1.144	0.253	--	2	-0.474	0.635	--	2	-0.85	0.396	--	FALSE	FALSE	---	0
cg00172330	FAM76A	199870	1	28052294	TSS200;TSS200;TSS200;TSS200;TSS200	Promoter_Associated	0	41	-1.342	0.180047	1.038	0	NA	NA	--	1	NA	NA	--	3	-0.018	0.986	1.004	FALSE	FALSE	---	0
cg03041027	BRI3BP	140707	12	125478807	Body	Promoter_Associated	0	23	-0.803	0.422156	1.079	1	-0.704	0.482	--	1	-0.704	0.482	--	1	-0.241	0.809	--	FALSE	FALSE	---	1
cg04006656	MAP2K5	5607	15	67834818	TSS1500;TSS1500	0	0	26	-0.267	0.789733	1.02	3	-0.796	0.426	1.143	1	-0.396	0.692	--	1	NA	NA	--	FALSE	FALSE	---	0
cg19591206	SLCO2A1	6578	3	133748809	1stExon;5'UTR	0	0	29	-0.87	0.384563	1.083	2	-0.627	0.531	--	1	0.106	0.916	--	2	-1.071	0.284	--	FALSE	FALSE	---	0
cg19306063	C10orf125	282969	10	135171503	1stExon;1stExon	Promoter_Associated	1	25	-1.166	0.243895	1.071	0	NA	NA	--	1	0.455	0.649	--	3	-0.408	0.683	1.121	FALSE	FALSE	---	0
cg19747604	CCDC8	83987	19	46915570	1stExon	Unclassified	3	49	1.688	0.0917432	0.886	0	NA	NA	--	3	0.554	0.58	1.163	3	0.892	0.373	1.288	FALSE	FALSE	---	0
cg12936627	PTTG1IP	754	21	46293932	TSS200;TSS200;TSS200	Promoter_Associated	0	17	NA	NA	--	1	NA	NA	--	1	NA	NA	--	1	NA	NA	--	FALSE	FALSE	---	0
cg02550231	CDX2	1045	13	28542287	Body	Unclassified_Cell_type_specific	0	26	-2.089	0.0369813	0.629	0	NA	NA	--	1	-0.922	0.357	--	2	-1.228	0.22	--	FALSE	FALSE	---	0
cg26549029	PGAM5	192111	12	133286883	TSS1500;TSS1500;TSS1500	Promoter_Associated	0	44	-2.135	0.0330539	0.593	0	NA	NA	--	1	0.373	0.709	--	3	-0.946	0.345	1.294	FALSE	FALSE	---	0
cg03044510	ATP5J	522	21	27107978	TSS200;TSS200;TSS200;TSS200;5'UTR;TSS200	Promoter_Associated	1	32	0.388	0.697814	1.034	0	NA	NA	--	6	-0.208	0.835	1.054	2	0.24	0.81	--	FALSE	FALSE	---	0
cg03045721	ZNF594	84622	17	5095237	TSS200	Promoter_Associated	2	37	0.871	0.384056	1.083	1	-0.371	0.711	--	0	NA	NA	--	1	-0.143	0.886	--	FALSE	FALSE	---	0
cg12648537	RGS22	26166	8	101118463	TSS1500;TSS200;TSS200	0	19	42	0.448	0.654308	1.038	3	0.009	0.993	1.002	5	-0.051	0.959	1.01	3	1.249	0.212	1.283	FALSE	FALSE	---	0
cg14240733	TLE4	7091	9	82187855	Body	0	0	14	-0.526	0.598934	1.048	0	NA	NA	--	2	-0.33	0.741	--	0	NA	NA	--	FALSE	FALSE	---	0
cg19375314	ZBTB10	65986	8	81398444	TSS200;TSS200;Body	0	0	35	-0.897	0.370219	1.086	1	-0.712	0.476	--	2	-0.641	0.522	--	2	-1.611	0.108	--	FALSE	FALSE	---	0
cg03070533	HMGXB4	10042	22	35653394	TSS200;TSS200	Promoter_Associated_Cell_type_specific	0	32	-0.067	0.946809	1.005	1	-0.682	0.496	--	3	-0.279	0.781	1.075	3	1.36	0.174	1.245	FALSE	FALSE	---	0
cg21746222	PIP4K2B	8396	17	36955717	1stExon;5'UTR	Promoter_Associated	0	43	0.193	0.846797	1.015	0	NA	NA	--	3	-0.018	0.986	1.004	6	-0.576	0.565	1.189	FALSE	FALSE	---	0
cg18755191	ITGAE	3682	17	3627240	Body;1stExon	Promoter_Associated	1	27	0.403	0.687017	1.035	2	-0.421	0.674	--	4	-0.207	0.836	1.054	2	-0.526	0.599	--	FALSE	FALSE	---	0
cg09369124	CPNE7	27132	16	89650950	Body;Body	0	0	37	NA	NA	--	3	NA	NA	--	3	NA	NA	--	5	NA	NA	--	FALSE	FALSE	---	-1
cg13132027	ATP2C1	27032	3	130612943	TSS1500;TSS1500;TSS1500;TSS1500;1stExon;1stExon;1stExon;1stExon;5'UTR;5'UTR;5'UTR;5'UTR;Body;Body;Body	Promoter_Associated	0	21	2.894	0.00389016	0.169	3	0.667	0.505	1.125	2	3.289	0.001	--	0	NA	NA	--	FALSE	FALSE	---	0
cg19846342	ZNF263	10127	16	3333469	TSS200	NonGene_Associated	0	31	0.193	0.84729	1.014	0	NA	NA	--	2	0.261	0.794	--	3	0.106	0.916	1.023	FALSE	FALSE	---	0
cg12201498	COL4A3BP	10087	5	74807907	TSS1500;TSS1500;TSS200;5'UTR	Promoter_Associated	0	15	0.218	0.82735	1.016	1	-0.199	0.843	--	1	-0.022	0.983	--	0	NA	NA	--	FALSE	FALSE	---	0
cg15482690	TARDBP	23435	1	11072742	1stExon;5'UTR	Promoter_Associated	0	35	-0.979	0.327787	1.084	1	-0.268	0.789	--	3	-0.152	0.879	1.039	5	-0.945	0.345	1.293	FALSE	FALSE	---	0
cg00792783	PLCL1	5334	2	198669748	5'UTR;1stExon	0	0	11	0.082	0.934923	1.005	6	0.22	0.826	1.033	0	NA	NA	--	1	0.042	0.967	--	FALSE	FALSE	---	0
cg27033754	ST3GAL3	6487	1	44173109	TSS200;TSS200;TSS200;TSS200;TSS200;TSS200;TSS200;TSS200;TSS200;TSS200;TSS200;TSS200;TSS200;TSS200;TSS200;TSS200;TSS200;TSS200;TSS200;TSS200;TSS200;TSS200;TSS200;TSS200;TSS200;TSS200	Promoter_Associated	1	43	-0.391	0.695804	1.034	7	-0.456	0.648	1.078	4	-0.393	0.695	1.11	5	-0.319	0.75	1.089	FALSE	FALSE	---	0
cg20018561	ALG11	440138	13	52586135	TSS1500;TSS1500;TSS1500	Promoter_Associated	0	17	-1.049	0.294236	1.079	0	NA	NA	--	0	NA	NA	--	1	0.429	0.668	--	FALSE	FALSE	---	0
cg26538529	EPHA4	2043	2	222437130	TSS200	Promoter_Associated	0	12	-1.017	0.309229	1.084	1	-0.187	0.851	--	1	-0.187	0.851	--	3	0.053	0.958	1.013	FALSE	FALSE	---	0
cg03354771	CDKN1A	1026	6	36646473	5'UTR;1stExon;TSS200	Unclassified	0	33	0.004	0.996697	1	0	NA	NA	--	3	-0.861	0.389	1.263	2	0.392	0.695	--	FALSE	FALSE	---	0
cg15874062	INPP4B	8821	4	143767647	TSS200;TSS200	Unclassified_Cell_type_specific	0	36	0.769	0.442352	1.076	8	1.009	0.313	1.144	0	NA	NA	--	1	0.082	0.935	--	FALSE	FALSE	---	0
cg01602153	FAM110B	90362	8	59058660	5'UTR	Unclassified_Cell_type_specific	9	57	0.157	0.875505	1.011	4	0.047	0.962	1.007	3	-0.8	0.424	1.254	3	0.142	0.887	1.032	FALSE	FALSE	---	0
cg04645063	ZNF205	7755	16	3170104	Body;Body	0	1	30	-1.726	0.0847177	0.866	1	-0.728	0.467	--	1	-0.228	0.82	--	2	-0.123	0.902	--	FALSE	FALSE	---	0
cg13150320	PIP5KL1	138429	9	130693023	1stExon	Unclassified	1	37	-0.988	0.323391	1.085	1	-1.223	0.222	--	3	-0.386	0.7	1.108	1	0.303	0.762	--	FALSE	FALSE	---	0
cg19958696	ACAT1	38	11	107992251	TSS200	Promoter_Associated	0	18	-0.465	0.642301	1.04	0	NA	NA	--	0	NA	NA	--	1	-0.668	0.504	--	FALSE	FALSE	---	0
cg06873316	NELL1	4745	11	20690682	TSS1500;TSS1500	0	6	20	-0.831	0.406263	1.081	14	0.03	0.976	1.006	3	-0.822	0.411	1.257	1	1.158	0.247	--	FALSE	FALSE	---	0
cg17807528	EIF5A2	56648	3	170626594	TSS200	Unclassified	4	30	1.663	0.0966681	0.901	2	2.39	0.017	--	3	2.6	0.009	0.259	1	NA	NA	--	FALSE	FALSE	---	0
cg27542476	EZH2	2146	7	148581909	TSS1500;TSS1500;TSS1500;TSS1500;TSS1500	Promoter_Associated	0	31	0.168	0.866501	1.013	1	1.067	0.286	--	1	0.081	0.935	--	2	-0.556	0.578	--	FALSE	FALSE	---	0
cg24911934	RTTN	25914	18	67873000	TSS200	Promoter_Associated	0	13	NA	NA	--	2	NA	NA	--	1	NA	NA	--	1	NA	NA	--	FALSE	FALSE	---	0
cg09180239	KIAA0182	23199	16	85666676	5'UTR;Body	0	0	29	0.7	0.484194	1.069	11	1.043	0.297	1.141	7	0.477	0.634	1.137	3	0.345	0.73	1.1	FALSE	FALSE	---	0
cg02830632	PSMA5	5686	1	109969277	TSS200;TSS200;TSS1500;TSS1500	Promoter_Associated	0	24	-0.387	0.698703	1.033	0	NA	NA	--	1	-0.882	0.378	--	2	0.087	0.931	--	FALSE	FALSE	---	0
cg01237565	BRF1	2972	14	105715025	TSS1500;5'UTR;Body	Promoter_Associated	4	34	-0.061	0.951527	1.004	5	-0.35	0.726	1.054	2	-0.164	0.869	--	4	0.212	0.832	1.055	FALSE	FALSE	---	0
cg07408779	LTBP3	4054	11	65315205	Body;Body;Body	Unclassified_Cell_type_specific	9	57	-1.356	0.175584	1.034	0	NA	NA	--	6	-1.796	0.073	0.904	8	-0.746	0.456	1.247	FALSE	FALSE	---	0
cg11353984	SFRS12	140890	5	65439984	TSS200;TSS1500	Promoter_Associated	0	14	-0.358	0.720099	1.03	1	-0.554	0.58	--	0	NA	NA	--	4	-0.811	0.417	1.264	FALSE	FALSE	---	0
cg10287137	P2RY2	5029	11	72929054	TSS1500;TSS1500;TSS1500	0	9	39	-0.429	0.668221	1.037	1	-1.606	0.109	--	4	-1.113	0.266	1.275	5	-0.237	0.812	1.063	FALSE	FALSE	---	0
cg25293896	EXOC3L2	90332	19	45720949	Body	0	4	58	0.436	0.662906	1.037	4	0.187	0.852	1.027	1	NA	NA	--	7	0.142	0.887	1.032	FALSE	FALSE	---	0
cg00808121	DLG1	1739	3	197025016	5'UTR;5'UTR;5'UTR;5'UTR;TSS200	Promoter_Associated	0	43	-0.662	0.508327	1.065	6	-0.646	0.518	1.122	4	0.383	0.702	1.107	7	-1.01	0.313	1.303	FALSE	FALSE	---	0
cg26422488	MYO10	4651	5	16935950	1stExon;5'UTR	0	1	36	-0.836	0.403305	1.082	9	-1.096	0.273	1.139	6	-1.023	0.307	1.289	5	1.47	0.142	1.181	FALSE	FALSE	---	0
cg13320898	FOXK1	221937	7	4801923	Body	0	2	22	-0.029	0.976489	1.002	2	0.178	0.859	--	2	-0.425	0.671	--	2	-0.112	0.911	--	FALSE	FALSE	---	0
cg03337507	COL13A1	1305	10	71561678	5'UTR;5'UTR;1stExon;1stExon;1stExon;1stExon;5'UTR;1stExon;5'UTR;5'UTR;1stExon;1stExon;5'UTR;5'UTR;5'UTR;5'UTR;5'UTR;1stExon;5'UTR;5'UTR;1stExon;5'UTR;5'UTR;1stExon;5'UTR;5'UTR;1stExon;1stExon;5'UTR;1stExon;1stExon;1stExon;1stExon;5'UTR;1stExon;1stExon;1stExon;5'UTR;5'UTR;1stExon	0	0	27	0.882	0.377759	1.084	2	1.907	0.057	--	2	0.257	0.797	--	2	-0.768	0.443	--	FALSE	FALSE	---	0
cg08039823	ZBTB9	221504	6	33422459	5'UTR;1stExon	Promoter_Associated	2	38	0.842	0.399902	1.082	0	NA	NA	--	3	-0.74	0.46	1.233	4	0.19	0.849	1.047	FALSE	FALSE	---	0
cg13558754	HSPB6	126393	19	36247867	1stExon;TSS1500	0	14	35	1.003	0.315969	1.085	0	NA	NA	--	0	NA	NA	--	2	1.02	0.308	--	FALSE	FALSE	---	0
cg06641959	IL4R	3566	16	27325254	5'UTR;1stExon;5'UTR;1stExon	Promoter_Associated	2	38	-0.298	0.765495	1.022	4	-0.953	0.341	1.149	1	0.055	0.956	--	6	1.971	0.049	0.752	FALSE	FALSE	---	0
cg00659919	GNE	10020	9	36258520	TSS200;TSS200;TSS200;Body;Body	Promoter_Associated	3	43	1.691	0.0911797	0.885	3	2.918	0.004	0.128	8	-0.65	0.516	1.2	7	0.043	0.966	1.011	FALSE	FALSE	---	0
cg13601997	LMX1B	4010	9	129376185	TSS1500	0	1	16	-0.288	0.773185	1.021	2	0.481	0.63	--	1	-0.612	0.541	--	1	-0.674	0.501	--	FALSE	FALSE	---	0
cg00178511	COL7A1	1294	3	48632778	TSS200	Unclassified_Cell_type_specific	1	39	1.922	0.0549074	0.748	0	NA	NA	--	2	3.718	0	--	1	0.305	0.761	--	FALSE	FALSE	---	0
cg16546279	ATXN7L3	56970	17	42276625	TSS1500;TSS1500	Promoter_Associated	0	30	-0.463	0.643719	1.04	0	NA	NA	--	1	-1.178	0.239	--	1	-0.827	0.408	--	FALSE	FALSE	---	0
cg17847861	SPTBN4	57731	19	40972683	TSS1500;TSS1500	0	1	60	NA	NA	--	6	NA	NA	--	4	NA	NA	--	4	NA	NA	--	FALSE	FALSE	---	1
cg22907065	RHOA	387	3	49449503	1stExon;5'UTR;TSS200	Promoter_Associated	0	33	-0.486	0.626999	1.043	2	-0.694	0.488	--	5	-0.362	0.718	1.1	1	1.703	0.089	--	FALSE	FALSE	---	0
cg02752958	ZP3	7784	7	76029788	5'UTR;Body	0	0	28	-0.997	0.31889	1.085	1	-0.029	0.977	--	3	0.376	0.707	1.106	2	0.211	0.833	--	FALSE	FALSE	---	0
cg13516390	KCNAB2	8514	1	6052785	1stExon;TSS1500;TSS1500;TSS1500;TSS1500;5'UTR	Promoter_Associated	1	34	-0.063	0.949462	1.004	5	-0.241	0.81	1.037	3	-0.325	0.745	1.088	2	1.484	0.138	--	FALSE	FALSE	---	0
cg16743310	TOP1	7150	20	39657439	TSS200	Promoter_Associated	0	22	-0.221	0.824816	1.017	2	-0.39	0.696	--	0	NA	NA	--	1	1.228	0.22	--	FALSE	FALSE	---	0
cg13469471	DSP	1832	6	7541847	TSS200;TSS200	Unclassified	0	19	0.776	0.437672	1.077	2	-0.193	0.847	--	4	0.712	0.476	1.225	0	NA	NA	--	FALSE	FALSE	---	0
cg12905688	RBM5	10181	3	50126276	TSS200	Unclassified	0	26	0.086	0.931384	1.006	0	NA	NA	--	5	-0.157	0.875	1.04	1	-0.259	0.796	--	FALSE	FALSE	---	0
cg03631076	BANP	54971	16	87985047	5'UTR;5'UTR;1stExon;1stExon	Promoter_Associated	0	35	-0.045	0.963943	1.003	4	-0.662	0.508	1.124	1	NA	NA	--	3	-0.163	0.871	1.039	FALSE	FALSE	---	0
cg14386946	PRKRA	8575	2	179315284	Body;1stExon;Body;5'UTR;5'UTR;TSS1500	Promoter_Associated	0	34	0.998	0.318645	1.085	7	0.899	0.369	1.145	0	NA	NA	--	4	0.317	0.752	1.088	FALSE	FALSE	---	0
cg11332484	OTUD3	23252	1	20208967	1stExon;5'UTR	Promoter_Associated	0	13	-0.546	0.585401	1.051	0	NA	NA	--	0	NA	NA	--	1	-0.125	0.9	--	FALSE	FALSE	---	0
cg23069036	FBXO33	254170	14	39901919	TSS1500	Promoter_Associated	0	35	0.355	0.72236	1.029	1	0.047	0.963	--	4	1.2	0.231	1.269	2	-0.096	0.924	--	FALSE	FALSE	---	0
cg23709117	FOXO3	2309	6	108882119	5'UTR;1stExon;5'UTR	Promoter_Associated	0	25	-0.72	0.471828	1.072	1	-0.32	0.749	--	2	-0.29	0.772	--	2	-0.277	0.782	--	FALSE	FALSE	---	0
cg03021048	CYP4X1	260293	1	47489238	TSS200	0	4	27	0.924	0.35579	1.088	0	NA	NA	--	0	NA	NA	--	1	1.539	0.124	--	FALSE	FALSE	---	0
cg20339553	C2orf3	6936	2	75937889	1stExon	Promoter_Associated	0	24	NA	NA	--	1	NA	NA	--	2	NA	NA	--	0	NA	NA	--	FALSE	FALSE	---	0
cg02329175	CTDSP2	10106	12	58240601	1stExon;5'UTR	0	1	50	-1.609	0.107971	0.932	9	-0.613	0.54	1.118	13	-2.034	0.042	0.681	14	-0.5	0.617	1.162	FALSE	FALSE	---	0
cg04398983	CDH1	999	16	68771092	TSS200	Unclassified	2	31	-1.263	0.206967	1.057	1	-1.492	0.136	--	0	NA	NA	--	2	-0.866	0.387	--	FALSE	FALSE	---	0
cg20116804	C6orf138	442213	6	48036212	1stExon	0	1	26	-0.725	0.46851	1.072	2	1.509	0.132	--	3	-1.006	0.315	1.288	4	-0.36	0.719	1.105	FALSE	FALSE	---	0
cg02679294	DHRS4L2	317749	14	24439192	TSS200;1stExon;1stExon;5'UTR;5'UTR	0	0	38	NA	NA	--	0	NA	NA	--	2	NA	NA	--	3	NA	NA	--	FALSE	FALSE	---	0
cg05253109	MINPP1	9562	10	89265323	Body	Promoter_Associated	0	31	0.104	0.917168	1.008	2	0.2	0.841	--	0	NA	NA	--	3	-0.24	0.811	1.064	FALSE	FALSE	---	0
cg22461615	THAP9	79725	4	83821917	1stExon;5'UTR	Promoter_Associated	0	23	-1.21	0.226434	1.066	0	NA	NA	--	2	-0.668	0.505	--	1	-0.426	0.67	--	FALSE	FALSE	---	0
cg08828607	RIOK2	55781	5	96519465	TSS1500;TSS1500	Promoter_Associated	0	21	-1.174	0.240694	1.07	1	-0.083	0.934	--	3	-1.146	0.252	1.274	3	-0.153	0.879	1.035	FALSE	FALSE	---	0
cg17976635	ORAOV1	220064	11	69490191	TSS200	Promoter_Associated	1	80	0.691	0.489487	1.068	2	1.647	0.1	--	22	-1.448	0.148	1.172	14	-0.529	0.597	1.173	FALSE	FALSE	---	0
cg00519346	ZNF576	79177	19	44100703	1stExon;TSS200;5'UTR;TSS1500	Promoter_Associated	0	38	-0.017	0.986047	1.001	0	NA	NA	--	4	1.542	0.123	1.107	4	-0.762	0.446	1.25	FALSE	FALSE	---	0
cg03311799	FOXN3	1112	14	89883527	TSS200;TSS200;5'UTR	Promoter_Associated	0	31	-1.743	0.0816917	0.854	12	-2.055	0.04	0.611	0	NA	NA	--	0	NA	NA	--	FALSE	FALSE	---	0
cg17468254	KIAA1211L	343990	2	99552735	TSS200	Unclassified_Cell_type_specific	0	19	-0.578	0.563622	1.056	1	-0.004	0.997	--	2	0.043	0.966	--	3	-0.259	0.796	1.071	FALSE	FALSE	---	0
cg01410878	TMEM132E	124842	17	32908285	Body	Unclassified_Cell_type_specific	3	39	0.133	0.894507	1.01	1	0.762	0.446	--	2	0.372	0.71	--	1	0.762	0.446	--	FALSE	FALSE	---	0
cg06008401	ADAT1	23536	16	75657298	TSS200	Promoter_Associated	0	38	-0.153	0.878493	1.011	0	NA	NA	--	2	0.134	0.894	--	5	0.193	0.847	1.049	FALSE	FALSE	---	0
cg05555455	HLTF	6596	3	148804550	TSS1500;TSS1500	Unclassified	8	31	0.503	0.615121	1.045	0	NA	NA	--	3	-0.596	0.551	1.18	3	2.199	0.028	0.543	FALSE	FALSE	---	0
cg02167193	TUBB	203068	6	30688035	TSS200	Promoter_Associated	1	71	0.081	0.935533	1.005	1	-0.974	0.33	--	3	0.726	0.468	1.23	4	-0.648	0.517	1.216	FALSE	FALSE	---	0
cg00629941	SCAMP5	192683	15	75287862	TSS200	Promoter_Associated	0	24	1.415	0.157459	1.018	2	-0.494	0.622	--	3	2.38	0.018	0.401	2	-0.079	0.937	--	FALSE	FALSE	---	0
cg20264529	MTPAP	55149	10	30638039	Body	Promoter_Associated	0	23	-0.767	0.443366	1.075	3	-0.398	0.691	1.065	2	-0.123	0.903	--	0	NA	NA	--	FALSE	FALSE	---	1
cg25202298	EHD3	30845	2	31456741	TSS200	Promoter_Associated	0	23	-1.393	0.164091	1.026	2	-0.558	0.577	--	0	NA	NA	--	3	-0.342	0.732	1.099	FALSE	FALSE	---	0
cg25059590	HELQ	113510	4	84376998	5'UTR;TSS200;1stExon	Promoter_Associated	0	20	-1.243	0.214253	1.06	0	NA	NA	--	1	-0.721	0.471	--	0	NA	NA	--	FALSE	FALSE	---	0
cg21534623	JAK1	3716	1	65432355	TSS200	Promoter_Associated	0	27	-0.763	0.445605	1.075	6	-1.111	0.267	1.135	0	NA	NA	--	3	0.447	0.655	1.137	FALSE	FALSE	---	0
cg10297165	PSME2	5721	14	24616549	TSS1500;TSS200	Promoter_Associated	0	40	-0.057	0.954587	1.004	0	NA	NA	--	2	0.156	0.876	--	2	0.575	0.565	--	FALSE	FALSE	---	0
cg13009662	SLC12A2	6558	5	127419527	1stExon;5'UTR;TSS1500	Promoter_Associated	0	17	0.809	0.418732	1.079	1	NA	NA	--	3	0.57	0.569	1.17	0	NA	NA	--	FALSE	FALSE	---	0
cg01021385	SCAP	22937	3	47517504	TSS200	Promoter_Associated	0	34	-0.542	0.587782	1.05	7	-0.459	0.646	1.078	6	-0.126	0.9	1.03	1	-0.708	0.479	--	FALSE	FALSE	---	0
cg01021742	HRNBP3	146713	17	77100132	Body	0	6	28	-2.22	0.0266782	0.538	6	-1.535	0.125	0.991	1	-1.653	0.099	--	0	NA	NA	--	FALSE	FALSE	---	0
cg06699286	FRAS1	80144	4	78980101	Body;Body	Unclassified_Cell_type_specific	0	26	-1.038	0.299614	1.081	8	0.204	0.838	1.031	2	-1.339	0.181	--	1	-0.243	0.808	--	FALSE	FALSE	---	0
cg21260072	PLCG1	5335	20	39766506	Body;Body	Promoter_Associated	0	23	-0.986	0.324422	1.085	1	-0.243	0.808	--	2	-0.61	0.542	--	1	-0.665	0.506	--	FALSE	FALSE	---	0
cg13383235	RPA3	6119	7	7680321	5'UTR	Promoter_Associated	1	20	3.284	0.00106215	0.068	0	NA	NA	--	1	7.447	0	--	3	-0.308	0.758	1.086	TRUE	TRUE	733	0
cg05684773	PPP1R7	5510	2	242089732	TSS200;TSS1500	Promoter_Associated	3	29	1.61	0.10773	0.933	0	NA	NA	--	2	1.118	0.264	--	3	-0.279	0.781	1.077	FALSE	FALSE	---	0
cg03953500	ME3	10873	11	86383478	TSS200;TSS1500;1stExon;5'UTR	0	2	25	-1.255	0.209798	1.059	7	-0.329	0.742	1.051	3	-1.505	0.133	1.131	1	-1.001	0.317	--	FALSE	FALSE	---	0
cg08323893	SREBF1	6720	17	17727208	Body;Body	Promoter_Associated	1	30	1.711	0.0874002	0.873	0	NA	NA	--	2	-0.29	0.772	--	3	6.001	0	0	TRUE	FALSE	---	0
cg25047056	KIAA1462	57608	10	30347964	5'UTR	Unclassified_Cell_type_specific	3	20	-0.301	0.763594	1.023	3	0.201	0.841	1.03	2	0.134	0.893	--	2	-0.418	0.676	--	FALSE	FALSE	---	0
cg10693616	ALOX12B	242	17	7982670	Body	Unclassified	4	38	-0.051	0.959229	1.003	0	NA	NA	--	2	1.808	0.071	--	0	NA	NA	--	FALSE	FALSE	---	0
cg05360265	STXBP5	134957	6	147525477	TSS200;TSS200	Promoter_Associated	0	11	-0.136	0.89165	1.01	2	0.224	0.823	--	1	0.139	0.89	--	1	-0.893	0.372	--	FALSE	FALSE	---	0
cg12266551	TOMM40	10452	19	45394624	5'UTR;5'UTR;1stExon;5'UTR	Promoter_Associated	0	53	-0.814	0.415838	1.08	2	-1.271	0.204	--	6	0.546	0.585	1.16	7	-0.559	0.576	1.186	FALSE	FALSE	---	0
cg23003534	INA	9118	10	105036747	TSS200	Promoter_Associated_Cell_type_specific	3	17	-0.543	0.587478	1.051	0	NA	NA	--	1	-1.303	0.193	--	2	-1.303	0.193	--	FALSE	FALSE	---	0
cg11018723	RUNX3	864	1	25256939	Body;TSS200	Promoter_Associated	10	37	1.273	0.203344	1.054	0	NA	NA	--	1	1.465	0.143	--	6	-0.146	0.884	1.033	FALSE	FALSE	---	0
cg10178263	ANKRD34A	284615	1	145473631	Body	0	0	8	-1.074	0.283194	1.077	0	NA	NA	--	0	NA	NA	--	0	NA	NA	--	FALSE	FALSE	---	0
cg27156542	MTA1	9112	14	105932812	Body	0	3	33	1.48	0.139192	0.996	2	1.94	0.053	--	1	NA	NA	--	3	-0.298	0.766	1.083	FALSE	FALSE	---	0
cg23949969	MGAT1	4245	5	180219412	Body;Body;Body;Body;Body	0	0	21	0.641	0.521971	1.063	0	NA	NA	--	1	0.67	0.503	--	2	0.385	0.7	--	FALSE	FALSE	---	0
cg19704726	HHEX	3087	10	94450056	1stExon	Promoter_Associated	2	35	0.426	0.670155	1.037	1	-0.315	0.753	--	2	0.198	0.843	--	4	1.034	0.301	1.305	FALSE	FALSE	---	0
cg09373364	C16orf53	79447	16	29827347	TSS200	Promoter_Associated	0	22	-0.072	0.942433	1.005	0	NA	NA	--	1	0.791	0.429	--	5	-0.441	0.66	1.135	FALSE	FALSE	---	0
cg13085895	ATN1	1822	12	7047250	Body;Body	Promoter_Associated	0	44	-1.692	0.0910706	0.885	0	NA	NA	--	5	-0.756	0.45	1.237	1	-0.339	0.735	--	FALSE	FALSE	---	0
cg02623400	ELAVL4	1996	1	50513749	1stExon;5'UTR	0	3	27	1.235	0.217131	1.061	2	0.699	0.485	--	1	0.499	0.618	--	2	0.831	0.406	--	FALSE	FALSE	---	0
cg16494916	ZNF358	140467	19	7580945	TSS200	Unclassified_Cell_type_specific	0	44	0.368	0.713258	1.031	0	NA	NA	--	3	0.697	0.486	1.219	2	-0.369	0.712	--	FALSE	FALSE	---	0
cg18238366	SCAND1	51282	20	34542436	TSS200;TSS200	Promoter_Associated	1	32	0.345	0.730416	1.028	0	NA	NA	--	4	0.175	0.861	1.046	8	0.18	0.857	1.044	FALSE	FALSE	---	0
cg24786232	SPC24	147841	19	11266493	TSS200	Promoter_Associated	0	45	0.402	0.687578	1.035	2	-0.567	0.571	--	6	0.718	0.473	1.227	3	0.419	0.675	1.127	FALSE	FALSE	---	0
cg05773599	WDR90	197335	16	712872	Body	0	0	53	1.307	0.191582	1.045	1	0.66	0.509	--	3	-1.007	0.314	1.289	6	0.483	0.629	1.155	FALSE	FALSE	---	0
cg03946671	TCEA2	6919	20	62693973	TSS200;5'UTR	0	17	74	-0.345	0.729828	1.028	3	-0.45	0.653	1.076	12	0.44	0.66	1.125	19	-0.368	0.713	1.107	FALSE	FALSE	---	0
cg20301722	ELOVL1	64834	1	43833891	TSS200	Promoter_Associated	0	42	-1.228	0.219912	1.063	0	NA	NA	--	2	-0.11	0.913	--	1	-0.974	0.331	--	FALSE	FALSE	---	0
cg18224653	GNAS	2778	20	57426979	TSS1500;TSS1500;3'UTR;TSS1500	Unclassified	2	29	-0.993	0.320849	1.085	1	-1.617	0.106	--	1	-0.299	0.765	--	1	0.389	0.697	--	FALSE	FALSE	---	0
cg21187554	ANKRD18A	253650	9	38620311	1stExon;5'UTR;TSS1500	0	0	23	NA	NA	--	2	NA	NA	--	2	NA	NA	--	2	NA	NA	--	FALSE	FALSE	---	0
cg03264550	GNAS	2778	20	57465448	3'UTR;TSS1500;TSS1500;Body;TSS1500;3'UTR;TSS1500;Body	0	5	29	-1.383	0.166906	1.029	1	-0.602	0.547	--	1	-0.199	0.842	--	1	-0.095	0.924	--	FALSE	FALSE	---	0
cg20278383	CLDN10	9071	13	96086098	1stExon;1stExon	0	6	18	-1.444	0.149171	1.01	2	-0.106	0.916	--	0	NA	NA	--	2	-3.291	0.001	--	FALSE	FALSE	---	0
cg24011501	MGAT5B	146664	17	74928863	Body;Body	0	2	42	-0.596	0.551258	1.057	2	-2.457	0.014	--	1	-0.021	0.983	--	3	-1.554	0.121	1.126	FALSE	FALSE	---	0
cg21510712	SHB	6461	9	38069314	TSS200	Promoter_Associated	0	32	0.858	0.391367	1.084	5	0.202	0.84	1.03	4	1.257	0.209	1.262	3	0.37	0.712	1.108	FALSE	FALSE	---	0
cg13575271	DPP7	29952	9	140008980	Body	0	0	44	-0.166	0.868021	1.013	0	NA	NA	--	0	NA	NA	--	5	-0.153	0.878	1.035	FALSE	FALSE	---	0
cg05898729	MIER1	57708	1	67395735	TSS200;TSS200;5'UTR;5'UTR;Body;Body;Body;Body;Body;Body;Body	Promoter_Associated	0	16	-0.563	0.57356	1.054	0	NA	NA	--	2	0.152	0.879	--	1	-0.503	0.615	--	FALSE	FALSE	---	0
cg21080506	ZNF721	170960	4	467474	5'UTR;Body	NonGene_Associated	1	27	-0.434	0.664662	1.037	0	NA	NA	--	3	-0.455	0.649	1.13	0	NA	NA	--	FALSE	FALSE	---	0
cg01351822	UNC45A	55898	15	91473475	5'UTR;1stExon	Promoter_Associated	5	33	1.388	0.165519	1.027	1	2.328	0.02	--	3	0.779	0.436	1.246	3	0.237	0.813	1.063	FALSE	FALSE	---	0
cg16931770	EBF4	57593	20	2731371	Body	0	0	22	NA	NA	--	0	NA	NA	--	3	NA	NA	--	10	NA	NA	--	FALSE	FALSE	---	0
cg23422659	WNT9B	7484	17	44929215	Body	0	4	33	0.823	0.410891	1.081	2	1.483	0.138	--	4	0.912	0.362	1.27	3	-0.417	0.677	1.126	FALSE	FALSE	---	0
cg17991604	C3orf58	205428	3	143691715	1stExon;TSS1500	Promoter_Associated	0	29	-0.993	0.321167	1.085	3	-0.404	0.686	1.065	1	-0.368	0.713	--	3	0.036	0.971	1.009	FALSE	FALSE	---	0
cg15432125	HCCA2	81532	11	1593555	Body;TSS1500;TSS1500	0	0	29	0.538	0.590666	1.05	0	NA	NA	--	1	0.009	0.993	--	0	NA	NA	--	FALSE	FALSE	---	0
cg09336988	ARHGEF1	9138	19	42386872	TSS1500;TSS1500	0	7	49	1.525	0.12764	0.975	3	1.091	0.276	1.139	6	0.344	0.731	1.093	4	-0.196	0.845	1.049	FALSE	FALSE	---	0
cg23333337	TMEM238	388564	19	55895706	TSS200	0	2	49	2.258	0.024207	0.514	0	NA	NA	--	5	2.499	0.013	0.318	5	0.338	0.736	1.097	FALSE	FALSE	---	0
cg01369328	ACTG1	71	17	79479832	TSS200	Promoter_Associated	1	41	0.009	0.992671	1.001	1	0.659	0.51	--	4	-0.654	0.513	1.203	7	0.534	0.593	1.175	FALSE	FALSE	---	0
cg17370322	ABCC4	10257	13	95953482	Body;Body	Promoter_Associated	0	20	0.701	0.483299	1.069	2	0.808	0.42	--	0	NA	NA	--	0	NA	NA	--	FALSE	FALSE	---	0
cg19164917	ZKSCAN5	23660	7	99102197	TSS200;TSS1500	Promoter_Associated	0	29	-1.469	0.142186	0.999	1	-0.102	0.919	--	4	-1.272	0.204	1.26	3	-0.27	0.787	1.074	FALSE	FALSE	---	0
cg12700033	YWHAH	7533	22	32340326	TSS200;5'UTR	Promoter_Associated	0	28	-0.766	0.444071	1.075	0	NA	NA	--	0	NA	NA	--	1	-0.225	0.822	--	FALSE	FALSE	---	0
cg12307787	KCNB1	3745	20	48099359	TSS200	Unclassified_Cell_type_specific	9	39	0.866	0.386858	1.083	5	0.645	0.519	1.122	2	-0.079	0.937	--	5	-1.276	0.202	1.274	FALSE	FALSE	---	0
cg00479908	FBXO46	23403	19	46215637	Body	0	1	56	-0.85	0.395662	1.082	0	NA	NA	--	4	-0.594	0.553	1.179	5	0.114	0.909	1.025	FALSE	FALSE	---	0
cg10556064	SMPD3	55512	16	68481489	5'UTR	Unclassified_Cell_type_specific	5	29	0.739	0.459915	1.073	1	-0.334	0.739	--	0	NA	NA	--	3	0.975	0.33	1.298	FALSE	FALSE	---	0
cg24123563	C14orf133	63894	14	77924517	TSS1500;1stExon;5'UTR	Promoter_Associated	0	20	-0.587	0.557585	1.055	0	NA	NA	--	1	NA	NA	--	2	-0.139	0.889	--	FALSE	FALSE	---	0
cg24226528	TMEM37	140738	2	120189622	Body	0	0	21	-1.127	0.260079	1.074	0	NA	NA	--	2	-0.251	0.802	--	2	-0.674	0.5	--	FALSE	FALSE	---	0
cg10914591	MAP4	4134	3	48130514	1stExon;1stExon;1stExon;5'UTR;5'UTR;5'UTR	Promoter_Associated	0	39	0.192	0.847456	1.014	4	0.192	0.848	1.028	2	-0.144	0.885	--	3	-0.037	0.971	1.009	FALSE	FALSE	---	0
cg23230629	MCAM	4162	11	119187594	Body	0	1	31	-0.471	0.637747	1.041	1	-0.719	0.472	--	3	-0.626	0.531	1.192	3	-0.753	0.452	1.25	FALSE	FALSE	---	0
cg03546505	ZBTB42	100128927	14	105266900	TSS200	Promoter_Associated	1	38	-0.296	0.767313	1.022	0	NA	NA	--	1	-0.662	0.508	--	7	-0.416	0.678	1.125	FALSE	FALSE	---	0
cg12269355	NT5C	30833	17	73127918	TSS200	Promoter_Associated	3	39	2.386	0.017255	0.427	0	NA	NA	--	5	2.539	0.011	0.292	2	-0.87	0.385	--	FALSE	FALSE	---	0
cg11459648	SLC23A1	9963	5	138714337	Body;Body	0	1	28	0.242	0.808615	1.018	1	-0.126	0.899	--	5	0.233	0.816	1.061	4	-0.587	0.557	1.192	FALSE	FALSE	---	0
cg00884093	CELSR1	9620	22	46932648	1stExon	0	4	36	-1.146	0.252133	1.074	2	-1.734	0.083	--	2	0.42	0.675	--	4	-1.482	0.139	1.172	FALSE	FALSE	---	0
cg15500320	JUN	3725	1	59250642	TSS1500	Promoter_Associated	0	26	-0.004	0.997062	1	0	NA	NA	--	0	NA	NA	--	2	-0.181	0.857	--	FALSE	FALSE	---	0
cg06851336	CNNM2	54805	10	104678166	1stExon;5'UTR;5'UTR;1stExon;5'UTR;1stExon	Promoter_Associated	0	20	-0.299	0.764802	1.023	3	-0.478	0.633	1.083	0	NA	NA	--	1	0.026	0.979	--	FALSE	FALSE	---	0
cg27412613	AZI1	51582	17	79183705	Body;Body	0	0	38	NA	NA	--	0	NA	NA	--	3	NA	NA	--	3	NA	NA	--	FALSE	FALSE	---	0
cg23868672	BAZ1A	11177	14	35344258	5'UTR;5'UTR	0	0	55	-0.059	0.953129	1.004	7	0.025	0.98	1.005	3	0.753	0.452	1.237	11	0.419	0.675	1.127	FALSE	FALSE	---	0
cg23347273	LIPE	3991	19	42905978	Body	Unclassified	2	38	-0.689	0.491304	1.068	0	NA	NA	--	4	-0.561	0.575	1.167	3	-0.66	0.51	1.221	FALSE	FALSE	---	0
cg06993041	TUBB	203068	6	30687972	TSS200	Promoter_Associated	0	71	-0.994	0.320253	1.085	1	-1.059	0.29	--	3	0.601	0.548	1.182	4	-0.571	0.568	1.187	FALSE	FALSE	---	0
cg17162475	C6orf150	115004	6	74162074	TSS200	Promoter_Associated	5	39	-0.445	0.656355	1.038	2	-1.385	0.166	--	5	0.348	0.728	1.094	2	1.136	0.256	--	FALSE	FALSE	---	0
cg04269569	CARHSP1	23589	16	8963018	TSS1500;TSS200	Promoter_Associated	0	28	-0.996	0.319676	1.085	0	NA	NA	--	2	-0.214	0.83	--	1	-0.464	0.643	--	FALSE	FALSE	---	0
cg13240763	SNX5	27131	20	17949746	TSS1500;TSS200;TSS1500	Unclassified	0	27	NA	NA	--	1	NA	NA	--	2	NA	NA	--	3	NA	NA	--	FALSE	FALSE	---	0
cg09742915	NUDT4	11163	12	93772211	Body;Body;Body	0	1	21	0.862	0.388668	1.084	0	NA	NA	--	2	-0.684	0.494	--	2	-0.078	0.937	--	FALSE	FALSE	---	0
cg20237291	CCDC52	152185	3	113233670	5'UTR	Promoter_Associated	0	29	-0.007	0.994713	1.001	1	0.557	0.578	--	1	-0.68	0.497	--	1	-0.468	0.64	--	FALSE	FALSE	---	0
cg05524529	C1QTNF2	114898	5	159797618	1stExon	0	0	22	-1.393	0.16394	1.026	2	-0.517	0.605	--	1	-0.904	0.366	--	1	0.284	0.776	--	FALSE	FALSE	---	0
cg15425325	UBXN4	23190	2	136500006	Body	Promoter_Associated	0	15	-0.884	0.37694	1.084	0	NA	NA	--	2	-1.072	0.284	--	1	0.081	0.935	--	FALSE	FALSE	---	0
cg20327258	ZNHIT6	54680	1	86174240	TSS200;TSS200	Promoter_Associated	0	12	-0.267	0.789634	1.02	1	0.14	0.889	--	2	-0.09	0.929	--	1	-0.268	0.789	--	FALSE	FALSE	---	0
cg18374697	DPH5	51611	1	101491475	TSS200;TSS200;TSS200	Promoter_Associated	0	15	0.373	0.7095	1.031	0	NA	NA	--	1	-0.039	0.969	--	2	0.107	0.915	--	FALSE	FALSE	---	0
cg21664854	C7orf50	84310	7	1097933	Body;Body;Body;1stExon	0	0	63	-0.413	0.679461	1.036	9	1.161	0.246	1.124	10	-1.461	0.144	1.165	2	0.165	0.869	--	FALSE	FALSE	---	0
cg23827657	EWSR1	2130	22	29663658	TSS1500;5'UTR;TSS1500;TSS1500;TSS1500;TSS1500	0	0	108	0.172	0.86354	1.013	1	-0.263	0.792	--	2	0.475	0.635	--	3	-0.643	0.52	1.214	FALSE	FALSE	---	0
cg20645074	ADCY6	112	12	49182479	5'UTR	Unclassified	2	35	0.337	0.736327	1.027	0	NA	NA	--	2	-1.398	0.163	--	1	0.07	0.944	--	FALSE	FALSE	---	0
cg04053723	NDUFS7	374291	19	1383797	TSS200	Promoter_Associated	2	58	-0.495	0.620706	1.044	1	0.368	0.713	--	4	-0.431	0.667	1.123	2	-0.777	0.437	--	FALSE	FALSE	---	0
cg00046913	HAGH	3029	16	1877150	5'UTR;TSS200;TSS200;5'UTR;TSS200;1stExon;1stExon	Promoter_Associated	0	48	0.288	0.773548	1.021	0	NA	NA	--	3	-0.098	0.922	1.023	4	-0.778	0.437	1.254	FALSE	FALSE	---	0
cg23521916	IP6K2	51447	3	48754752	TSS200;TSS200;TSS200;TSS200;TSS200;TSS200;TSS200;TSS200	Promoter_Associated	0	37	NA	NA	--	2	NA	NA	--	3	NA	NA	--	2	NA	NA	--	FALSE	FALSE	---	0
cg01818492	ENPP1	5167	6	132129363	1stExon	Unclassified	1	20	-0.502	0.615933	1.045	0	NA	NA	--	1	-0.613	0.54	--	1	0.03	0.976	--	FALSE	FALSE	---	0
cg12329405	HK1	3098	10	71078372	Body;TSS1500;Body;Body;Body	Promoter_Associated	1	24	0.958	0.338379	1.085	3	-0.019	0.985	1.003	1	0.22	0.826	--	1	-0.753	0.452	--	FALSE	FALSE	---	0
cg21829634	TXNL4A	10907	18	77748704	TSS200	Promoter_Associated	0	23	NA	NA	--	1	NA	NA	--	1	NA	NA	--	2	NA	NA	--	FALSE	FALSE	---	0
cg15709989	DGKG	1608	3	185912227	Body;Body;Body	0	26	39	0.203	0.839516	1.015	6	0.822	0.412	1.144	0	NA	NA	--	2	-0.242	0.809	--	FALSE	FALSE	---	1
cg18464790	CASP8AP2	9994	6	90539804	5'UTR;5'UTR;1stExon;5'UTR	Promoter_Associated	0	13	-0.364	0.715903	1.03	2	-0.087	0.931	--	0	NA	NA	--	0	NA	NA	--	FALSE	FALSE	---	0
cg09294347	SNTG2	54221	2	1286397	Body	0	0	33	NA	NA	--	9	NA	NA	--	2	NA	NA	--	0	NA	NA	--	FALSE	FALSE	---	0
cg10955958	PTH1R	5745	3	46925081	Body	Unclassified_Cell_type_specific	0	25	NA	NA	--	1	NA	NA	--	1	NA	NA	--	5	NA	NA	--	FALSE	FALSE	---	0
cg06422471	SHANK3	85358	22	51169500	Body	0	3	18	-1.753	0.0798887	0.848	1	-2.616	0.009	--	2	-0.385	0.7	--	2	-1.957	0.051	--	FALSE	FALSE	---	0
cg15101980	ARSI	340075	5	149681950	5'UTR;1stExon	0	0	23	0.209	0.834712	1.015	0	NA	NA	--	5	0.434	0.665	1.124	0	NA	NA	--	FALSE	FALSE	---	0
cg20241801	FAM83D	81610	20	37555079	1stExon	Promoter_Associated	0	25	-0.903	0.366911	1.086	1	-0.348	0.728	--	0	NA	NA	--	3	-0.129	0.897	1.028	FALSE	FALSE	---	0
cg09545197	KCNA3	3738	1	111217758	TSS200	Promoter_Associated	1	13	-1.28	0.200773	1.052	0	NA	NA	--	1	-0.435	0.664	--	1	-0.435	0.664	--	FALSE	FALSE	---	0
cg22082347	UBE2C	11065	20	44441641	1stExon;5'UTR;TSS200;Body;Body;Body;Body	Promoter_Associated	1	36	1.315	0.188812	1.043	1	0.891	0.373	--	1	0.07	0.944	--	4	-0.788	0.431	1.255	FALSE	FALSE	---	0
cg27635983	MAP2K7	5609	19	7968560	TSS1500	Promoter_Associated	0	42	-0.322	0.747498	1.025	0	NA	NA	--	0	NA	NA	--	2	0.394	0.693	--	FALSE	FALSE	---	0
cg21896938	MEGF8	1954	19	42829634	TSS200	Promoter_Associated	0	36	-0.659	0.50985	1.065	0	NA	NA	--	2	-0.879	0.38	--	2	-0.293	0.77	--	FALSE	FALSE	---	0
cg10004563	ARHGEF18	23370	19	7528638	Body;Body	0	0	43	0.189	0.850363	1.014	3	0.463	0.643	1.08	4	-0.266	0.79	1.071	4	0.456	0.649	1.141	FALSE	FALSE	---	-1
cg03459953	LRRC1	55227	6	53659983	1stExon;5'UTR	Promoter_Associated	0	32	-0.269	0.788368	1.02	2	0.249	0.803	--	5	-0.14	0.889	1.034	0	NA	NA	--	FALSE	FALSE	---	0
cg24881330	TRMU	55687	22	46731750	Body	Promoter_Associated	0	35	1.215	0.224722	1.064	0	NA	NA	--	4	1.918	0.055	0.792	0	NA	NA	--	FALSE	FALSE	---	0
cg26139133	THRB	7068	3	24536765	TSS1500;TSS1500;TSS1500	0	1	18	0.007	0.994415	1.001	3	-0.104	0.917	1.015	0	NA	NA	--	0	NA	NA	--	FALSE	FALSE	---	0
cg01141572	ZNF827	152485	4	146682572	3'UTR	0	0	17	-0.466	0.641035	1.041	1	-0.141	0.888	--	2	-0.717	0.473	--	1	-0.511	0.609	--	FALSE	FALSE	---	0
cg18170879	C17orf63	55731	17	27169527	5'UTR;5'UTR	Promoter_Associated	0	46	NA	NA	--	5	NA	NA	--	0	NA	NA	--	4	NA	NA	--	FALSE	FALSE	---	0
cg13374701	SFN	2810	1	27190088	1stExon	0	20	43	1.277	0.202032	1.053	0	NA	NA	--	5	-0.329	0.742	1.089	2	-0.283	0.778	--	FALSE	FALSE	---	-1
cg01796104	CNKSR3	154043	6	154831770	TSS200	Unclassified	1	21	-0.792	0.428738	1.078	4	-0.926	0.355	1.148	1	NA	NA	--	5	-0.649	0.516	1.218	FALSE	FALSE	---	0
cg05972352	MCF2L	23263	13	113663373	Body;Body	0	1	25	-0.591	0.554513	1.056	8	-1.268	0.205	1.104	3	1.005	0.315	1.287	6	-0.245	0.806	1.066	FALSE	FALSE	---	0
cg05157912	JDP2	122953	14	75894395	TSS200;TSS1500;TSS1500	Promoter_Associated	0	19	-0.879	0.37979	1.084	1	-0.49	0.624	--	2	-0.972	0.331	--	1	-0.249	0.804	--	FALSE	FALSE	---	0
cg05060949	MNX1	3110	7	156798581	Body;Body	0	12	30	-1.679	0.0934205	0.891	0	NA	NA	--	1	NA	NA	--	5	-0.949	0.343	1.296	FALSE	FALSE	---	0
cg07522664	C19orf61	56006	19	44259120	5'UTR;1stExon	Promoter_Associated	0	39	0.687	0.492076	1.068	0	NA	NA	--	4	-0.651	0.516	1.201	3	2.03	0.043	0.69	FALSE	FALSE	---	0
cg04409932	MSRA	4482	8	9911669	TSS200;TSS200	0	0	10	-0.285	0.775995	1.021	3	-0.407	0.684	1.065	1	-0.042	0.967	--	0	NA	NA	--	FALSE	FALSE	---	0
cg01453053	TOMM34	10953	20	43588870	1stExon	Promoter_Associated	0	32	-1.101	0.271325	1.076	2	-0.301	0.763	--	1	-0.636	0.525	--	2	-0.633	0.527	--	FALSE	FALSE	---	0
cg04369109	LATS1	9113	6	150039330	5'UTR;1stExon	Promoter_Associated	0	15	-0.839	0.401614	1.082	1	-0.396	0.692	--	0	NA	NA	--	1	-0.481	0.63	--	FALSE	FALSE	---	0
cg23679894	ARPC5	10092	1	183605213	TSS200;TSS200;1stExon;1stExon;1stExon;5'UTR;5'UTR;5'UTR	Promoter_Associated	1	27	0.658	0.510946	1.065	0	NA	NA	--	4	-0.407	0.684	1.115	1	-0.652	0.515	--	FALSE	FALSE	---	0
cg05671386	CLUAP1	23059	16	3550239	TSS1500	Unclassified_Cell_type_specific	7	33	0.681	0.49603	1.068	1	1.048	0.295	--	0	NA	NA	--	0	NA	NA	--	FALSE	FALSE	---	0
cg08623948	NUPL2	11097	7	23221430	TSS200	Promoter_Associated	0	26	0.456	0.648352	1.039	0	NA	NA	--	2	0.508	0.611	--	5	0.01	0.992	1.003	FALSE	FALSE	---	0
cg03136712	DND1	373863	5	140053068	Body	0	0	16	0.676	0.498952	1.067	0	NA	NA	--	1	0.841	0.401	--	2	0.808	0.419	--	FALSE	FALSE	---	-1
cg08509172	TM6SF2	53345	19	19383838	Body	0	2	43	-0.483	0.629127	1.043	0	NA	NA	--	2	-1.434	0.152	--	3	0.212	0.832	1.055	FALSE	FALSE	---	0
cg06108720	UBE4B	10277	1	10092953	TSS200;TSS200	Promoter_Associated	0	41	-0.602	0.547298	1.058	4	-0.766	0.444	1.138	3	0.136	0.891	1.033	2	-0.221	0.825	--	FALSE	FALSE	---	0
cg10109585	MPHOSPH10	10199	2	71357638	5'UTR;1stExon;TSS1500	Promoter_Associated	0	19	-1.295	0.195777	1.047	2	-0.883	0.377	--	1	-0.579	0.563	--	1	-0.397	0.691	--	FALSE	FALSE	---	0
cg25970533	ZFYVE9	9372	1	52607933	TSS200;TSS200;TSS200	Promoter_Associated	0	26	-0.077	0.938365	1.005	3	-0.354	0.723	1.056	0	NA	NA	--	1	0.341	0.733	--	FALSE	FALSE	---	0
cg03805558	PEX11B	8799	1	145516406	TSS1500;TSS1500;TSS1500;1stExon;TSS1500;TSS200;Body;Body;Body;Body;Body	Promoter_Associated	0	8	-0.409	0.682944	1.036	0	NA	NA	--	0	NA	NA	--	0	NA	NA	--	FALSE	FALSE	---	0
cg10310846	WAC	51322	10	28821381	TSS1500;TSS1500;TSS200	0	1	21	1.462	0.144133	1.003	0	NA	NA	--	0	NA	NA	--	2	0.322	0.748	--	FALSE	FALSE	---	0
cg21071815	IFRD2	7866	3	50329421	Body	Promoter_Associated	1	19	0.02	0.9838	1.001	1	6.715	0	--	3	-0.156	0.876	1.04	2	-0.67	0.503	--	FALSE	FALSE	---	0
cg22813821	RAB21	23011	12	72148853	1stExon;5'UTR	Unclassified	1	45	-1.446	0.148578	1.009	6	-0.523	0.601	1.093	10	-0.881	0.379	1.267	6	-0.48	0.632	1.153	FALSE	FALSE	---	0
cg19810615	PTCH1	5727	9	98270849	TSS1500;TSS1500;TSS200;Body;Body;TSS1500;TSS1500	0	0	27	-0.959	0.338006	1.085	4	-0.852	0.394	1.141	2	0.781	0.435	--	2	-1.12	0.263	--	FALSE	FALSE	---	0
cg21831587	GTF2IRD2	84163	7	74267412	5'UTR	Unclassified_Cell_type_specific	0	32	NA	NA	--	0	NA	NA	--	0	NA	NA	--	2	NA	NA	--	FALSE	FALSE	---	0
cg25783719	SFRP4	6424	7	37956434	5'UTR;1stExon	Unclassified_Cell_type_specific	3	17	0.969	0.332872	1.083	4	0.028	0.977	1.006	1	NA	NA	--	2	0.515	0.607	--	FALSE	FALSE	---	0
cg14132868	HPS5	11234	11	18343680	1stExon;5'UTR;5'UTR;1stExon;5'UTR;1stExon;TSS200;TSS200	Unclassified	0	11	0.611	0.541561	1.058	0	NA	NA	--	0	NA	NA	--	1	0.196	0.844	--	FALSE	FALSE	---	-1
cg01464351	MAP3K8	1326	10	30722920	TSS200;TSS200	Promoter_Associated	0	24	-0.04	0.968456	1.003	2	0.033	0.974	--	3	-0.418	0.676	1.118	1	0.174	0.862	--	FALSE	FALSE	---	0
cg11658740	GMFB	2764	14	54955788	TSS200	Promoter_Associated	0	16	0.294	0.768895	1.022	0	NA	NA	--	2	-0.546	0.585	--	2	1.513	0.131	--	FALSE	FALSE	---	0
cg21050234	FAM38B	63895	18	10726518	Body	Unclassified_Cell_type_specific	6	28	0.077	0.938941	1.005	3	0.193	0.847	1.029	6	0.25	0.803	1.067	2	-0.192	0.848	--	FALSE	FALSE	---	0
cg10043817	MND1	84057	4	154265647	TSS200;TSS200;TSS200	Promoter_Associated	0	21	0.039	0.969152	1.002	3	-0.369	0.713	1.06	4	0.697	0.486	1.219	2	0.015	0.988	--	FALSE	FALSE	---	0
cg08014241	MARS2	92935	2	198569935	TSS200	Promoter_Associated	0	11	-0.576	0.564965	1.055	0	NA	NA	--	1	-0.19	0.849	--	0	NA	NA	--	FALSE	FALSE	---	0
cg04903060	GSTM3	2947	1	110282995	5'UTR;Body	Promoter_Associated_Cell_type_specific	0	22	-1.35	0.17721	1.035	0	NA	NA	--	2	-0.071	0.943	--	1	-0.159	0.874	--	FALSE	FALSE	---	0
cg11651535	BRP44L	51660	6	166796759	TSS1500	Promoter_Associated	0	21	-0.393	0.694497	1.034	1	-0.179	0.858	--	1	-0.179	0.858	--	2	-0.549	0.583	--	FALSE	FALSE	---	0
cg09985530	RFWD3	55159	16	74700334	5'UTR	Promoter_Associated	0	37	-1.267	0.205539	1.056	0	NA	NA	--	1	-0.902	0.367	--	1	0.005	0.996	--	FALSE	FALSE	---	0
cg01691333	CREM	1390	10	35415957	TSS1500;TSS1500;1stExon;1stExon;1stExon;1stExon;5'UTR;5'UTR;5'UTR;5'UTR;Body;Body;Body	Promoter_Associated	1	26	0.707	0.479485	1.07	2	-0.235	0.814	--	2	0.206	0.837	--	2	0.058	0.954	--	FALSE	FALSE	---	0
cg02803508	SKAP2	8935	7	26904455	TSS200	Promoter_Associated	0	22	-0.42	0.674513	1.036	3	-0.118	0.906	1.017	0	NA	NA	--	1	0.061	0.952	--	FALSE	FALSE	---	0
cg05372495	ABCA7	10347	19	1063624	Body	0	8	58	-0.506	0.613206	1.045	3	0.468	0.64	1.081	8	-0.227	0.82	1.06	3	0.967	0.334	1.3	FALSE	FALSE	---	0
cg13962022	ANKHD1	54882	5	139781064	TSS1500;TSS1500;TSS1500;TSS1500;TSS1500	Promoter_Associated	0	21	0.163	0.870583	1.012	1	0.251	0.802	--	0	NA	NA	--	1	0.429	0.668	--	FALSE	FALSE	---	0
cg13421935	ARFIP1	27236	4	153700886	TSS1500;TSS1500;TSS200;TSS1500	NonGene_Associated	0	19	-0.297	0.766178	1.022	1	NA	NA	--	1	-0.343	0.731	--	0	NA	NA	--	FALSE	FALSE	---	0
cg25147376	ILDR2	387597	1	166890293	Body	Unclassified_Cell_type_specific	7	14	-0.006	0.994898	1.001	0	NA	NA	--	0	NA	NA	--	0	NA	NA	--	FALSE	FALSE	---	0
cg11602546	INTS4	92105	11	77705828	TSS200	Promoter_Associated	0	23	0.298	0.765803	1.022	2	-0.123	0.902	--	5	0.31	0.756	1.084	2	-0.22	0.826	--	FALSE	FALSE	---	0
cg11360768	WHSC1L1	54904	8	38239777	1stExon;5'UTR;5'UTR;1stExon	0	0	65	NA	NA	--	17	NA	NA	--	7	NA	NA	--	9	NA	NA	--	FALSE	FALSE	---	0
cg10742620	SKOR1	390598	15	68117656	Body	Unclassified_Cell_type_specific	1	27	-0.539	0.589885	1.05	0	NA	NA	--	0	NA	NA	--	1	NA	NA	--	FALSE	FALSE	---	0
cg24623068	GEMIN5	25929	5	154317667	1stExon	Promoter_Associated	0	21	-0.679	0.497275	1.068	0	NA	NA	--	2	-0.449	0.653	--	0	NA	NA	--	FALSE	FALSE	---	0
cg00563892	COX7A2L	9167	2	42588392	TSS200	Promoter_Associated	0	49	-0.475	0.634571	1.042	2	-0.955	0.34	--	2	-0.065	0.948	--	4	0.518	0.605	1.168	FALSE	FALSE	---	0
cg16922785	RPL24	6152	3	101405672	TSS200	Unclassified	0	26	-0.624	0.53254	1.061	0	NA	NA	--	0	NA	NA	--	4	-0.68	0.497	1.229	FALSE	FALSE	---	0
cg18723873	CYP1A1	1543	15	75018222	TSS1500	Unclassified_Cell_type_specific	1	21	1.088	0.276941	1.076	0	NA	NA	--	0	NA	NA	--	0	NA	NA	--	FALSE	FALSE	---	0
cg16264492	TMEM198	130612	2	220408432	TSS1500;1stExon;TSS1500;5'UTR;1stExon;5'UTR	Promoter_Associated	0	16	-0.616	0.538097	1.059	0	NA	NA	--	1	-0.147	0.883	--	0	NA	NA	--	FALSE	FALSE	---	0
cg24441975	MYCBP	26292	1	39339062	TSS200	Promoter_Associated	0	37	-0.918	0.358802	1.087	0	NA	NA	--	3	-0.533	0.594	1.155	4	-0.226	0.821	1.06	FALSE	FALSE	---	0
cg10974104	CBL	867	11	119076790	TSS200	Promoter_Associated	1	28	-0.492	0.622662	1.044	3	0.481	0.631	1.084	2	-0.757	0.449	--	4	-0.405	0.685	1.12	FALSE	FALSE	---	0
cg25729807	MLL2	9757	12	49420108	Body	0	0	37	0.912	0.361916	1.087	0	NA	NA	--	1	-0.278	0.781	--	2	-0.068	0.946	--	FALSE	FALSE	---	0
cg06464962	PF4V1	5197	4	74719289	Body	0	0	25	NA	NA	--	0	NA	NA	--	2	NA	NA	--	3	NA	NA	--	FALSE	FALSE	---	0
cg00935119	CDKN1A	1026	6	36647544	5'UTR;5'UTR	0	1	33	0.899	0.369134	1.086	0	NA	NA	--	3	-0.413	0.68	1.116	2	-0.134	0.894	--	FALSE	FALSE	---	0
cg14983362	SLC37A4	2542	11	118901610	1stExon;5'UTR;5'UTR;1stExon;TSS1500;1stExon;5'UTR;1stExon;5'UTR	Promoter_Associated	0	28	-0.484	0.628264	1.043	0	NA	NA	--	5	-0.024	0.981	1.005	5	-0.395	0.693	1.117	FALSE	FALSE	---	0
cg11265528	SNRPD3	6634	22	24951447	TSS200;TSS200	Promoter_Associated	0	47	-0.101	0.919878	1.007	0	NA	NA	--	1	-0.491	0.623	--	1	-0.441	0.66	--	FALSE	FALSE	---	0
cg22678952	CCND2	894	12	4382123	TSS1500	0	1	32	0.637	0.524167	1.062	0	NA	NA	--	3	0.445	0.657	1.127	1	NA	NA	--	FALSE	FALSE	---	0
cg04167239	ADRA2C	152	4	3769468	1stExon	Unclassified_Cell_type_specific	0	33	NA	NA	--	0	NA	NA	--	2	NA	NA	--	1	NA	NA	--	FALSE	FALSE	---	0
cg00194465	TAF3	83860	10	7860511	TSS200	Promoter_Associated	0	14	-0.695	0.487209	1.069	1	-0.628	0.53	--	1	-0.353	0.724	--	2	-0.384	0.701	--	FALSE	FALSE	---	0
cg23062112	ANO3	63982	11	26353630	TSS200	0	0	17	-1.818	0.0694205	0.81	5	-2.198	0.028	0.513	1	-0.044	0.965	--	1	-0.597	0.55	--	FALSE	FALSE	---	0
cg21697172	C14orf39	317761	14	60952931	TSS200	0	10	27	1.362	0.173438	1.032	2	-0.253	0.801	--	2	0.338	0.735	--	2	1.877	0.061	--	FALSE	FALSE	---	0
cg23043438	TEX10	54881	9	103115132	5'UTR;TSS1500;1stExon	Promoter_Associated	0	19	0.127	0.89921	1.009	1	0.11	0.912	--	3	-0.13	0.896	1.031	2	-0.206	0.837	--	FALSE	FALSE	---	0
cg16480660	LRRC28	123355	15	99791485	TSS200	Promoter_Associated	0	36	0.108	0.914084	1.008	1	-0.511	0.61	--	3	0.298	0.766	1.08	2	1.043	0.297	--	FALSE	FALSE	---	0
cg24277024	EI24	9538	11	125439275	TSS200;TSS200	Promoter_Associated	0	15	-0.998	0.318587	1.085	0	NA	NA	--	1	NA	NA	--	0	NA	NA	--	FALSE	FALSE	---	0
cg26009245	ERI3	79033	1	44820974	TSS200	Promoter_Associated	0	51	0.222	0.824547	1.017	1	-1.178	0.239	--	2	0.251	0.802	--	5	-0.03	0.976	1.008	FALSE	FALSE	---	1
cg03104309	LRRC4B	94030	19	51052080	Body	0	15	39	-1.386	0.165984	1.028	0	NA	NA	--	1	-0.495	0.621	--	1	0.717	0.473	--	FALSE	FALSE	---	0
cg11886554	SKIL	6498	3	170076028	TSS1500;5'UTR;5'UTR	Promoter_Associated	0	35	-0.145	0.88461	1.011	3	0.01	0.992	1.002	3	-0.804	0.422	1.254	3	-1.225	0.221	1.289	FALSE	FALSE	---	1
cg08200399	PPT1	5538	1	40563105	1stExon;1stExon;5'UTR;5'UTR	Promoter_Associated	0	34	-1.319	0.187451	1.044	0	NA	NA	--	1	0.323	0.747	--	2	0.035	0.972	--	FALSE	FALSE	---	0
cg00133234	CLCN7	1186	16	1506028	Body;Body	0	0	51	0.627	0.530814	1.061	0	NA	NA	--	3	0.606	0.545	1.185	9	0.498	0.619	1.161	FALSE	FALSE	---	0
cg25756129	TRA2B	6434	3	185655915	5'UTR;1stExon	Unclassified	1	39	-0.204	0.838459	1.015	0	NA	NA	--	3	-0.722	0.47	1.23	6	-0.959	0.338	1.299	FALSE	FALSE	---	0
cg20216802	MME	4311	3	154797958	TSS200;5'UTR;1stExon;5'UTR;5'UTR	0	3	29	0.507	0.612183	1.046	2	-0.149	0.882	--	2	0.434	0.665	--	0	NA	NA	--	FALSE	FALSE	---	0
cg02354839	BTF3	689	5	72794086	TSS200;TSS200	Unclassified	0	19	-0.423	0.672684	1.037	0	NA	NA	--	3	-0.066	0.947	1.015	0	NA	NA	--	FALSE	FALSE	---	0
cg22487414	NPHS1	4868	19	36336620	Body	Unclassified_Cell_type_specific	2	37	0.268	0.788602	1.02	0	NA	NA	--	2	0.019	0.985	--	2	0.574	0.566	--	FALSE	FALSE	---	0
cg09135113	TMEM48	55706	1	54304127	5'UTR;1stExon;1stExon;Body;5'UTR	Promoter_Associated	0	38	-0.353	0.724154	1.029	0	NA	NA	--	3	-0.443	0.658	1.127	3	0.245	0.806	1.066	FALSE	FALSE	---	0
cg00124375	DDAH2	23564	6	31698218	TSS200	Promoter_Associated	50	116	-0.541	0.588523	1.05	0	NA	NA	--	3	0.13	0.896	1.032	3	0.194	0.846	1.049	FALSE	FALSE	---	0
cg21142257	ATP6V1B2	526	8	20054699	TSS200	Promoter_Associated	0	19	-1.193	0.233134	1.069	0	NA	NA	--	2	-0.512	0.609	--	1	-0.385	0.701	--	FALSE	FALSE	---	0
cg14282180	MSH2	4436	2	47630433	1stExon	Promoter_Associated	1	20	0.41	0.68158	1.036	3	0.383	0.702	1.062	0	NA	NA	--	2	-0.799	0.424	--	FALSE	FALSE	---	0
cg08812555	DKK1	22943	10	54074788	Body	Unclassified_Cell_type_specific	10	27	2.82	0.00491197	0.197	0	NA	NA	--	3	1.346	0.179	1.227	1	1.758	0.079	--	FALSE	FALSE	---	0
cg27486637	WDR17	116966	4	176987174	1stExon;5'UTR;1stExon;5'UTR	Promoter_Associated	3	16	-1.028	0.304078	1.082	0	NA	NA	--	0	NA	NA	--	1	-0.405	0.686	--	FALSE	FALSE	---	0
cg21073520	CILP2	148113	19	19648991	TSS200	0	3	39	1.021	0.307681	1.083	0	NA	NA	--	2	0.395	0.693	--	2	0.873	0.383	--	FALSE	FALSE	---	0
cg24896692	RNF144B	255488	6	18387562	TSS200	Promoter_Associated_Cell_type_specific	0	26	-0.078	0.937885	1.005	2	-0.118	0.906	--	5	-0.024	0.981	1.005	3	-0.066	0.947	1.015	FALSE	FALSE	---	0
cg16601171	PRKAB2	5565	1	146644393	TSS1500	Promoter_Associated	0	19	-0.917	0.35943	1.087	1	-0.215	0.83	--	2	-0.36	0.719	--	1	0.453	0.651	--	FALSE	FALSE	---	0
cg12755298	CYP7B1	9420	8	65711067	1stExon	0	2	25	-0.102	0.918422	1.008	2	-0.334	0.739	--	1	0.932	0.352	--	2	0.674	0.501	--	FALSE	FALSE	---	0
cg23250288	ABCD3	5825	1	94883546	TSS1500;TSS1500	Promoter_Associated	0	26	-0.826	0.409226	1.081	1	-0.307	0.759	--	3	-0.132	0.895	1.032	4	-0.534	0.594	1.175	FALSE	FALSE	---	0
cg12881726	GGCT	79017	7	30544409	1stExon;5'UTR	Promoter_Associated	1	26	0.214	0.830349	1.016	0	NA	NA	--	1	-0.274	0.784	--	2	0.19	0.849	--	FALSE	FALSE	---	0
cg13086574	ZFAT	57623	8	135490821	Body;Body	0	11	47	-0.023	0.981431	1.002	8	-0.7	0.484	1.131	3	1.461	0.144	1.164	4	0.541	0.589	1.178	FALSE	FALSE	---	0
cg05733364	NMT2	9397	10	15210318	Body	Promoter_Associated	0	15	-0.655	0.512902	1.064	0	NA	NA	--	0	NA	NA	--	1	-0.478	0.633	--	FALSE	FALSE	---	0
cg27310827	SDF4	51150	1	1163671	Body;Body	0	0	37	0.389	0.697728	1.034	1	0.156	0.876	--	7	0.126	0.9	1.03	2	0.377	0.706	--	FALSE	FALSE	---	0
cg08351911	CBFA2T3	863	16	88950075	Body;Body	0	0	48	NA	NA	--	4	NA	NA	--	4	NA	NA	--	6	NA	NA	--	FALSE	FALSE	---	-1
cg08265551	CDC42SE1	56882	1	151032119	5'UTR;1stExon;5'UTR;TSS200;1stExon	Promoter_Associated	0	35	0.203	0.839418	1.015	1	0.966	0.335	--	3	-0.888	0.375	1.269	2	-0.407	0.684	--	FALSE	FALSE	---	0
cg21919967	PSAT1	29968	9	80911886	TSS200;TSS200	Promoter_Associated	1	21	1.61	0.107823	0.933	0	NA	NA	--	1	1.21	0.226	--	1	-0.041	0.968	--	FALSE	FALSE	---	0
cg03696599	CNTNAP5	129684	2	124782261	TSS1500	0	5	21	-0.948	0.343525	1.086	12	-0.769	0.442	1.14	0	NA	NA	--	4	1.64	0.101	1.053	FALSE	FALSE	---	0
cg02054792	FHL2	2274	2	106014950	5'UTR;5'UTR;5'UTR;5'UTR	Unclassified_Cell_type_specific	1	31	-2.415	0.0159308	0.41	2	-1.109	0.268	--	3	-0.298	0.766	1.08	2	-2.635	0.009	--	FALSE	FALSE	---	0
cg26804023	FAM195A	84331	16	692027	1stExon	Promoter_Associated	3	53	1.613	0.107011	0.931	0	NA	NA	--	3	-0.207	0.836	1.054	4	-1.263	0.207	1.277	FALSE	FALSE	---	0
cg22732515	ETHE1	23474	19	44031385	1stExon;5'UTR	Promoter_Associated	1	32	2.761	0.00587786	0.223	1	1.372	0.17	--	4	-0.675	0.5	1.209	5	1.809	0.071	0.915	FALSE	FALSE	---	0
cg03427576	ZNF341	84905	20	32320193	Body	Promoter_Associated	0	48	-0.886	0.376085	1.084	4	-0.898	0.37	1.145	9	-0.731	0.465	1.23	4	1.243	0.214	1.286	FALSE	FALSE	---	0
cg11168432	MAEA	10296	4	1333422	3'UTR;3'UTR	0	0	58	NA	NA	--	0	NA	NA	--	2	NA	NA	--	0	NA	NA	--	FALSE	FALSE	---	0
cg07042902	CDKN2A	1029	9	21974943	1stExon;1stExon;TSS200;5'UTR;5'UTR;Body	Promoter_Associated	6	151	0.019	0.984673	1.001	25	-0.029	0.977	1.006	32	-0.071	0.943	1.017	43	0.078	0.937	1.017	FALSE	FALSE	---	0
cg04357203	ACP6	51205	1	147142420	1stExon;5'UTR	Promoter_Associated	0	17	-1.472	0.141278	0.998	0	NA	NA	--	4	-0.903	0.367	1.269	2	-1.28	0.201	--	FALSE	FALSE	---	0
cg06931179	NTM	50863	11	131780798	5'UTR;5'UTR;5'UTR;1stExon;1stExon;1stExon;Body	0	7	24	1.105	0.269567	1.075	15	0.223	0.824	1.033	3	0.324	0.746	1.088	0	NA	NA	--	FALSE	FALSE	---	0
cg09885502	GNAS	2778	20	57463991	3'UTR;TSS200;3'UTR;Body	Promoter_Associated	0	29	NA	NA	--	1	NA	NA	--	1	NA	NA	--	1	NA	NA	--	FALSE	FALSE	---	0
cg13150282	ALKBH2	121642	12	109531243	1stExon;Body;5'UTR;5'UTR;Body;1stExon;1stExon;5'UTR	Promoter_Associated	0	33	0.181	0.856296	1.013	0	NA	NA	--	7	0.216	0.829	1.056	3	1.269	0.205	1.277	FALSE	FALSE	---	0
cg08659394	B3GNT9	84752	16	67184918	TSS200	Unclassified	0	18	-0.584	0.559652	1.055	0	NA	NA	--	2	-0.498	0.619	--	1	-0.333	0.739	--	FALSE	FALSE	---	0
cg18873965	GOLGA3	2802	12	133378609	Body	0	0	41	NA	NA	--	2	NA	NA	--	0	NA	NA	--	2	NA	NA	--	FALSE	FALSE	---	0
cg01416472	FAN1	22909	15	31195879	TSS200;TSS200;TSS200;TSS200	Promoter_Associated	0	15	0.399	0.690235	1.034	2	-0.293	0.769	--	1	0.419	0.675	--	0	NA	NA	--	FALSE	FALSE	---	0
cg15390554	PRDM16	63976	1	2986366	Body;Body	Unclassified_Cell_type_specific	0	51	0.511	0.609465	1.046	11	0.768	0.443	1.139	3	0.195	0.846	1.051	3	1.695	0.09	1.005	FALSE	FALSE	---	0
cg23724873	MOBKL1B	55233	2	74406045	TSS200	NonGene_Associated	0	13	-0.358	0.720334	1.03	1	-0.544	0.587	--	1	0.552	0.581	--	0	NA	NA	--	FALSE	FALSE	---	0
cg14480530	DENND3	22898	8	142183507	Body	Unclassified	13	44	-0.579	0.562506	1.056	2	0.645	0.519	--	4	0.573	0.567	1.172	2	0.033	0.974	--	FALSE	FALSE	---	0
cg16271912	RAD17	5884	5	68665562	TSS200;1stExon;TSS200;TSS200;1stExon;5'UTR;TSS200;TSS1500;5'UTR;5'UTR;TSS1500;TSS1500;TSS200	Promoter_Associated	0	7	-0.384	0.700782	1.033	2	-0.435	0.664	--	1	-0.323	0.747	--	0	NA	NA	--	FALSE	FALSE	---	0
cg03112087	RNF150	57484	4	142053720	1stExon	0	4	16	-0.932	0.35144	1.086	1	0.527	0.598	--	1	-1.156	0.248	--	0	NA	NA	--	FALSE	FALSE	---	0
cg15055039	BAG3	9531	10	121410860	TSS200	Promoter_Associated	0	22	-0.165	0.869228	1.012	1	0.007	0.995	--	0	NA	NA	--	2	-0.206	0.837	--	FALSE	FALSE	---	0
cg24000099	DAGLB	221955	7	6487512	5'UTR;1stExon;1stExon;5'UTR	Unclassified	1	29	1.193	0.233162	1.069	0	NA	NA	--	5	0.28	0.78	1.076	3	-0.071	0.944	1.015	FALSE	FALSE	---	0
cg00781298	JAK2	3717	9	4985156	TSS200	Promoter_Associated	0	44	-1.248	0.212204	1.059	4	-0.969	0.333	1.15	2	-0.654	0.514	--	1	-0.886	0.376	--	FALSE	FALSE	---	0
cg00963305	MMP15	4324	16	58059520	5'UTR;1stExon	Promoter_Associated	1	34	0.695	0.486972	1.069	0	NA	NA	--	2	-0.233	0.816	--	1	0.332	0.74	--	FALSE	FALSE	---	0
cg13505011	POLE	5426	12	133264131	TSS200;TSS200	Promoter_Associated	1	44	0.616	0.537891	1.059	0	NA	NA	--	3	-0.861	0.389	1.263	1	-0.113	0.91	--	FALSE	FALSE	---	0
cg09184192	OTUB2	78990	14	94492986	Body	Unclassified	0	19	-0.44	0.660092	1.038	0	NA	NA	--	1	0.33	0.741	--	1	0.769	0.442	--	FALSE	FALSE	---	0
cg23847381	EPB41L3	23136	18	5544031	TSS200	Unclassified_Cell_type_specific	8	28	-1.565	0.117973	0.953	8	-1.698	0.09	0.888	2	-0.763	0.446	--	6	-1.425	0.154	1.206	FALSE	FALSE	---	0
cg24187437	GTPBP8	29083	3	112710191	Body;Body	Promoter_Associated	0	23	NA	NA	--	1	NA	NA	--	2	NA	NA	--	2	NA	NA	--	FALSE	FALSE	---	0
cg00764560	XRCC6	2547	22	42016991	TSS1500;TSS200	Promoter_Associated	0	43	-0.449	0.653769	1.038	0	NA	NA	--	5	-1.926	0.054	0.783	5	0.837	0.403	1.273	FALSE	FALSE	---	0
cg12243980	MRPL23	6150	11	1977669	3'UTR	0	0	20	NA	NA	--	0	NA	NA	--	5	NA	NA	--	0	NA	NA	--	FALSE	FALSE	---	0
cg09180480	ZNF789	285989	7	99070412	TSS200;TSS200	Promoter_Associated	0	29	NA	NA	--	0	NA	NA	--	4	NA	NA	--	3	NA	NA	--	FALSE	FALSE	---	0
cg23392963	ZBTB7C	201501	18	45555933	Body	0	0	12	NA	NA	--	1	NA	NA	--	0	NA	NA	--	0	NA	NA	--	FALSE	FALSE	---	0
cg05247799	HDGF2	84717	19	4483319	Body;Body	0	2	41	-6.242	6.58e-10	0	0	NA	NA	--	2	-0.308	0.758	--	3	-8.912	0	0	TRUE	TRUE	1922	0
cg14149007	PRKD2	25865	19	47219555	Body;Body;1stExon	0	0	43	0.394	0.693623	1.034	3	0.3	0.765	1.044	4	-0.64	0.522	1.196	3	1.61	0.108	1.078	FALSE	FALSE	---	0
cg19380499	CCDC48	79825	3	128722515	Body	Unclassified	4	26	1.81	0.0705908	0.815	2	2.053	0.04	--	3	1.591	0.112	1.077	1	-0.211	0.833	--	FALSE	FALSE	---	0
cg21952901	MAP1B	4131	5	71404443	Body	0	0	11	0.086	0.931478	1.006	1	-0.023	0.982	--	0	NA	NA	--	3	0.644	0.52	1.214	FALSE	FALSE	---	0
cg16984619	TAF10	6881	11	6633451	TSS200	Promoter_Associated	0	22	1.049	0.294603	1.079	0	NA	NA	--	1	0.323	0.746	--	2	0.442	0.659	--	FALSE	FALSE	---	0
cg04361145	RAB14	51552	9	123964183	1stExon;5'UTR	Promoter_Associated	0	24	1.782	0.0750812	0.831	0	NA	NA	--	2	-0.105	0.917	--	1	1.614	0.107	--	FALSE	FALSE	---	0
cg04376644	SACM1L	22908	3	45730747	TSS200	Promoter_Associated	0	12	0.924	0.355958	1.088	0	NA	NA	--	1	1.405	0.16	--	0	NA	NA	--	FALSE	FALSE	---	0
cg27591349	DKK1	22943	10	54074250	1stExon	Unclassified_Cell_type_specific	4	27	1.225	0.220821	1.063	0	NA	NA	--	3	0.688	0.491	1.215	1	1.041	0.298	--	FALSE	FALSE	---	0
cg16401214	C16orf63	123811	16	15982478	TSS200	Promoter_Associated	1	17	1.581	0.114119	0.947	0	NA	NA	--	3	0.17	0.865	1.044	1	0.143	0.886	--	FALSE	FALSE	---	0
cg10061292	BRD2	6046	6	32939335	5'UTR;5'UTR	0	0	86	-1.548	0.121983	0.964	0	NA	NA	--	1	-0.023	0.981	--	1	NA	NA	--	FALSE	FALSE	---	0
cg11237426	NPHS2	7827	1	179545166	TSS200	0	5	21	-2.165	0.0306629	0.575	0	NA	NA	--	2	-2.438	0.015	--	3	0.501	0.616	1.163	FALSE	FALSE	---	0
cg03146073	ZNF445	353274	3	44519063	5'UTR	Promoter_Associated	0	13	-0.141	0.887752	1.01	0	NA	NA	--	1	0.013	0.99	--	0	NA	NA	--	FALSE	FALSE	---	1
cg25814612	C19orf22	91300	19	899547	Body	0	0	54	-0.682	0.495272	1.068	1	-3.213	0.001	--	5	0.192	0.848	1.05	9	0.377	0.707	1.111	FALSE	FALSE	---	0
cg19630440	MAP1LC3A	84557	20	33146371	TSS200;Body	Promoter_Associated	7	53	1.714	0.0868463	0.872	0	NA	NA	--	3	2.012	0.044	0.702	8	1.232	0.218	1.286	FALSE	FALSE	---	0
cg15587508	C1orf172	126695	1	27286600	5'UTR	Promoter_Associated_Cell_type_specific	0	44	-1.076	0.282132	1.076	1	-0.299	0.765	--	3	-1.298	0.195	1.253	2	-0.667	0.505	--	FALSE	FALSE	---	0
cg25947945	LAD1	3898	1	201368946	TSS1500	0	4	35	0.645	0.519117	1.064	1	-0.063	0.949	--	4	0.159	0.873	1.04	1	0.624	0.533	--	FALSE	FALSE	---	0
cg23125492	PAX6	5080	11	31821298	Body;Body;Body	0	7	18	0.143	0.886427	1.01	1	-0.11	0.912	--	1	-0.11	0.912	--	5	0.242	0.808	1.065	FALSE	FALSE	---	0
cg09886818	C7orf49	78996	7	134855501	5'UTR;5'UTR;5'UTR;5'UTR;5'UTR;5'UTR;TSS1500;TSS1500;1stExon;1stExon;1stExon;1stExon;1stExon;1stExon;TSS1500	Promoter_Associated	0	23	-0.833	0.40514	1.082	1	0.897	0.37	--	0	NA	NA	--	2	-0.832	0.406	--	FALSE	FALSE	---	0
cg18924493	RNH1	6050	11	506924	TSS200;5'UTR;5'UTR;TSS200;TSS200;5'UTR;TSS200;5'UTR	Promoter_Associated	0	31	-0.36	0.71917	1.03	0	NA	NA	--	2	0.215	0.83	--	9	-0.492	0.623	1.158	FALSE	FALSE	---	0
cg11833275	KHDRBS1	10657	1	32479650	1stExon	0	0	47	0.313	0.754224	1.024	0	NA	NA	--	2	0.602	0.547	--	3	0.514	0.607	1.167	FALSE	FALSE	---	0
cg13095091	ARHGEF10L	55160	1	17949604	Body;Body	0	1	33	0.282	0.77796	1.021	2	0.522	0.602	--	2	0.463	0.643	--	2	0.815	0.415	--	FALSE	FALSE	---	0
cg10582690	SIRT1	23411	10	69644422	TSS1500;TSS200	Promoter_Associated	0	17	0.793	0.428153	1.078	0	NA	NA	--	3	0.777	0.437	1.245	0	NA	NA	--	FALSE	FALSE	---	0
cg19622078	PPP1R8	5511	1	28157351	5'UTR;1stExon;1stExon;5'UTR;1stExon	Promoter_Associated	0	35	-0.622	0.533858	1.06	1	-0.346	0.729	--	3	0.625	0.532	1.191	3	-1.005	0.315	1.302	FALSE	FALSE	---	0
cg16987804	AHCTF1	25909	1	247095607	TSS1500	Promoter_Associated	0	59	-1.236	0.216674	1.061	1	-0.459	0.647	--	2	-0.296	0.767	--	2	-0.481	0.631	--	FALSE	FALSE	---	1
cg10165071	IGFBP5	3488	2	217557160	Body	Unclassified	1	26	-0.133	0.894624	1.01	0	NA	NA	--	0	NA	NA	--	0	NA	NA	--	FALSE	FALSE	---	0
cg11586605	DDX10	1662	11	108535779	TSS200	Promoter_Associated	0	14	-0.433	0.66515	1.038	2	-0.456	0.648	--	3	-0.193	0.847	1.05	0	NA	NA	--	FALSE	FALSE	---	0
cg06389554	C20orf194	25943	20	3388277	TSS200	0	1	29	-0.827	0.408661	1.081	2	-0.045	0.964	--	2	-0.532	0.595	--	1	0.258	0.796	--	FALSE	FALSE	---	0
cg07392088	GTPBP4	23560	10	1034168	TSS200	Promoter_Associated	1	41	-0.64	0.522421	1.063	0	NA	NA	--	0	NA	NA	--	1	0.235	0.814	--	FALSE	FALSE	---	0
cg25983589	OSBPL1A	114876	18	21978018	TSS1500	NonGene_Associated	3	49	2.245	0.0250315	0.522	8	0.193	0.847	1.029	4	1.387	0.166	1.203	4	0.555	0.579	1.184	FALSE	FALSE	---	0
cg22894434	SMC4	10051	3	160117085	TSS1500;TSS200;TSS200;1stExon;1stExon;5'UTR;5'UTR	Promoter_Associated	0	35	-0.405	0.685939	1.035	5	-0.419	0.675	1.069	2	-0.025	0.98	--	5	0.023	0.982	1.006	FALSE	FALSE	---	0
cg07883600	CACNA1D	776	3	53528162	TSS1500;TSS1500;TSS1500	0	0	23	-1.294	0.196132	1.048	6	-1.788	0.074	0.828	5	0.039	0.969	1.008	1	-1.25	0.212	--	FALSE	FALSE	---	0
cg11416243	CUGBP2	10659	10	11207907	Body;Body;Body;Body	Promoter_Associated	4	20	-1.12	0.263079	1.075	7	-1.025	0.306	1.145	0	NA	NA	--	4	0.259	0.796	1.071	FALSE	FALSE	---	0
cg23684074	FLNC	2318	7	128470599	5'UTR;1stExon;1stExon;5'UTR	Unclassified_Cell_type_specific	1	24	-0.324	0.745762	1.026	0	NA	NA	--	1	-0.78	0.436	--	3	0.051	0.96	1.012	FALSE	FALSE	---	0
cg20341253	SAMD11	148398	1	860469	TSS1500	0	0	35	0.002	0.998676	1	2	-0.061	0.951	--	1	0.181	0.856	--	1	-1.313	0.189	--	FALSE	FALSE	---	0
cg09190219	CD63	967	12	56122329	TSS1500;TSS1500;5'UTR;5'UTR;5'UTR;5'UTR;TSS200;TSS200;1stExon	0	0	50	-0.029	0.977017	1.002	0	NA	NA	--	3	0.14	0.889	1.034	5	-0.375	0.708	1.109	FALSE	FALSE	---	0
cg12138063	C19orf44	84167	19	16607096	TSS200;TSS200	Promoter_Associated	1	29	1.98	0.0480521	0.708	1	-0.655	0.513	--	2	-0.26	0.795	--	4	-0.098	0.922	1.021	FALSE	FALSE	---	0
cg14592406	CABP1	9478	12	121078658	1stExon	Unclassified	2	27	2.604	0.00935005	0.299	0	NA	NA	--	2	-0.109	0.913	--	2	4.749	0	--	FALSE	FALSE	---	0
cg15731669	NEK3	4752	13	52733586	5'UTR;TSS200;5'UTR;Body	Promoter_Associated_Cell_type_specific	0	16	0.675	0.499562	1.067	0	NA	NA	--	0	NA	NA	--	1	0.57	0.569	--	FALSE	FALSE	---	0
cg15026408	EZH2	2146	7	148580760	TSS200;5'UTR;5'UTR;5'UTR;5'UTR	0	0	31	-0.718	0.473	1.071	1	0.605	0.546	--	1	-0.018	0.985	--	2	0.044	0.965	--	FALSE	FALSE	---	0
cg25930161	ADAMTS2	9509	5	178551993	Body	0	0	34	NA	NA	--	5	NA	NA	--	0	NA	NA	--	1	NA	NA	--	FALSE	FALSE	---	0
cg06234613	YLPM1	56252	14	75229999	TSS200	Promoter_Associated	0	23	-0.755	0.450352	1.075	3	0.106	0.915	1.015	1	-1.066	0.287	--	3	-1.192	0.234	1.297	FALSE	FALSE	---	0
cg18863135	STIL	6491	1	47779775	1stExon;5'UTR;5'UTR;1stExon	Promoter_Associated	0	24	-0.663	0.507803	1.065	0	NA	NA	--	3	-0.282	0.778	1.076	3	-0.958	0.338	1.3	FALSE	FALSE	---	0
cg22402853	SMARCD1	6602	12	50478901	TSS200;TSS200	Promoter_Associated	0	38	-0.166	0.868559	1.012	0	NA	NA	--	1	0.487	0.626	--	2	-0.147	0.883	--	FALSE	FALSE	---	0
cg25648267	PITX1	5307	5	134370385	TSS1500	Promoter_Associated	2	16	0.145	0.884495	1.011	1	0.06	0.952	--	1	-1.294	0.196	--	2	0.394	0.694	--	FALSE	FALSE	---	0
cg05216888	RPS18	6222	6	33239446	TSS1500;1stExon	Promoter_Associated	1	84	-0.901	0.367594	1.086	1	-0.409	0.683	--	1	-1.126	0.26	--	1	-0.066	0.948	--	FALSE	FALSE	---	0
cg15548613	MAFF	23764	22	38610795	Body;Body;Body;Body	Unclassified	6	30	1.801	0.0720266	0.821	1	0.621	0.535	--	1	1.235	0.217	--	2	0.185	0.853	--	FALSE	FALSE	---	0
cg12832630	ABHD5	51099	3	43732303	TSS200	Promoter_Associated	0	10	-0.154	0.877274	1.011	0	NA	NA	--	0	NA	NA	--	2	0.321	0.748	--	FALSE	FALSE	---	0
cg12437873	FAM111A	63901	11	58910158	TSS200;TSS200;TSS200	Promoter_Associated	0	25	0.487	0.626144	1.044	0	NA	NA	--	0	NA	NA	--	1	-0.204	0.839	--	FALSE	FALSE	---	0
cg05009389	PLIN1	5346	15	90208810	3'UTR;3'UTR	0	4	31	1.762	0.0783795	0.842	1	0.527	0.599	--	1	2.453	0.014	--	2	-0.452	0.652	--	FALSE	FALSE	---	0
cg00229039	CDC42EP4	23580	17	71308211	TSS200	Promoter_Associated	0	41	-1.016	0.309667	1.084	0	NA	NA	--	1	-0.724	0.469	--	2	-0.683	0.495	--	FALSE	FALSE	---	0
cg05414575	KCTD9	54793	8	25316916	TSS1500;1stExon;5'UTR	0	0	22	2.2	0.0280722	0.551	1	0.797	0.426	--	2	0.377	0.706	--	3	0.775	0.439	1.253	FALSE	FALSE	---	0
cg14862111	MMAB	326625	12	110011546	TSS200;5'UTR;5'UTR;1stExon;1stExon	Promoter_Associated	0	30	-1.64	0.101302	0.914	0	NA	NA	--	7	-0.248	0.804	1.066	1	-0.565	0.572	--	FALSE	FALSE	---	0
cg22665692	DOCK1	1793	10	128593943	TSS200	0	1	15	-0.016	0.986848	1.001	3	2.588	0.01	0.264	1	-1.681	0.093	--	2	0.096	0.923	--	FALSE	FALSE	---	0
cg07067085	RPLP0	6175	12	120638762	5'UTR;5'UTR	Promoter_Associated	1	23	2.274	0.0231883	0.502	0	NA	NA	--	1	-0.453	0.65	--	2	-0.723	0.47	--	FALSE	FALSE	---	0
cg01276616	EML4	27436	2	42396713	5'UTR;1stExon;1stExon;5'UTR	Promoter_Associated	1	49	0.115	0.908585	1.009	5	0.004	0.997	1.001	3	0.408	0.683	1.115	3	-0.114	0.909	1.025	FALSE	FALSE	---	0
cg16675700	ANTXR1	84168	2	69240124	TSS200;TSS200;TSS200	Unclassified	0	26	-0.689	0.491264	1.068	3	-0.672	0.502	1.126	2	-0.133	0.895	--	1	-0.268	0.789	--	FALSE	FALSE	---	0
cg24353698	ZDHHC20	253832	13	22033696	TSS200;TSS200;TSS200;TSS200	Promoter_Associated	0	24	1.244	0.213894	1.06	2	0.216	0.829	--	0	NA	NA	--	3	2.285	0.023	0.471	FALSE	FALSE	---	0
cg03110633	GRAMD1A	57655	19	35491265	1stExon;5'UTR;1stExon;5'UTR	Promoter_Associated	0	71	NA	NA	--	1	NA	NA	--	1	NA	NA	--	4	NA	NA	--	FALSE	FALSE	---	0
cg16702144	ODF2	4957	9	131218309	TSS1500;TSS1500;TSS1500;5'UTR;5'UTR;5'UTR;1stExon;1stExon;1stExon;1stExon;1stExon;1stExon;1stExon;Body;5'UTR;5'UTR;5'UTR;5'UTR;Body	Promoter_Associated	1	52	0.128	0.89788	1.009	2	-0.608	0.543	--	5	-0.538	0.591	1.157	2	0.055	0.956	--	FALSE	FALSE	---	0
cg23034840	SLC41A1	254428	1	205782522	TSS1500	Promoter_Associated	0	31	0.946	0.344478	1.086	0	NA	NA	--	1	-0.296	0.767	--	1	3.93	0	--	FALSE	FALSE	---	0
cg07432643	ZBED4	9889	22	50247581	1stExon;5'UTR	Promoter_Associated	0	24	-1.336	0.181889	1.04	0	NA	NA	--	0	NA	NA	--	0	NA	NA	--	FALSE	FALSE	---	0
cg03695251	USP22	23326	17	20945973	Body	Promoter_Associated	1	66	-1.446	0.148592	1.009	4	-0.274	0.784	1.041	2	-1.012	0.312	--	2	-0.43	0.668	--	FALSE	FALSE	---	0
cg19817445	GALNT11	63917	7	151722808	5'UTR;1stExon;1stExon;5'UTR	Promoter_Associated	0	35	-0.672	0.501535	1.067	3	-0.416	0.678	1.068	2	-0.128	0.898	--	6	-0.524	0.601	1.171	FALSE	FALSE	---	0
cg14528437	KCNT1	57582	9	138660693	Body	0	3	43	-0.885	0.376542	1.084	1	0.2	0.841	--	1	0.407	0.684	--	1	0.996	0.319	--	FALSE	FALSE	---	0
cg26342671	LIMS2	55679	2	128432524	Body;Body;5'UTR	0	0	17	-0.085	0.93265	1.006	0	NA	NA	--	0	NA	NA	--	0	NA	NA	--	FALSE	FALSE	---	0
cg14575559	ARRDC2	27106	19	18111766	TSS200	Promoter_Associated	1	36	0.141	0.888147	1.01	0	NA	NA	--	4	-0.014	0.989	1.003	4	0.169	0.866	1.041	FALSE	FALSE	---	0
cg06147822	GNAS	2778	20	57466905	3'UTR;1stExon;1stExon;1stExon;Body;3'UTR;Body;1stExon	0	0	29	0.67	0.50332	1.066	1	0.302	0.763	--	1	1.352	0.177	--	1	-0.759	0.448	--	FALSE	FALSE	---	0
cg14530382	SH2D3A	10045	19	6753525	Body	Promoter_Associated	9	40	1.57	0.116666	0.95	0	NA	NA	--	2	0.263	0.792	--	5	2.152	0.032	0.584	FALSE	FALSE	---	0
cg23281714	RCAN3	11123	1	24829351	TSS200	Promoter_Associated	0	42	-0.939	0.348121	1.086	2	-0.078	0.938	--	2	-0.702	0.483	--	0	NA	NA	--	FALSE	FALSE	---	0
cg14224196	PPAPDC3	84814	9	134183545	Body	0	6	25	-1.383	0.166865	1.029	2	-0.421	0.674	--	3	-1.254	0.21	1.262	6	0.158	0.875	1.037	FALSE	FALSE	---	0
cg19370934	TBCD	6904	17	80889350	Body	Unclassified_Cell_type_specific	0	40	0.402	0.687676	1.035	9	1.349	0.178	1.075	2	-0.629	0.529	--	3	-0.981	0.327	1.3	FALSE	FALSE	---	0
cg16271017	BMP6	654	6	7726349	TSS1500	Unclassified	0	19	-0.768	0.442529	1.076	0	NA	NA	--	0	NA	NA	--	2	-0.235	0.814	--	FALSE	FALSE	---	0
cg04482794	ITPKB	3707	1	226925181	5'UTR	0	3	19	1.054	0.292101	1.079	0	NA	NA	--	1	1.118	0.264	--	3	0.68	0.496	1.229	FALSE	FALSE	---	0
cg15644742	PEX10	5192	1	2344414	TSS1500;TSS1500	Promoter_Associated	0	48	0.059	0.95314	1.004	1	-0.596	0.552	--	3	-0.364	0.716	1.101	3	-0.111	0.912	1.024	FALSE	FALSE	---	0
cg14848383	THAP3	90326	1	6685149	TSS200	Promoter_Associated	0	33	0.08	0.93631	1.005	0	NA	NA	--	4	0.518	0.605	1.151	3	0.725	0.469	1.243	FALSE	FALSE	---	0
cg02547138	RCE1	9986	11	66610782	TSS200;3'UTR;TSS200	Promoter_Associated	0	51	-0.603	0.546832	1.058	0	NA	NA	--	2	0.548	0.584	--	6	-0.593	0.553	1.195	FALSE	FALSE	---	0
cg00270594	DDX21	9188	10	70716161	Body	Promoter_Associated	0	18	-1.76	0.0786573	0.843	0	NA	NA	--	2	-1.401	0.162	--	2	-0.574	0.566	--	FALSE	FALSE	---	0
cg06101177	ZSWIM6	57688	5	60628891	Body	0	0	18	-0.629	0.529399	1.061	2	0.059	0.953	--	1	-0.818	0.413	--	0	NA	NA	--	FALSE	FALSE	---	0
cg06721775	WDR12	55759	2	203776979	TSS200;TSS200;5'UTR;1stExon	Promoter_Associated	0	25	-0.45	0.652981	1.039	4	-0.521	0.603	1.093	2	0.227	0.82	--	0	NA	NA	--	FALSE	FALSE	---	0
cg10553028	CMTM8	152189	3	32280480	1stExon	Promoter_Associated	0	15	-0.589	0.555699	1.056	1	-0.557	0.578	--	1	-0.906	0.365	--	0	NA	NA	--	FALSE	FALSE	---	0
cg06185423	LRRC43	254050	12	122687992	3'UTR;TSS1500;3'UTR	Unclassified	2	31	1.667	0.0959088	0.899	0	NA	NA	--	2	4.497	0	--	4	2.842	0.005	0.153	FALSE	FALSE	---	0
cg06294637	SDCBP	6386	8	59465767	1stExon;1stExon;5'UTR;5'UTR;5'UTR;5'UTR;1stExon;5'UTR;1stExon;1stExon	Promoter_Associated_Cell_type_specific	0	39	-0.831	0.406438	1.081	0	NA	NA	--	2	-0.96	0.337	--	5	-0.467	0.64	1.146	FALSE	FALSE	---	0
cg14550570	LRRC47	57470	1	3712988	1stExon	Promoter_Associated	0	37	0.288	0.773245	1.021	0	NA	NA	--	2	-0.198	0.843	--	5	0.223	0.823	1.059	FALSE	FALSE	---	0
cg14251698	CASC4	113201	15	44580953	5'UTR;5'UTR;1stExon;1stExon	Promoter_Associated	0	16	NA	NA	--	1	NA	NA	--	1	NA	NA	--	0	NA	NA	--	FALSE	FALSE	---	0
cg07196207	SEC31A	22872	4	83812271	5'UTR;1stExon;5'UTR;1stExon;5'UTR;1stExon;5'UTR;1stExon;5'UTR;1stExon	Promoter_Associated	0	23	-0.857	0.391834	1.083	1	0.149	0.881	--	0	NA	NA	--	1	-1.039	0.299	--	FALSE	FALSE	---	0
cg19260500	RYK	6259	3	133969278	1stExon;1stExon	Promoter_Associated	0	29	-0.857	0.391921	1.083	1	0.071	0.943	--	2	-0.153	0.878	--	3	0	1	1	FALSE	FALSE	---	0
cg22317104	INSR	3643	19	7294087	TSS200;TSS200	Unclassified	1	41	2.894	0.00389735	0.169	2	-0.457	0.648	--	5	1.652	0.099	1.029	2	0.05	0.96	--	FALSE	FALSE	---	0
cg11048722	GATA4	2626	8	11607693	Body	0	0	23	NA	NA	--	1	NA	NA	--	2	NA	NA	--	3	NA	NA	--	FALSE	FALSE	---	0
cg20822365	HOMER2	9455	15	83621694	TSS1500;TSS1500;TSS1500;TSS1500	Unclassified_Cell_type_specific	0	18	0.179	0.858024	1.013	3	0.217	0.828	1.032	1	-0.671	0.502	--	1	0.132	0.895	--	FALSE	FALSE	---	0
cg23226852	FAF1	11124	1	51425652	1stExon;5'UTR	Promoter_Associated	0	28	-0.986	0.324241	1.085	11	-1.622	0.105	0.937	5	-1.203	0.229	1.268	5	0.934	0.351	1.289	FALSE	FALSE	---	0
cg19384531	TFAP2D	83741	6	50692252	Body	0	1	18	-3.082	0.00211951	0.112	0	NA	NA	--	1	-3.177	0.002	--	0	NA	NA	--	FALSE	FALSE	---	0
cg10353388	C11orf54	28970	11	93474820	1stExon;TSS200;5'UTR	Promoter_Associated	0	24	-0.313	0.754683	1.024	0	NA	NA	--	1	0.028	0.978	--	1	0.028	0.978	--	FALSE	FALSE	---	0
cg18908681	AP3S1	1176	5	115177683	5'UTR;1stExon;TSS200	Promoter_Associated	0	23	NA	NA	--	1	NA	NA	--	2	NA	NA	--	2	NA	NA	--	FALSE	FALSE	---	0
cg09080729	ATMIN	23300	16	81069740	1stExon	Promoter_Associated	0	22	NA	NA	--	1	NA	NA	--	3	NA	NA	--	4	NA	NA	--	FALSE	FALSE	---	0
cg10403171	RCCD1	91433	15	91500781	Body;Body	Gene_Associated_Cell_type_specific	4	33	0.124	0.901429	1.009	0	NA	NA	--	3	0.149	0.882	1.038	3	-0.939	0.348	1.291	FALSE	FALSE	---	0
cg24491766	CDCA7L	55536	7	21985706	TSS200;TSS200;TSS200	Promoter_Associated	0	17	0.07	0.944137	1.005	0	NA	NA	--	2	-0.608	0.543	--	3	0.177	0.86	1.043	FALSE	FALSE	---	0
cg07150925	BSN	8927	3	49591642	TSS1500	Promoter_Associated	0	32	0.134	0.893633	1.01	2	0.208	0.836	--	3	-0.046	0.963	1.009	0	NA	NA	--	FALSE	FALSE	---	0
cg01650149	FMN2	56776	1	240255141	TSS200;TSS200	0	3	20	-0.811	0.417324	1.08	6	0.293	0.77	1.043	0	NA	NA	--	2	-0.34	0.734	--	FALSE	FALSE	---	0
cg22435081	NBR1	4077	17	41323035	5'UTR;TSS1500;5'UTR	Promoter_Associated	1	39	-0.759	0.448278	1.075	0	NA	NA	--	2	-0.988	0.323	--	0	NA	NA	--	FALSE	FALSE	---	0
cg09348230	H3F3C	440093	12	31945187	TSS200	0	1	54	0.526	0.598764	1.048	0	NA	NA	--	6	0.933	0.351	1.275	4	1.014	0.311	1.303	FALSE	FALSE	---	0
cg24995657	PLEK2	26499	14	67879126	TSS1500	Unclassified_Cell_type_specific	3	34	0.515	0.606821	1.046	2	1.338	0.181	--	0	NA	NA	--	2	1.062	0.289	--	FALSE	FALSE	---	0
cg11947801	LMTK3	114783	19	49016810	TSS1500	Promoter_Associated	0	28	0.453	0.650731	1.039	2	-0.361	0.718	--	3	0.233	0.816	1.061	3	0.511	0.61	1.165	FALSE	FALSE	---	0
cg20141910	XPR1	9213	1	180601753	Body;Body	Promoter_Associated	0	24	-0.033	0.973872	1.002	4	-0.107	0.915	1.015	2	0.371	0.71	--	4	-0.655	0.513	1.22	FALSE	FALSE	---	0
cg16849041	DOCK5	80005	8	25042340	1stExon;5'UTR	0	0	22	NA	NA	--	8	NA	NA	--	4	NA	NA	--	3	NA	NA	--	FALSE	FALSE	---	0
cg10783469	ZNF577	84765	19	52391234	TSS200;TSS200;TSS200	0	19	43	0.873	0.38313	1.084	1	1.505	0.133	--	2	0.9	0.368	--	3	0.172	0.864	1.042	FALSE	FALSE	---	0
cg07094735	C3orf38	285237	3	88198885	TSS200	Promoter_Associated	0	31	-0.62	0.535719	1.06	0	NA	NA	--	3	-0.023	0.981	1.005	6	-1.314	0.189	1.26	FALSE	FALSE	---	0
cg08265790	SPRY4	81848	5	141704696	TSS200;TSS200	Promoter_Associated	0	30	0.079	0.937256	1.005	0	NA	NA	--	2	1.161	0.246	--	0	NA	NA	--	FALSE	FALSE	---	0
cg05191076	EPHA5	2044	4	66536186	TSS1500;TSS1500	0	6	28	-1.82	0.0690459	0.809	13	-0.493	0.622	1.086	1	-2.781	0.006	--	0	NA	NA	--	FALSE	FALSE	---	0
cg22762091	ADCY8	114	8	132052843	TSS200	0	13	40	0.697	0.485906	1.069	11	-0.379	0.705	1.061	2	0.636	0.525	--	6	1.559	0.119	1.119	FALSE	FALSE	---	0
cg17297206	TK2	7084	16	66583799	5'UTR;TSS200;Body;Body;Body;Body;Body;Body	Promoter_Associated	0	17	0.221	0.825176	1.017	0	NA	NA	--	0	NA	NA	--	2	0.216	0.829	--	FALSE	FALSE	---	0
cg13902357	HLA-B	3106	6	31324280	Body	Promoter_Associated_Cell_type_specific	0	61	NA	NA	--	14	NA	NA	--	10	NA	NA	--	11	NA	NA	--	FALSE	FALSE	---	0
cg16619662	EID2	163126	19	40030871	TSS200	Promoter_Associated	0	58	-0.791	0.429404	1.078	0	NA	NA	--	2	-0.144	0.886	--	6	-0.161	0.872	1.038	FALSE	FALSE	---	0
cg25828535	SMG7	9887	1	183441331	TSS200;TSS200;TSS200;TSS200;TSS1500	Promoter_Associated	1	28	1.799	0.0722763	0.822	1	-0.517	0.605	--	2	9.41	0	--	2	-0.497	0.619	--	FALSE	FALSE	---	0
cg26224499	TIMM44	10469	19	8008578	TSS200	Promoter_Associated	0	42	-1.209	0.227144	1.066	0	NA	NA	--	2	0.025	0.98	--	0	NA	NA	--	FALSE	FALSE	---	0
cg26501714	ODF3B	440836	22	50970562	5'UTR	0	1	19	0.117	0.906888	1.009	0	NA	NA	--	3	0.382	0.703	1.106	1	0.215	0.83	--	FALSE	FALSE	---	0
cg12421686	SQRDL	58472	15	45927012	TSS1500	Promoter_Associated	0	18	-0.167	0.867355	1.013	0	NA	NA	--	0	NA	NA	--	1	0.656	0.512	--	FALSE	FALSE	---	0
cg10455995	EIF5	1983	14	103801130	5'UTR;TSS200	Promoter_Associated	0	34	-0.182	0.855602	1.014	0	NA	NA	--	6	-0.189	0.85	1.049	1	-0.468	0.64	--	FALSE	FALSE	---	0
cg08132303	TYMS	7298	18	657677	5'UTR;1stExon;3'UTR	Promoter_Associated	0	48	NA	NA	--	0	NA	NA	--	3	NA	NA	--	7	NA	NA	--	FALSE	FALSE	---	0
cg17115147	RUNX2	860	6	45345601	Body;Body;5'UTR;1stExon;TSS200	Promoter_Associated	2	32	4.359	1.45e-05	0.002	10	4.785	0	0	0	NA	NA	--	2	-0.539	0.59	--	TRUE	TRUE	969	0
cg15042692	ACAP3	116983	1	1243460	TSS200;TSS1500	Unclassified	0	38	0.153	0.878824	1.011	0	NA	NA	--	6	0.407	0.684	1.115	7	0.208	0.835	1.053	FALSE	FALSE	---	0
cg14199833	DAXX	1616	6	33288964	Body;Body;Body;Body	0	5	83	-0.818	0.413649	1.08	0	NA	NA	--	2	-1.09	0.276	--	1	0.756	0.45	--	FALSE	FALSE	---	0
cg22802773	YY1AP1	55249	1	155658835	TSS200;TSS200;TSS200;TSS1500	Promoter_Associated	0	40	NA	NA	--	1	NA	NA	--	2	NA	NA	--	2	NA	NA	--	FALSE	FALSE	---	0
cg09784579	ARHGAP39	80728	8	145911240	TSS200	Promoter_Associated	3	62	0.492	0.622796	1.044	5	-0.276	0.782	1.041	4	1.005	0.315	1.288	3	-0.282	0.778	1.079	FALSE	FALSE	---	0
cg03920623	YAF2	10138	12	42632325	TSS1500	0	0	23	-0.012	0.990397	1.001	2	0.31	0.757	--	1	-0.808	0.419	--	3	-0.21	0.834	1.054	FALSE	FALSE	---	0
cg17234776	PEX11G	92960	19	7553984	TSS200;TSS200;5'UTR	Promoter_Associated	0	44	0.8	0.423717	1.079	0	NA	NA	--	4	0.72	0.472	1.228	3	-0.493	0.622	1.159	FALSE	FALSE	---	0
cg23041332	IRF2	3660	4	185395887	TSS200	Promoter_Associated	0	20	0.045	0.963988	1.003	1	-0.663	0.507	--	3	-0.089	0.929	1.02	0	NA	NA	--	FALSE	FALSE	---	0
cg17415581	CSNK1D	1453	17	80231644	TSS200;TSS200	Promoter_Associated	1	48	0.576	0.564619	1.055	1	0.462	0.644	--	5	0.308	0.758	1.084	6	-0.777	0.438	1.253	FALSE	FALSE	---	0
cg24857238	PGAM5	192111	12	133287306	TSS200;TSS200;TSS200	Promoter_Associated	1	44	0.356	0.721821	1.029	0	NA	NA	--	1	-0.804	0.421	--	3	-0.821	0.412	1.267	FALSE	FALSE	---	0
cg01450642	RGS20	8601	8	54793566	Body;5'UTR;1stExon	Unclassified	0	18	-0.727	0.467647	1.072	3	0.393	0.694	1.063	2	-1.701	0.089	--	0	NA	NA	--	FALSE	FALSE	---	0
cg06405765	PPP4C	5531	16	30087414	5'UTR;1stExon	Promoter_Associated	0	22	0.943	0.345991	1.086	2	1.157	0.248	--	0	NA	NA	--	1	0.678	0.498	--	FALSE	FALSE	---	0
cg16347018	ATP5E	514	20	57607424	TSS200;TSS200	Promoter_Associated	0	26	0.305	0.760436	1.023	0	NA	NA	--	3	1.134	0.257	1.273	0	NA	NA	--	FALSE	FALSE	---	0
cg11022985	AZI2	64343	3	28390830	TSS1500;TSS1500;TSS1500	Promoter_Associated	0	8	0.005	0.996181	1	0	NA	NA	--	1	NA	NA	--	1	0.702	0.483	--	FALSE	FALSE	---	0
cg04261791	STXBP3	6814	1	109289295	5'UTR;1stExon	Promoter_Associated	0	26	-1.988	0.0471223	0.703	1	-0.886	0.376	--	0	NA	NA	--	2	-1.123	0.262	--	FALSE	FALSE	---	0
cg13245802	UBTD2	92181	5	171710651	1stExon	Promoter_Associated	1	21	1.222	0.221903	1.063	5	0.999	0.318	1.146	0	NA	NA	--	1	-0.853	0.394	--	FALSE	FALSE	---	0
cg23400592	TGIF2	60436	20	35202834	5'UTR;5'UTR;TSS1500;5'UTR;TSS200;TSS200	0	0	34	-0.786	0.431895	1.078	0	NA	NA	--	2	-0.179	0.858	--	3	-0.501	0.617	1.162	FALSE	FALSE	---	0
cg24111710	MLL3	58508	7	152063974	Body	0	0	34	NA	NA	--	15	NA	NA	--	0	NA	NA	--	4	NA	NA	--	FALSE	FALSE	---	0
cg17493511	SLC39A1	27173	1	153939847	5'UTR;TSS1500	Promoter_Associated	0	27	-1.331	0.183382	1.041	0	NA	NA	--	2	0.119	0.905	--	3	-1.449	0.148	1.192	FALSE	FALSE	---	0
cg10933445	LRRCC1	85444	8	86019424	1stExon;5'UTR;1stExon;5'UTR	Promoter_Associated	0	30	-0.198	0.842793	1.015	1	NA	NA	--	5	-0.424	0.671	1.12	2	0.421	0.674	--	FALSE	FALSE	---	0
cg13099829	SKI	6497	1	2237991	Body	Unclassified_Cell_type_specific	0	48	0.973	0.330621	1.083	3	-0.243	0.808	1.037	2	-0.418	0.676	--	4	0.744	0.457	1.246	FALSE	FALSE	---	-1
cg20882208	JADE1	79960	4	129732459	TSS1500;1stExon;1stExon;5'UTR;5'UTR;5'UTR;5'UTR;5'UTR;5'UTR;5'UTR	0	1	17	2.989	0.00287612	0.139	1	-0.465	0.642	--	1	NA	NA	--	2	11.143	0	--	FALSE	FALSE	---	0
cg17299830	LSG1	55341	3	194393231	TSS200	Promoter_Associated	0	31	-0.65	0.515682	1.064	2	0.079	0.937	--	7	-0.51	0.61	1.149	3	-0.381	0.703	1.111	FALSE	FALSE	---	0
cg05407558	NAA30	122830	14	57857511	5'UTR	Promoter_Associated	0	23	-0.635	0.52587	1.062	0	NA	NA	--	2	-0.269	0.788	--	0	NA	NA	--	FALSE	FALSE	---	0
cg01416906	E4F1	1877	16	2284264	Body	0	1	35	-0.051	0.959454	1.003	0	NA	NA	--	3	0.444	0.657	1.127	1	0.604	0.546	--	FALSE	FALSE	---	0
cg03137131	ZFYVE28	57732	4	2366672	Body	Promoter_Associated_Cell_type_specific	0	54	NA	NA	--	1	NA	NA	--	1	NA	NA	--	1	NA	NA	--	FALSE	FALSE	---	0
cg02432996	UBAP2	55833	9	34048983	TSS200;TSS200	Promoter_Associated	0	46	-0.275	0.783134	1.02	3	0.562	0.574	1.102	2	-0.501	0.616	--	3	-0.272	0.786	1.074	FALSE	FALSE	---	0
cg25745773	PIGU	128869	20	33264905	1stExon;5'UTR	Promoter_Associated	0	51	NA	NA	--	10	NA	NA	--	5	NA	NA	--	2	NA	NA	--	FALSE	FALSE	---	0
cg20390150	TSPO	706	22	43547555	1stExon;1stExon;5'UTR;5'UTR	0	1	39	1.27	0.204386	1.055	0	NA	NA	--	1	-0.187	0.852	--	2	-0.535	0.593	--	FALSE	FALSE	---	0
cg04220636	CBFA2T3	863	16	89034088	Body	0	8	48	-0.021	0.983305	1.001	4	0.944	0.345	1.149	4	-1.685	0.092	1.003	6	0.222	0.824	1.058	FALSE	FALSE	---	0
cg15950627	MYEOV2	150678	2	241075715	1stExon;1stExon;5'UTR	Promoter_Associated	0	23	-0.781	0.434821	1.077	0	NA	NA	--	2	-0.756	0.45	--	1	-0.115	0.908	--	FALSE	FALSE	---	0
cg25194201	MYO18A	399687	17	27507560	TSS200;TSS200	Unclassified	0	48	-0.809	0.41873	1.08	2	0.095	0.925	--	6	-0.49	0.624	1.143	3	-0.285	0.775	1.08	FALSE	FALSE	---	0
cg01427976	NDRG3	57446	20	35374581	TSS200;TSS200	Promoter_Associated	0	33	1.233	0.217948	1.061	1	1.294	0.196	--	4	0.196	0.845	1.051	2	0.682	0.496	--	FALSE	FALSE	---	0
cg09118932	PXDN	7837	2	1748337	TSS200	0	9	31	-0.089	0.928915	1.006	6	-0.348	0.728	1.054	0	NA	NA	--	4	0.217	0.828	1.057	FALSE	FALSE	---	0
cg18012383	SMPD4	55627	2	130939151	1stExon;Body;1stExon;1stExon;1stExon;Body;Body;TSS1500	NonGene_Associated	0	12	1.737	0.0828048	0.86	0	NA	NA	--	4	1.937	0.053	0.775	0	NA	NA	--	FALSE	FALSE	---	0
cg14607011	C10orf125	282969	10	135171746	TSS1500;TSS1500	Promoter_Associated	0	25	NA	NA	--	0	NA	NA	--	1	NA	NA	--	3	NA	NA	--	FALSE	FALSE	---	0
cg10987255	TAF9	6880	5	68665242	Body;TSS1500;5'UTR;1stExon;5'UTR;TSS1500;5'UTR;TSS1500;TSS1500;Body	Promoter_Associated	0	7	0.187	0.851871	1.014	0	NA	NA	--	2	0.149	0.882	--	1	0.005	0.996	--	FALSE	FALSE	---	0
cg09472203	AP3B2	8120	15	83378614	1stExon;5'UTR	Unclassified	1	14	-0.663	0.507567	1.065	1	-0.964	0.335	--	1	-0.234	0.815	--	1	-1.257	0.209	--	FALSE	FALSE	---	0
cg06359096	KCNH3	23416	12	49932795	TSS200	Unclassified	0	32	-1.098	0.27243	1.077	0	NA	NA	--	1	-0.349	0.727	--	4	-0.567	0.571	1.188	FALSE	FALSE	---	0
cg15863252	NIT1	4817	1	161087903	TSS200;TSS200;5'UTR;5'UTR;1stExon;1stExon;TSS200	Promoter_Associated	0	26	0.049	0.961102	1.003	0	NA	NA	--	3	0.351	0.726	1.095	1	-0.462	0.645	--	FALSE	FALSE	---	0
cg16101703	SFRS12	140890	5	65440440	Body;TSS1500	Promoter_Associated	1	14	4.649	3.83e-06	0.001	1	-0.377	0.706	--	0	NA	NA	--	4	5.557	0	0	TRUE	TRUE	1320	0
cg18425377	INF2	64423	14	105167727	Body;Body;Body	0	0	40	1.523	0.128098	0.976	0	NA	NA	--	1	0.591	0.555	--	5	1.347	0.178	1.252	FALSE	FALSE	---	0
cg02741882	SEZ6L2	26470	16	29888096	Body;Body;Body;Body	Unclassified_Cell_type_specific	8	22	0.25	0.802659	1.019	2	0.427	0.67	--	2	-0.585	0.559	--	2	0.932	0.351	--	FALSE	FALSE	---	0
cg26246411	ONECUT3	390874	19	1753483	TSS200	0	1	50	-1.048	0.29481	1.079	0	NA	NA	--	2	0.338	0.736	--	2	-0.464	0.642	--	FALSE	FALSE	---	0
cg10583297	DUOX1	53905	15	45422095	TSS200;TSS200;TSS200	Unclassified	3	14	0.79	0.429981	1.078	1	-0.185	0.853	--	0	NA	NA	--	1	-0.685	0.493	--	FALSE	FALSE	---	0
cg02066222	RSBN1	54665	1	114354688	1stExon	Promoter_Associated	0	25	0.121	0.903687	1.009	1	0.44	0.66	--	0	NA	NA	--	0	NA	NA	--	FALSE	FALSE	---	1
cg18382341	COG2	22796	1	230778080	TSS200;TSS200	Promoter_Associated	0	13	0.442	0.658911	1.038	0	NA	NA	--	0	NA	NA	--	0	NA	NA	--	FALSE	FALSE	---	0
cg25231478	ZNF862	643641	7	149535352	TSS200	Promoter_Associated	0	27	-0.409	0.682697	1.036	1	NA	NA	--	2	0.632	0.527	--	1	-2.588	0.01	--	FALSE	FALSE	---	0
cg26269797	TSGA13	114960	7	130353928	Body;TSS1500	0	1	24	0.938	0.348304	1.085	0	NA	NA	--	2	0.322	0.748	--	4	0.431	0.667	1.132	FALSE	FALSE	---	1
cg19845250	APLP2	334	11	129939713	TSS200;TSS200;TSS200;TSS200;TSS200;TSS200	Promoter_Associated	0	25	0.556	0.578255	1.053	1	-0.205	0.837	--	0	NA	NA	--	1	1.297	0.195	--	FALSE	FALSE	---	0
cg20699463	KLHL29	114818	2	23785143	Body	0	1	17	-0.465	0.642249	1.04	2	-2.528	0.012	--	1	1.794	0.073	--	1	-0.229	0.819	--	FALSE	FALSE	---	0
cg14228592	SLC39A4	55630	8	145639181	Body;Body	Promoter_Associated	6	69	-1.197	0.231595	1.068	0	NA	NA	--	3	-0.277	0.781	1.075	2	-1.648	0.1	--	FALSE	FALSE	---	0
cg05453337	ITPRIP	85450	10	106075736	Body	0	1	14	-3.576	0.000367122	0.031	0	NA	NA	--	0	NA	NA	--	1	-4.614	0	--	TRUE	TRUE	1956	-1
cg01281078	C17orf37	84299	17	37886864	TSS200	Promoter_Associated	0	51	-1.61	0.107803	0.933	0	NA	NA	--	9	-0.783	0.434	1.249	8	-0.647	0.518	1.216	FALSE	FALSE	---	0
cg17849354	HDHD3	81932	9	116139248	5'UTR;5'UTR;5'UTR;TSS1500;1stExon;1stExon;1stExon	Promoter_Associated	0	24	NA	NA	--	0	NA	NA	--	2	NA	NA	--	2	NA	NA	--	FALSE	FALSE	---	0
cg01527459	DYDC2	84332	10	82116571	1stExon;TSS200;5'UTR	Unclassified_Cell_type_specific	4	20	0.39	0.696959	1.034	1	-0.275	0.784	--	1	-0.44	0.66	--	3	-0.214	0.831	1.056	FALSE	FALSE	---	0
cg23149492	RBM39	9584	20	34330278	TSS200;TSS200	Promoter_Associated	1	36	1.277	0.201966	1.053	0	NA	NA	--	3	-0.61	0.542	1.186	6	0.391	0.696	1.114	FALSE	FALSE	---	0
cg06063903	COL9A2	1298	1	40783063	TSS200	0	4	33	-0.54	0.589274	1.05	2	-1.325	0.186	--	3	-0.352	0.725	1.096	4	0.102	0.919	1.021	FALSE	FALSE	---	0
cg06873457	CABP7	164633	22	30116319	TSS200	Unclassified_Cell_type_specific	1	29	-0.06	0.952369	1.004	0	NA	NA	--	0	NA	NA	--	3	-0.51	0.61	1.165	FALSE	FALSE	---	0
cg26668626	ZNF174	7727	16	3451006	TSS200;1stExon;5'UTR;TSS200	Promoter_Associated	1	32	-0.095	0.924449	1.007	0	NA	NA	--	3	-0.588	0.557	1.176	1	0.451	0.652	--	FALSE	FALSE	---	0
cg02737068	RAB11FIP5	26056	2	73340007	5'UTR;1stExon	0	0	14	0.284	0.776347	1.021	0	NA	NA	--	0	NA	NA	--	2	0.241	0.81	--	FALSE	FALSE	---	0
cg08625261	RTN1	6252	14	60097382	1stExon;5'UTR;Body	0	4	22	0.591	0.554611	1.056	7	-0.804	0.421	1.142	1	0.55	0.582	--	3	-2.119	0.034	0.609	FALSE	FALSE	---	0
cg13436085	ABCF3	55324	3	183904316	Body	Promoter_Associated	0	47	0.781	0.435051	1.077	0	NA	NA	--	3	0.618	0.537	1.189	2	0.641	0.522	--	FALSE	FALSE	---	0
cg07594474	CDC7	8317	1	91966533	TSS200;5'UTR;5'UTR	Promoter_Associated	2	18	3.977	7.52e-05	0.009	0	NA	NA	--	0	NA	NA	--	1	8.174	0	--	TRUE	TRUE	1321	0
cg20914464	NOL4	8715	18	31803674	TSS1500	0	5	22	2.312	0.021024	0.478	9	1.261	0.208	1.109	6	2.17	0.03	0.565	1	-0.062	0.951	--	FALSE	FALSE	---	0
cg16101035	JUN	3725	1	59250789	TSS1500;TSS200;TSS200;TSS200	Promoter_Associated	0	26	-0.365	0.715185	1.03	0	NA	NA	--	0	NA	NA	--	2	-0.17	0.865	--	FALSE	FALSE	---	0
cg13146517	RASSF7	8045	11	560935	TSS1500;TSS200;TSS1500;TSS200	Promoter_Associated	0	32	0.631	0.52824	1.061	1	0.951	0.342	--	2	0.457	0.648	--	4	0.527	0.599	1.172	FALSE	FALSE	---	0
cg18050165	HYAL3	8372	3	50336854	5'UTR;5'UTR;TSS1500;TSS1500;1stExon;1stExon;1stExon;1stExon;5'UTR;5'UTR;TSS200;TSS200	Promoter_Associated	0	19	-0.584	0.559034	1.055	0	NA	NA	--	3	-0.647	0.518	1.2	3	-0.208	0.835	1.053	FALSE	FALSE	---	0
cg04396685	ITPRIPL2	162073	16	19125206	TSS200;TSS200	Unclassified_Cell_type_specific	0	28	0.504	0.614117	1.045	0	NA	NA	--	2	1.088	0.277	--	4	0.25	0.803	1.067	FALSE	FALSE	---	0
cg09887007	FLT1	2321	13	29069503	TSS1500;TSS1500;TSS1500;TSS1500	Unclassified_Cell_type_specific	0	27	-0.904	0.366488	1.087	4	-0.925	0.355	1.147	1	-0.004	0.997	--	1	-0.522	0.602	--	FALSE	FALSE	---	0
cg02697258	KIAA1751	85452	1	1911120	Body	0	0	47	NA	NA	--	1	NA	NA	--	2	NA	NA	--	0	NA	NA	--	FALSE	FALSE	---	0
cg24890043	TMEM163	81615	2	135476297	Body	Unclassified	0	22	NA	NA	--	5	NA	NA	--	0	NA	NA	--	3	NA	NA	--	FALSE	FALSE	---	1
cg12103219	PLEKHF1	79156	19	30165308	Body	Promoter_Associated	2	62	-0.026	0.979424	1.002	0	NA	NA	--	7	1.291	0.197	1.255	8	-0.166	0.868	1.04	FALSE	FALSE	---	0
cg23658045	DCTN2	10540	12	57940978	TSS200	Promoter_Associated	0	53	-2.453	0.0143535	0.386	3	-2.618	0.009	0.246	5	-0.475	0.635	1.137	8	0.553	0.58	1.183	FALSE	FALSE	---	0
cg20541753	PDHX	8050	11	34938014	5'UTR;5'UTR;1stExon;1stExon;TSS200;1stExon	Promoter_Associated	0	29	0.066	0.947355	1.004	3	0.236	0.814	1.036	2	0.172	0.864	--	2	-0.342	0.733	--	FALSE	FALSE	---	0
cg22139214	CYGB	114757	17	74534080	TSS200;Body	0	2	47	-0.134	0.893609	1.01	0	NA	NA	--	3	0.349	0.727	1.095	3	-0.146	0.884	1.033	FALSE	FALSE	---	0
cg07592361	ANKMY1	51281	2	241496830	5'UTR;5'UTR	Promoter_Associated	4	29	1.451	0.147252	1.007	1	NA	NA	--	1	0.093	0.926	--	4	1.698	0.09	1.002	FALSE	FALSE	---	0
cg12860098	TSPAN3	10099	15	77363430	1stExon;1stExon;1stExon;5'UTR;5'UTR;5'UTR	Promoter_Associated	1	61	0.928	0.353407	1.087	1	0.723	0.47	--	1	0.723	0.47	--	6	0.067	0.946	1.015	FALSE	FALSE	---	0
cg26346197	SNX18	112574	5	53813541	TSS200;TSS200;TSS200	Promoter_Associated	0	45	-0.674	0.500432	1.067	1	NA	NA	--	1	0.705	0.481	--	0	NA	NA	--	FALSE	FALSE	---	0
cg16144348	SEC31A	22872	4	83812518	TSS200;TSS200;TSS200;TSS200;TSS200	Promoter_Associated	0	23	-0.247	0.804598	1.018	1	0.349	0.727	--	0	NA	NA	--	1	-0.231	0.817	--	FALSE	FALSE	---	0
cg04021745	ERO1LB	56605	1	236445389	TSS200	Promoter_Associated	1	23	-0.459	0.64613	1.039	1	-1.066	0.287	--	2	1.219	0.223	--	2	-0.576	0.565	--	FALSE	FALSE	---	0
cg04367345	ALX4	60529	11	44332636	TSS1500	Unclassified_Cell_type_specific	6	19	-0.805	0.421213	1.079	1	-0.59	0.555	--	0	NA	NA	--	1	-1.884	0.06	--	FALSE	FALSE	---	0
cg00665908	TAF11	6882	6	34855885	TSS200;TSS1500	Promoter_Associated	0	34	-0.118	0.906457	1.009	0	NA	NA	--	1	-0.227	0.82	--	1	0.939	0.348	--	FALSE	FALSE	---	0
cg13674574	ZBTB25	7597	14	64971270	TSS1500;TSS200;TSS200	0	0	41	-0.274	0.784199	1.02	1	0.156	0.876	--	4	-0.058	0.954	1.013	2	-0.083	0.934	--	FALSE	FALSE	---	0
cg17386213	NR2E1	7101	6	108488335	Body	0	14	28	-0.975	0.329912	1.083	0	NA	NA	--	2	0.497	0.619	--	3	-1.803	0.072	0.92	FALSE	FALSE	---	0
cg08928753	TIE1	7075	1	43770707	Body	0	14	42	1.403	0.160881	1.022	0	NA	NA	--	3	1.526	0.127	1.118	3	0.932	0.352	1.289	FALSE	FALSE	---	0
cg22876561	PHF14	9678	7	11013721	1stExon;5'UTR;5'UTR;1stExon	Promoter_Associated	0	22	-0.425	0.67096	1.037	2	-0.52	0.603	--	2	-0.417	0.677	--	1	-0.077	0.938	--	FALSE	FALSE	---	0
cg02139853	AGAP1	116987	2	236867685	Body;Body	0	3	28	-2.058	0.0398635	0.654	16	-1.473	0.141	1.017	1	1.017	0.309	--	1	-1.405	0.16	--	FALSE	FALSE	---	0
cg09460477	JTB	10899	1	153950472	TSS200	Promoter_Associated	0	27	-0.539	0.590029	1.05	0	NA	NA	--	2	0.496	0.62	--	2	-0.026	0.979	--	FALSE	FALSE	---	0
cg15862215	OTX1	5013	2	63277010	TSS1500	0	0	20	-0.721	0.471417	1.072	0	NA	NA	--	1	-1.722	0.085	--	3	-0.101	0.92	1.021	FALSE	FALSE	---	0
cg23837188	RPS27L	51065	15	63449871	TSS200	Promoter_Associated	1	28	4.003	6.75e-05	0.009	1	-0.564	0.573	--	1	10.188	0	--	0	NA	NA	--	TRUE	TRUE	456	0
cg05964687	STK35	140901	20	2082547	1stExon	Promoter_Associated	1	24	-0.12	0.904447	1.009	0	NA	NA	--	1	0.199	0.843	--	0	NA	NA	--	FALSE	FALSE	---	0
cg20487366	SEC14L1	6397	17	75136973	TSS200;TSS200;TSS200;TSS200	Promoter_Associated	0	39	-1.563	0.118306	0.954	1	-0.795	0.427	--	4	-1.33	0.184	1.236	5	-1.44	0.15	1.197	FALSE	FALSE	---	0
cg26907351	WRNIP1	56897	6	2765585	TSS200;TSS200	Promoter_Associated	0	26	NA	NA	--	2	NA	NA	--	0	NA	NA	--	2	NA	NA	--	FALSE	FALSE	---	0
cg19756097	MRPL30	51263	2	99797439	TSS200;1stExon	Promoter_Associated	1	20	0.049	0.960983	1.003	0	NA	NA	--	1	-0.184	0.854	--	2	-1.076	0.282	--	FALSE	FALSE	---	0
cg05002124	RBM26	64062	13	79980059	TSS200	0	0	20	-0.757	0.449524	1.075	1	-0.135	0.892	--	0	NA	NA	--	2	0.015	0.988	--	FALSE	FALSE	---	0
cg12920180	COCH	1690	14	31344444	Body;Body	Unclassified	8	34	-1.216	0.224286	1.064	1	-0.834	0.404	--	2	1.196	0.232	--	2	-1.571	0.117	--	FALSE	FALSE	---	0
cg20468058	CRTC1	23373	19	18885858	Body;Body	0	1	39	0.288	0.773064	1.021	2	0.274	0.784	--	4	-0.103	0.918	1.023	3	0.659	0.51	1.221	FALSE	FALSE	---	0
cg20494418	FNDC3B	64778	3	171758366	1stExon;5'UTR;5'UTR	Promoter_Associated	0	53	NA	NA	--	15	NA	NA	--	3	NA	NA	--	5	NA	NA	--	FALSE	FALSE	---	0
cg23093454	GANAB	23193	11	62414212	TSS200;TSS200;TSS200;TSS200;TSS200	Promoter_Associated	2	51	1.292	0.196569	1.048	3	-0.307	0.759	1.046	2	0.249	0.803	--	2	-0.727	0.467	--	FALSE	FALSE	---	0
cg24511375	SNX33	257364	15	75940328	TSS1500	Promoter_Associated	0	20	0.867	0.386295	1.083	1	0.123	0.902	--	1	0.321	0.748	--	5	0.592	0.554	1.195	FALSE	FALSE	---	0
cg01498059	TBC1D14	57533	4	6911940	5'UTR;5'UTR	Promoter_Associated	0	24	-0.362	0.717392	1.031	4	0.116	0.908	1.017	2	-0.245	0.807	--	1	-0.895	0.371	--	FALSE	FALSE	---	0
cg24849872	ZNF287	57336	17	16472123	5'UTR	Promoter_Associated	4	25	-0.502	0.615882	1.045	0	NA	NA	--	2	0.18	0.857	--	2	0.13	0.897	--	FALSE	FALSE	---	0
cg06490988	GATA2	2624	3	128212001	5'UTR;1stExon	Unclassified_Cell_type_specific	10	28	-0.569	0.569475	1.055	0	NA	NA	--	2	-0.514	0.607	--	2	0.701	0.483	--	FALSE	FALSE	---	0
cg09540121	TRIM39	56658	6	30294203	TSS1500;Body;Body;TSS1500	0	2	59	0.987	0.324052	1.085	0	NA	NA	--	4	2.16	0.031	0.573	1	NA	NA	--	FALSE	FALSE	---	0
cg06636527	PDE4DIP	9659	1	144932473	TSS1500;Body;Body	Promoter_Associated	0	7	NA	NA	--	0	NA	NA	--	0	NA	NA	--	0	NA	NA	--	FALSE	FALSE	---	0
cg03979643	GFM2	84340	5	74063010	1stExon;5'UTR;1stExon;1stExon;TSS200;5'UTR;5'UTR	Promoter_Associated	0	21	0.014	0.988515	1.001	0	NA	NA	--	0	NA	NA	--	4	-0.176	0.86	1.043	FALSE	FALSE	---	0
cg26938272	SIM2	6493	21	38070671	TSS1500;TSS1500	0	3	36	-1.52	0.128784	0.977	1	0.531	0.595	--	2	-0.067	0.946	--	2	-0.12	0.904	--	FALSE	FALSE	---	0
cg04583043	MYLK	4638	3	123603308	TSS200;TSS200;TSS200;TSS200	0	2	45	-0.423	0.672614	1.037	28	-0.329	0.742	1.051	1	-0.719	0.472	--	1	-0.354	0.724	--	FALSE	FALSE	---	0
cg25416230	ZNF282	8427	7	148921410	Body	0	0	27	-0.869	0.384811	1.083	2	-1.387	0.166	--	2	-0.372	0.71	--	3	-0.564	0.573	1.187	FALSE	FALSE	---	0
cg17123237	AP4E1	23431	15	51200715	TSS1500	Promoter_Associated	0	21	0.351	0.725843	1.028	1	0.626	0.532	--	2	0.28	0.78	--	0	NA	NA	--	FALSE	FALSE	---	0
cg22027408	JUNB	3726	19	12902453	5'UTR;1stExon	Promoter_Associated	0	41	0.097	0.922656	1.007	0	NA	NA	--	3	-0.2	0.842	1.052	4	0.934	0.351	1.289	FALSE	FALSE	---	0
cg16551483	ZFP3	124961	17	4981823	5'UTR;1stExon	Promoter_Associated	7	37	2.565	0.0104738	0.322	0	NA	NA	--	1	2.803	0.005	--	2	1.686	0.092	--	FALSE	FALSE	---	0
cg19923629	HVCN1	84329	12	111127287	5'UTR;TSS1500;5'UTR	Promoter_Associated	5	22	-0.136	0.891974	1.01	0	NA	NA	--	5	0.027	0.978	1.006	3	-1.2	0.23	1.295	FALSE	FALSE	---	0
cg26500707	HEATR3	55027	16	50100227	Body	Promoter_Associated	0	17	0.368	0.712893	1.031	0	NA	NA	--	0	NA	NA	--	0	NA	NA	--	FALSE	FALSE	---	0
cg03722586	YPEL1	29799	22	22090126	TSS200	Promoter_Associated	0	40	-0.727	0.467509	1.072	1	-0.015	0.988	--	2	-0.996	0.32	--	2	0.001	0.999	--	FALSE	FALSE	---	0
cg13181079	HYLS1	219844	11	125757629	1stExon;5'UTR;5'UTR	Unclassified	0	16	-0.286	0.774877	1.021	0	NA	NA	--	0	NA	NA	--	5	-0.428	0.669	1.13	FALSE	FALSE	---	0
cg16874579	BCL11A	53335	2	60776713	Body;Body;Body	Promoter_Associated	0	17	-1.561	0.118821	0.955	1	0.026	0.98	--	0	NA	NA	--	2	-0.601	0.548	--	FALSE	FALSE	---	0
cg18638840	ZNF441	126068	19	11877792	TSS200	Unclassified	1	48	-1.592	0.111817	0.944	0	NA	NA	--	4	-0.603	0.546	1.183	2	-1.956	0.051	--	FALSE	FALSE	---	0
cg08492912	METRN	79006	16	764759	TSS1500	Unclassified_Cell_type_specific	6	54	-0.342	0.732244	1.027	2	-0.182	0.856	--	2	0.281	0.779	--	5	-1.072	0.284	1.306	FALSE	FALSE	---	0
cg25985151	DNAI1	27019	9	34458734	TSS200;TSS200;TSS200;TSS200;TSS200;TSS200;TSS200;TSS200	Promoter_Associated	0	42	-0.357	0.721151	1.029	1	-0.814	0.416	--	2	0.647	0.518	--	3	-0.402	0.688	1.119	FALSE	FALSE	---	0
cg27040104	BAIAP3	8938	16	1384722	1stExon	Unclassified_Cell_type_specific	12	50	0.771	0.441097	1.076	0	NA	NA	--	2	-1.235	0.217	--	9	0.465	0.642	1.145	FALSE	FALSE	---	-1
cg08292112	UBE2K	3093	4	39699959	1stExon;1stExon;1stExon	Promoter_Associated	0	37	-2.477	0.0134291	0.372	2	-1.2	0.23	--	4	-2.009	0.045	0.705	6	-1.262	0.207	1.279	FALSE	FALSE	---	0
cg18106189	C18orf1	753	18	13218595	TSS200;TSS200	0	1	30	1.808	0.0709242	0.817	9	2.213	0.027	0.501	2	2.004	0.045	--	4	0.304	0.761	1.085	FALSE	FALSE	---	0
cg04483506	ID3	3399	1	23886151	1stExon;5'UTR	Promoter_Associated	0	31	NA	NA	--	0	NA	NA	--	4	NA	NA	--	4	NA	NA	--	FALSE	FALSE	---	0
cg05799169	PLXNB2	23654	22	50721120	Body	Unclassified_Cell_type_specific	3	20	-1.302	0.193097	1.046	5	-0.341	0.733	1.053	3	0.214	0.83	1.055	2	-0.457	0.648	--	FALSE	FALSE	---	0
cg22140675	G6PC3	92579	17	42147960	TSS200;TSS200;TSS200	Promoter_Associated	0	30	2.647	0.00825891	0.277	0	NA	NA	--	0	NA	NA	--	2	2.778	0.006	--	FALSE	FALSE	---	0
cg10348368	PACS2	23241	14	105851883	Body;Body	0	1	34	0.262	0.79328	1.019	3	0.477	0.634	1.082	5	0.609	0.543	1.186	5	-1.359	0.174	1.245	FALSE	FALSE	---	0
cg20492680	MRPL30	51263	2	99797538	TSS200;TSS200	Promoter_Associated	0	20	0.21	0.833497	1.016	0	NA	NA	--	1	0.427	0.67	--	2	0.257	0.797	--	FALSE	FALSE	---	0
cg04514758	KBTBD2	25948	7	32931884	TSS1500	Promoter_Associated	0	25	NA	NA	--	2	NA	NA	--	5	NA	NA	--	1	NA	NA	--	FALSE	FALSE	---	0
cg12989128	GDAP1L1	78997	20	42875933	5'UTR;1stExon	0	4	34	0.342	0.732627	1.027	2	NA	NA	--	2	0.15	0.881	--	2	0.486	0.627	--	FALSE	FALSE	---	0
cg19932097	PCYOX1L	78991	5	148737526	TSS200	Promoter_Associated	0	20	0.791	0.428873	1.078	0	NA	NA	--	2	-0.409	0.683	--	3	1.78	0.075	0.94	FALSE	FALSE	---	0
cg06352343	TOB1	10140	17	48943798	5'UTR;TSS1500;TSS200;TSS200	Promoter_Associated	0	32	-0.236	0.813819	1.018	2	0.114	0.909	--	2	-0.075	0.941	--	3	0.114	0.909	1.025	FALSE	FALSE	---	0
cg20190357	USP4	7375	3	49377542	TSS200;TSS200	Promoter_Associated	0	34	-0.409	0.682465	1.036	0	NA	NA	--	3	0.046	0.964	1.01	4	0.019	0.985	1.005	FALSE	FALSE	---	0
cg15702800	C12orf60	144608	12	14956003	TSS1500;5'UTR	Promoter_Associated	0	26	-0.377	0.706189	1.032	4	-0.284	0.777	1.042	5	0.244	0.807	1.064	1	-0.365	0.715	--	FALSE	FALSE	---	0
cg00884731	RASEF	158158	9	85678133	TSS200	0	3	19	-0.135	0.892939	1.01	3	0.519	0.604	1.092	0	NA	NA	--	1	0.492	0.623	--	FALSE	FALSE	---	0
cg00467202	PHKG2	5261	16	30759573	TSS200	Promoter_Associated	0	29	0.163	0.870165	1.012	2	0.083	0.934	--	1	0.1	0.92	--	1	0.462	0.644	--	FALSE	FALSE	---	0
cg09713000	RFC4	5984	3	186524298	1stExon;TSS200;5'UTR	Promoter_Associated	1	36	3.368	0.000788309	0.054	0	NA	NA	--	6	7.09	0	0	1	-0.738	0.461	--	TRUE	TRUE	457	0
cg16742756	CUGBP1	10658	11	47574646	1stExon;5'UTR	Promoter_Associated	0	35	-1.207	0.227752	1.066	0	NA	NA	--	2	-0.622	0.534	--	3	-1.317	0.188	1.259	FALSE	FALSE	---	0
cg02082304	VPS4B	9525	18	61089867	TSS200	Unclassified	1	17	-0.223	0.823819	1.017	0	NA	NA	--	2	0.362	0.718	--	2	-0.745	0.456	--	FALSE	FALSE	---	0
cg14973240	CROCC	9696	1	17287501	Body	Unclassified	0	36	NA	NA	--	8	NA	NA	--	6	NA	NA	--	1	NA	NA	--	FALSE	FALSE	---	0
cg20659025	DCPS	28960	11	126173961	1stExon;5'UTR	Promoter_Associated	0	17	-1.21	0.226623	1.066	1	-0.997	0.319	--	1	-0.997	0.319	--	2	-1.099	0.272	--	FALSE	FALSE	---	1
cg19934500	SLC27A1	376497	19	17597507	Body	0	0	31	-1.471	0.141695	0.998	0	NA	NA	--	2	-0.901	0.368	--	4	-2.534	0.011	0.295	FALSE	FALSE	---	0
cg23831542	TMEM11	8834	17	21117669	Body;1stExon;5'UTR	Promoter_Associated	1	67	-0.531	0.595335	1.048	2	0.274	0.784	--	3	-0.817	0.414	1.255	7	-0.887	0.375	1.288	FALSE	FALSE	---	0
cg14662119	JTB	10899	1	153950267	1stExon;5'UTR	Promoter_Associated	0	27	-0.732	0.46445	1.073	0	NA	NA	--	2	0.256	0.798	--	2	-1.123	0.262	--	FALSE	FALSE	---	0
cg05265102	PRICKLE1	144165	12	42877545	TSS200;5'UTR;5'UTR;5'UTR	Unclassified	0	25	-0.706	0.480385	1.069	4	-0.862	0.389	1.144	2	-0.343	0.732	--	3	-0.639	0.523	1.213	FALSE	FALSE	---	0
cg08140387	C20orf103	24141	20	9496625	Body	0	2	21	-1.231	0.218707	1.062	1	-0.326	0.744	--	1	-0.688	0.492	--	2	-0.964	0.335	--	FALSE	FALSE	---	0
cg03384545	STAT5B	6777	17	40428524	TSS200	Promoter_Associated	0	39	-0.138	0.890137	1.01	5	-0.78	0.435	1.14	5	0.451	0.652	1.128	5	-0.034	0.973	1.009	FALSE	FALSE	---	0
cg24195814	RASGEF1A	221002	10	43725156	1stExon;5'UTR;5'UTR	Unclassified_Cell_type_specific	0	24	0.497	0.619372	1.045	1	1.042	0.298	--	4	-0.493	0.622	1.144	2	1.981	0.048	--	FALSE	FALSE	---	0
cg22660544	RPS11	6205	19	49999765	Body;TSS1500	Promoter_Associated	0	34	0.977	0.328732	1.084	0	NA	NA	--	1	-1.679	0.093	--	5	0.431	0.667	1.132	FALSE	FALSE	---	0
cg19345671	NADSYN1	55191	11	71164189	TSS200	Promoter_Associated	0	73	-0.229	0.818629	1.017	3	-0.652	0.515	1.123	10	0.984	0.325	1.283	4	-0.597	0.551	1.196	FALSE	FALSE	---	0
cg13623638	SETBP1	26040	18	42643746	3'UTR	0	1	17	3.062	0.00226188	0.118	3	2.264	0.024	0.466	3	2.097	0.036	0.626	1	2.461	0.014	--	FALSE	FALSE	---	-1
cg03778388	PPP1R12A	4659	12	80328588	1stExon;1stExon;Body;Body	Promoter_Associated	0	28	-0.822	0.411304	1.081	3	-0.405	0.685	1.065	2	-0.669	0.503	--	2	-0.355	0.723	--	FALSE	FALSE	---	0
cg05948305	ZKSCAN5	23660	7	99102447	5'UTR;TSS200	Promoter_Associated	0	29	-1.302	0.193357	1.046	1	-0.52	0.603	--	4	-0.312	0.755	1.084	3	-0.337	0.736	1.097	FALSE	FALSE	---	0
cg23310813	ARFGAP2	84364	11	47198055	Body	Unclassified	0	36	-0.169	0.86602	1.013	3	-0.224	0.823	1.033	3	-0.647	0.518	1.2	2	-0.743	0.458	--	FALSE	FALSE	---	0
cg00550905	PRIM1	5557	12	57146265	TSS200	Promoter_Associated	0	63	-0.646	0.518346	1.064	0	NA	NA	--	3	0.81	0.418	1.254	7	-0.729	0.466	1.245	FALSE	FALSE	---	0
cg07749079	WDR43	23160	2	29117416	TSS200	Promoter_Associated	0	24	-0.856	0.392218	1.083	4	-0.548	0.584	1.099	2	0.132	0.895	--	2	-0.647	0.518	--	FALSE	FALSE	---	0
cg21880149	CYTSB	92521	17	20059331	TSS200;Body;TSS200;Body	Unclassified	0	34	NA	NA	--	4	NA	NA	--	5	NA	NA	--	0	NA	NA	--	FALSE	FALSE	---	0
cg10302505	MYC	4609	8	128748092	TSS1500	Unclassified	0	79	-0.678	0.498053	1.067	0	NA	NA	--	6	0.425	0.671	1.12	14	-1.109	0.268	1.308	FALSE	FALSE	---	0
cg21229268	OLIG1	116448	21	34442350	TSS200	Unclassified_Cell_type_specific	0	21	NA	NA	--	0	NA	NA	--	1	NA	NA	--	2	NA	NA	--	FALSE	FALSE	---	0
cg19521129	SLC5A6	8884	2	27434924	5'UTR;TSS1500;TSS1500;1stExon;5'UTR;1stExon;Body	Promoter_Associated	0	24	-0.098	0.922059	1.007	0	NA	NA	--	2	-0.391	0.696	--	2	-0.384	0.701	--	FALSE	FALSE	---	0
cg08905758	YME1L1	10730	10	27443330	TSS200;TSS200;TSS1500	Promoter_Associated	0	39	-1.069	0.285518	1.077	0	NA	NA	--	0	NA	NA	--	1	0.206	0.837	--	FALSE	FALSE	---	0
cg23128474	MMP25	64386	16	3109560	3'UTR;TSS200	Promoter_Associated	0	29	0.336	0.736679	1.027	0	NA	NA	--	1	-0.619	0.536	--	2	-0.295	0.768	--	FALSE	FALSE	---	0
cg06403289	ZBTB7A	51341	19	4066280	5'UTR	0	1	47	1.515	0.130211	0.978	0	NA	NA	--	5	0.382	0.703	1.106	3	-0.092	0.926	1.02	FALSE	FALSE	---	0
cg04574401	LIPT1	51601	2	99771425	TSS200;TSS200;TSS1500;1stExon;1stExon;1stExon;1stExon;5'UTR;5'UTR;5'UTR;5'UTR;Body	Promoter_Associated	0	20	-0.962	0.336411	1.084	0	NA	NA	--	1	-0.359	0.72	--	3	-0.143	0.886	1.033	FALSE	FALSE	---	0
cg07222059	C12orf5	57103	12	4433874	Body	0	0	32	1.121	0.262605	1.075	1	NA	NA	--	2	0.948	0.343	--	0	NA	NA	--	FALSE	FALSE	---	0
cg05633190	RCAN1	1827	21	35986746	Body;TSS200	0	0	30	0.303	0.76183	1.023	0	NA	NA	--	4	0.007	0.994	1.002	0	NA	NA	--	FALSE	FALSE	---	0
cg17213342	INPP5F	22876	10	121485184	TSS1500;TSS1500	Promoter_Associated	0	22	-0.195	0.845231	1.014	1	-0.154	0.877	--	2	0.276	0.783	--	4	-0.028	0.977	1.007	FALSE	FALSE	---	0
cg16969368	DHX40	79665	17	57642752	TSS200;TSS200	Unclassified	17	50	0.196	0.844826	1.014	0	NA	NA	--	3	0.539	0.59	1.158	6	-0.47	0.638	1.148	FALSE	FALSE	---	0
cg18582848	LRRC20	55222	10	72142533	TSS1500;TSS200;TSS200	Promoter_Associated	0	23	-0.134	0.893316	1.01	1	-0.731	0.465	--	5	-0.33	0.742	1.089	3	0.437	0.663	1.133	FALSE	FALSE	---	0
cg03149699	PRICKLE1	144165	12	42984093	TSS1500	0	0	25	-1.303	0.192769	1.046	4	-1.671	0.095	0.903	2	-0.821	0.412	--	3	-1.139	0.255	1.307	FALSE	FALSE	---	0
cg24412501	FAR1	84188	11	13690194	TSS200	Promoter_Associated	0	25	-0.332	0.739756	1.027	1	-0.57	0.569	--	1	0.027	0.979	--	1	-0.536	0.592	--	FALSE	FALSE	---	0
cg25229823	TPM2	7169	9	35690047	1stExon;1stExon;1stExon;1stExon;5'UTR;5'UTR;5'UTR;5'UTR	0	5	45	1.722	0.0853897	0.868	1	1.34	0.181	--	5	1.43	0.153	1.182	1	-0.257	0.797	--	FALSE	FALSE	---	0
cg17166282	TPP2	7174	13	103249241	TSS200	Promoter_Associated	0	26	-0.456	0.64877	1.039	4	-0.297	0.767	1.044	2	-0.144	0.885	--	1	0.048	0.961	--	FALSE	FALSE	---	0
cg01177642	NFKB2	4791	10	104154212	TSS1500;TSS200;TSS200	Promoter_Associated	0	18	0.004	0.996834	1	0	NA	NA	--	1	-0.183	0.855	--	2	0.225	0.822	--	FALSE	FALSE	---	0
cg15993795	CAND1	55832	12	67663479	1stExon;5'UTR	Promoter_Associated	0	51	-1.101	0.271247	1.076	6	-0.884	0.377	1.144	7	-0.73	0.465	1.23	6	-0.717	0.474	1.239	FALSE	FALSE	---	1
cg16418374	ZMPSTE24	10269	1	40723914	1stExon;5'UTR	Promoter_Associated	0	31	-1.099	0.272104	1.076	3	-0.742	0.458	1.137	3	-1.035	0.301	1.292	4	-0.243	0.808	1.065	FALSE	FALSE	---	0
cg08432650	TTPAL	79183	20	43104474	TSS200;TSS200	Promoter_Associated	2	31	3.16	0.00162649	0.093	0	NA	NA	--	1	0.793	0.428	--	3	-0.657	0.511	1.221	TRUE	TRUE	1571	0
cg00017441	MAST3	23031	19	18220973	Body	Promoter_Associated	0	37	0.777	0.437139	1.077	2	0.579	0.562	--	3	-0.122	0.903	1.029	1	0.3	0.764	--	FALSE	FALSE	---	0
cg26502827	ANKDD1A	348094	15	65204038	TSS200	Unclassified	0	32	1.337	0.181543	1.04	2	0.489	0.625	--	2	3.351	0.001	--	2	2.827	0.005	--	FALSE	FALSE	---	0
cg27595582	CREBZF	58487	11	85375153	1stExon;Body;Body;Body;Body	Promoter_Associated	0	21	-0.759	0.447869	1.075	0	NA	NA	--	2	-0.839	0.401	--	3	0.434	0.664	1.133	FALSE	FALSE	---	0
cg05314090	MBOAT7	79143	19	54694872	TSS1500;TSS1500;TSS1500;TSS1500;5'UTR;Body;1stExon;5'UTR;TSS200	Promoter_Associated	0	43	-0.507	0.611935	1.046	1	-0.111	0.912	--	4	0.017	0.986	1.004	4	-0.187	0.852	1.046	FALSE	FALSE	---	0
cg25635304	FAM65A	79567	16	67563133	TSS1500;TSS1500;5'UTR;5'UTR	Unclassified	0	19	-0.314	0.753734	1.024	0	NA	NA	--	0	NA	NA	--	4	-1.143	0.253	1.306	FALSE	FALSE	---	0
cg17614383	CAMTA1	23261	1	6845033	TSS1500;TSS1500;TSS1500;TSS1500	Promoter_Associated	0	33	-0.225	0.821971	1.017	15	-0.367	0.714	1.059	2	0.008	0.994	--	5	-0.456	0.649	1.141	FALSE	FALSE	---	0
cg07050602	ZNF592	9640	15	85291082	TSS1500	Promoter_Associated	0	23	-0.634	0.526484	1.062	1	-0.145	0.884	--	2	-0.058	0.954	--	1	0.478	0.633	--	FALSE	FALSE	---	0
cg24009529	PPT2	9374	6	32122470	Body;Body	Promoter_Associated	0	107	NA	NA	--	0	NA	NA	--	1	NA	NA	--	3	NA	NA	--	FALSE	FALSE	---	0
cg24953233	TRIP13	9319	5	892707	TSS1500;Body;TSS1500;TSS200;Body	Promoter_Associated	0	71	0.275	0.783686	1.02	2	-0.588	0.557	--	5	1.043	0.297	1.29	6	-0.36	0.719	1.105	FALSE	FALSE	---	1
cg15807180	CLK3	1198	15	74907231	TSS200;5'UTR	Promoter_Associated	0	18	-0.34	0.733653	1.027	0	NA	NA	--	2	0.272	0.785	--	0	NA	NA	--	FALSE	FALSE	---	0
cg11308237	ARHGAP26	23092	5	142150805	Body;Body	Promoter_Associated	0	28	-0.184	0.853757	1.014	7	-0.261	0.794	1.04	3	-0.085	0.932	1.019	2	0.12	0.905	--	FALSE	FALSE	---	0
cg00556132	VGLL4	9686	3	11684351	Body;Body	Promoter_Associated	1	23	-0.627	0.530706	1.061	4	-0.839	0.402	1.143	2	-0.367	0.714	--	2	-0.523	0.601	--	FALSE	FALSE	---	1
cg03294458	WNK4	65266	17	40935998	Body	0	9	47	-0.553	0.580239	1.052	0	NA	NA	--	4	0.254	0.8	1.067	3	-0.299	0.765	1.084	FALSE	FALSE	---	0
cg17000714	PAK1	5058	11	77185354	TSS1500;TSS1500	Promoter_Associated	0	25	-0.915	0.360364	1.088	2	-0.729	0.466	--	3	-0.989	0.323	1.285	1	0.243	0.808	--	FALSE	FALSE	---	0
cg11858176	PGP	283871	16	2264870	TSS200	Promoter_Associated	0	35	-0.106	0.915691	1.008	0	NA	NA	--	1	-0.368	0.713	--	3	-0.56	0.575	1.186	FALSE	FALSE	---	0
cg00939558	ATP8B2	57198	1	154301037	Body;Body	Unclassified	1	30	-0.291	0.771137	1.021	1	0.351	0.726	--	2	-0.211	0.833	--	2	-0.065	0.948	--	FALSE	FALSE	---	0
cg24726064	HNRNPUL1	11100	19	41770190	5'UTR;TSS1500;TSS200	Promoter_Associated	1	57	0.55	0.582443	1.052	5	0.11	0.913	1.016	4	0.142	0.887	1.035	3	0.464	0.643	1.145	FALSE	FALSE	---	0
cg26396707	USP21	27005	1	161129261	5'UTR;1stExon;1stExon;5'UTR	Promoter_Associated	0	25	-0.937	0.349036	1.086	0	NA	NA	--	1	-0.7	0.484	--	1	0.044	0.965	--	FALSE	FALSE	---	0
cg13161961	WNT16	51384	7	120970240	Body;Body	0	1	28	-0.64	0.522127	1.063	3	-0.229	0.819	1.036	3	-1.244	0.214	1.26	2	-0.463	0.643	--	FALSE	FALSE	---	0
cg03650397	EZR	7430	6	159239229	1stExon;5'UTR;5'UTR	Promoter_Associated	0	16	-0.447	0.654728	1.038	1	NA	NA	--	1	-0.006	0.995	--	1	-0.549	0.583	--	FALSE	FALSE	---	0
cg14739151	GALNT13	114805	2	154728234	TSS200	0	6	31	-0.426	0.669867	1.037	15	0.282	0.778	1.042	2	-0.725	0.469	--	2	-1.386	0.166	--	FALSE	FALSE	---	0
cg09987596	FAM123C	205147	2	131513705	5'UTR;TSS200;5'UTR;TSS200	Unclassified_Cell_type_specific	0	12	-1.085	0.278423	1.076	0	NA	NA	--	0	NA	NA	--	1	NA	NA	--	FALSE	FALSE	---	0
cg25213107	B3GAT1	27087	11	134282864	TSS1500;TSS1500	0	0	24	-0.58	0.562115	1.056	0	NA	NA	--	4	0.618	0.537	1.19	5	-0.45	0.653	1.138	FALSE	FALSE	---	0
cg25053252	TP53	7157	17	7589358	5'UTR;TSS1500;TSS200;5'UTR;5'UTR;5'UTR	Promoter_Associated	0	36	-0.048	0.962096	1.003	7	0.967	0.334	1.15	3	1.459	0.145	1.166	6	0.73	0.465	1.245	FALSE	FALSE	---	1
cg02798749	RPUSD4	84881	11	126081663	TSS200;TSS200;1stExon;5'UTR	Promoter_Associated	0	18	0.604	0.545965	1.058	0	NA	NA	--	1	3.279	0.001	--	1	-0.388	0.698	--	FALSE	FALSE	---	0
cg22199969	ALPI	248	2	233323840	Body	0	3	21	1.068	0.285951	1.078	0	NA	NA	--	1	0.646	0.519	--	1	-0.783	0.434	--	FALSE	FALSE	---	1
cg23674202	FOXK2	3607	17	80541549	Body	0	3	46	0.029	0.977223	1.002	4	0.291	0.771	1.043	2	0.506	0.613	--	2	0.305	0.76	--	FALSE	FALSE	---	0
cg18094551	ARVCF	421	22	20004364	TSS200	Unclassified	0	49	-1.749	0.0805448	0.849	2	-3.607	0	--	4	-0.064	0.949	1.014	3	-3.387	0.001	0.037	TRUE	FALSE	---	0
cg14931304	TRIM59	286827	3	160167551	1stExon;5'UTR	Promoter_Associated	0	36	0.008	0.993889	1.001	4	-0.347	0.728	1.054	3	0.514	0.608	1.15	5	-0.62	0.535	1.204	FALSE	FALSE	---	0
cg18950259	C5orf24	134553	5	134181742	1stExon;1stExon;5'UTR;5'UTR;5'UTR	Promoter_Associated	0	16	-2.283	0.0226286	0.495	0	NA	NA	--	2	-2.365	0.018	--	2	-2.063	0.039	--	FALSE	FALSE	---	0
cg21503301	ISG15	9636	1	948814	TSS200	Promoter_Associated	0	36	-1.029	0.303886	1.082	0	NA	NA	--	2	-1.497	0.135	--	2	-0.083	0.934	--	FALSE	FALSE	---	0
cg13437337	SPEG	10290	2	220300109	Body	0	1	15	-1.685	0.0922847	0.887	0	NA	NA	--	1	-0.402	0.688	--	1	-1.602	0.11	--	FALSE	FALSE	---	0
cg14570309	RASGRP2	10235	11	64510594	5'UTR;5'UTR;5'UTR	Promoter_Associated	1	51	1.006	0.314526	1.085	1	-1.282	0.2	--	6	0.727	0.468	1.23	2	-0.273	0.785	--	FALSE	FALSE	---	0
cg24098404	LSM4	25804	19	18434142	TSS200	Promoter_Associated	0	39	0.52	0.603212	1.046	0	NA	NA	--	3	0.075	0.94	1.017	2	0.316	0.752	--	FALSE	FALSE	---	0
cg24665290	EGLN3	112399	14	34420292	TSS200	Unclassified	3	57	-0.328	0.743029	1.026	8	0.371	0.711	1.061	3	-1.186	0.236	1.269	4	-1.569	0.117	1.112	FALSE	FALSE	---	0
cg02852743	NDEL1	81565	17	8339147	TSS200;TSS200	Promoter_Associated	0	33	0.21	0.833624	1.016	1	-0.546	0.585	--	3	0.739	0.46	1.233	0	NA	NA	--	FALSE	FALSE	---	0
cg08733913	UBE2J2	118424	1	1190778	Body;Body;Body;Body	0	0	37	0.971	0.331588	1.083	1	0.579	0.563	--	8	0.071	0.943	1.017	6	0.574	0.566	1.188	FALSE	FALSE	---	0
cg14373456	PDGFRA	5156	4	55094337	TSS1500	Unclassified	3	38	-1.606	0.108549	0.934	8	-2.195	0.028	0.514	9	-0.94	0.347	1.276	8	-0.323	0.747	1.09	FALSE	FALSE	---	0
cg07695089	SLC45A4	57210	8	142221192	3'UTR	0	4	46	-2.439	0.0149118	0.394	3	-0.599	0.549	1.114	6	-1.197	0.232	1.267	2	-0.791	0.429	--	FALSE	FALSE	---	0
cg22030181	KBTBD11	9920	8	1922165	5'UTR	0	3	34	1.507	0.132084	0.982	1	NA	NA	--	7	0.67	0.503	1.208	3	-0.253	0.8	1.068	FALSE	FALSE	---	0
cg24951396	DHX37	57647	12	125473687	TSS200	Promoter_Associated	1	24	-0.719	0.472372	1.071	1	-1.575	0.116	--	2	-0.94	0.347	--	1	-0.077	0.939	--	FALSE	FALSE	---	0
cg10836036	FDPS	2224	1	155278714	5'UTR;1stExon;1stExon;5'UTR;1stExon;5'UTR	Promoter_Associated	1	33	-0.073	0.941494	1.005	1	-0.185	0.853	--	0	NA	NA	--	0	NA	NA	--	FALSE	FALSE	---	0
cg03621988	SIDT1	54847	3	113251716	5'UTR;1stExon	Promoter_Associated	1	29	-0.971	0.332048	1.083	1	-0.722	0.471	--	2	-0.765	0.445	--	2	-0.659	0.51	--	FALSE	FALSE	---	0
cg05576925	C5orf33	133686	5	36242220	TSS1500;1stExon;5'UTR	Promoter_Associated	0	34	-0.107	0.914989	1.008	3	-1.052	0.293	1.141	2	0.436	0.663	--	3	-1.151	0.25	1.305	FALSE	FALSE	---	0
cg19953599	TMEM5	10329	12	64173672	1stExon;5'UTR	Promoter_Associated	1	28	-0.336	0.737048	1.027	1	-0.207	0.836	--	4	-2.014	0.044	0.701	4	-1.059	0.29	1.306	FALSE	FALSE	---	0
cg15423199	MTERFD1	51001	8	97274566	TSS1500;Body	0	0	32	-0.827	0.408615	1.081	3	-0.367	0.714	1.059	1	-0.067	0.947	--	0	NA	NA	--	FALSE	FALSE	---	0
cg22266470	JOSD2	126119	19	51014659	TSS1500	Promoter_Associated	1	38	0.116	0.907693	1.009	0	NA	NA	--	1	-0.655	0.513	--	1	0.263	0.792	--	FALSE	FALSE	---	0
cg23359173	PSPH	5723	7	56119384	TSS200;1stExon;5'UTR;5'UTR;1stExon	Promoter_Associated	0	95	NA	NA	--	5	NA	NA	--	13	NA	NA	--	8	NA	NA	--	FALSE	FALSE	---	0
cg19077071	LETM2	137994	8	38244615	5'UTR	0	0	65	-0.495	0.620411	1.044	3	-0.225	0.822	1.034	15	0.067	0.947	1.015	8	-0.548	0.584	1.181	FALSE	FALSE	---	0
cg15825175	KLF10	7071	8	103668090	TSS200	Promoter_Associated	1	39	2.976	0.00299352	0.143	0	NA	NA	--	1	0.319	0.75	--	5	1.484	0.138	1.171	FALSE	FALSE	---	0
cg01281911	FOXE3	2301	1	47882686	1stExon	Unclassified_Cell_type_specific	5	27	1.158	0.247267	1.073	0	NA	NA	--	3	0.935	0.35	1.275	0	NA	NA	--	FALSE	FALSE	---	0
cg26421572	MLL5	55904	7	104653332	TSS1500;Body;TSS1500	Promoter_Associated	0	26	-0.541	0.588676	1.05	2	-1.23	0.219	--	1	-2.388	0.017	--	3	0.659	0.51	1.221	FALSE	FALSE	---	0
cg04698845	BSG	682	19	578093	Body;Body;Body	0	0	49	0.623	0.533426	1.06	0	NA	NA	--	3	0.048	0.962	1.01	5	0.554	0.579	1.184	FALSE	FALSE	---	0
cg06802056	MAGI3	260425	1	113933940	1stExon;1stExon	0	2	23	5.49	5.21e-08	0	1	0.983	0.326	--	2	4.822	0	--	0	NA	NA	--	TRUE	TRUE	458	0
cg01485165	BCAS4	55653	20	49411421	TSS200;TSS200;TSS200	Promoter_Associated	1	44	-0.127	0.898616	1.009	1	-0.486	0.627	--	9	0.077	0.939	1.018	1	-0.011	0.991	--	FALSE	FALSE	---	0
cg11199137	ENC1	8507	5	73937301	TSS200	Promoter_Associated	0	21	-0.734	0.463383	1.073	0	NA	NA	--	3	-0.373	0.709	1.105	3	-0.946	0.344	1.295	FALSE	FALSE	---	0
cg10556221	C10orf131	387707	10	97667677	TSS200	Promoter_Associated	0	22	-1.11	0.267324	1.075	1	0.062	0.95	--	1	-1.013	0.311	--	1	-1.013	0.311	--	FALSE	FALSE	---	0
cg21402590	IRF4	3662	6	391550	TSS200;TSS200;TSS200	0	2	18	-0.079	0.936803	1.005	1	-1.003	0.316	--	1	-0.761	0.447	--	4	0.594	0.552	1.195	FALSE	FALSE	---	0
cg17629447	CHUK	1147	10	101989361	TSS200	Promoter_Associated	0	24	0.259	0.795491	1.019	1	NA	NA	--	4	-0.184	0.854	1.047	1	0.536	0.592	--	FALSE	FALSE	---	0
cg22415785	TMEM165	55858	4	56262107	5'UTR;1stExon;Body	Promoter_Associated	1	33	1.176	0.239867	1.069	1	-0.688	0.492	--	3	-0.187	0.851	1.048	4	2.295	0.022	0.463	FALSE	FALSE	---	0
cg01342435	SETDB2	83852	13	50018720	1stExon;TSS1500;TSS1500;5'UTR	0	0	24	-0.701	0.483568	1.069	0	NA	NA	--	3	-0.401	0.689	1.114	1	-0.132	0.895	--	FALSE	FALSE	---	0
cg09400392	MBTPS1	8720	16	84150674	TSS200	Promoter_Associated	0	34	-0.744	0.4568	1.074	3	0.376	0.707	1.061	3	-0.767	0.443	1.24	3	-0.655	0.512	1.22	FALSE	FALSE	---	0
cg13052543	CCR10	2826	17	40835003	TSS1500;Body	0	0	47	-0.996	0.3194	1.085	0	NA	NA	--	4	-0.057	0.955	1.012	1	-1.122	0.262	--	FALSE	FALSE	---	0
cg25628257	C11orf10	746	11	61559992	Body;TSS200;Body	Promoter_Associated	0	39	-0.269	0.788051	1.02	1	-0.286	0.775	--	1	0.079	0.937	--	1	-0.587	0.557	--	FALSE	FALSE	---	0
cg12607514	ZBTB9	221504	6	33422080	TSS1500	Promoter_Associated	0	38	-0.881	0.378491	1.084	0	NA	NA	--	3	-0.866	0.387	1.266	4	-0.679	0.498	1.228	FALSE	FALSE	---	0
cg16420798	STK32A	202374	5	146614386	TSS200;TSS200	0	0	20	-0.21	0.833618	1.016	1	0.127	0.899	--	1	0.375	0.708	--	2	-0.058	0.954	--	FALSE	FALSE	---	0
cg04275194	USP37	57695	2	219433691	TSS1500;1stExon	Unclassified	0	15	-1.336	0.181916	1.04	0	NA	NA	--	3	-1.592	0.112	1.076	3	-0.868	0.386	1.282	FALSE	FALSE	---	0
cg24501027	RPAP2	79871	1	92764777	Body;TSS1500	Promoter_Associated	1	35	4.24	2.46e-05	0.004	12	5.917	0	0	1	-0.251	0.802	--	0	NA	NA	--	TRUE	TRUE	970	0
cg17283268	POLRMT	5442	19	633490	1stExon	Promoter_Associated	0	51	-2.206	0.0276595	0.547	0	NA	NA	--	4	-0.816	0.415	1.255	5	-1.853	0.064	0.873	FALSE	FALSE	---	0
cg00480264	MOS	4342	8	57026542	TSS200	0	8	24	0.454	0.649916	1.039	0	NA	NA	--	1	-0.843	0.399	--	1	1.232	0.218	--	FALSE	FALSE	---	0
cg05143887	ACSS3	79611	12	81471938	1stExon	0	3	19	-0.644	0.51958	1.064	7	-0.588	0.557	1.112	2	-0.743	0.457	--	2	-0.62	0.535	--	FALSE	FALSE	---	0
cg13966609	DSCAML1	57453	11	117352730	Body	0	1	26	-2.787	0.00543573	0.212	4	-3.847	0	0.01	0	NA	NA	--	3	0.262	0.794	1.072	TRUE	TRUE	2024	0
cg11674863	DLD	1738	7	107531486	TSS200	Promoter_Associated	0	20	-0.548	0.58383	1.051	0	NA	NA	--	3	-0.261	0.794	1.069	1	NA	NA	--	FALSE	FALSE	---	0
cg18612786	CBLC	23624	19	45281236	1stExon;1stExon	0	1	50	0.683	0.494745	1.068	0	NA	NA	--	4	1.237	0.216	1.261	6	0.723	0.47	1.242	FALSE	FALSE	---	0
cg16914989	GTF2H4	2968	6	30881764	3'UTR;TSS1500;TSS1500;TSS1500	Promoter_Associated	0	63	-0.87	0.384521	1.083	1	-1.129	0.259	--	2	0.029	0.977	--	7	-0.54	0.589	1.178	FALSE	FALSE	---	0
cg12526346	ATF7IP	55729	12	14518974	5'UTR	Promoter_Associated	0	24	-0.712	0.476706	1.071	2	-1.285	0.199	--	1	-0.976	0.329	--	0	NA	NA	--	FALSE	FALSE	---	0
cg08527566	FGD6	55785	12	95611432	TSS200;TSS200	Promoter_Associated	1	47	0.112	0.91087	1.009	25	-0.029	0.977	1.006	4	-0.337	0.736	1.091	2	-0.401	0.689	--	FALSE	FALSE	---	0
cg25083618	CYP26C1	340665	10	94820988	TSS200	Unclassified_Cell_type_specific	6	35	1.988	0.0470557	0.703	0	NA	NA	--	0	NA	NA	--	0	NA	NA	--	FALSE	FALSE	---	0
cg00777968	PSMB8	5696	6	32811647	Body;1stExon	Promoter_Associated	0	89	0.15	0.88044	1.011	1	-0.524	0.6	--	2	-0.532	0.595	--	4	-0.8	0.424	1.262	FALSE	FALSE	---	0
cg11029346	NUP155	9631	5	37371192	TSS1500;1stExon;5'UTR	Promoter_Associated	0	28	0.289	0.772646	1.021	3	0.487	0.627	1.084	1	0.062	0.95	--	2	0.546	0.585	--	FALSE	FALSE	---	0
cg08314543	MYH10	4628	17	8380278	Body	0	0	30	-0.568	0.569843	1.055	1	-0.311	0.756	--	1	0.047	0.962	--	0	NA	NA	--	FALSE	FALSE	---	0
cg16459103	KLHL35	283212	11	75141846	TSS200	Promoter_Associated_Cell_type_specific	1	21	-0.22	0.826286	1.016	0	NA	NA	--	1	-0.69	0.491	--	2	1.015	0.31	--	FALSE	FALSE	---	0
cg05096690	GTF3C1	2975	16	27561120	1stExon;TSS1500	Promoter_Associated	1	35	-0.033	0.973906	1.002	3	-0.491	0.624	1.084	2	-0.201	0.84	--	6	-0.024	0.981	1.006	FALSE	FALSE	---	0
cg14162927	TRIM46	80128	1	155145774	TSS1500;1stExon	Promoter_Associated	0	29	-0.124	0.90161	1.009	3	0.029	0.977	1.006	1	-0.489	0.625	--	1	-0.489	0.625	--	FALSE	FALSE	---	0
cg04691375	HSPB11	51668	1	54411460	TSS200;TSS1500;TSS1500	Promoter_Associated	0	42	NA	NA	--	1	NA	NA	--	2	NA	NA	--	2	NA	NA	--	FALSE	FALSE	---	0
cg06239926	GRK6	2870	5	176853833	5'UTR;5'UTR;5'UTR;1stExon;1stExon;1stExon	Promoter_Associated	2	49	0.1	0.920291	1.007	1	-0.69	0.49	--	2	-0.526	0.599	--	4	-0.433	0.665	1.132	FALSE	FALSE	---	0
cg21463349	EN1	2019	2	119600948	Body	Unclassified_Cell_type_specific	2	17	0.817	0.414304	1.08	0	NA	NA	--	3	1.546	0.122	1.102	1	-1.198	0.231	--	FALSE	FALSE	---	0
cg02952686	LRRC28	123355	15	99791546	TSS200	Promoter_Associated	0	36	0.949	0.342979	1.086	1	-0.792	0.429	--	3	1.21	0.226	1.269	2	1.919	0.055	--	FALSE	FALSE	---	0
cg01824252	LDHAL6B	92483	15	59498995	TSS200;Body	0	0	16	NA	NA	--	0	NA	NA	--	2	NA	NA	--	1	NA	NA	--	FALSE	FALSE	---	0
cg12175729	KCNK9	51305	8	140715540	TSS1500	Unclassified_Cell_type_specific	12	45	-0.406	0.684605	1.035	1	-0.163	0.87	--	6	0.445	0.656	1.127	4	-2.054	0.04	0.668	FALSE	FALSE	---	0
cg04421280	RASA3	22821	13	114898225	TSS200	Promoter_Associated	0	25	-1.674	0.094552	0.894	9	-1.51	0.131	1	7	-0.959	0.338	1.279	4	-1.032	0.302	1.305	FALSE	FALSE	---	0
cg14219599	GNL1	2794	6	30523389	Body;TSS1500;TSS1500	0	2	73	-0.384	0.700767	1.033	0	NA	NA	--	2	-0.903	0.367	--	0	NA	NA	--	FALSE	FALSE	---	0
cg21539371	ARF1	375	1	228270024	TSS1500;TSS1500;TSS1500;TSS1500	Unclassified	0	20	0.989	0.322887	1.085	0	NA	NA	--	1	2.345	0.019	--	0	NA	NA	--	FALSE	FALSE	---	0
cg20048870	ZBTB39	9880	12	57399932	5'UTR	Promoter_Associated	0	66	0.383	0.701552	1.033	2	1.428	0.154	--	5	-0.734	0.463	1.231	1	NA	NA	--	FALSE	FALSE	---	0
cg22181386	ZFP36L1	677	14	69260724	Body;TSS200;TSS200	Promoter_Associated	0	25	-1.014	0.310903	1.084	1	-0.61	0.542	--	2	-0.613	0.54	--	1	-0.053	0.958	--	FALSE	FALSE	---	0
cg22638593	PDLIM4	8572	5	131593259	TSS200;TSS200	0	6	15	1.052	0.293148	1.079	0	NA	NA	--	1	-0.711	0.477	--	1	1.166	0.244	--	FALSE	FALSE	---	0
cg20431832	IFFO2	126917	1	19283294	TSS1500	Promoter_Associated	0	16	-0.903	0.366827	1.086	1	0.374	0.709	--	3	-0.949	0.343	1.277	1	0.411	0.681	--	FALSE	FALSE	---	0
cg17564775	FBN2	2201	5	127873106	1stExon	0	1	17	-1.193	0.233148	1.069	4	-1.916	0.056	0.721	0	NA	NA	--	1	NA	NA	--	FALSE	FALSE	---	0
cg23080985	ALKBH7	84266	19	6373627	Body	Promoter_Associated	0	44	-0.85	0.395586	1.082	0	NA	NA	--	1	0.391	0.696	--	2	-0.865	0.387	--	FALSE	FALSE	---	0
cg16491274	FBXO42	54455	1	16678832	5'UTR;1stExon	Promoter_Associated	0	35	NA	NA	--	3	NA	NA	--	2	NA	NA	--	4	NA	NA	--	FALSE	FALSE	---	0
cg24838063	PIWIL1	9271	12	130822603	TSS200	0	4	18	0.71	0.478134	1.07	0	NA	NA	--	2	1.219	0.223	--	0	NA	NA	--	FALSE	FALSE	---	0
cg01630130	FUT6	2528	19	5831614	Body;Body	0	0	35	NA	NA	--	0	NA	NA	--	2	NA	NA	--	3	NA	NA	--	FALSE	FALSE	---	0
cg04495456	MEN1	4221	11	64577991	5'UTR;5'UTR;5'UTR;5'UTR;5'UTR;5'UTR;5'UTR;1stExon;1stExon	Promoter_Associated	0	52	-0.732	0.464191	1.073	0	NA	NA	--	6	-0.534	0.594	1.155	4	-0.745	0.456	1.247	FALSE	FALSE	---	0
cg01987347	ANKRD10	55608	13	111567478	TSS200	Promoter_Associated	1	19	0.489	0.625207	1.044	0	NA	NA	--	1	0.324	0.746	--	0	NA	NA	--	FALSE	FALSE	---	0
cg04698650	CCDC135	84229	16	57760170	Body	0	2	38	1.822	0.0688432	0.807	1	0.862	0.389	--	2	1.012	0.312	--	1	0.357	0.721	--	FALSE	FALSE	---	0
cg23650606	GCLC	2729	6	53410036	TSS1500	Promoter_Associated	0	31	NA	NA	--	2	NA	NA	--	5	NA	NA	--	2	NA	NA	--	FALSE	FALSE	---	0
cg18631743	RANBP1	5902	22	20104954	TSS200;TSS200;TSS200	Promoter_Associated	0	48	-0.997	0.319116	1.085	0	NA	NA	--	4	-1.559	0.119	1.091	4	-0.615	0.539	1.202	FALSE	FALSE	---	0
cg15104700	NTN4	59277	12	96184166	1stExon;5'UTR	Unclassified	0	46	-1.404	0.160752	1.022	2	-0.757	0.449	--	4	-1.158	0.247	1.272	4	-0.856	0.392	1.28	FALSE	FALSE	---	0
cg18261144	RNASET2	8635	6	167370276	TSS200	Promoter_Associated	0	33	-1.426	0.154287	1.015	0	NA	NA	--	4	-0.389	0.698	1.109	2	0.529	0.597	--	FALSE	FALSE	---	0
cg24254177	EEF1G	1937	11	62341474	TSS200	Promoter_Associated	0	48	0.096	0.923159	1.007	1	-0.229	0.819	--	3	3.018	0.003	0.099	5	-1.118	0.264	1.306	TRUE	FALSE	---	0
cg07022387	VEGFA	7422	6	43738651	5'UTR;5'UTR;5'UTR;5'UTR;5'UTR;5'UTR;5'UTR;5'UTR;5'UTR;1stExon;1stExon;1stExon;1stExon;1stExon;1stExon;1stExon;1stExon;1stExon;1stExon;1stExon;1stExon;1stExon;1stExon;1stExon;1stExon;1stExon;1stExon;TSS1500	0	0	42	-0.077	0.938571	1.005	1	-0.291	0.771	--	4	-0.138	0.89	1.034	5	-0.119	0.905	1.026	FALSE	FALSE	---	0
cg08117041	ITSN2	50618	2	24583583	TSS200;TSS200;TSS200	Promoter_Associated	0	16	-0.464	0.642709	1.04	4	0.285	0.776	1.043	0	NA	NA	--	0	NA	NA	--	FALSE	FALSE	---	0
cg05617452	HAGH	3029	16	1877333	TSS200;1stExon;TSS200;1stExon;1stExon	Promoter_Associated	0	48	-0.18	0.857557	1.013	0	NA	NA	--	3	-0.088	0.93	1.02	4	-0.467	0.64	1.146	FALSE	FALSE	---	0
cg12986228	GORASP2	26003	2	171785563	5'UTR;1stExon;5'UTR	Promoter_Associated	0	16	-1.074	0.282909	1.076	2	-0.681	0.496	--	2	-1.237	0.216	--	0	NA	NA	--	FALSE	FALSE	---	0
cg00801636	C14orf80	283643	14	105956369	TSS1500;TSS1500;TSS200	Promoter_Associated	1	33	0.426	0.670047	1.037	2	0.223	0.824	--	4	-0.063	0.95	1.014	3	-0.949	0.343	1.296	FALSE	FALSE	---	0
cg06239478	E2F6	1876	2	11606277	Body;1stExon;Body;Body;5'UTR;Body	Promoter_Associated_Cell_type_specific	0	24	-0.758	0.448897	1.075	1	-0.713	0.476	--	1	-0.014	0.988	--	0	NA	NA	--	FALSE	FALSE	---	0
cg16024834	TRIM62	55223	1	33646902	1stExon	0	1	43	0.087	0.930856	1.006	0	NA	NA	--	2	-0.478	0.633	--	4	0.797	0.426	1.261	FALSE	FALSE	---	0
cg11672054	HIST3H2BB	128312	1	228645482	TSS1500;1stExon	Promoter_Associated	5	24	0.542	0.588119	1.05	0	NA	NA	--	1	-1.103	0.27	--	1	0.084	0.933	--	FALSE	FALSE	---	0
cg26774660	BET1L	51272	11	207391	1stExon;1stExon;TSS200;TSS200;5'UTR;5'UTR	Promoter_Associated	0	28	1.056	0.291243	1.079	2	1.135	0.257	--	1	-0.175	0.861	--	0	NA	NA	--	FALSE	FALSE	---	0
cg11495060	SRRT	51593	7	100472765	1stExon;1stExon;5'UTR;5'UTR;1stExon;1stExon;5'UTR;5'UTR	Promoter_Associated	0	49	0.096	0.923168	1.007	1	0.486	0.627	--	4	-0.673	0.501	1.209	2	-0.681	0.496	--	FALSE	FALSE	---	0
cg11721177	EPHA8	2046	1	22919873	Body	0	5	21	-0.915	0.360576	1.087	1	-0.179	0.858	--	1	-1.194	0.233	--	2	-0.566	0.572	--	FALSE	FALSE	---	-1
cg03756514	MCL1	4170	1	150552138	TSS200;TSS200	Unclassified	0	25	-0.819	0.413023	1.08	0	NA	NA	--	3	0.389	0.697	1.11	3	-0.968	0.333	1.3	FALSE	FALSE	---	0
cg09072859	OPCML	4978	11	132934128	Body	0	3	18	-0.688	0.491352	1.068	6	-0.978	0.328	1.15	1	-0.676	0.499	--	1	-0.425	0.671	--	FALSE	FALSE	---	0
cg24720192	CYP1B1	1545	2	38304189	TSS1500	0	1	19	0.719	0.472198	1.072	0	NA	NA	--	0	NA	NA	--	1	-0.121	0.904	--	FALSE	FALSE	---	0
cg02485389	C2orf68	388969	2	85839055	1stExon;TSS200;TSS200;Body	Promoter_Associated	1	24	1.094	0.274311	1.076	0	NA	NA	--	2	-0.746	0.456	--	3	-0.355	0.723	1.103	FALSE	FALSE	---	0
cg15443535	RIN3	79890	14	93154317	Body	0	6	26	0.13	0.89695	1.01	3	-0.077	0.939	1.01	1	-0.873	0.383	--	1	-0.406	0.685	--	FALSE	FALSE	---	0
cg00996083	CIZ1	25792	9	130953725	5'UTR;5'UTR;5'UTR;5'UTR;1stExon;1stExon;1stExon;1stExon;5'UTR;5'UTR;Body	Promoter_Associated	0	39	-1.218	0.223621	1.064	1	-1.14	0.254	--	0	NA	NA	--	5	0.008	0.994	1.002	FALSE	FALSE	---	0
cg10699881	WFS1	7466	4	6271512	TSS200;TSS200	Promoter_Associated	1	21	0.936	0.349292	1.086	0	NA	NA	--	2	-0.729	0.466	--	3	0.012	0.991	1.003	FALSE	FALSE	---	0
cg25717351	NXN	64359	17	744675	Body	0	0	56	NA	NA	--	8	NA	NA	--	12	NA	NA	--	5	NA	NA	--	FALSE	FALSE	---	0
cg04739647	HOXD9	3235	2	176987462	5'UTR;1stExon	Unclassified_Cell_type_specific	17	30	-1.169	0.242656	1.071	0	NA	NA	--	1	-0.083	0.934	--	1	-3.139	0.002	--	FALSE	FALSE	---	0
cg09029541	SPTBN2	6712	11	66468479	Body	0	0	53	0.819	0.412988	1.08	0	NA	NA	--	2	0.642	0.521	--	4	0.697	0.486	1.233	FALSE	FALSE	---	0
cg05779148	LIMCH1	22998	4	41646467	Body;Body;Body;Body;Body	Unclassified_Cell_type_specific	0	23	NA	NA	--	7	NA	NA	--	2	NA	NA	--	2	NA	NA	--	FALSE	FALSE	---	0
cg07184439	RPL36AL	6166	14	50087799	TSS1500;1stExon;5'UTR	Promoter_Associated	0	33	-1.263	0.206893	1.057	0	NA	NA	--	3	-0.211	0.833	1.055	2	-0.93	0.353	--	FALSE	FALSE	---	0
cg24182780	TTC13	79573	1	231114774	TSS200;TSS200;TSS200	Promoter_Associated	1	17	0.502	0.615504	1.045	0	NA	NA	--	0	NA	NA	--	2	-0.494	0.622	--	FALSE	FALSE	---	0
cg02510164	MCF2L2	23101	3	183146421	TSS1500	Promoter_Associated	1	42	0.087	0.930479	1.006	13	-0.795	0.427	1.142	7	0.35	0.726	1.095	5	-0.297	0.766	1.083	FALSE	FALSE	---	0
cg10373958	KCNC1	3746	11	17801276	Body	0	0	14	0.595	0.551674	1.057	0	NA	NA	--	0	NA	NA	--	0	NA	NA	--	FALSE	FALSE	---	0
cg15839394	NAP1L4	4676	11	3013968	TSS1500	Promoter_Associated	0	15	-0.912	0.362055	1.087	0	NA	NA	--	2	-0.666	0.505	--	0	NA	NA	--	FALSE	FALSE	---	0
cg24449463	DCAF6	55827	1	168025552	Body;Body	0	2	21	-0.564	0.573133	1.054	10	-0.063	0.949	1.008	0	NA	NA	--	2	-0.971	0.332	--	FALSE	FALSE	---	0
cg19160799	ITGA7	3679	12	56101445	1stExon;Body;1stExon	Unclassified	0	50	-0.227	0.820862	1.017	2	0.168	0.866	--	4	0.272	0.786	1.073	3	-0.46	0.645	1.144	FALSE	FALSE	---	0
cg08103551	CAPN5	726	11	76777993	1stExon;5'UTR	Promoter_Associated	0	23	-1.005	0.315127	1.085	1	-0.262	0.794	--	3	-0.885	0.376	1.268	1	0.024	0.981	--	FALSE	FALSE	---	0
cg04324308	COL4A3	1285	2	228028741	TSS1500;5'UTR;TSS1500;1stExon;TSS1500;TSS1500	0	0	31	2.276	0.0230868	0.501	2	4.044	0	--	2	0.29	0.772	--	3	-0.837	0.403	1.273	FALSE	FALSE	---	0
cg15614119	LPIN1	23175	2	11925153	Body	Unclassified	5	25	0.793	0.427904	1.078	3	-0.005	0.996	1.001	2	-0.174	0.862	--	0	NA	NA	--	FALSE	FALSE	---	0
cg14868574	GHR	2690	5	42423718	TSS1500	0	2	32	0.741	0.459083	1.073	9	1.486	0.138	1.008	1	NA	NA	--	3	-1.171	0.242	1.298	FALSE	FALSE	---	0
cg15533434	SIP1	8487	14	39583459	TSS200;TSS200;TSS200	Promoter_Associated	0	36	-0.006	0.995193	1.001	1	-0.236	0.814	--	3	0.37	0.711	1.104	2	0.234	0.815	--	FALSE	FALSE	---	0
cg01956781	FAM120B	84498	6	170615920	1stExon;5'UTR	0	0	25	1.275	0.20263	1.054	2	0.47	0.639	--	4	0.484	0.628	1.141	7	0.791	0.429	1.257	FALSE	FALSE	---	0
cg09126419	SSBP4	170463	19	18529985	TSS200;TSS200	Promoter_Associated	0	39	NA	NA	--	0	NA	NA	--	3	NA	NA	--	3	NA	NA	--	FALSE	FALSE	---	0
cg21101356	EGLN3	112399	14	34420266	1stExon;5'UTR	Unclassified	2	57	-0.705	0.481237	1.069	8	-0.464	0.643	1.08	3	-2.074	0.038	0.647	4	-2.137	0.033	0.596	FALSE	FALSE	---	0
cg26917540	ULK2	9706	17	19771364	TSS200;TSS200	Promoter_Associated	1	35	-0.258	0.796129	1.019	3	1.315	0.189	1.089	7	-1.15	0.251	1.274	2	0.696	0.487	--	FALSE	FALSE	---	0
cg09991306	SNED1	25992	2	241975140	Body	0	9	31	1.024	0.306129	1.083	1	-0.16	0.873	--	0	NA	NA	--	1	0.236	0.814	--	FALSE	FALSE	---	0
cg14036686	CYP20A1	57404	2	204103489	5'UTR;1stExon	Promoter_Associated	0	27	0.163	0.870419	1.012	1	0.11	0.912	--	7	-0.14	0.888	1.035	1	NA	NA	--	FALSE	FALSE	---	0
cg25568091	ZC3H6	376940	2	113032874	TSS1500	Promoter_Associated	0	15	-0.567	0.570561	1.054	0	NA	NA	--	0	NA	NA	--	0	NA	NA	--	FALSE	FALSE	---	0
cg02440279	ACE	1636	17	61554400	TSS200	0	0	30	0.444	0.657217	1.038	0	NA	NA	--	5	-0.546	0.585	1.16	4	-0.187	0.852	1.046	FALSE	FALSE	---	0
cg25057861	LRRC20	55222	10	72142518	TSS1500;TSS200;TSS200	Promoter_Associated	1	23	-0.108	0.914281	1.008	1	-0.537	0.592	--	5	-0.316	0.752	1.085	3	-0.354	0.724	1.103	FALSE	FALSE	---	0
cg09291834	THBS1	7057	15	39873260	TSS200	Unclassified	0	28	-1.625	0.104509	0.923	0	NA	NA	--	1	-1.085	0.278	--	2	-1.674	0.094	--	FALSE	FALSE	---	0
cg22958262	C15orf29	79768	15	34502205	1stExon;5'UTR	Promoter_Associated	0	14	NA	NA	--	1	NA	NA	--	2	NA	NA	--	0	NA	NA	--	FALSE	FALSE	---	0
cg15695300	SAR1A	56681	10	71930300	TSS200;TSS200	Promoter_Associated	0	25	0.058	0.95383	1.004	1	-0.578	0.563	--	4	0.065	0.948	1.014	0	NA	NA	--	FALSE	FALSE	---	0
cg08716456	HSPA8	3312	11	122933028	TSS200;TSS200	Unclassified	0	32	-0.289	0.772618	1.021	0	NA	NA	--	2	-0.204	0.838	--	1	-0.019	0.984	--	FALSE	FALSE	---	0
cg09342766	RIMS1	22999	6	72596291	TSS1500	0	0	28	NA	NA	--	8	NA	NA	--	1	NA	NA	--	3	NA	NA	--	FALSE	FALSE	---	0
cg03925157	DSTN	11034	20	17549955	TSS1500;TSS1500	0	0	29	0.479	0.631816	1.042	3	1.605	0.109	0.946	2	-0.119	0.906	--	1	-0.952	0.341	--	FALSE	FALSE	---	0
cg16265012	LRRC8E	80131	19	7964574	Body	0	0	42	0.316	0.75243	1.024	0	NA	NA	--	0	NA	NA	--	2	-0.453	0.65	--	FALSE	FALSE	---	0
cg26173375	LASS3	204219	15	101084509	5'UTR	Unclassified_Cell_type_specific	9	26	0.331	0.740768	1.027	2	0.1	0.92	--	4	0.347	0.729	1.094	3	-1.641	0.101	1.052	FALSE	FALSE	---	0
cg14580667	NGB	58157	14	77737685	TSS200	0	4	19	-0.591	0.554546	1.056	0	NA	NA	--	2	1.726	0.085	--	0	NA	NA	--	FALSE	FALSE	---	0
cg22722737	TLE4	7091	9	82187628	5'UTR;5'UTR;5'UTR;5'UTR;1stExon;1stExon;1stExon;1stExon;1stExon;5'UTR;Body	0	0	14	-0.603	0.546374	1.058	0	NA	NA	--	2	-0.334	0.738	--	0	NA	NA	--	FALSE	FALSE	---	0
cg20842997	UGDH	7358	4	39529386	TSS200	Promoter_Associated	1	35	0.8	0.424016	1.079	0	NA	NA	--	1	-0.331	0.74	--	0	NA	NA	--	FALSE	FALSE	---	0
cg06744386	GATAD2A	54815	19	19496692	1stExon;5'UTR	Promoter_Associated	0	42	-0.075	0.939962	1.005	1	0.229	0.819	--	1	0.018	0.985	--	3	0.075	0.94	1.016	FALSE	FALSE	---	0
cg00311654	HMHA1	23526	19	1067147	TSS200	Promoter_Associated	5	58	2.1	0.0360308	0.621	0	NA	NA	--	9	1.141	0.254	1.273	4	0.01	0.992	1.002	FALSE	FALSE	---	0
cg07396495	RBL2	5934	16	53468716	Body	Promoter_Associated	0	19	0.592	0.553747	1.056	0	NA	NA	--	1	NA	NA	--	0	NA	NA	--	FALSE	FALSE	---	0
cg16550453	TDRD1	56165	10	115939018	TSS200	0	1	15	0.594	0.552755	1.057	0	NA	NA	--	0	NA	NA	--	2	0.672	0.502	--	FALSE	FALSE	---	0
cg24371425	PTCHD2	57540	1	11561497	Body	0	6	29	-0.978	0.32836	1.084	0	NA	NA	--	1	-0.525	0.599	--	0	NA	NA	--	FALSE	FALSE	---	0
cg26644764	SRI	6717	7	87849153	Body;Body	Promoter_Associated	1	31	-0.1	0.920378	1.007	0	NA	NA	--	2	-3.199	0.001	--	4	-0.723	0.47	1.242	FALSE	FALSE	---	0
cg02408775	HDAC7	51564	12	48206848	Body;Body	Promoter_Associated	2	33	-0.642	0.521327	1.063	2	-0.437	0.662	--	2	-1.491	0.136	--	2	2.181	0.029	--	FALSE	FALSE	---	0
cg17236576	CCNB2	9133	15	59397300	TSS200	Promoter_Associated	0	18	-0.004	0.996654	1	0	NA	NA	--	4	-0.06	0.952	1.013	2	-0.061	0.952	--	FALSE	FALSE	---	0
cg12153536	C2orf76	130355	2	120125186	TSS1500;Body;Body;TSS200	0	0	20	-0.134	0.893065	1.01	1	-0.766	0.444	--	2	-0.376	0.707	--	0	NA	NA	--	FALSE	FALSE	---	0
cg10160312	PRRT3	285368	3	9989029	Body;TSS200	0	1	29	0.326	0.744598	1.026	0	NA	NA	--	5	0.001	0.999	1	0	NA	NA	--	FALSE	FALSE	---	0
cg06026548	VPS8	23355	3	184529869	TSS200;TSS200	Promoter_Associated	0	38	0.534	0.593614	1.049	3	-0.892	0.373	1.145	11	0.243	0.808	1.064	2	-0.144	0.886	--	FALSE	FALSE	---	0
cg19902797	ABHD14A	25864	3	52008990	TSS200;TSS200;TSS1500;TSS1500;TSS1500	Promoter_Associated	0	22	-0.456	0.6484	1.039	1	NA	NA	--	3	0.181	0.856	1.047	5	-0.247	0.805	1.066	FALSE	FALSE	---	0
cg09841488	GLRA3	8001	4	175750527	TSS200;TSS200	0	7	19	1.786	0.0743536	0.828	3	1.512	0.131	0.998	1	1.189	0.235	--	1	1.321	0.187	--	FALSE	FALSE	---	0
cg14527942	IRAK2	3656	3	10276383	Body	0	2	29	0.29	0.771587	1.021	1	0.35	0.727	--	4	0.099	0.922	1.023	0	NA	NA	--	FALSE	FALSE	---	0
cg22200633	DCHS1	8642	11	6651263	Body	0	7	19	-1.398	0.162542	1.024	0	NA	NA	--	1	0.931	0.352	--	1	-0.204	0.838	--	FALSE	FALSE	---	0
cg03226022	PAIP2	51247	5	138677438	TSS1500;TSS200;TSS200	Promoter_Associated	0	28	-0.328	0.743347	1.026	1	-0.354	0.723	--	5	0.067	0.946	1.015	5	0.241	0.81	1.064	FALSE	FALSE	---	0
cg08502383	MUM1	3662	19	1377233	Body;3'UTR	0	0	18	0.866	0.386961	1.083	1	0.496	0.62	--	1	0.127	0.899	--	4	0.041	0.967	1.011	FALSE	FALSE	---	0
cg25948690	FGF6	2251	12	4554596	1stExon	0	11	31	-2.305	0.021406	0.482	0	NA	NA	--	3	-0.661	0.509	1.205	1	NA	NA	--	FALSE	FALSE	---	0
cg17164045	SLC7A6	9057	16	68298264	TSS200;TSS200	Promoter_Associated	0	27	0.668	0.504165	1.066	2	0.604	0.546	--	2	0.33	0.741	--	1	0.223	0.824	--	FALSE	FALSE	---	0
cg18795809	ZNF518B	85460	4	10458531	5'UTR	0	7	26	0.315	0.753143	1.024	0	NA	NA	--	1	-0.547	0.585	--	2	0.73	0.465	--	FALSE	FALSE	---	0
cg13497506	NAT10	55226	11	34127040	TSS200;TSS200	Unclassified	0	24	-0.869	0.385037	1.083	1	-0.435	0.664	--	1	-0.164	0.87	--	1	-0.649	0.517	--	FALSE	FALSE	---	0
cg24318763	CLEC2L	154790	7	139208979	Body	0	5	35	1	0.317542	1.085	1	2.813	0.005	--	6	-1.426	0.154	1.183	2	-0.87	0.384	--	FALSE	FALSE	---	0
cg07203784	WIPF1	7456	2	175547747	TSS200	Promoter_Associated	2	20	2.909	0.00371495	0.164	1	3.529	0	--	1	-0.085	0.932	--	5	1.233	0.218	1.287	FALSE	FALSE	---	0
cg23989878	TAF8	129685	6	42018162	TSS200	Promoter_Associated	0	45	-0.962	0.336326	1.084	5	0.056	0.956	1.007	5	-0.402	0.688	1.114	2	-0.382	0.703	--	FALSE	FALSE	---	0
cg24732964	OSBP2	23762	22	31218490	TSS200;Body;Body;Body;5'UTR	Unclassified_Cell_type_specific	5	30	-1.294	0.195963	1.048	3	-0.699	0.484	1.131	1	-0.15	0.881	--	1	-1.539	0.124	--	FALSE	FALSE	---	0
cg19206040	GRIK3	2899	1	37500441	TSS1500	0	8	37	0.652	0.514348	1.064	7	1.092	0.275	1.139	2	0.082	0.935	--	0	NA	NA	--	FALSE	FALSE	---	0
cg17104422	HEY1	23462	8	80680126	TSS200;TSS200	Unclassified	0	35	-0.782	0.434654	1.077	0	NA	NA	--	4	0.033	0.974	1.007	3	-0.376	0.707	1.11	FALSE	FALSE	---	0
cg25174662	RGCC	28984	13	42031458	TSS200	0	1	21	3.017	0.00262307	0.13	0	NA	NA	--	1	3.665	0	--	1	-0.092	0.927	--	FALSE	FALSE	---	0
cg19891609	JAK2	3717	9	5041513	Body	0	0	44	0.543	0.58742	1.051	4	0.32	0.749	1.048	2	-0.25	0.803	--	1	0.152	0.88	--	FALSE	FALSE	---	0
cg19857564	BTBD8	284697	1	92545888	1stExon;5'UTR	Promoter_Associated_Cell_type_specific	0	16	-0.164	0.869722	1.012	0	NA	NA	--	0	NA	NA	--	0	NA	NA	--	FALSE	FALSE	---	0
cg07906351	DCBLD2	131566	3	98620635	TSS200	Promoter_Associated	0	38	-0.192	0.847823	1.014	7	-0.343	0.731	1.053	2	0.337	0.736	--	0	NA	NA	--	FALSE	FALSE	---	0
cg06993715	VPS4A	27183	16	69345386	5'UTR;1stExon	Promoter_Associated	0	38	-0.344	0.730752	1.028	0	NA	NA	--	5	-0.339	0.735	1.091	3	-0.439	0.661	1.134	FALSE	FALSE	---	0
cg12333578	ZFAND4	93550	10	46167841	5'UTR;5'UTR;1stExon;1stExon;5'UTR;5'UTR;Body	0	0	17	-0.335	0.737425	1.027	1	-0.12	0.905	--	0	NA	NA	--	0	NA	NA	--	FALSE	FALSE	---	0
cg22123877	BRMS1	25855	11	66112252	5'UTR;5'UTR	Promoter_Associated	0	59	-1.149	0.250741	1.074	1	-0.472	0.637	--	2	-0.5	0.617	--	9	-1.188	0.235	1.296	FALSE	FALSE	---	0
cg00777209	DHX16	8449	6	30640540	1stExon;Body	Promoter_Associated	0	71	-0.521	0.602565	1.047	1	0.258	0.797	--	4	-0.44	0.66	1.125	2	-0.025	0.98	--	FALSE	FALSE	---	0
cg06368569	YARS	8565	1	33283649	TSS200;5'UTR;5'UTR	0	0	41	-0.248	0.804048	1.018	1	-0.788	0.431	--	4	-0.374	0.709	1.105	3	-0.26	0.795	1.071	FALSE	FALSE	---	0
cg04478727	METTL1	4234	12	58166393	TSS1500;1stExon;5'UTR;5'UTR;TSS1500;1stExon	Promoter_Associated	0	50	1.853	0.0642475	0.789	3	2.948	0.003	0.12	15	0.04	0.968	1.008	18	1.13	0.259	1.306	FALSE	FALSE	---	0
cg13186271	TBPL1	9519	6	134274271	TSS200;5'UTR	Promoter_Associated	0	16	0.661	0.509094	1.065	0	NA	NA	--	1	-0.574	0.566	--	2	0.929	0.353	--	FALSE	FALSE	---	0
cg21519478	TRAF1	7185	9	123691584	TSS200	0	1	24	-0.783	0.434043	1.077	0	NA	NA	--	2	1.182	0.238	--	2	-1.95	0.052	--	FALSE	FALSE	---	0
cg14883717	SPRY2	10253	13	80915447	TSS1500	Promoter_Associated	0	22	-0.929	0.353075	1.087	1	-0.672	0.502	--	0	NA	NA	--	4	-0.615	0.539	1.202	FALSE	FALSE	---	0
cg14787290	GDAP2	54834	1	118472449	TSS200;TSS200;5'UTR	Promoter_Associated	0	31	-1.246	0.213238	1.06	1	-0.557	0.578	--	1	-0.202	0.84	--	0	NA	NA	--	FALSE	FALSE	---	0
cg22090773	NCAN	1463	19	19322678	TSS200	0	1	44	-1.223	0.221842	1.063	2	-0.358	0.72	--	3	-0.997	0.319	1.287	4	-0.431	0.667	1.132	FALSE	FALSE	---	-1
cg01008256	SLC12A9	56996	7	100463985	Body;TSS1500	0	4	48	0.213	0.831596	1.016	0	NA	NA	--	11	0.659	0.51	1.205	2	-0.424	0.672	--	FALSE	FALSE	---	0
cg17619993	BMP6	654	6	7728888	Body	0	2	19	-0.968	0.333256	1.083	0	NA	NA	--	0	NA	NA	--	2	-0.667	0.505	--	FALSE	FALSE	---	0
cg04360875	ACSF3	197322	16	89219415	Body;Body;Body	0	2	45	-2.323	0.0203761	0.47	1	-3.497	0	--	4	-0.262	0.793	1.069	4	0.836	0.403	1.273	FALSE	FALSE	---	-1
cg05372113	CYP2A13	1553	19	41595975	Body	0	0	63	NA	NA	--	1	NA	NA	--	4	NA	NA	--	5	NA	NA	--	FALSE	FALSE	---	0
cg01112990	TFDP2	7029	3	141868544	TSS200;TSS200	Promoter_Associated	0	29	0.123	0.901815	1.009	2	NA	NA	--	1	0.065	0.948	--	1	-1.146	0.252	--	FALSE	FALSE	---	0
cg11099586	RDBP	7936	6	31926793	1stExon;1stExon;5'UTR;5'UTR	Promoter_Associated	1	114	1.216	0.22426	1.064	0	NA	NA	--	1	-0.13	0.896	--	1	-0.428	0.669	--	FALSE	FALSE	---	0
cg10194812	RBP4	5950	10	95360612	Body	0	1	25	-1.35	0.177391	1.035	0	NA	NA	--	0	NA	NA	--	3	0.397	0.692	1.117	FALSE	FALSE	---	0
cg04606039	SEC22A	26984	3	122920747	TSS200	Promoter_Associated	0	47	-0.522	0.602107	1.047	1	0.385	0.7	--	1	-0.458	0.647	--	1	-0.241	0.81	--	FALSE	FALSE	---	0
cg04269497	RNASET2	8635	6	167369491	Body	0	1	33	-0.128	0.898342	1.009	0	NA	NA	--	4	-0.075	0.94	1.017	2	-0.209	0.834	--	FALSE	FALSE	---	0
cg04018571	STARD7	56910	2	96874059	1stExon	Promoter_Associated	0	30	-0.817	0.41398	1.08	4	0.582	0.56	1.11	3	-1.78	0.075	0.917	2	-0.262	0.794	--	FALSE	FALSE	---	0
cg16387380	ZNF112	7771	19	44860856	TSS200;TSS200	0	1	50	-0.571	0.568161	1.055	3	0.627	0.531	1.119	3	-1.193	0.233	1.269	2	-1.723	0.085	--	FALSE	FALSE	---	0
cg24322398	FADS6	283985	17	72889791	TSS200	Unclassified_Cell_type_specific	0	42	NA	NA	--	1	NA	NA	--	5	NA	NA	--	0	NA	NA	--	FALSE	FALSE	---	0
cg02009088	NRG2	9542	5	139228153	Body;Body;Body;Body	0	4	23	0.9	0.368487	1.086	3	-1.144	0.253	1.13	2	1.174	0.241	--	0	NA	NA	--	FALSE	FALSE	---	0
cg13732043	TFR2	7036	7	100230770	Body;Body	Promoter_Associated	4	47	0.383	0.701778	1.033	4	-0.528	0.598	1.094	8	1.697	0.09	0.991	2	-0.375	0.708	--	FALSE	FALSE	---	0
cg19566038	POLR2D	5433	2	128615962	TSS1500	Promoter_Associated	0	17	-0.27	0.787093	1.02	0	NA	NA	--	1	-1.074	0.283	--	0	NA	NA	--	FALSE	FALSE	---	0
cg15876074	PTTG1IP	754	21	46293812	TSS200	Promoter_Associated	0	17	-1.114	0.265675	1.075	1	-0.653	0.514	--	1	-0.464	0.643	--	1	-0.191	0.848	--	FALSE	FALSE	---	0
cg08833546	TYW1	55253	7	66461892	1stExon;TSS1500;5'UTR	Promoter_Associated	1	39	2.518	0.011967	0.349	6	0.077	0.938	1.011	5	4.354	0	0.001	1	-0.504	0.614	--	TRUE	FALSE	---	0
cg22235160	KCNH5	27133	14	63512277	TSS1500;TSS1500	0	3	18	-0.795	0.426945	1.078	6	-0.643	0.52	1.121	1	-0.37	0.711	--	0	NA	NA	--	FALSE	FALSE	---	0
cg16238795	EML6	400954	2	54952081	TSS200	Unclassified	0	23	-1.413	0.158131	1.019	1	-0.526	0.599	--	0	NA	NA	--	1	-0.526	0.599	--	FALSE	FALSE	---	1
cg15203833	MYPOP	339344	19	46406024	TSS200	Promoter_Associated	1	55	3.236	0.00125663	0.077	0	NA	NA	--	4	0.345	0.73	1.093	3	-0.708	0.479	1.238	TRUE	TRUE	1572	0
cg09323788	CHTF18	63922	16	843219	Body	0	4	55	-0.017	0.986727	1.001	1	0.209	0.834	--	5	-1.177	0.239	1.271	13	-0.563	0.573	1.186	FALSE	FALSE	---	0
cg25683752	ANKRD13A	88455	12	110437188	TSS200	Promoter_Associated	0	30	0.081	0.935424	1.005	1	2.428	0.015	--	2	-0.516	0.606	--	0	NA	NA	--	FALSE	FALSE	---	0
cg10614768	KNDC1	85442	10	135018765	Body	0	5	26	1.295	0.195798	1.047	5	0.752	0.452	1.137	6	-0.123	0.902	1.029	4	1.601	0.11	1.085	FALSE	FALSE	---	0
cg01861096	CLTCL1	8218	22	19279212	5'UTR;5'UTR;1stExon;1stExon	Promoter_Associated	0	36	NA	NA	--	1	NA	NA	--	4	NA	NA	--	2	NA	NA	--	FALSE	FALSE	---	0
cg25597894	IGSF21	84966	1	18436734	Body	0	4	22	1.191	0.233771	1.069	3	0.389	0.697	1.063	4	1.243	0.214	1.26	2	-1.229	0.219	--	FALSE	FALSE	---	0
cg04372942	GPRC5C	55890	17	72426933	TSS1500	Unclassified_Cell_type_specific	3	36	1.844	0.065507	0.795	0	NA	NA	--	1	1.013	0.311	--	3	2.157	0.031	0.58	FALSE	FALSE	---	0
cg21679674	IWS1	55677	2	128283815	1stExon;5'UTR	Promoter_Associated	0	17	-0.33	0.741619	1.026	1	-0.067	0.947	--	0	NA	NA	--	1	-0.162	0.871	--	FALSE	FALSE	---	0
cg01496648	CENPT	80152	16	67880937	5'UTR;5'UTR	Promoter_Associated	1	20	1.509	0.13164	0.981	0	NA	NA	--	3	2.077	0.038	0.644	0	NA	NA	--	FALSE	FALSE	---	0
cg09933726	AIP	9049	11	67250445	TSS200	Promoter_Associated	0	49	0.258	0.796449	1.019	1	-0.283	0.777	--	3	1.448	0.148	1.172	5	-0.156	0.876	1.036	FALSE	FALSE	---	0
cg07942837	RGS6	9628	14	72398737	TSS1500;TSS1500;TSS1500;TSS1500;TSS1500;TSS1500;TSS1500;TSS1500;TSS1500;TSS200	0	0	15	1.198	0.231224	1.068	2	0.792	0.429	--	1	1.861	0.063	--	3	0.437	0.663	1.133	FALSE	FALSE	---	0
cg12955583	KNDC1	85442	10	134974048	1stExon	Unclassified_Cell_type_specific	0	26	-1.256	0.209359	1.058	5	-0.828	0.408	1.143	6	-0.509	0.611	1.149	4	-0.184	0.854	1.045	FALSE	FALSE	---	0
cg02831473	TUBB	203068	6	30688676	Body	0	2	71	0.714	0.475478	1.071	1	-0.072	0.943	--	3	-0.176	0.86	1.046	4	-0.199	0.842	1.05	FALSE	FALSE	---	0
cg17318632	SNX32	254122	11	65601385	TSS200	Promoter_Associated	3	55	-1.556	0.120075	0.959	1	-1.308	0.191	--	4	-0.681	0.496	1.213	4	-0.98	0.327	1.3	FALSE	FALSE	---	0
cg25651497	PCNX	22990	14	71374332	5'UTR;5'UTR;1stExon;1stExon	Promoter_Associated	1	17	2.029	0.0427868	0.676	5	1.575	0.116	0.965	2	0.577	0.564	--	1	-0.132	0.895	--	FALSE	FALSE	---	0
cg26448681	PPP1R3C	5507	10	93393048	TSS200	Unclassified	2	30	-1.036	0.300555	1.081	0	NA	NA	--	0	NA	NA	--	2	0.266	0.79	--	FALSE	FALSE	---	0
cg12736128	ZNF800	168850	7	127032263	5'UTR;1stExon	0	0	23	-0.36	0.718706	1.03	1	-0.683	0.495	--	1	0.349	0.727	--	2	-0.996	0.32	--	FALSE	FALSE	---	0
cg11666924	STXBP3	6814	1	109289079	TSS1500	Promoter_Associated	0	26	-0.098	0.921826	1.007	1	-0.52	0.603	--	0	NA	NA	--	2	-0.102	0.919	--	FALSE	FALSE	---	0
cg14834760	RNF19B	127544	1	33429891	1stExon;1stExon	Promoter_Associated	0	43	0.423	0.672167	1.037	2	0.905	0.366	--	6	-0.083	0.934	1.019	3	-0.624	0.533	1.205	FALSE	FALSE	---	0
cg16748008	HOXA3	3200	7	27155002	5'UTR;TSS1500;5'UTR	0	4	24	0.039	0.968634	1.003	1	0.293	0.769	--	5	-0.513	0.608	1.15	0	NA	NA	--	FALSE	FALSE	---	0
cg24800035	ADGRB2	576	1	32230127	TSS1500;TSS1500	0	0	56	-0.374	0.70855	1.031	1	0.687	0.492	--	2	-0.339	0.735	--	2	-0.084	0.933	--	FALSE	FALSE	---	0
cg04607132	RBM24	221662	6	17282098	TSS1500;TSS200;Body	0	1	26	0.647	0.518003	1.064	2	2.229	0.026	--	4	-1.132	0.258	1.273	2	0.418	0.676	--	FALSE	FALSE	---	0
cg03860020	RASGRP2	10235	11	64510466	5'UTR;5'UTR;5'UTR	Promoter_Associated	0	51	-0.737	0.46142	1.073	1	-1.051	0.294	--	6	0.56	0.575	1.167	2	-0.237	0.813	--	FALSE	FALSE	---	0
cg12540731	KCNB2	9312	8	73449506	TSS200	Unclassified_Cell_type_specific	5	53	1.838	0.066365	0.799	33	1.43	0.153	1.039	3	2.079	0.038	0.642	0	NA	NA	--	FALSE	FALSE	---	0
cg22711274	HNRNPH3	3189	10	70091418	TSS1500;5'UTR;5'UTR;TSS1500	0	0	21	-0.533	0.593827	1.049	0	NA	NA	--	0	NA	NA	--	0	NA	NA	--	FALSE	FALSE	---	0
cg06534023	SYNJ1	8867	21	34100462	TSS200;TSS200;Body;TSS1500;TSS1500;Body	Promoter_Associated	0	24	-0.726	0.468172	1.072	1	0.261	0.794	--	1	-0.828	0.408	--	0	NA	NA	--	FALSE	FALSE	---	0
cg03301582	PON3	5446	7	95026095	TSS1500	0	7	25	1.688	0.0917045	0.886	1	1.447	0.148	--	3	2.767	0.006	0.184	2	0.937	0.349	--	FALSE	FALSE	---	0
cg04329069	AP1B1	162	22	29784237	5'UTR;5'UTR;5'UTR	Promoter_Associated	0	105	0.661	0.509071	1.065	1	-0.271	0.786	--	1	-0.364	0.716	--	4	1.176	0.24	1.297	FALSE	FALSE	---	0
cg23091824	SLC12A7	10723	5	1112355	TSS200	0	0	64	NA	NA	--	3	NA	NA	--	8	NA	NA	--	8	NA	NA	--	FALSE	FALSE	---	0
cg11599893	C9orf78	51759	9	132597526	1stExon;TSS200;TSS200;TSS200;5'UTR	Promoter_Associated	0	42	-0.207	0.83586	1.015	0	NA	NA	--	2	-0.087	0.931	--	3	-0.32	0.749	1.09	FALSE	FALSE	---	0
cg16905586	GMPPB	29925	3	49761211	1stExon;5'UTR;1stExon;5'UTR	Promoter_Associated	0	33	-1.149	0.25089	1.074	0	NA	NA	--	0	NA	NA	--	0	NA	NA	--	FALSE	FALSE	---	0
cg13160221	HR	55806	8	21988809	TSS1500;TSS1500	Unclassified_Cell_type_specific	0	20	-0.638	0.523826	1.063	0	NA	NA	--	0	NA	NA	--	3	-0.016	0.987	1.004	FALSE	FALSE	---	0
cg15366525	RAD23B	5887	9	110045559	TSS1500;5'UTR;1stExon;TSS1500	Promoter_Associated	2	17	0.036	0.971352	1.002	0	NA	NA	--	4	0.492	0.623	1.143	2	-1.187	0.235	--	FALSE	FALSE	---	0
cg20405174	PACSIN1	29993	6	34433713	TSS200	Unclassified_Cell_type_specific	0	29	-1.326	0.185079	1.042	1	-0.293	0.769	--	3	-0.605	0.546	1.184	2	-0.437	0.662	--	FALSE	FALSE	---	0
cg04385631	SFRS2IP	9169	12	46385625	TSS1500	Promoter_Associated	0	44	-1.064	0.287818	1.078	5	-0.51	0.61	1.089	2	-0.31	0.756	--	1	-0.377	0.706	--	FALSE	FALSE	---	0
cg16600927	CAMSAP1L1	23271	1	200708027	TSS1500	Promoter_Associated	0	29	NA	NA	--	1	NA	NA	--	4	NA	NA	--	5	NA	NA	--	FALSE	FALSE	---	0
cg25539011	CCRN4L	25819	4	139936823	TSS200	Promoter_Associated	0	16	0.324	0.745728	1.026	0	NA	NA	--	0	NA	NA	--	0	NA	NA	--	FALSE	FALSE	---	-1
cg16665598	LPHN1	22859	19	14316192	5'UTR;5'UTR	0	0	48	NA	NA	--	1	NA	NA	--	5	NA	NA	--	2	NA	NA	--	FALSE	FALSE	---	0
cg24634420	PDGFC	56034	4	157892748	TSS1500	Unclassified	1	15	-0.814	0.415803	1.08	1	NA	NA	--	1	-0.314	0.754	--	0	NA	NA	--	FALSE	FALSE	---	0
cg18378490	ACACA	31	17	35767047	TSS200;TSS1500;TSS200;5'UTR;TSS1500	Promoter_Associated	1	35	1.151	0.250208	1.074	7	4.478	0	0.001	2	-0.497	0.62	--	2	-0.306	0.76	--	TRUE	TRUE	1851	0
cg25192419	DOCK5	80005	8	25042348	1stExon;5'UTR	0	0	22	-0.731	0.464748	1.073	8	-0.303	0.762	1.045	4	-0.485	0.628	1.141	3	0.67	0.503	1.224	FALSE	FALSE	---	0
cg22481535	FAM105A	54491	5	14581529	TSS1500	Promoter_Associated	0	31	2.584	0.0099283	0.31	1	0.27	0.787	--	3	2.896	0.004	0.134	3	3.002	0.003	0.104	FALSE	FALSE	---	1
cg17250863	GGT7	2686	20	33451272	Body	0	1	49	-1.135	0.256709	1.074	2	0.913	0.362	--	3	-0.587	0.558	1.176	8	-1.412	0.158	1.212	FALSE	FALSE	---	0
cg10647644	HSD17B4	3295	5	118788352	Body	Promoter_Associated	0	22	-0.714	0.475397	1.071	2	-0.1	0.921	--	3	-0.34	0.734	1.092	1	-0.559	0.576	--	FALSE	FALSE	---	0
cg18497504	DSCR3	10311	21	38639897	TSS200	Promoter_Associated	0	31	-0.254	0.799849	1.019	0	NA	NA	--	4	0.129	0.897	1.031	2	-0.388	0.698	--	FALSE	FALSE	---	0
cg05902063	CDK17	5128	12	96794315	TSS200;TSS200	Promoter_Associated	0	21	0.568	0.570249	1.054	1	-0.524	0.6	--	2	0.51	0.61	--	0	NA	NA	--	FALSE	FALSE	---	0
cg14881987	RPP25L	138716	9	34612196	TSS200;TSS200	Promoter_Associated	0	40	0.117	0.907089	1.009	0	NA	NA	--	1	-0.444	0.657	--	3	-0.023	0.982	1.006	FALSE	FALSE	---	0
cg20659169	HAUS5	23354	19	36103557	TSS200	Promoter_Associated	0	38	-0.298	0.765619	1.022	0	NA	NA	--	3	0.143	0.886	1.036	1	0.497	0.619	--	FALSE	FALSE	---	0
cg17236169	NRXN2	9379	11	64480683	Body;Body	0	14	50	-1.335	0.18223	1.04	3	0.898	0.369	1.145	5	-0.614	0.539	1.187	2	-1.317	0.188	--	FALSE	FALSE	---	0
cg04031507	DLGAP3	58512	1	35334359	Body	0	1	20	-0.528	0.597671	1.048	1	0.884	0.377	--	1	-1.352	0.177	--	2	0.895	0.371	--	FALSE	FALSE	---	0
cg10249430	AMOTL2	51421	3	134093539	TSS200;TSS200;Body	Unclassified_Cell_type_specific	0	29	-1.942	0.0523889	0.735	0	NA	NA	--	2	-1.096	0.273	--	2	-0.38	0.704	--	FALSE	FALSE	---	0
cg17162132	C11orf83	790955	11	62439285	1stExon;TSS200	Promoter_Associated	2	51	2.146	0.0321607	0.588	0	NA	NA	--	4	0.86	0.39	1.263	2	-0.545	0.586	--	FALSE	FALSE	---	0
cg19216490	SELO	83642	22	50639218	TSS200	Promoter_Associated	0	21	-1.274	0.202818	1.054	1	-0.713	0.476	--	3	-0.41	0.682	1.116	5	-0.83	0.407	1.269	FALSE	FALSE	---	0
cg05001908	IMPDH1	3614	7	128045859	Body;Body;Body;1stExon;Body;1stExon;1stExon	0	0	30	NA	NA	--	0	NA	NA	--	2	NA	NA	--	2	NA	NA	--	FALSE	FALSE	---	0
cg18349056	KAT2B	8850	3	20082285	Body	Promoter_Associated	0	11	-1.795	0.0729253	0.824	3	-1.432	0.152	1.038	2	-0.406	0.685	--	1	-0.256	0.798	--	FALSE	FALSE	---	0
cg03865257	LAMA3	3909	18	21269410	TSS200;TSS200	Unclassified_Cell_type_specific	0	54	0.054	0.956889	1.004	8	0.462	0.644	1.08	4	-0.68	0.497	1.212	0	NA	NA	--	FALSE	FALSE	---	0
cg04226364	MYST2	11143	17	47865990	TSS200	Unclassified	1	40	1.202	0.229552	1.067	1	0.65	0.516	--	2	-0.265	0.791	--	2	-0.362	0.718	--	FALSE	FALSE	---	0
cg25942111	GLIPR2	152007	9	36136796	5'UTR;5'UTR;1stExon;1stExon;Body;Body;Body;Body;Body;Body;Body;Body;Body	Promoter_Associated	1	44	0.315	0.753125	1.024	4	-0.271	0.786	1.041	3	0.387	0.699	1.109	5	0.253	0.801	1.068	FALSE	FALSE	---	0
cg16805150	GRID2IP	392862	7	6570684	Body	Unclassified	3	26	2.548	0.0109871	0.331	2	-0.836	0.403	--	3	2.148	0.032	0.584	0	NA	NA	--	FALSE	FALSE	---	0
cg12111170	ATXN7	6314	3	63897780	5'UTR;5'UTR	Promoter_Associated	0	20	-0.839	0.401921	1.082	3	-0.751	0.453	1.138	0	NA	NA	--	1	-0.556	0.579	--	FALSE	FALSE	---	0
cg26286805	PYGL	5836	14	51411267	TSS200;TSS200	Unclassified_Cell_type_specific	0	31	-0.906	0.365347	1.086	1	-0.667	0.505	--	1	-0.733	0.464	--	2	-0.129	0.898	--	FALSE	FALSE	---	0
cg00820664	WDR33	55339	2	128568918	TSS200;TSS200;TSS200	Promoter_Associated	0	17	-0.586	0.558282	1.055	0	NA	NA	--	0	NA	NA	--	0	NA	NA	--	FALSE	FALSE	---	0
cg27339505	DIAPH1	1729	5	140998609	1stExon;1stExon;5'UTR;5'UTR	Promoter_Associated	0	22	-0.483	0.629005	1.043	0	NA	NA	--	3	-0.914	0.361	1.27	2	0.167	0.867	--	FALSE	FALSE	---	0
cg03340855	TEN1	100134934	17	73975673	5'UTR;TSS200;TSS200;TSS200;Body	Promoter_Associated	0	45	0.001	0.999034	1	1	-0.325	0.745	--	2	-0.683	0.494	--	5	1.093	0.275	1.307	FALSE	FALSE	---	0
cg21825840	KLC2	64837	11	66025173	5'UTR;1stExon;5'UTR;1stExon;1stExon;5'UTR;5'UTR	Promoter_Associated	0	58	-0.629	0.529733	1.061	2	-0.291	0.771	--	9	-0.05	0.96	1.01	4	-0.791	0.429	1.257	FALSE	FALSE	---	0
cg04361435	NCK2	8440	2	106362025	5'UTR;5'UTR	Promoter_Associated	1	30	1.264	0.206704	1.057	3	-0.41	0.682	1.066	1	-0.896	0.37	--	2	-0.83	0.407	--	FALSE	FALSE	---	0
cg02063925	CAND1	55832	12	67663092	1stExon;5'UTR	Promoter_Associated	0	51	-1.368	0.17159	1.03	6	-0.85	0.395	1.142	7	-0.294	0.769	1.079	6	-1.036	0.3	1.305	FALSE	FALSE	---	0
cg15046735	ALKBH1	8846	14	78174352	1stExon;TSS200;5'UTR	Promoter_Associated	0	19	-1.008	0.313762	1.085	0	NA	NA	--	1	-0.671	0.502	--	5	-0.603	0.546	1.2	FALSE	FALSE	---	0
cg18113259	CRLS1	54675	20	5986702	TSS200;TSS1500	Promoter_Associated	0	26	-0.439	0.660821	1.038	0	NA	NA	--	2	-0.565	0.572	--	2	-0.358	0.72	--	FALSE	FALSE	---	0
cg20219159	FBXO5	26271	6	153304813	TSS200;TSS1500	Promoter_Associated	1	27	-0.025	0.979879	1.002	0	NA	NA	--	5	-0.29	0.772	1.078	2	-0.246	0.806	--	FALSE	FALSE	---	0
cg02838448	CRAMP1L	57585	16	1664843	1stExon	0	0	53	NA	NA	--	3	NA	NA	--	2	NA	NA	--	4	NA	NA	--	FALSE	FALSE	---	0
cg06283673	CORO6	84940	17	27945244	Body	Promoter_Associated	4	49	0.206	0.836783	1.015	1	0.994	0.321	--	5	0.316	0.752	1.085	7	-0.444	0.657	1.136	FALSE	FALSE	---	0
cg25664317	IGF2BP3	10643	7	23509289	Body	0	2	25	-1.569	0.116918	0.951	1	-0.562	0.574	--	0	NA	NA	--	5	-1.416	0.157	1.208	FALSE	FALSE	---	0
cg11409796	PRDX6	9588	1	173446294	TSS200	Promoter_Associated	0	19	-1.925	0.0545676	0.748	0	NA	NA	--	2	-2.11	0.035	--	0	NA	NA	--	FALSE	FALSE	---	0
cg27042081	ATL3	25923	11	63439207	TSS200	Promoter_Associated	2	46	0.743	0.457424	1.074	0	NA	NA	--	3	0.727	0.467	1.231	4	1.503	0.133	1.162	FALSE	FALSE	---	0
cg25137030	C15orf48	84419	15	45722589	TSS200;TSS200	Unclassified	1	16	-1.551	0.121184	0.962	0	NA	NA	--	3	-1.862	0.063	0.841	0	NA	NA	--	FALSE	FALSE	---	0
cg03744954	CCDC126	90693	7	23637556	5'UTR	Promoter_Associated	0	26	0.097	0.922798	1.007	1	NA	NA	--	1	0.092	0.927	--	3	0.104	0.917	1.022	FALSE	FALSE	---	0
cg18548043	SCYL2	55681	12	100660829	TSS1500;1stExon	Promoter_Associated	0	22	-0.864	0.387547	1.083	0	NA	NA	--	0	NA	NA	--	0	NA	NA	--	FALSE	FALSE	---	0
cg19704039	GNPDA1	10007	5	141392512	5'UTR	Promoter_Associated	0	27	0.396	0.692335	1.034	2	0.566	0.571	--	4	0.54	0.59	1.158	4	-0.479	0.632	1.153	FALSE	FALSE	---	0
cg06713521	SSR1	6745	6	7313605	TSS200	Promoter_Associated	1	20	-0.635	0.525518	1.062	1	-0.2	0.841	--	0	NA	NA	--	0	NA	NA	--	FALSE	FALSE	---	0
cg10491262	EEF1A2	1917	20	62127656	Body	Unclassified	5	84	0.526	0.599108	1.048	1	-0.971	0.332	--	3	0.742	0.458	1.233	14	-0.527	0.599	1.172	FALSE	FALSE	---	0
cg03863700	BBS9	27241	7	33169149	TSS200;TSS200;TSS200;TSS200	Promoter_Associated	0	27	-0.408	0.683661	1.036	5	0.206	0.837	1.031	2	0.713	0.476	--	3	-0.649	0.516	1.218	FALSE	FALSE	---	0
cg16439198	CYP1B1	1545	2	38302674	5'UTR	Unclassified_Cell_type_specific	9	19	0.482	0.629629	1.043	0	NA	NA	--	0	NA	NA	--	1	0.009	0.993	--	FALSE	FALSE	---	0
cg25985646	LPGAT1	9926	1	212004185	TSS200	Promoter_Associated	0	26	NA	NA	--	0	NA	NA	--	1	NA	NA	--	1	NA	NA	--	FALSE	FALSE	---	0
cg08260052	MEFV	4210	16	3304449	Body	0	1	31	0.4	0.688932	1.035	0	NA	NA	--	1	0.493	0.622	--	2	0.533	0.594	--	FALSE	FALSE	---	0
cg02615000	MAPK8IP1	9479	11	45907154	TSS200	Unclassified	1	24	0.294	0.768684	1.022	0	NA	NA	--	3	-0.093	0.926	1.022	1	-0.055	0.956	--	FALSE	FALSE	---	0
cg10144604	GNAS	2778	20	57465599	3'UTR;TSS1500;TSS1500;Body;TSS1500;3'UTR;TSS1500;Body	0	0	29	-0.869	0.384891	1.084	1	1.564	0.118	--	1	-0.398	0.69	--	1	-0.642	0.521	--	FALSE	FALSE	---	0
cg03333052	ASB13	79754	10	5683763	Body;Body	0	0	27	-1.295	0.195539	1.047	0	NA	NA	--	2	-0.555	0.579	--	2	0.174	0.862	--	FALSE	FALSE	---	0
cg00372297	FAM222B	55731	17	27139635	TSS200;5'UTR;5'UTR;5'UTR;5'UTR;5'UTR;5'UTR;5'UTR;5'UTR;5'UTR;5'UTR;5'UTR	Promoter_Associated	1	46	-0.837	0.403085	1.082	5	-0.56	0.576	1.101	0	NA	NA	--	4	-0.831	0.406	1.27	FALSE	FALSE	---	0
cg20002504	ANKMY1	51281	2	241497554	TSS200;TSS200	Promoter_Associated	2	29	0.564	0.572609	1.054	1	NA	NA	--	1	0.215	0.83	--	4	1.407	0.16	1.215	FALSE	FALSE	---	0
cg08938306	C12orf65	91574	12	123717926	TSS1500;TSS200;TSS200;TSS200;1stExon;5'UTR	Promoter_Associated	1	29	3.438	0.00061196	0.044	1	6.129	0	--	1	-0.477	0.633	--	1	-0.379	0.704	--	TRUE	TRUE	971	0
cg06956240	SLC9B2	133308	4	103997518	1stExon;1stExon;5'UTR;5'UTR;5'UTR	Promoter_Associated	2	16	-0.976	0.329362	1.084	2	-0.624	0.533	--	2	-0.618	0.536	--	2	0.942	0.346	--	FALSE	FALSE	---	0
cg24864402	TFAP2C	7022	20	55204278	TSS200	0	1	43	-0.979	0.328069	1.084	1	-0.582	0.561	--	1	-0.856	0.392	--	2	-0.809	0.419	--	FALSE	FALSE	---	0
cg11363972	KCNQ1	3784	11	2465249	TSS1500	0	3	18	-0.512	0.608658	1.046	1	-0.508	0.611	--	1	-0.395	0.693	--	0	NA	NA	--	FALSE	FALSE	---	0
cg16443455	TTC18	118491	10	75118628	TSS200	Promoter_Associated	1	29	1.685	0.0922997	0.887	0	NA	NA	--	2	0.015	0.988	--	0	NA	NA	--	FALSE	FALSE	---	0
cg02296583	C1orf96	126731	1	229478159	Body	0	1	21	-0.442	0.658259	1.038	0	NA	NA	--	2	-0.709	0.478	--	1	-0.96	0.337	--	FALSE	FALSE	---	0
cg14825413	GLI4	2738	8	144358566	Body	Promoter_Associated	11	73	-0.505	0.613969	1.045	0	NA	NA	--	5	-0.255	0.799	1.068	8	-0.046	0.963	1.011	FALSE	FALSE	---	0
cg11978873	H3F3A	3020	1	226251224	5'UTR;Body	Promoter_Associated	0	0	NA	NA	--	0	NA	NA	--	0	NA	NA	--	0	NA	NA	--	FALSE	FALSE	---	0
cg02984063	PACRG	135138	6	163148985	5'UTR;5'UTR;TSS200;TSS200;TSS200;TSS200	Promoter_Associated	0	30	-0.715	0.474816	1.071	6	-1.2	0.231	1.116	1	-0.025	0.98	--	0	NA	NA	--	FALSE	FALSE	---	0
cg08340521	KHSRP	8570	19	6424783	1stExon;5'UTR	Promoter_Associated	0	44	-0.237	0.812941	1.018	1	-0.162	0.871	--	1	1.212	0.226	--	2	-0.165	0.869	--	FALSE	FALSE	---	0
cg01470088	PHYHIPL	84457	10	60936365	TSS1500;TSS200;5'UTR;1stExon	0	3	13	0.528	0.597288	1.048	0	NA	NA	--	2	1.389	0.165	--	0	NA	NA	--	FALSE	FALSE	---	0
cg01287600	CCT4	10575	2	62115937	TSS200	Unclassified	0	20	-0.311	0.755552	1.024	0	NA	NA	--	0	NA	NA	--	2	0.487	0.626	--	FALSE	FALSE	---	0
cg19158176	SSU72	29101	1	1510364	TSS200	Promoter_Associated	0	43	-0.288	0.773339	1.021	1	NA	NA	--	5	0.331	0.741	1.09	2	0.361	0.718	--	FALSE	FALSE	---	0
cg09799432	SH3GLB1	51100	1	87170127	TSS200	Promoter_Associated	0	9	-1.155	0.248557	1.074	0	NA	NA	--	1	-1.195	0.232	--	1	-1.195	0.232	--	FALSE	FALSE	---	0
cg10978402	IQGAP1	8826	15	90931990	Body	Promoter_Associated	0	34	-0.47	0.638153	1.041	3	-0.499	0.618	1.085	4	-0.392	0.695	1.11	5	0.004	0.997	1.001	FALSE	FALSE	---	0
cg14280533	PAPLN	89932	14	73706527	Body	0	4	23	0.248	0.803813	1.019	3	-1.005	0.315	1.145	3	1.616	0.106	1.057	2	2.147	0.032	--	FALSE	FALSE	---	0
cg20646950	PALM	5064	19	708709	TSS1500;TSS1500	Unclassified_Cell_type_specific	4	52	0.297	0.766445	1.022	2	0.451	0.652	--	3	-1.056	0.291	1.286	4	-0.476	0.634	1.151	FALSE	FALSE	---	0
cg16788803	CACNA2D3	55799	3	54156332	TSS1500	0	0	17	-1.299	0.194279	1.047	6	-2.001	0.046	0.654	2	-0.604	0.546	--	1	-0.044	0.965	--	FALSE	FALSE	---	0
cg10037448	C14orf166	51637	14	52456350	1stExon;5'UTR	Promoter_Associated	0	23	NA	NA	--	0	NA	NA	--	0	NA	NA	--	1	NA	NA	--	FALSE	FALSE	---	0
cg01970114	CUL7	9820	6	43021567	5'UTR;1stExon;1stExon	Promoter_Associated	0	54	-0.884	0.377112	1.083	0	NA	NA	--	5	0.086	0.932	1.019	3	-0.409	0.683	1.121	FALSE	FALSE	---	0
cg24083324	PROX1	5629	1	214162604	5'UTR	0	3	27	-0.215	0.829471	1.016	1	1.128	0.26	--	2	0.189	0.85	--	0	NA	NA	--	FALSE	FALSE	---	0
cg01279403	CYC1	1537	8	145149867	TSS200	Promoter_Associated	0	78	-0.152	0.879614	1.011	0	NA	NA	--	30	-0.058	0.954	1.012	4	-0.586	0.558	1.191	FALSE	FALSE	---	0
cg24173182	HIC1	3090	17	1961286	Body;Body	0	7	41	-2.02	0.0436827	0.681	1	-1.405	0.16	--	4	-1.783	0.075	0.914	3	-0.664	0.507	1.224	FALSE	FALSE	---	0
cg11462099	ATP11A	23250	13	113540512	3'UTR;3'UTR	0	5	26	-1.272	0.203725	1.055	7	-0.607	0.544	1.116	3	-0.734	0.463	1.231	5	-0.93	0.352	1.289	FALSE	FALSE	---	0
cg27100990	CACNA2D1	781	7	82073012	5'UTR;1stExon	0	2	23	0.595	0.551703	1.057	8	0.837	0.403	1.143	0	NA	NA	--	5	1.493	0.136	1.169	FALSE	FALSE	---	0
cg04072301	CBFA2T3	863	16	88975960	5'UTR;Body	0	0	48	NA	NA	--	4	NA	NA	--	4	NA	NA	--	6	NA	NA	--	FALSE	FALSE	---	0
cg10232580	MTUS1	57509	8	17659320	TSS1500;TSS1500	Unclassified_Cell_type_specific	0	21	-0.095	0.924357	1.007	3	0.924	0.356	1.146	1	-0.261	0.794	--	2	0.743	0.458	--	FALSE	FALSE	---	0
cg07963725	RWDD2A	112611	6	83902939	TSS200;TSS200	Promoter_Associated	0	30	-0.474	0.635794	1.042	0	NA	NA	--	1	-0.841	0.401	--	2	-0.443	0.658	--	FALSE	FALSE	---	0
cg05250673	IPMK	253430	10	60027547	1stExon;TSS1500;5'UTR	0	0	16	0.091	0.927758	1.006	0	NA	NA	--	1	0.163	0.87	--	0	NA	NA	--	FALSE	FALSE	---	0
cg19423197	ATP6V1A	523	3	113465120	TSS1500;TSS200	Promoter_Associated	0	26	-0.748	0.454855	1.074	2	-0.572	0.567	--	1	-0.207	0.836	--	0	NA	NA	--	FALSE	FALSE	---	0
cg19795482	ZNF239	8187	10	44070149	TSS200;TSS200;TSS200	NonGene_Associated	0	21	-0.372	0.709824	1.031	0	NA	NA	--	1	-0.937	0.349	--	2	0.003	0.997	--	FALSE	FALSE	---	0
cg11575220	MRPL16	54948	11	59578239	1stExon;5'UTR	Promoter_Associated	0	30	-0.079	0.937177	1.005	0	NA	NA	--	0	NA	NA	--	1	0.105	0.917	--	FALSE	FALSE	---	0
cg13211763	MAP7	9053	6	136872097	TSS200;TSS200;TSS200	Unclassified	0	17	-1.624	0.104677	0.923	5	-1.039	0.299	1.142	0	NA	NA	--	2	1.18	0.238	--	FALSE	FALSE	---	0
cg06491725	SAE1	10055	19	47634041	TSS200;TSS200;TSS200;TSS200	Unclassified	1	37	-1.023	0.306506	1.083	2	-0.938	0.349	--	2	-0.623	0.534	--	4	0.68	0.496	1.229	FALSE	FALSE	---	0
cg01445163	ARL4D	379	17	41477300	Body	0	7	34	-0.978	0.328396	1.084	0	NA	NA	--	4	-0.542	0.588	1.159	8	-1.332	0.183	1.255	FALSE	FALSE	---	0
cg04048675	SETX	23064	9	135230318	5'UTR;1stExon	Promoter_Associated	0	32	-0.516	0.605998	1.046	3	-0.137	0.891	1.018	2	-0.275	0.783	--	1	-0.712	0.477	--	FALSE	FALSE	---	0
cg16290904	PXMP3	5828	8	77912348	1stExon;5'UTR;1stExon;5'UTR	Promoter_Associated	1	35	3.475	0.000535304	0.041	0	NA	NA	--	4	4.217	0	0.002	2	-0.473	0.636	--	TRUE	TRUE	412	0
cg16218377	CAPRIN1	4076	11	34073324	1stExon;1stExon;5'UTR;5'UTR	Promoter_Associated	0	24	-0.216	0.828652	1.016	0	NA	NA	--	1	-0.021	0.983	--	2	0.179	0.858	--	FALSE	FALSE	---	0
cg20088535	PLK4	10733	4	128802013	TSS200	Promoter_Associated	0	10	0.351	0.725398	1.029	0	NA	NA	--	0	NA	NA	--	0	NA	NA	--	FALSE	FALSE	---	0
cg14850625	EXT1	2131	8	119124114	TSS200	Promoter_Associated	0	43	-1.008	0.313647	1.085	10	-0.964	0.335	1.15	6	-0.603	0.547	1.183	6	-0.286	0.775	1.08	FALSE	FALSE	---	0
cg13562911	ELOVL2	54898	6	11044106	Body	Unclassified_Cell_type_specific	2	28	0.25	0.802575	1.019	1	0.963	0.336	--	3	-0.81	0.418	1.255	1	3.047	0.002	--	FALSE	FALSE	---	0
cg02181963	CARS2	79587	13	111358803	TSS1500	Promoter_Associated	0	21	0.694	0.48777	1.069	2	0.492	0.623	--	1	0.504	0.614	--	3	0.783	0.434	1.255	FALSE	FALSE	---	0
cg06575763	NANP	140838	20	25604643	1stExon;5'UTR	Promoter_Associated	1	37	1.683	0.0926972	0.888	0	NA	NA	--	1	3.389	0.001	--	4	-0.53	0.596	1.173	FALSE	FALSE	---	0
cg20766702	C5orf30	90355	5	102594493	5'UTR;1stExon	Promoter_Associated	0	24	0.115	0.908385	1.009	1	NA	NA	--	2	0.406	0.685	--	0	NA	NA	--	FALSE	FALSE	---	0
cg04346261	SOS1	6654	2	39347577	5'UTR;1stExon	Unclassified_Cell_type_specific	1	21	2.683	0.00742073	0.258	2	0.21	0.833	--	1	0.028	0.978	--	2	-0.291	0.771	--	FALSE	FALSE	---	0
cg18400088	WBP4	11193	13	41634674	TSS1500	Promoter_Associated	0	20	-0.218	0.827382	1.016	0	NA	NA	--	1	-0.093	0.926	--	2	0.877	0.381	--	FALSE	FALSE	---	0
cg23091984	TSHZ3	57616	19	31839664	Body	0	1	41	-2.187	0.0289745	0.559	6	-2.029	0.043	0.634	2	-0.24	0.811	--	6	-2.069	0.039	0.655	FALSE	FALSE	---	0
cg13462967	FCGBP	8857	19	40396032	Body	0	0	56	NA	NA	--	1	NA	NA	--	6	NA	NA	--	6	NA	NA	--	FALSE	FALSE	---	0
cg21656672	MAD1L1	8379	7	2272667	TSS200;TSS200;TSS200	Promoter_Associated	1	48	0.281	0.779129	1.021	20	2.235	0.026	0.487	3	-0.578	0.564	1.174	6	-0.157	0.876	1.037	FALSE	FALSE	---	0
cg07382149	ENSA	2029	1	150601807	Body;TSS200;Body;TSS200;Body;TSS200;Body;Body	Promoter_Associated	0	29	-0.6	0.548785	1.057	2	0.219	0.826	--	2	0.1	0.921	--	3	-0.187	0.852	1.046	FALSE	FALSE	---	0
cg03884587	FAM5B	57795	1	177150934	5'UTR	Unclassified_Cell_type_specific	1	15	0.129	0.897042	1.01	0	NA	NA	--	1	0.325	0.745	--	0	NA	NA	--	FALSE	FALSE	---	0
cg02755561	MAEA	10296	4	1283667	TSS200;TSS200	NonGene_Associated	0	58	-0.005	0.995852	1.001	0	NA	NA	--	2	0.886	0.376	--	0	NA	NA	--	FALSE	FALSE	---	0
cg17649531	NCL	4691	2	232329443	TSS1500	Promoter_Associated	0	21	-0.103	0.917909	1.008	0	NA	NA	--	3	-0.247	0.805	1.066	1	0.325	0.745	--	FALSE	FALSE	---	0
cg09604333	GNAS	2778	20	57465125	3'UTR;TSS1500;Body;TSS1500;3'UTR;TSS1500;Body	0	1	29	0.197	0.843722	1.015	1	0.301	0.763	--	1	0.454	0.65	--	1	-0.362	0.717	--	FALSE	FALSE	---	0
cg11814875	GNG7	2788	19	2611237	5'UTR	Unclassified	0	33	-0.966	0.334288	1.084	1	-0.334	0.739	--	3	NA	NA	--	1	NA	NA	--	FALSE	FALSE	---	0
cg11553068	BRF1	2972	14	105767198	1stExon;1stExon;1stExon;5'UTR;5'UTR;5'UTR;1stExon;5'UTR;5'UTR;5'UTR	Promoter_Associated	1	34	-0.422	0.672824	1.037	5	-0.8	0.424	1.142	2	-0.22	0.826	--	4	0.4	0.69	1.118	FALSE	FALSE	---	0
cg03236992	WWOX	51741	16	78133292	TSS1500;TSS1500;TSS1500	Promoter_Associated	0	46	-0.687	0.492326	1.068	40	-1.146	0.252	1.13	3	-0.497	0.619	1.146	3	-0.738	0.461	1.245	FALSE	FALSE	---	0
cg15746449	RGMB	285704	5	98104885	TSS200	Unclassified	0	28	0.167	0.867704	1.013	0	NA	NA	--	2	0.228	0.82	--	2	0.053	0.958	--	FALSE	FALSE	---	0
cg02490994	ZZZ3	26009	1	78148370	TSS200	Promoter_Associated	1	18	2.524	0.0117535	0.345	2	0.251	0.802	--	1	-0.505	0.614	--	1	12.75	0	--	FALSE	FALSE	---	0
cg02452966	RYR1	6261	19	39056216	Body;Body	Unclassified_Cell_type_specific	11	59	1.365	0.17247	1.031	5	0.814	0.416	1.143	1	-1.529	0.127	--	6	1.108	0.268	1.309	FALSE	FALSE	---	0
cg11944815	DHX37	57647	12	125473709	TSS200	Promoter_Associated	0	24	-1.356	0.175572	1.034	1	-1.88	0.06	--	2	-1.116	0.265	--	1	0.898	0.369	--	FALSE	FALSE	---	0
cg22216015	WNT7B	7477	22	46372098	Body	0	1	41	0.263	0.792365	1.019	2	0.935	0.35	--	3	0.301	0.763	1.081	1	-0.669	0.504	--	FALSE	FALSE	---	0
cg11250773	PNPLA5	150379	22	44288021	TSS200	0	3	36	-1.736	0.0829378	0.86	0	NA	NA	--	2	-1.182	0.238	--	2	-0.802	0.423	--	FALSE	FALSE	---	0
cg03124640	CHTF18	63922	16	838179	TSS1500;5'UTR	Promoter_Associated	1	55	0.434	0.664538	1.037	1	0.612	0.541	--	5	-0.203	0.839	1.053	13	-0.126	0.899	1.028	FALSE	FALSE	---	0
cg00337053	DAG1	1605	3	49507545	TSS200;TSS200	Promoter_Associated	0	33	-0.211	0.832805	1.016	2	-0.218	0.828	--	5	-0.295	0.768	1.079	2	-0.218	0.828	--	FALSE	FALSE	---	0
cg26562717	NPAS2	4862	2	101436425	TSS200	0	0	22	-0.852	0.394606	1.082	3	-0.022	0.983	1.004	1	-0.851	0.395	--	1	0.205	0.838	--	FALSE	FALSE	---	0
cg27316970	LGI4	163175	19	35615638	3'UTR	Unclassified	1	71	1.196	0.232053	1.068	0	NA	NA	--	3	3.203	0.001	0.06	4	-0.416	0.677	1.126	TRUE	FALSE	---	0
cg07180997	GSX2	170825	4	54966183	TSS200	Unclassified_Cell_type_specific	3	36	3.074	0.00217656	0.114	0	NA	NA	--	3	1.162	0.246	1.272	9	2.301	0.022	0.457	FALSE	FALSE	---	0
cg06974755	RALGDS	5900	9	135996931	Body;TSS1500	Promoter_Associated	1	35	-1.483	0.138451	0.995	1	-0.284	0.776	--	3	-0.884	0.377	1.267	3	-0.467	0.641	1.145	FALSE	FALSE	---	0
cg14397459	USP15	9958	12	62654157	TSS200	Promoter_Associated	0	28	-1.156	0.248111	1.074	5	-0.816	0.415	1.143	7	-0.721	0.471	1.228	7	-0.819	0.413	1.267	FALSE	FALSE	---	0
cg18060685	IFRD2	7866	3	50329850	1stExon	Promoter_Associated	0	19	-0.819	0.412928	1.081	1	-0.309	0.757	--	3	-0.754	0.451	1.238	2	-0.608	0.544	--	FALSE	FALSE	---	0
cg08039702	CYHR1	50626	8	145691623	TSS1500;TSS1500;TSS1500;TSS200	Promoter_Associated	1	69	0.448	0.654551	1.038	1	0.451	0.652	--	3	-0.2	0.841	1.052	1	0.451	0.652	--	FALSE	FALSE	---	0
cg12028991	RAB11B	9230	19	8455122	TSS200	Promoter_Associated	0	30	-0.553	0.580259	1.052	0	NA	NA	--	5	0.272	0.785	1.073	1	-0.641	0.522	--	FALSE	FALSE	---	0
cg18275445	C14orf43	91748	14	74254023	TSS200	Promoter_Associated	0	21	0.105	0.916071	1.008	3	0.758	0.449	1.138	4	0.421	0.674	1.118	0	NA	NA	--	FALSE	FALSE	---	0
cg12055914	PHACTR4	65979	1	28696088	TSS200	Promoter_Associated	0	30	-0.627	0.53094	1.061	1	-0.416	0.678	--	2	-1.09	0.276	--	2	-0.09	0.928	--	FALSE	FALSE	---	0
cg18444519	TXNDC15	79770	5	134210458	Body	Promoter_Associated	0	16	-1.02	0.308063	1.084	1	-1.347	0.178	--	2	-1.347	0.178	--	2	0.077	0.938	--	FALSE	FALSE	---	0
cg08872937	NKIRAS1	28512	3	23958490	5'UTR;TSS200;1stExon	Promoter_Associated	0	12	-0.318	0.750241	1.025	1	-0.245	0.806	--	0	NA	NA	--	1	NA	NA	--	FALSE	FALSE	---	0
cg10884341	HSPE1	3336	2	198365065	1stExon;5'UTR;TSS1500;TSS200	Promoter_Associated	0	10	0.277	0.782047	1.02	0	NA	NA	--	2	0.642	0.521	--	0	NA	NA	--	FALSE	FALSE	---	0
cg19804970	TLE3	7090	15	70388348	TSS1500;Body;Body;Body;Body;Body;Body	0	2	19	1.24	0.215159	1.061	0	NA	NA	--	2	-0.365	0.715	--	1	-0.365	0.715	--	FALSE	FALSE	---	0
cg27555099	LGR6	59352	1	202163186	1stExon	0	0	36	NA	NA	--	2	NA	NA	--	5	NA	NA	--	2	NA	NA	--	FALSE	FALSE	---	0
cg04023740	NRP2	8828	2	206547144	TSS200;TSS200;TSS200;TSS200;TSS200;TSS200	Unclassified_Cell_type_specific	0	23	-1.869	0.061992	0.781	3	-0.145	0.884	1.02	4	-2.923	0.004	0.125	2	-0.282	0.778	--	FALSE	FALSE	---	0
cg21742872	C2CD2	25966	21	43373869	5'UTR;1stExon	Unclassified	0	28	-1.25	0.211637	1.06	2	-0.439	0.661	--	1	0.321	0.749	--	0	NA	NA	--	FALSE	FALSE	---	0
cg02169333	NLRC5	84166	16	57023494	5'UTR;1stExon	Promoter_Associated	0	31	-1.325	0.185531	1.042	0	NA	NA	--	1	-0.128	0.899	--	0	NA	NA	--	FALSE	FALSE	---	0
cg25357155	SLC16A10	117247	6	111408765	TSS200	Promoter_Associated	0	17	0.474	0.635939	1.041	1	-0.148	0.883	--	0	NA	NA	--	1	NA	NA	--	FALSE	FALSE	---	0
cg20671059	EDN3	1908	20	57875735	5'UTR;5'UTR;5'UTR;5'UTR;5'UTR;1stExon;1stExon;1stExon;1stExon;1stExon	0	8	29	-0.898	0.36952	1.086	1	-0.589	0.556	--	2	-0.122	0.903	--	4	-0.718	0.473	1.24	FALSE	FALSE	---	0
cg18108499	INTS12	57117	4	106629741	5'UTR;TSS200;5'UTR	Promoter_Associated	0	16	-0.091	0.927207	1.006	4	0.71	0.478	1.133	1	-0.016	0.987	--	1	0.68	0.497	--	FALSE	FALSE	---	0
cg25670690	ATP5J	522	21	27107428	5'UTR;5'UTR;5'UTR;5'UTR;1stExon;1stExon;5'UTR;5'UTR;1stExon;1stExon;5'UTR	Promoter_Associated	0	32	-0.739	0.460342	1.073	0	NA	NA	--	6	-0.577	0.564	1.173	2	-0.387	0.699	--	FALSE	FALSE	---	0
cg02286376	WNK1	65125	12	862659	5'UTR;5'UTR;5'UTR;5'UTR;1stExon;1stExon;1stExon;1stExon	0	1	48	1.848	0.0648977	0.793	4	0.637	0.524	1.12	5	0.98	0.327	1.283	3	3.247	0.001	0.055	TRUE	FALSE	---	0
cg01156354	TCEB3	6924	1	24070333	Body	Promoter_Associated	0	35	0.015	0.988297	1.001	1	0.347	0.729	--	2	-0.839	0.402	--	3	1.093	0.275	1.307	FALSE	FALSE	---	0
cg10327276	DNAJC11	55735	1	6762116	TSS200	Promoter_Associated	0	32	0.71	0.4779	1.07	3	0.028	0.977	1.006	2	-0.176	0.861	--	4	1.001	0.317	1.302	FALSE	FALSE	---	0
cg24027179	MYH10	4628	17	8534165	TSS200	Promoter_Associated	0	30	-0.387	0.69911	1.033	1	-0.041	0.967	--	1	-0.543	0.587	--	0	NA	NA	--	FALSE	FALSE	---	0
cg07398105	PAX7	5081	1	18958823	Body;Body;Body	Unclassified_Cell_type_specific	3	20	-0.929	0.352967	1.086	0	NA	NA	--	0	NA	NA	--	1	0.508	0.612	--	FALSE	FALSE	---	0
cg23742887	SLC12A6	9990	15	34629998	TSS200;TSS200;5'UTR;TSS1500;TSS1500	Promoter_Associated	0	16	-0.964	0.33532	1.083	2	0.167	0.868	--	3	-0.734	0.463	1.232	1	-0.148	0.882	--	FALSE	FALSE	---	0
cg17491548	ALMS1	7840	2	73612889	1stExon;5'UTR	Promoter_Associated	0	15	0.585	0.558638	1.055	4	-0.467	0.641	1.081	1	-0.578	0.564	--	0	NA	NA	--	FALSE	FALSE	---	0
cg09225691	CPOX	1371	3	98312547	TSS200	Promoter_Associated	1	36	0.991	0.321901	1.085	0	NA	NA	--	1	-0.267	0.789	--	0	NA	NA	--	FALSE	FALSE	---	0
cg13950210	EIF2B3	8891	1	45452319	1stExon;5'UTR;1stExon;5'UTR	Promoter_Associated	1	41	-0.53	0.596297	1.048	9	-0.331	0.741	1.052	2	-0.496	0.62	--	4	-0.393	0.695	1.115	FALSE	FALSE	---	0
cg03243432	NDUFB7	4713	19	14682962	TSS200	Promoter_Associated_Cell_type_specific	0	42	0.122	0.902626	1.009	0	NA	NA	--	5	-0.26	0.795	1.069	5	0.199	0.842	1.05	FALSE	FALSE	---	0
cg09172844	TLE3	7090	15	70389921	1stExon;1stExon;1stExon;1stExon;1stExon;5'UTR;5'UTR;5'UTR;5'UTR;5'UTR;TSS1500	0	0	19	-0.032	0.974307	1.002	0	NA	NA	--	2	-0.351	0.725	--	1	-0.351	0.725	--	FALSE	FALSE	---	0
cg19074533	NANP	140838	20	25604700	TSS200	Promoter_Associated	0	37	0.98	0.327516	1.084	0	NA	NA	--	1	2.248	0.025	--	4	0.058	0.953	1.014	FALSE	FALSE	---	0
cg25398486	SUPT20H	55578	13	37633655	5'UTR;5'UTR;5'UTR;5'UTR;1stExon;TSS200	Promoter_Associated	0	15	-0.445	0.656563	1.038	0	NA	NA	--	1	-0.291	0.771	--	1	-0.337	0.736	--	FALSE	FALSE	---	0
cg08190400	NTN1	9423	17	8924776	TSS200	Unclassified	1	25	3.677	0.00024965	0.023	6	4.449	0	0.001	2	8.41	0	--	1	0.403	0.687	--	TRUE	TRUE	87	0
cg14430979	DUSP6	1848	12	89746612	TSS1500;TSS1500	0	0	13	-0.447	0.655056	1.038	0	NA	NA	--	1	-0.709	0.478	--	0	NA	NA	--	FALSE	FALSE	---	1
cg11869721	METTL9	51108	16	21611122	1stExon;1stExon	Promoter_Associated	0	17	0.373	0.70896	1.031	1	-0.873	0.383	--	6	1.035	0.301	1.292	0	NA	NA	--	FALSE	FALSE	---	0
cg01532600	ITFG3	83986	16	285188	5'UTR	Promoter_Associated	0	44	-0.772	0.440486	1.076	4	-0.933	0.351	1.15	3	-0.186	0.853	1.048	5	0.1	0.921	1.021	FALSE	FALSE	---	0
cg07924703	SORBS3	10174	8	22423020	TSS200;Body	0	0	17	-0.528	0.597392	1.048	0	NA	NA	--	0	NA	NA	--	0	NA	NA	--	FALSE	FALSE	---	0
cg21578555	CD8A	925	2	87018101	1stExon;1stExon;5'UTR;5'UTR;Body;5'UTR	Unclassified_Cell_type_specific	10	42	0.755	0.450411	1.075	0	NA	NA	--	2	0.427	0.67	--	1	NA	NA	--	FALSE	FALSE	---	0
cg02076785	CNGA3	1261	2	98963582	5'UTR;5'UTR	0	3	23	-0.943	0.346143	1.086	0	NA	NA	--	0	NA	NA	--	3	-0.466	0.641	1.146	FALSE	FALSE	---	0
cg16099437	FAM195A	84331	16	691669	TSS200	Promoter_Associated	0	53	-1.522	0.128264	0.976	0	NA	NA	--	3	-0.371	0.71	1.104	4	-0.93	0.353	1.288	FALSE	FALSE	---	0
cg22027897	43169	162333	17	60885856	TSS200	Unclassified_Cell_type_specific	1	31	-0.313	0.754456	1.024	1	NA	NA	--	2	0.01	0.992	--	3	-0.948	0.343	1.295	FALSE	FALSE	---	0
cg04775589	WDR24	84219	16	740339	5'UTR;1stExon	Promoter_Associated	0	54	-1.419	0.156297	1.016	0	NA	NA	--	5	-0.967	0.334	1.282	2	-0.286	0.775	--	FALSE	FALSE	---	0
cg24713529	TYMP	1890	22	50965126	Body;TSS1500;TSS1500;Body;Body;TSS1500;TSS1500	Promoter_Associated	1	19	-0.559	0.576513	1.053	0	NA	NA	--	3	-0.372	0.71	1.105	1	0.782	0.434	--	FALSE	FALSE	---	0
cg16392920	PAK2	5062	3	196466707	TSS200	Promoter_Associated	1	51	1.823	0.0686861	0.807	1	-0.42	0.674	--	2	-0.328	0.743	--	3	-0.14	0.889	1.031	FALSE	FALSE	---	0
cg13419102	MSRA	4482	8	9911784	5'UTR;5'UTR;1stExon;1stExon	0	0	10	-0.239	0.811433	1.018	3	-0.261	0.794	1.04	1	-0.211	0.833	--	0	NA	NA	--	FALSE	FALSE	---	0
cg20746084	ZNF197	10168	3	44666508	TSS200;TSS200	Unclassified_Cell_type_specific	0	12	0.048	0.961918	1.003	0	NA	NA	--	1	0.27	0.787	--	4	-0.535	0.593	1.175	FALSE	FALSE	---	0
cg11266570	FAM63A	55793	1	150980974	TSS200;TSS200;5'UTR;5'UTR;1stExon;1stExon;1stExon;1stExon;5'UTR;5'UTR;Body;Body;Body;Body	Promoter_Associated	0	34	-0.008	0.993582	1.001	1	-0.5	0.617	--	3	-0.036	0.972	1.008	1	-0.45	0.653	--	FALSE	FALSE	---	0
cg27331524	WNT2	7472	7	116963193	Body;5'UTR;1stExon	0	5	24	1.163	0.245283	1.072	1	0.937	0.349	--	2	1.883	0.06	--	2	-1.43	0.153	--	FALSE	FALSE	---	0
cg12699174	ROBLD3	28956	1	156024477	TSS200;TSS200;TSS1500	Promoter_Associated	1	40	1.266	0.205924	1.057	1	-0.724	0.469	--	5	4.463	0	0.001	4	-0.942	0.346	1.292	TRUE	FALSE	---	0
cg16534916	MKRN1	23608	7	140179289	5'UTR;1stExon;1stExon;1stExon;5'UTR;5'UTR;Body	Promoter_Associated	1	32	0	0.999827	1	1	NA	NA	--	9	-0.569	0.569	1.17	3	-1.596	0.111	1.089	FALSE	FALSE	---	0
cg15073161	ZBTB17	7709	1	16302634	TSS200;TSS200;TSS200;TSS200	Promoter_Associated	1	38	1.081	0.280042	1.077	0	NA	NA	--	5	1.026	0.305	1.29	2	-0.007	0.994	--	FALSE	FALSE	---	0
cg26655295	TMEM18	129787	2	677162	Body	Promoter_Associated	1	29	1.999	0.0458816	0.694	0	NA	NA	--	2	-0.135	0.893	--	1	0.027	0.979	--	FALSE	FALSE	---	0
cg06967753	ABLIM3	22885	5	148521262	5'UTR;5'UTR;5'UTR;1stExon;1stExon;1stExon;TSS1500;5'UTR	Unclassified	0	23	-2.118	0.034417	0.605	1	-0.647	0.518	--	1	-0.253	0.8	--	2	-0.244	0.807	--	FALSE	FALSE	---	0
cg05162545	RGS22	26166	8	101118501	TSS1500;TSS200;TSS200	0	11	42	0.108	0.913794	1.008	3	0.71	0.478	1.133	5	-0.423	0.673	1.119	3	1.249	0.212	1.283	FALSE	FALSE	---	0
cg14659346	ALPP	250	2	233246431	Body	0	0	22	NA	NA	--	0	NA	NA	--	1	NA	NA	--	0	NA	NA	--	FALSE	FALSE	---	0
cg24635771	KBTBD7	84078	13	41768676	1stExon;5'UTR;Body	Promoter_Associated	0	21	NA	NA	--	0	NA	NA	--	0	NA	NA	--	3	NA	NA	--	FALSE	FALSE	---	0
cg17760895	USP8	9101	15	50716406	TSS200;TSS200;TSS200	Promoter_Associated	0	13	-0.361	0.718297	1.03	0	NA	NA	--	0	NA	NA	--	0	NA	NA	--	FALSE	FALSE	---	0
cg20331795	NXPH2	11249	2	139537843	TSS200	0	4	16	-0.312	0.754872	1.024	0	NA	NA	--	2	-0.028	0.978	--	1	-1.002	0.317	--	FALSE	FALSE	---	0
cg07533159	TRMT11	60487	6	126307930	Body	Promoter_Associated	0	23	-0.452	0.651168	1.039	4	-1.085	0.278	1.139	1	-1.178	0.239	--	1	1.245	0.214	--	FALSE	FALSE	---	0
cg02061604	ZNF331	55422	19	54041502	TSS1500;1stExon;TSS200;TSS200;5'UTR;5'UTR	Promoter_Associated	0	55	NA	NA	--	1	NA	NA	--	0	NA	NA	--	3	NA	NA	--	FALSE	FALSE	---	0
cg22068044	C9orf75	286262	9	140095070	TSS200;TSS200	Promoter_Associated	0	45	-0.573	0.566592	1.055	0	NA	NA	--	1	-0.513	0.608	--	1	0.083	0.934	--	FALSE	FALSE	---	0
cg00943909	GNAS	2778	20	57427942	TSS200;TSS200;3'UTR	Unclassified	3	29	0.048	0.961971	1.003	1	-0.079	0.937	--	1	0.711	0.477	--	1	-0.211	0.833	--	FALSE	FALSE	---	0
cg27575106	COX17	10063	3	119396361	TSS200	Promoter_Associated	0	18	-0.912	0.361925	1.087	0	NA	NA	--	2	-0.461	0.645	--	2	-0.286	0.775	--	FALSE	FALSE	---	0
cg15729705	MELK	9833	9	36572887	1stExon;1stExon;1stExon;1stExon;1stExon;1stExon;1stExon;1stExon;1stExon;5'UTR;5'UTR;5'UTR;5'UTR;5'UTR;5'UTR;5'UTR;5'UTR;5'UTR;Body	Promoter_Associated_Cell_type_specific	0	45	-0.971	0.331861	1.083	6	-1.121	0.263	1.136	5	-0.709	0.478	1.224	5	-0.04	0.968	1.01	FALSE	FALSE	---	0
cg00267373	TBL3	10607	16	2024786	Body	0	0	39	-1.184	0.236829	1.068	0	NA	NA	--	2	-0.668	0.505	--	4	-0.587	0.557	1.192	FALSE	FALSE	---	0
cg00035249	ARF1	375	1	228270481	5'UTR;1stExon;TSS1500;TSS1500;5'UTR	Unclassified	0	20	0.495	0.62063	1.044	0	NA	NA	--	1	1.523	0.128	--	0	NA	NA	--	FALSE	FALSE	---	0
cg23316818	SLIT1	6585	10	98945795	TSS200	0	1	24	-0.35	0.726749	1.028	2	-1.135	0.257	--	3	0.206	0.837	1.054	5	1.541	0.124	1.135	FALSE	FALSE	---	0
cg22590258	KCNH6	81033	17	61615739	Body;Body	0	0	30	NA	NA	--	0	NA	NA	--	2	NA	NA	--	4	NA	NA	--	FALSE	FALSE	---	0
cg27172893	VARS2	57176	6	30882255	5'UTR;5'UTR;Body	Promoter_Associated	0	63	-0.897	0.370018	1.086	1	-0.641	0.522	--	2	-0.658	0.511	--	8	0.104	0.917	1.022	FALSE	FALSE	---	0
cg14341579	IRS2	8660	13	110438906	5'UTR;1stExon	0	0	22	-0.315	0.752956	1.024	5	-0.316	0.752	1.047	2	-1.629	0.104	--	2	-0.961	0.337	--	FALSE	FALSE	---	0
cg25290657	HAUS8	93323	19	17186505	TSS200;TSS200;TSS200;TSS200	Promoter_Associated	1	30	-0.164	0.869423	1.012	1	0.116	0.907	--	0	NA	NA	--	2	-0.219	0.826	--	FALSE	FALSE	---	0
cg13404079	PLEKHG3	26030	14	65171010	TSS200	0	0	40	-0.474	0.635863	1.042	1	-0.303	0.762	--	0	NA	NA	--	2	0.032	0.974	--	FALSE	FALSE	---	0
cg07458698	ETAA1	54465	2	67624494	1stExon;5'UTR	Promoter_Associated	3	20	3.915	9.72e-05	0.011	0	NA	NA	--	0	NA	NA	--	1	3.752	0	--	TRUE	TRUE	1468	1
cg24737618	ZNF546	339327	19	40502791	TSS200	Promoter_Associated	0	58	-0.353	0.724535	1.029	3	-1.093	0.275	1.139	4	0.032	0.974	1.007	10	0.105	0.916	1.023	FALSE	FALSE	---	0
cg05345586	ANP32A	8125	15	69110457	Body	0	0	21	-1.017	0.309423	1.084	0	NA	NA	--	4	-0.353	0.725	1.096	1	-0.89	0.374	--	FALSE	FALSE	---	0
cg15635336	SIRT6	51548	19	4182521	1stExon;TSS1500	Promoter_Associated	1	43	-0.826	0.408983	1.081	0	NA	NA	--	3	-0.268	0.789	1.072	4	-0.906	0.365	1.29	FALSE	FALSE	---	0
cg18807049	KCND3	3752	1	112532978	TSS1500;TSS1500	0	0	22	2.447	0.0146671	0.39	4	0.874	0.383	1.144	1	NA	NA	--	0	NA	NA	--	FALSE	FALSE	---	0
cg10687823	HAUS5	23354	19	36103576	TSS200	Promoter_Associated	1	38	1.281	0.200522	1.052	0	NA	NA	--	3	0.98	0.327	1.284	1	0.225	0.822	--	FALSE	FALSE	---	0
cg23791813	MAFB	9935	20	39317833	5'UTR;1stExon	Unclassified_Cell_type_specific	0	24	0.743	0.457369	1.074	0	NA	NA	--	1	0.599	0.549	--	2	0.897	0.37	--	FALSE	FALSE	---	0
cg12604181	CTSH	1512	15	79237394	1stExon;1stExon;5'UTR;5'UTR	Unclassified	0	22	-1.406	0.160174	1.022	0	NA	NA	--	1	NA	NA	--	3	-0.26	0.795	1.071	FALSE	FALSE	---	0
cg08748615	BMP8A	353500	1	39957298	TSS200	Unclassified	1	38	-0.538	0.590722	1.05	0	NA	NA	--	4	-0.033	0.974	1.007	2	-0.718	0.473	--	FALSE	FALSE	---	0
cg18776286	SGMS1	259230	10	52383679	5'UTR;1stExon	Promoter_Associated	0	19	0.243	0.807954	1.018	1	-0.323	0.747	--	1	0.064	0.949	--	1	NA	NA	--	FALSE	FALSE	---	0
cg22596326	CD151	977	11	832778	TSS200;TSS200;TSS200;TSS200	0	0	33	-0.109	0.913617	1.008	0	NA	NA	--	6	-0.689	0.491	1.215	2	-0.34	0.734	--	FALSE	FALSE	---	0
cg10598356	USP3	9960	15	63797185	Body	Promoter_Associated	1	25	-2.326	0.0202469	0.469	2	-0.751	0.453	--	4	-3.575	0	0.021	3	1.732	0.084	0.976	TRUE	FALSE	---	0
cg07528692	DMRT1	1761	9	842633	Body	0	16	29	-0.375	0.707574	1.032	2	-0.167	0.867	--	2	0.549	0.583	--	2	-2.111	0.035	--	FALSE	FALSE	---	0
cg22865720	PRKCZ	5590	1	1981816	TSS200	Promoter_Associated	1	48	0.801	0.423394	1.079	10	0.199	0.842	1.03	1	0.161	0.872	--	2	0.028	0.978	--	FALSE	FALSE	---	0
cg12944966	CHST10	9486	2	101033674	5'UTR	Promoter_Associated	0	14	-0.805	0.421078	1.079	0	NA	NA	--	1	NA	NA	--	0	NA	NA	--	FALSE	FALSE	---	0
cg20854025	MTMR14	64419	3	9691042	TSS200;TSS200;TSS200	Promoter_Associated	0	31	-0.441	0.65897	1.038	6	0.396	0.692	1.064	1	-0.788	0.431	--	4	-1.185	0.236	1.296	FALSE	FALSE	---	0
cg12615165	GATA6	2627	18	19756877	Body	0	13	44	1.236	0.216844	1.061	3	1.063	0.288	1.138	7	-0.148	0.883	1.037	2	1.136	0.256	--	FALSE	FALSE	---	0
cg16466850	RNF141	50862	11	10562687	5'UTR;TSS200;TSS200;TSS200;TSS200;1stExon	Promoter_Associated	0	27	-0.288	0.77308	1.021	0	NA	NA	--	1	-0.25	0.803	--	1	0.447	0.655	--	FALSE	FALSE	---	0
cg19647692	DYRK3	8444	1	206808747	TSS200;TSS200	Promoter_Associated	0	29	0.299	0.765135	1.022	0	NA	NA	--	1	0.321	0.749	--	3	0.17	0.865	1.041	FALSE	FALSE	---	0
cg11114873	NKX6-1	4825	4	85419975	TSS1500	Unclassified_Cell_type_specific	1	15	0.06	0.952141	1.004	1	0.176	0.86	--	1	-0.82	0.413	--	1	-0.03	0.976	--	FALSE	FALSE	---	0
cg08683012	ODZ4	26011	11	78387252	Body	0	2	25	0.529	0.59708	1.048	6	-1.112	0.266	1.135	1	1.044	0.297	--	5	0.645	0.519	1.215	FALSE	FALSE	---	0
cg27631621	PCMTD1	115294	8	52811707	5'UTR;1stExon	Promoter_Associated	0	43	0.458	0.64693	1.039	13	1.17	0.242	1.12	2	0.845	0.398	--	3	-0.421	0.674	1.127	FALSE	FALSE	---	0
cg11338389	COX8A	1351	11	63742044	TSS200	Promoter_Associated	0	45	-0.663	0.507354	1.065	0	NA	NA	--	5	-0.443	0.658	1.127	3	-0.597	0.55	1.196	FALSE	FALSE	---	0
cg13863764	PTCHD2	57540	1	11561908	Body	0	1	29	-1.151	0.249845	1.074	0	NA	NA	--	1	-0.778	0.436	--	0	NA	NA	--	FALSE	FALSE	---	0
cg23499516	TMC7	79905	16	18995541	TSS200;Body;Body	0	0	28	NA	NA	--	1	NA	NA	--	1	NA	NA	--	3	NA	NA	--	FALSE	FALSE	---	0
cg26558749	ANKRD33B	651746	5	10564371	TSS200	Promoter_Associated	1	37	1.493	0.135696	0.989	12	2.153	0.032	0.541	5	2.72	0.007	0.204	1	-0.181	0.856	--	FALSE	FALSE	---	0
cg27039626	PLOD3	8985	7	100860819	1stExon;5'UTR;TSS200	Promoter_Associated	0	52	-1.062	0.288586	1.079	1	-0.888	0.375	--	2	-0.365	0.715	--	2	-0.771	0.441	--	FALSE	FALSE	---	0
cg27533604	CDGAP	57514	3	119013584	1stExon;5'UTR	Promoter_Associated	0	21	-0.047	0.96242	1.003	1	0.018	0.986	--	1	0.243	0.808	--	1	-0.523	0.601	--	FALSE	FALSE	---	0
cg17885579	NSMAF	8439	8	59572218	1stExon;5'UTR;TSS1500	0	1	40	0.656	0.512188	1.064	3	-0.861	0.389	1.144	3	0.116	0.908	1.027	2	-0.489	0.625	--	FALSE	FALSE	---	1
cg06731730	NOB1	28987	16	69788837	TSS200	Promoter_Associated	0	41	NA	NA	--	0	NA	NA	--	5	NA	NA	--	6	NA	NA	--	FALSE	FALSE	---	0
cg00039044	ENOPH1	58478	4	83351858	1stExon;5'UTR;TSS1500;TSS1500	Promoter_Associated	0	23	-0.507	0.612036	1.046	0	NA	NA	--	2	-0.512	0.609	--	0	NA	NA	--	FALSE	FALSE	---	0
cg00651829	RTDR1	27156	22	23413066	Body;5'UTR	0	3	50	-1.436	0.151471	1.013	2	-0.511	0.609	--	7	-1.122	0.262	1.274	1	-1.363	0.173	--	FALSE	FALSE	---	0
cg19843939	TNFAIP8	25816	5	118691561	Body;TSS200	Unclassified	1	24	0.291	0.770842	1.021	3	0.803	0.422	1.141	2	-0.199	0.842	--	1	NA	NA	--	FALSE	FALSE	---	0
cg18246056	CLDN18	51208	3	137729045	5'UTR;Body;1stExon	0	2	34	-0.139	0.889416	1.01	2	0.108	0.914	--	3	0.387	0.699	1.109	1	-0.326	0.744	--	FALSE	FALSE	---	0
cg24661871	KIF17	57576	1	21044661	TSS200;TSS200;TSS200	Unclassified_Cell_type_specific	0	11	-0.956	0.339169	1.085	1	-0.451	0.652	--	0	NA	NA	--	0	NA	NA	--	FALSE	FALSE	---	0
cg04438814	ABCB4	5244	7	87105022	TSS200;TSS200;TSS200	Unclassified_Cell_type_specific	4	27	0.751	0.452683	1.074	1	2.172	0.03	--	3	-1.385	0.166	1.205	1	2.015	0.044	--	FALSE	FALSE	---	0
cg00338083	HNRNPAB	3182	5	177631237	TSS1500;TSS1500	0	0	41	-0.513	0.608322	1.046	0	NA	NA	--	1	-0.082	0.935	--	1	0.042	0.967	--	FALSE	FALSE	---	0
cg06306684	CHID1	66005	11	911512	5'UTR;TSS1500;TSS1500;TSS1500;TSS1500	Promoter_Associated	1	37	1.081	0.27994	1.077	0	NA	NA	--	0	NA	NA	--	4	0.592	0.554	1.195	FALSE	FALSE	---	0
cg04667772	GFER	2671	16	2034350	1stExon	0	0	39	0.227	0.820178	1.017	1	0.183	0.855	--	2	0.193	0.847	--	2	-0.181	0.856	--	FALSE	FALSE	---	0
cg00217444	TMEM33	55161	4	41937297	5'UTR;1stExon	Promoter_Associated	0	23	0.29	0.772161	1.021	0	NA	NA	--	1	1.127	0.26	--	0	NA	NA	--	FALSE	FALSE	---	0
cg10553894	CPT1A	1374	11	68550534	Body;Body	0	1	88	-0.157	0.875017	1.012	6	0.93	0.353	1.149	8	0.439	0.66	1.125	10	-0.96	0.337	1.299	FALSE	FALSE	---	0
cg08479603	AKR7A2	8574	1	19638460	1stExon;TSS1500;TSS1500;TSS1500	0	0	13	NA	NA	--	1	NA	NA	--	0	NA	NA	--	0	NA	NA	--	FALSE	FALSE	---	0
cg15612845	SLC46A1	113235	17	26732984	1stExon	Unclassified	1	36	2.28	0.02282	0.498	0	NA	NA	--	7	2.17	0.03	0.565	6	0.44	0.66	1.134	FALSE	FALSE	---	0
cg04053200	EEF1E1	9521	6	8102882	TSS200;TSS200	Promoter_Associated	0	19	-1.477	0.140141	0.998	0	NA	NA	--	3	-0.305	0.76	1.082	1	-0.526	0.599	--	FALSE	FALSE	---	1
cg00419040	ERO1LB	56605	1	236445386	TSS200	Promoter_Associated	0	23	0.056	0.955395	1.004	1	0.44	0.66	--	2	0.308	0.758	--	2	-0.256	0.798	--	FALSE	FALSE	---	0
cg04126816	CCDC106	29903	19	56159710	5'UTR	Promoter_Associated	0	47	-0.391	0.695585	1.034	0	NA	NA	--	2	-0.047	0.963	--	1	-0.248	0.804	--	FALSE	FALSE	---	0
cg24534566	CWH43	80157	4	48988124	TSS200	0	5	51	-0.46	0.645803	1.039	1	0.253	0.801	--	0	NA	NA	--	15	-0.269	0.788	1.074	FALSE	FALSE	---	0
cg02987705	ELOVL6	79071	4	111119876	TSS200;TSS200	Promoter_Associated	0	16	0.05	0.960302	1.003	0	NA	NA	--	1	-0.01	0.992	--	3	0.707	0.48	1.238	FALSE	FALSE	---	0
cg13612787	SNX29	92017	16	12070679	Body	Promoter_Associated	0	30	-1.074	0.283289	1.077	9	-0.604	0.546	1.116	2	0.324	0.746	--	1	-1.06	0.29	--	FALSE	FALSE	---	0
cg06377221	ARRDC2	27106	19	18111739	TSS1500	Promoter_Associated	0	36	0.356	0.721644	1.029	0	NA	NA	--	4	0.351	0.725	1.096	4	-0.027	0.979	1.007	FALSE	FALSE	---	0
cg22636278	RARS	5917	5	167913346	TSS200	Promoter_Associated	0	21	-0.38	0.703897	1.033	1	0.744	0.457	--	1	-0.857	0.391	--	2	0.067	0.946	--	FALSE	FALSE	---	0
cg25710351	PDS5A	23244	4	39979783	TSS1500;TSS1500;TSS1500	Promoter_Associated	0	37	-1.633	0.10278	0.918	2	-0.152	0.879	--	8	-1.053	0.293	1.287	5	-0.912	0.362	1.29	FALSE	FALSE	---	0
cg14738654	SNTB1	6641	8	121823986	1stExon	Promoter_Associated_Cell_type_specific	4	35	2.893	0.00390326	0.169	9	-0.325	0.745	1.05	3	2.771	0.006	0.183	3	0.226	0.821	1.06	FALSE	FALSE	---	0
cg16168624	ERICH1	157697	8	681449	TSS1500	Promoter_Associated	0	30	-0.339	0.73446	1.027	0	NA	NA	--	0	NA	NA	--	3	-0.178	0.859	1.044	FALSE	FALSE	---	0
cg00811051	DNAJB14	79982	4	100868099	TSS1500	NonGene_Associated	0	15	-0.06	0.952435	1.004	1	0.338	0.735	--	0	NA	NA	--	1	-0.667	0.505	--	FALSE	FALSE	---	0
cg13883939	VSIG10	54621	12	118541731	1stExon;5'UTR	Unclassified	0	19	-0.888	0.375027	1.084	4	-0.294	0.769	1.044	1	-1.198	0.231	--	3	-0.445	0.656	1.137	FALSE	FALSE	---	0
cg07652837	PPP2R5C	5527	14	102228213	5'UTR;5'UTR;1stExon;1stExon	0	0	28	NA	NA	--	2	NA	NA	--	1	NA	NA	--	4	NA	NA	--	FALSE	FALSE	---	0
cg10905319	TOP1	7150	20	39657315	TSS200	Promoter_Associated	0	22	-0.984	0.325457	1.085	2	-0.423	0.673	--	0	NA	NA	--	1	0.288	0.774	--	FALSE	FALSE	---	0
cg05058115	NDE1	54820	16	15744009	TSS200;5'UTR	Promoter_Associated	0	12	-0.567	0.571128	1.054	4	-0.096	0.923	1.014	4	-0.247	0.805	1.066	1	-0.806	0.42	--	FALSE	FALSE	---	0
cg12957092	PDP1	54704	8	94928970	TSS200;TSS1500;TSS1500;TSS1500;TSS200	Promoter_Associated	1	32	0.543	0.587151	1.051	0	NA	NA	--	2	0.259	0.795	--	0	NA	NA	--	FALSE	FALSE	---	0
cg06420324	FAM168A	23201	11	73309256	TSS200	Promoter_Associated	0	39	-0.118	0.90575	1.009	4	0.199	0.842	1.03	2	0.098	0.922	--	3	-0.539	0.59	1.178	FALSE	FALSE	---	0
cg04313601	SBF2	81846	11	10315759	TSS200	0	0	29	1.003	0.316288	1.085	10	0.138	0.89	1.019	2	1.787	0.074	--	1	-0.141	0.888	--	FALSE	FALSE	---	0
cg05279284	DHRS1	115817	14	24769176	TSS1500;1stExon;TSS200	Promoter_Associated	0	38	0.284	0.776383	1.021	0	NA	NA	--	3	1.186	0.236	1.269	1	-0.904	0.366	--	FALSE	FALSE	---	0
cg13617776	PTPRS	5802	19	5229744	Body;Body;Body;Body	Unclassified_Cell_type_specific	7	42	1.421	0.155747	1.016	2	0.771	0.441	--	1	1.48	0.139	--	1	2.051	0.041	--	FALSE	FALSE	---	0
cg17131070	SDCCAG8	10806	1	243418713	TSS1500;TSS200;TSS200;TSS200	Promoter_Associated	0	30	2.155	0.0314156	0.581	4	1.644	0.101	0.921	0	NA	NA	--	2	-0.117	0.907	--	FALSE	FALSE	---	0
cg06587797	TUBB8	347688	10	94773	Body;5'UTR	0	0	23	NA	NA	--	0	NA	NA	--	3	NA	NA	--	0	NA	NA	--	FALSE	FALSE	---	0
cg19219577	MYOCD	93649	17	12569322	5'UTR;5'UTR;1stExon;1stExon	0	0	25	-0.493	0.622044	1.044	2	-0.69	0.491	--	2	-0.268	0.789	--	0	NA	NA	--	FALSE	FALSE	---	0
cg27643919	STARD3NL	83930	7	38217582	TSS1500	Promoter_Associated	0	20	NA	NA	--	2	NA	NA	--	1	NA	NA	--	2	NA	NA	--	FALSE	FALSE	---	0
cg26886334	ZNF408	79797	11	46726814	Body	0	0	31	1.225	0.220763	1.063	0	NA	NA	--	2	0.763	0.446	--	3	0.667	0.505	1.224	FALSE	FALSE	---	0
cg23261070	C17orf49	124944	17	6918037	TSS200;TSS200;TSS200	Promoter_Associated	2	36	1.481	0.13907	0.996	0	NA	NA	--	1	0.056	0.956	--	3	-0.141	0.888	1.032	FALSE	FALSE	---	0
cg17701373	SGCE	8910	7	94285343	1stExon;TSS1500;1stExon;TSS1500;1stExon	Promoter_Associated	3	30	-0.898	0.369402	1.086	1	-1	0.318	--	0	NA	NA	--	3	-0.296	0.767	1.083	FALSE	FALSE	---	0
cg07014523	ZFP64	55734	20	50721313	Body	0	0	32	NA	NA	--	4	NA	NA	--	3	NA	NA	--	3	NA	NA	--	FALSE	FALSE	---	0
cg09515097	TFAP4	7023	16	4323120	TSS200	Promoter_Associated	0	28	-1.619	0.105859	0.927	0	NA	NA	--	4	-1.065	0.287	1.284	0	NA	NA	--	FALSE	FALSE	---	0
cg02523415	ZFAND1	79752	8	82633572	TSS200;TSS200;TSS200;TSS200;TSS200;TSS200;TSS200	Promoter_Associated	0	37	-0.9	0.36819	1.086	1	-0.798	0.425	--	2	0.15	0.881	--	5	-0.798	0.425	1.261	FALSE	FALSE	---	0
cg10607899	USP6NL	9712	10	11653932	TSS1500	0	0	22	0.023	0.981445	1.002	2	0.678	0.498	--	1	-0.102	0.919	--	4	-0.573	0.567	1.188	FALSE	FALSE	---	0
cg01230067	HLA-C	3107	6	31239063	Body	Promoter_Associated	0	61	NA	NA	--	3	NA	NA	--	15	NA	NA	--	11	NA	NA	--	FALSE	FALSE	---	0
cg23146472	TTBK1	84630	6	43214495	Body	Promoter_Associated	7	57	-0.992	0.321697	1.085	2	0.627	0.531	--	6	-1.301	0.193	1.252	2	-1.083	0.279	--	FALSE	FALSE	---	0
cg23945273	MAD2L1	4085	4	120987944	5'UTR;1stExon	Promoter_Associated	0	13	NA	NA	--	0	NA	NA	--	2	NA	NA	--	1	NA	NA	--	FALSE	FALSE	---	0
cg27521568	ZNF747	65988	16	30546025	1stExon;1stExon;1stExon;1stExon;5'UTR;5'UTR;5'UTR;5'UTR	Promoter_Associated	0	30	0.672	0.50195	1.066	1	0.915	0.36	--	3	1.323	0.186	1.24	1	-0.584	0.56	--	FALSE	FALSE	---	0
cg04094723	ITGB4	3691	17	73717212	TSS1500;TSS1500	Unclassified	0	46	-0.26	0.795106	1.019	3	0.146	0.884	1.02	3	-0.074	0.941	1.017	8	-0.468	0.64	1.146	FALSE	FALSE	---	0
cg02261780	GNA11	2767	19	3097728	Body	0	5	32	0.351	0.725996	1.028	0	NA	NA	--	1	-2.046	0.041	--	3	1.851	0.065	0.875	FALSE	FALSE	---	0
cg19442480	DDX39	10212	19	14530103	5'UTR;1stExon	Unclassified	0	46	0.66	0.509488	1.065	0	NA	NA	--	5	0.802	0.423	1.254	2	-0.076	0.94	--	FALSE	FALSE	---	0
cg10231183	UBE2W	55284	8	74791301	TSS200;TSS200	Promoter_Associated	0	37	-0.197	0.843814	1.015	3	-0.739	0.46	1.136	4	0.262	0.793	1.069	8	-0.269	0.788	1.074	FALSE	FALSE	---	0
cg13628960	GMEB2	26205	20	62258574	TSS200	Promoter_Associated	0	81	-0.996	0.319564	1.085	4	0.531	0.596	1.094	3	-0.309	0.758	1.084	4	-0.776	0.438	1.253	FALSE	FALSE	---	0
cg21054179	PRKAG1	5571	12	49412581	1stExon;1stExon;5'UTR;5'UTR	Promoter_Associated	0	42	-1.177	0.23943	1.069	0	NA	NA	--	5	-0.108	0.914	1.025	2	-1.035	0.301	--	FALSE	FALSE	---	0
cg05422369	ZNF24	7572	18	32924550	TSS200	NonGene_Associated	0	14	0.371	0.710354	1.031	0	NA	NA	--	0	NA	NA	--	0	NA	NA	--	FALSE	FALSE	---	0
cg12190105	KIAA0831	22863	14	55878641	TSS200	Promoter_Associated	0	11	-1.568	0.117279	0.952	0	NA	NA	--	0	NA	NA	--	3	-1.41	0.159	1.212	FALSE	FALSE	---	0
cg06346696	TUSC2	11334	3	50365798	TSS200	Promoter_Associated	0	19	-0.211	0.833148	1.016	0	NA	NA	--	3	-0.212	0.832	1.056	4	0.231	0.818	1.062	FALSE	FALSE	---	0
cg13607511	EI24	9538	11	125439223	TSS200;TSS200	Promoter_Associated	1	15	-0.028	0.978029	1.002	0	NA	NA	--	1	NA	NA	--	0	NA	NA	--	FALSE	FALSE	---	0
cg02487654	TSGA14	95681	7	130081063	TSS1500	Promoter_Associated	2	26	0.474	0.635608	1.042	0	NA	NA	--	0	NA	NA	--	1	0.253	0.801	--	FALSE	FALSE	---	0
cg27425784	ZAP70	7535	2	98340511	Body	0	0	24	-1.032	0.302222	1.082	0	NA	NA	--	1	-1.117	0.264	--	1	1.865	0.063	--	FALSE	FALSE	---	0
cg22346119	ACOT7	11332	1	6453452	1stExon	Promoter_Associated	0	32	0.028	0.977818	1.002	5	-0.286	0.775	1.043	6	0.602	0.547	1.183	5	0.389	0.697	1.114	FALSE	FALSE	---	0
cg19331040	VARS2	57176	6	30882208	1stExon;5'UTR;5'UTR	Promoter_Associated	0	63	-0.485	0.627855	1.043	1	-0.796	0.426	--	2	-0.792	0.428	--	8	0.223	0.824	1.059	FALSE	FALSE	---	0
cg20232102	PPP1R14A	94274	19	38747174	TSS200	Unclassified	13	59	-0.011	0.991315	1.001	0	NA	NA	--	6	-2.615	0.009	0.251	6	2.738	0.006	0.191	FALSE	FALSE	---	0
cg16121576	IP6K1	9807	3	49823707	TSS200;5'UTR;5'UTR	Promoter_Associated	0	33	-0.536	0.592266	1.049	0	NA	NA	--	1	-0.538	0.591	--	0	NA	NA	--	FALSE	FALSE	---	0
cg10307600	RNF19B	127544	1	33430314	TSS200;TSS200	Promoter_Associated	1	43	2.609	0.00923269	0.297	2	5.959	0	--	6	0.127	0.899	1.03	3	-0.582	0.561	1.19	FALSE	FALSE	---	0
cg23461567	FIGNL1	63979	7	50518150	TSS200;TSS200;TSS200;TSS200;TSS200;TSS200;TSS200	Promoter_Associated	0	31	-1.182	0.237443	1.069	3	0.04	0.968	1.007	2	-0.474	0.636	--	3	-0.961	0.337	1.3	FALSE	FALSE	---	0
cg15002372	CCDC9	26093	19	47759699	TSS200	Promoter_Associated	0	35	-0.069	0.944851	1.005	1	0.683	0.495	--	5	0.154	0.878	1.04	0	NA	NA	--	FALSE	FALSE	---	0
cg05622550	PML	5371	15	74315474	Body;Body;Body;Body;Body;Body;Body;Body;Body	0	0	16	-0.815	0.415433	1.08	1	NA	NA	--	0	NA	NA	--	0	NA	NA	--	FALSE	FALSE	---	0
cg10864987	ARL6IP1	23204	16	18813117	TSS1500	Promoter_Associated	0	23	0.712	0.476948	1.07	0	NA	NA	--	6	0.245	0.807	1.064	0	NA	NA	--	FALSE	FALSE	---	0
cg27296547	CGREF1	10669	2	27341645	1stExon;5'UTR;5'UTR;5'UTR;5'UTR	Promoter_Associated_Cell_type_specific	7	27	2.526	0.0117107	0.344	0	NA	NA	--	2	1.42	0.156	--	2	2.368	0.018	--	FALSE	FALSE	---	0
cg04844391	AIDA	64853	1	222885834	1stExon;TSS200;5'UTR	Promoter_Associated	0	16	-0.451	0.652311	1.039	0	NA	NA	--	1	-0.355	0.722	--	2	0.213	0.831	--	FALSE	FALSE	---	0
cg19596204	ISYNA1	51477	19	18548583	Body;Body;5'UTR	0	0	40	0.202	0.83993	1.015	1	0.29	0.772	--	2	-0.462	0.644	--	2	-0.031	0.976	--	FALSE	FALSE	---	0
cg05064665	PNMT	5409	17	37824233	TSS1500	Unclassified	2	51	-1.522	0.128338	0.976	1	1.858	0.063	--	11	-1.153	0.249	1.274	10	-0.995	0.32	1.301	FALSE	FALSE	---	0
cg11296553	CEP72	55722	5	612297	TSS200	Unclassified	2	69	1.914	0.0559269	0.753	7	1.909	0.057	0.725	5	-1.216	0.224	1.268	8	2.175	0.03	0.565	FALSE	FALSE	---	1
cg01954337	PGAP2	27315	11	3819010	TSS200;TSS200;TSS200;TSS200;TSS200;TSS200;TSS200;TSS200;Body	Promoter_Associated	0	18	0.996	0.31956	1.085	1	1.878	0.061	--	2	1.316	0.189	--	3	0.719	0.472	1.24	FALSE	FALSE	---	0
cg10282920	ZNF2	7549	2	95831790	5'UTR;5'UTR	Promoter_Associated	0	22	-1.075	0.282825	1.077	0	NA	NA	--	1	-0.728	0.467	--	1	-0.728	0.467	--	FALSE	FALSE	---	0
cg21523528	CBFA2T2	9139	20	32077966	1stExon;5'UTR	Promoter_Associated	0	51	-0.721	0.471277	1.072	10	-1.02	0.308	1.143	4	-0.635	0.525	1.195	7	-0.501	0.617	1.162	FALSE	FALSE	---	0
cg14772439	HLA-A	3105	6	29911104	Body	0	0	44	NA	NA	--	0	NA	NA	--	5	NA	NA	--	9	NA	NA	--	FALSE	FALSE	---	0
cg12535280	PARVA	55742	11	12399498	Body	Unclassified_Cell_type_specific	3	30	-0.946	0.344154	1.085	6	-1.684	0.093	0.897	4	-1.249	0.212	1.262	0	NA	NA	--	FALSE	FALSE	---	0
cg16853034	TRAPPC5	126003	19	7746413	5'UTR;5'UTR;5'UTR	Promoter_Associated	1	43	-0.709	0.4785	1.07	0	NA	NA	--	1	-0.185	0.853	--	0	NA	NA	--	FALSE	FALSE	---	0
cg21352719	AGL	178	1	100315462	TSS1500;TSS1500;TSS1500;TSS1500;TSS200	Promoter_Associated	0	15	-1.311	0.190111	1.044	2	-0.318	0.75	--	1	-0.421	0.674	--	5	-0.884	0.377	1.288	FALSE	FALSE	---	0
cg10453425	JPH3	57338	16	87636594	1stExon;5'UTR	Unclassified	4	29	1.797	0.0726161	0.823	1	1.337	0.182	--	3	2.183	0.029	0.555	0	NA	NA	--	FALSE	FALSE	---	0
cg12381078	SAFB2	9667	19	5622865	1stExon;5'UTR;TSS200;TSS200;TSS200;TSS200;TSS200	Promoter_Associated	0	37	-1.634	0.102602	0.918	2	-1.222	0.222	--	6	-0.891	0.373	1.268	3	-0.344	0.731	1.099	FALSE	FALSE	---	0
cg04112539	RREB1	6239	6	7107936	1stExon;TSS200;TSS200;5'UTR;TSS200	0	0	17	-0.903	0.36658	1.087	0	NA	NA	--	1	-0.245	0.806	--	1	-0.05	0.96	--	FALSE	FALSE	---	0
cg08518839	SLC4A11	83959	20	3209863	Body	0	0	28	0.548	0.583551	1.051	1	0.069	0.945	--	1	-0.402	0.688	--	1	0.151	0.88	--	FALSE	FALSE	---	0
cg08372947	TMEM101	84336	17	42092370	TSS200	Promoter_Associated_Cell_type_specific	6	29	0.024	0.980699	1.002	0	NA	NA	--	1	-0.348	0.728	--	0	NA	NA	--	FALSE	FALSE	---	0
cg04643909	C4orf34	201895	4	39640571	TSS200	Promoter_Associated	0	36	-0.867	0.386259	1.083	1	-0.144	0.885	--	5	-0.605	0.545	1.185	0	NA	NA	--	FALSE	FALSE	---	1
cg15840256	FIP1L1	81608	4	54243739	TSS200;TSS200;TSS200	Promoter_Associated	0	37	-0.384	0.700811	1.033	6	0.437	0.662	1.074	7	-0.515	0.606	1.15	6	-0.786	0.432	1.255	FALSE	FALSE	---	0
cg03369269	FAM123A	219287	13	25745946	TSS200;TSS200	0	2	18	-0.644	0.51984	1.064	2	-0.575	0.566	--	3	-0.147	0.883	1.037	1	0.486	0.627	--	FALSE	FALSE	---	0
cg00670742	CD8A	925	2	87034831	5'UTR	Unclassified	0	42	-1.205	0.228699	1.066	0	NA	NA	--	2	-0.528	0.597	--	1	NA	NA	--	FALSE	FALSE	---	0
cg06742493	RAD23A	5886	19	13056745	1stExon;5'UTR	Promoter_Associated	0	43	0.598	0.550132	1.057	0	NA	NA	--	4	0.543	0.587	1.159	3	-0.29	0.772	1.081	FALSE	FALSE	---	0
cg22546118	ZNF623	9831	8	144718016	TSS1500;TSS200	Promoter_Associated	0	75	-0.626	0.531761	1.061	4	0.072	0.942	1.01	13	-0.068	0.946	1.015	3	-1.274	0.203	1.275	FALSE	FALSE	---	0
cg11480236	FAM222B	55731	17	27139548	TSS200;5'UTR;5'UTR;5'UTR;5'UTR;5'UTR;5'UTR;5'UTR;5'UTR;5'UTR;5'UTR;5'UTR	Promoter_Associated	1	46	0.528	0.597298	1.048	5	-0.354	0.723	1.056	0	NA	NA	--	4	-0.236	0.813	1.063	FALSE	FALSE	---	0
cg03920169	NOP2	4839	12	6677409	5'UTR;1stExon;5'UTR;1stExon	Promoter_Associated	0	41	-0.483	0.629372	1.043	0	NA	NA	--	3	0.126	0.9	1.03	11	-0.106	0.915	1.023	FALSE	FALSE	---	0
cg02566159	MED21	9412	12	27175468	TSS200	Promoter_Associated	1	45	0.089	0.929497	1.006	0	NA	NA	--	3	0.218	0.828	1.056	1	0.454	0.65	--	FALSE	FALSE	---	0
cg25575464	NEURL4	84461	17	7232771	TSS200;TSS200	Promoter_Associated	0	40	-0.512	0.608598	1.046	0	NA	NA	--	4	-0.667	0.505	1.207	7	-0.66	0.51	1.222	FALSE	FALSE	---	0
cg11347525	RAD23B	5887	9	110045382	TSS1500;TSS200	Promoter_Associated	0	17	-1.353	0.176302	1.034	0	NA	NA	--	4	-0.946	0.344	1.277	2	-0.58	0.562	--	FALSE	FALSE	---	0
cg16368442	GRIN2A	2903	16	10276799	TSS1500;TSS1500;TSS200	0	0	17	-0.454	0.64992	1.039	3	0.723	0.47	1.135	2	-0.292	0.771	--	0	NA	NA	--	FALSE	FALSE	---	0
cg27485235	CLCN2	1181	3	184080068	TSS1500;TSS1500;TSS1500;TSS1500;TSS1500	0	0	45	-0.442	0.658327	1.038	0	NA	NA	--	2	-3.323	0.001	--	4	0.09	0.928	1.019	FALSE	FALSE	---	0
cg15608781	PSPC1	55269	13	20357211	TSS200;TSS200;TSS200	Unclassified	0	27	-0.747	0.455042	1.074	2	-0.351	0.725	--	2	0.26	0.795	--	1	-0.791	0.429	--	FALSE	FALSE	---	0
cg04306971	EID2	163126	19	40030910	TSS200	Promoter_Associated	1	58	0.316	0.752329	1.024	0	NA	NA	--	2	0.139	0.889	--	6	-0.138	0.89	1.031	FALSE	FALSE	---	0
cg20216516	FBXO9	26268	6	52930108	TSS200;5'UTR	Promoter_Associated	0	27	-0.312	0.754867	1.024	0	NA	NA	--	3	-0.372	0.71	1.104	1	0.262	0.793	--	FALSE	FALSE	---	0
cg20714462	STAMBPL1	57559	10	90640409	5'UTR	Promoter_Associated	0	36	-0.592	0.553771	1.056	0	NA	NA	--	3	-0.547	0.584	1.161	2	-0.217	0.828	--	FALSE	FALSE	---	0
cg16431963	NSUN2	54888	5	6634117	TSS1500;Body	0	0	38	-1.215	0.224668	1.064	0	NA	NA	--	3	-0.966	0.334	1.282	3	-0.415	0.678	1.125	FALSE	FALSE	---	0
cg15141207	HIGD2A	192286	5	175815715	TSS200;TSS200	Promoter_Associated	0	35	-0.236	0.813665	1.018	0	NA	NA	--	6	-0.321	0.748	1.087	10	0.081	0.936	1.018	FALSE	FALSE	---	0
cg05495292	ABHD17B	51104	9	74526275	TSS200;TSS200;TSS200	Promoter_Associated	0	17	-0.177	0.859371	1.013	1	0.073	0.942	--	4	0.552	0.581	1.162	0	NA	NA	--	FALSE	FALSE	---	0
cg25134283	SMOC2	64094	6	168841866	5'UTR;1stExon;5'UTR;1stExon	0	0	29	NA	NA	--	2	NA	NA	--	4	NA	NA	--	0	NA	NA	--	FALSE	FALSE	---	0
cg04589975	C2orf42	54980	2	70418186	TSS200	Promoter_Associated	0	21	-0.372	0.710331	1.031	1	-0.72	0.472	--	3	0.111	0.912	1.025	3	-0.258	0.796	1.07	FALSE	FALSE	---	0
cg13141192	NDRG2	57447	14	21492975	5'UTR;5'UTR;5'UTR;5'UTR;5'UTR;5'UTR;5'UTR;5'UTR	0	0	39	0.176	0.859976	1.013	2	0.474	0.636	--	1	1.251	0.211	--	0	NA	NA	--	FALSE	FALSE	---	0
cg16513459	KCNAB3	9196	17	7832932	TSS200	0	14	36	0.633	0.527211	1.062	0	NA	NA	--	0	NA	NA	--	2	-0.412	0.68	--	FALSE	FALSE	---	0
cg10579128	SLTM	79811	15	59225866	TSS200;TSS200	Promoter_Associated	0	19	0.221	0.825103	1.017	0	NA	NA	--	3	0.595	0.552	1.179	2	-0.207	0.836	--	FALSE	FALSE	---	0
cg01561368	SMEK1	55671	14	91977240	TSS1500	Unclassified	0	26	-0.615	0.538937	1.059	1	0.23	0.818	--	1	-0.624	0.533	--	0	NA	NA	--	FALSE	FALSE	---	0
cg07883124	MCF2L	23263	13	113634042	Body;1stExon	0	1	25	0.72	0.471452	1.072	8	-0.232	0.816	1.036	3	0.765	0.444	1.24	6	-0.215	0.83	1.056	FALSE	FALSE	---	0
cg11094012	TFG	10342	3	100428140	TSS200;TSS200	Unclassified	0	32	-0.589	0.555842	1.056	0	NA	NA	--	1	-0.452	0.652	--	0	NA	NA	--	FALSE	FALSE	---	0
cg24121098	CALM3	808	19	47104641	5'UTR;1stExon	Promoter_Associated	0	48	-0.494	0.621675	1.044	1	-0.119	0.905	--	4	-0.636	0.525	1.195	5	-0.089	0.929	1.019	FALSE	FALSE	---	0
cg25456515	EI24	9538	11	125439230	TSS200;TSS200	Promoter_Associated	0	15	-0.34	0.734296	1.027	0	NA	NA	--	1	NA	NA	--	0	NA	NA	--	FALSE	FALSE	---	0
cg15786541	PVRL3	25945	3	110791063	Body	0	0	30	0.063	0.94943	1.004	1	0.224	0.823	--	0	NA	NA	--	4	-0.04	0.968	1.01	FALSE	FALSE	---	0
cg02570563	GPR39	2863	2	133174168	1stExon;5'UTR	0	0	31	-1.899	0.0578401	0.761	6	-1.726	0.085	0.87	2	-0.353	0.724	--	3	-0.653	0.514	1.22	FALSE	FALSE	---	0
cg22143569	ELOVL2	54898	6	11044541	5'UTR;1stExon	Unclassified_Cell_type_specific	1	28	-1.14	0.254587	1.074	1	-0.781	0.435	--	3	-0.44	0.66	1.125	1	NA	NA	--	FALSE	FALSE	---	0
cg12424785	GALNT13	114805	2	154728133	TSS1500	0	1	31	-1.502	0.1334	0.984	15	-1.822	0.069	0.807	2	-0.456	0.649	--	2	-0.765	0.445	--	FALSE	FALSE	---	0
cg02101625	SYNGR3	9143	16	2040195	1stExon	0	2	39	1.346	0.178706	1.037	0	NA	NA	--	3	0.386	0.699	1.108	2	1.912	0.056	--	FALSE	FALSE	---	0
cg08021986	MORG1	84292	19	12777501	TSS200;TSS200;1stExon	Promoter_Associated	0	40	-0.467	0.64067	1.041	0	NA	NA	--	8	-0.772	0.44	1.241	2	-0.344	0.731	--	FALSE	FALSE	---	0
cg11710211	ZNF787	126208	19	56609064	Body	0	2	44	-0.199	0.84227	1.015	1	-3.882	0	--	3	-1.457	0.145	1.167	3	0.75	0.453	1.248	FALSE	FALSE	---	0
cg14088589	TLE4	7091	9	82186418	TSS1500	Promoter_Associated	0	14	-0.354	0.723741	1.029	0	NA	NA	--	2	-0.138	0.89	--	0	NA	NA	--	FALSE	FALSE	---	0
cg24811161	SUMO1	7341	2	203103283	1stExon;1stExon;1stExon;5'UTR;5'UTR;5'UTR	Promoter_Associated	0	29	-0.863	0.388395	1.083	1	-0.41	0.682	--	1	-0.304	0.761	--	1	-0.472	0.637	--	FALSE	FALSE	---	0
cg16278107	ARHGEF17	9828	11	73053840	Body	0	16	38	1.279	0.201322	1.053	2	0.637	0.524	--	3	2.284	0.023	0.476	3	-0.857	0.392	1.28	FALSE	FALSE	---	0
cg20884984	THY1	7070	11	119292770	5'UTR	0	5	29	0.902	0.367469	1.086	0	NA	NA	--	0	NA	NA	--	3	-0.332	0.74	1.094	FALSE	FALSE	---	0
cg03643149	ZNF331	55422	19	54041519	TSS1500;1stExon;TSS200;TSS200;5'UTR;5'UTR	Promoter_Associated	4	55	-0.422	0.673013	1.037	1	1.917	0.055	--	0	NA	NA	--	3	-1.061	0.289	1.305	FALSE	FALSE	---	0
cg05885020	TCF25	22980	16	89939744	TSS1500	Promoter_Associated	0	30	-0.445	0.656681	1.038	1	0.047	0.962	--	3	-0.29	0.772	1.078	2	-0.596	0.552	--	FALSE	FALSE	---	0
cg11186584	BAZ2A	11176	12	57024165	TSS200;Body	Promoter_Associated	1	57	-0.785	0.432904	1.077	9	-0.538	0.59	1.098	5	-0.563	0.574	1.168	5	-0.542	0.588	1.178	FALSE	FALSE	---	0
cg13943985	CSTF1	1477	20	54967718	5'UTR;TSS1500;TSS1500;1stExon;5'UTR;5'UTR;TSS1500;TSS1500;1stExon;TSS1500;TSS1500	Promoter_Associated	0	39	-0.484	0.628832	1.043	0	NA	NA	--	4	0.506	0.613	1.148	6	-0.681	0.496	1.229	FALSE	FALSE	---	0
cg18364528	CDK9	1025	9	130548848	Body	Promoter_Associated	0	36	-0.608	0.543131	1.058	0	NA	NA	--	4	-0.589	0.556	1.176	2	-0.114	0.909	--	FALSE	FALSE	---	0
cg15987885	NMNAT2	23057	1	183386054	Body	Unclassified_Cell_type_specific	6	28	-0.287	0.774336	1.021	5	0.393	0.694	1.063	1	-1.271	0.204	--	1	0.882	0.378	--	FALSE	FALSE	---	0
cg07070043	RBP3	5949	10	48389148	1stExon	0	0	8	1.03	0.30312	1.082	0	NA	NA	--	1	0.505	0.614	--	0	NA	NA	--	FALSE	FALSE	---	0
cg17678719	HLA-A	3105	6	29910273	TSS200	Promoter_Associated	0	44	NA	NA	--	0	NA	NA	--	5	NA	NA	--	9	NA	NA	--	FALSE	FALSE	---	0
cg21595526	GABPB1	2553	15	50647267	1stExon;5'UTR;5'UTR;Body;5'UTR;TSS200;1stExon;1stExon;1stExon;5'UTR;1stExon;5'UTR	0	0	13	-0.21	0.833703	1.016	0	NA	NA	--	0	NA	NA	--	1	-0.819	0.413	--	FALSE	FALSE	---	0
cg01273790	PCBP2	5094	12	53845742	TSS200;TSS200;TSS200;TSS200;TSS200;TSS200;TSS200	Promoter_Associated	0	40	-0.532	0.594585	1.049	2	-1.024	0.306	--	2	0.243	0.808	--	2	-0.317	0.752	--	FALSE	FALSE	---	0
cg10067628	CENPO	79172	2	25016057	TSS1500;TSS200;1stExon	Promoter_Associated	0	19	-0.762	0.446225	1.075	0	NA	NA	--	4	-0.141	0.888	1.035	1	NA	NA	--	FALSE	FALSE	---	0
cg13672348	EHMT1	79813	9	140588475	Body;Body	0	0	36	NA	NA	--	12	NA	NA	--	3	NA	NA	--	0	NA	NA	--	FALSE	FALSE	---	-1
cg10135640	FAM176A	84141	2	75788273	TSS200;5'UTR	0	0	22	NA	NA	--	2	NA	NA	--	0	NA	NA	--	1	NA	NA	--	FALSE	FALSE	---	0
cg02458904	ZC3H12C	85463	11	109964033	TSS200	0	0	14	0.138	0.890614	1.01	2	0.64	0.522	--	1	0.721	0.471	--	2	-0.592	0.554	--	FALSE	FALSE	---	0
cg18913687	RPL21	6144	13	27825640	TSS200;TSS200	Unclassified	0	25	0.811	0.417805	1.08	0	NA	NA	--	1	0.282	0.778	--	1	0.874	0.382	--	FALSE	FALSE	---	0
cg17812014	TPRN	286262	9	140095055	1stExon	Promoter_Associated	0	45	-0.468	0.64003	1.041	0	NA	NA	--	1	-0.444	0.657	--	1	0.155	0.877	--	FALSE	FALSE	---	0
cg26619931	PPM1D	8493	17	58677224	TSS1500	Promoter_Associated	0	44	-1.659	0.0974187	0.903	1	-0.476	0.634	--	1	-0.558	0.577	--	5	-1.089	0.276	1.306	FALSE	FALSE	---	0
cg24718866	POMC	5443	2	25391274	5'UTR;5'UTR	Unclassified_Cell_type_specific	6	24	-0.234	0.815326	1.018	0	NA	NA	--	2	-0.693	0.489	--	0	NA	NA	--	FALSE	FALSE	---	0
cg02970077	EIF5A	1984	17	7210655	TSS1500;TSS1500;Body;TSS200	Promoter_Associated	1	39	-0.948	0.343307	1.086	0	NA	NA	--	7	-0.675	0.5	1.209	3	-1.099	0.272	1.31	FALSE	FALSE	---	0
cg14302662	C12orf52	84934	12	113623332	TSS1500;TSS200;TSS200	Unclassified	0	19	-1.737	0.0827352	0.86	0	NA	NA	--	1	-0.315	0.753	--	0	NA	NA	--	FALSE	FALSE	---	0
cg14925342	SEMA3F	6405	3	50192264	TSS1500	Unclassified	0	23	-0.782	0.434322	1.077	0	NA	NA	--	4	-0.697	0.486	1.219	2	0.529	0.597	--	FALSE	FALSE	---	0
cg02952008	TRIM17	51127	1	228604065	5'UTR;5'UTR;5'UTR;5'UTR	Unclassified_Cell_type_specific	3	24	-0.555	0.578972	1.053	0	NA	NA	--	0	NA	NA	--	2	-0.984	0.326	--	FALSE	FALSE	---	0
cg25020373	JAK1	3716	1	65432366	TSS200	Promoter_Associated	0	27	-0.204	0.838486	1.015	6	-1.307	0.192	1.091	0	NA	NA	--	3	1.596	0.111	1.089	FALSE	FALSE	---	0
cg22326588	ALDH2	217	12	112204604	TSS200;TSS200	Unclassified_Cell_type_specific	1	20	1.857	0.0635983	0.785	1	-0.453	0.651	--	4	2.994	0.003	0.105	1	-0.885	0.377	--	FALSE	FALSE	---	0
cg24517800	C6orf153	88745	6	42989357	TSS200	Promoter_Associated	1	52	2.043	0.0413388	0.665	0	NA	NA	--	3	-0.055	0.956	1.012	4	5.726	0	0	TRUE	FALSE	---	0
cg06899836	CD164	8763	6	109704021	TSS1500;TSS1500;TSS1500;TSS1500;TSS1500	Promoter_Associated	0	16	-0.109	0.913384	1.009	0	NA	NA	--	0	NA	NA	--	2	-0.131	0.896	--	FALSE	FALSE	---	0
cg04755074	TUBGCP6	85378	22	50683559	TSS200	Promoter_Associated	0	20	-0.117	0.90717	1.009	0	NA	NA	--	6	0.262	0.793	1.069	4	-0.216	0.829	1.057	FALSE	FALSE	---	0
cg16049349	C12orf29	91298	12	88429378	1stExon;5'UTR	Promoter_Associated	1	17	1.988	0.0471523	0.703	1	-0.714	0.475	--	2	-0.734	0.463	--	5	4.01	0	0.005	TRUE	FALSE	---	0
cg00818828	C4orf29	80167	4	128886072	TSS1500;Body	Promoter_Associated	0	10	-0.827	0.408253	1.081	0	NA	NA	--	0	NA	NA	--	0	NA	NA	--	FALSE	FALSE	---	0
cg25949513	CAMK1	8536	3	9811735	TSS200	Promoter_Associated	0	30	-0.533	0.594074	1.049	0	NA	NA	--	0	NA	NA	--	10	-0.363	0.717	1.106	FALSE	FALSE	---	0
cg25714018	SCNN1B	6338	16	23313405	TSS200	0	2	33	-0.826	0.409003	1.081	1	NA	NA	--	1	-1.137	0.256	--	1	-1.137	0.256	--	FALSE	FALSE	---	0
cg06287927	ACD	65057	16	67694967	TSS1500;TSS1500;1stExon;TSS1500;1stExon	Promoter_Associated	0	20	-0.287	0.773987	1.021	0	NA	NA	--	2	-0.557	0.577	--	4	-1.189	0.235	1.296	FALSE	FALSE	---	0
cg03150463	PNPLA8	50640	7	108166687	TSS200	Promoter_Associated	0	24	-0.434	0.664078	1.037	2	0.232	0.817	--	2	-0.077	0.939	--	0	NA	NA	--	FALSE	FALSE	---	0
cg24522982	KCTD1	284252	18	24129873	TSS1500;TSS1500;TSS200;Body;5'UTR	0	0	50	-2.057	0.0400069	0.655	5	-1.099	0.272	1.139	3	0.172	0.863	1.045	3	-1.713	0.087	0.989	FALSE	FALSE	---	0
cg22710661	KCNJ11	3767	11	17411071	TSS1500;TSS200	Promoter_Associated	0	17	-0.148	0.882119	1.011	0	NA	NA	--	2	-0.27	0.787	--	0	NA	NA	--	FALSE	FALSE	---	0
cg16658099	RHBDL3	162494	17	30593805	Body	0	1	32	2.91	0.00370628	0.164	1	-0.185	0.854	--	2	4.195	0	--	1	-0.063	0.95	--	FALSE	FALSE	---	0
cg06222851	OGDHL	55753	10	50970358	1stExon;1stExon;5'UTR;5'UTR;1stExon;5'UTR	Unclassified_Cell_type_specific	1	15	-0.732	0.464636	1.072	0	NA	NA	--	3	-0.645	0.519	1.199	0	NA	NA	--	FALSE	FALSE	---	0
cg24559642	NKX3-1	4824	8	23540408	Body;1stExon;5'UTR;TSS200	Promoter_Associated	1	17	2.248	0.0248381	0.521	0	NA	NA	--	0	NA	NA	--	2	-0.696	0.487	--	FALSE	FALSE	---	0
cg04974685	CCM2L	140706	20	30606909	Body	Unclassified_Cell_type_specific	0	54	-0.893	0.37185	1.085	1	0.411	0.681	--	0	NA	NA	--	2	0.035	0.972	--	FALSE	FALSE	---	0
cg18247650	PTCD2	79810	5	71616010	TSS200;1stExon	Promoter_Associated	1	12	0.888	0.375017	1.084	0	NA	NA	--	3	-0.7	0.484	1.22	1	0.63	0.529	--	FALSE	FALSE	---	0
cg26325135	JRK	8629	8	143751325	5'UTR;5'UTR	Promoter_Associated	1	46	-0.189	0.850113	1.014	2	-0.219	0.827	--	2	-1.197	0.232	--	4	-0.101	0.92	1.021	FALSE	FALSE	---	0
cg14348439	LONRF2	164832	2	100938444	1stExon	0	1	16	-1.264	0.2065	1.058	0	NA	NA	--	0	NA	NA	--	0	NA	NA	--	FALSE	FALSE	---	0
cg00140501	CHMP7	91782	8	23104037	5'UTR	Promoter_Associated	0	17	-0.246	0.805444	1.018	1	-0.008	0.994	--	2	0.061	0.952	--	4	-0.312	0.755	1.087	FALSE	FALSE	---	0
cg08507422	UNCX	340260	7	1272512	TSS200	0	8	59	-0.781	0.435189	1.077	0	NA	NA	--	10	-0.164	0.87	1.042	2	0.009	0.993	--	FALSE	FALSE	---	0
cg25703552	C13orf1	57213	13	50510414	Body;5'UTR;1stExon;5'UTR;1stExon	Promoter_Associated	0	23	-0.261	0.794431	1.019	0	NA	NA	--	1	-0.279	0.78	--	0	NA	NA	--	FALSE	FALSE	---	0
cg02183811	AKAP1	8165	17	55162584	TSS1500;TSS1500;1stExon;5'UTR	Promoter_Associated	1	36	1.19	0.2345	1.069	2	4.275	0	--	1	-0.632	0.528	--	2	-0.217	0.829	--	FALSE	FALSE	---	0
cg23664318	CAPNS1	826	19	36630914	TSS200;TSS200	Promoter_Associated	2	43	-1.04	0.298615	1.081	1	0.315	0.753	--	7	-1.418	0.157	1.189	6	-1.371	0.171	1.237	FALSE	FALSE	---	0
cg12231969	EN1	2019	2	119605253	1stExon;5'UTR	0	1	17	-0.596	0.55161	1.057	0	NA	NA	--	3	0.449	0.654	1.128	1	-0.86	0.39	--	FALSE	FALSE	---	0
cg26297530	KIAA1543	57662	19	7680259	Body;Body	Unclassified_Cell_type_specific	0	43	1.015	0.310486	1.084	0	NA	NA	--	4	0.422	0.673	1.119	1	0.019	0.985	--	FALSE	FALSE	---	0
cg05608588	TRRAP	8295	7	98476815	5'UTR	Promoter_Associated	1	36	-1.091	0.275463	1.076	4	-0.004	0.997	1.001	2	-0.899	0.369	--	1	0.061	0.952	--	FALSE	FALSE	---	0
cg25628740	CLCN6	1185	1	11866499	Body;Body;Body;Body;TSS1500	Promoter_Associated	0	25	-0.114	0.908887	1.009	1	0.147	0.883	--	1	0.146	0.884	--	3	0.215	0.83	1.056	FALSE	FALSE	---	0
cg11257240	SKI	6497	1	2159351	TSS1500	Promoter_Associated	0	48	0.496	0.61985	1.044	3	0.151	0.88	1.021	2	0.437	0.662	--	4	-0.747	0.455	1.248	FALSE	FALSE	---	0
cg24462849	NCOR2	9612	12	124831201	Body;Body	Unclassified_Cell_type_specific	1	24	-1.187	0.235625	1.069	6	0.782	0.435	1.14	1	0.138	0.89	--	4	-4.862	0	0	TRUE	FALSE	---	-1
cg05358717	ATP13A1	57130	19	19764739	Body	0	0	38	1.576	0.115263	0.948	1	NA	NA	--	4	1.647	0.1	1.032	2	0.745	0.456	--	FALSE	FALSE	---	0
cg23185921	NELL2	4753	12	45270799	Body;TSS1500;TSS1500;TSS200;TSS1500	0	1	38	-1.326	0.185045	1.042	7	-1.129	0.259	1.135	2	-0.812	0.417	--	3	-1.221	0.222	1.289	FALSE	FALSE	---	0
cg23432306	CLNS1A	1207	11	77348958	TSS200	Promoter_Associated	0	26	-1.412	0.158417	1.019	2	-0.865	0.387	--	2	-0.908	0.364	--	3	-1.671	0.095	1.025	FALSE	FALSE	---	0
cg03762505	METTL13	51603	1	171750926	1stExon;5'UTR;5'UTR;1stExon;5'UTR;1stExon	Promoter_Associated	0	15	-0.653	0.513724	1.064	0	NA	NA	--	2	-1.146	0.252	--	0	NA	NA	--	FALSE	FALSE	---	0
cg23109424	WNT4	54361	1	22446854	Body	0	0	17	0.298	0.765563	1.022	1	-0.335	0.737	--	1	0.291	0.771	--	1	0.291	0.771	--	FALSE	FALSE	---	0
cg25353308	ZNF697	90874	1	120191124	TSS1500	Unclassified	1	40	1.985	0.0474171	0.704	0	NA	NA	--	3	-0.22	0.826	1.057	5	0.943	0.346	1.292	FALSE	FALSE	---	0
cg13775575	NAPA	8775	19	48018329	5'UTR;1stExon	Promoter_Associated	0	31	0.496	0.620118	1.045	1	0.576	0.564	--	2	0.649	0.516	--	4	0.122	0.903	1.027	FALSE	FALSE	---	0
cg06286962	FAT1	2195	4	187645685	TSS1500	0	1	31	-1.091	0.275677	1.075	5	-0.042	0.967	1.006	1	-1.092	0.275	--	1	0.697	0.486	--	FALSE	FALSE	---	0
cg11889002	LYSMD2	256586	15	52030128	5'UTR;5'UTR;1stExon	Promoter_Associated	0	28	-0.716	0.474134	1.071	0	NA	NA	--	2	-0.984	0.325	--	6	-0.172	0.864	1.042	FALSE	FALSE	---	0
cg20659026	SMDT1	91689	22	42475791	1stExon	Promoter_Associated	0	36	-0.451	0.652283	1.039	0	NA	NA	--	1	-0.213	0.832	--	3	-0.453	0.65	1.14	FALSE	FALSE	---	0
cg00021237	MYBL1	4603	8	67525849	TSS1500;TSS1500	Promoter_Associated	1	33	-1.813	0.0701718	0.813	2	-1.361	0.174	--	2	-1.995	0.046	--	2	-1.429	0.153	--	FALSE	FALSE	---	0
cg05773442	CHID1	66005	11	910475	5'UTR;5'UTR;5'UTR;5'UTR;5'UTR	Promoter_Associated	0	37	0.427	0.669412	1.037	0	NA	NA	--	0	NA	NA	--	4	0.24	0.81	1.064	FALSE	FALSE	---	0
cg04798497	SSR3	6747	3	156273025	TSS200	Promoter_Associated	0	25	-0.799	0.424389	1.079	0	NA	NA	--	1	-0.259	0.796	--	0	NA	NA	--	FALSE	FALSE	---	0
cg01010781	TMED4	222068	7	44622047	TSS1500	Unclassified	0	37	-1.239	0.215746	1.061	0	NA	NA	--	1	-0.369	0.712	--	4	0.019	0.985	1.005	FALSE	FALSE	---	0
cg16993579	UBE2T	29089	1	202311052	1stExon;5'UTR	Promoter_Associated	3	35	0.148	0.882189	1.011	0	NA	NA	--	2	-1.01	0.313	--	2	4.239	0	--	FALSE	FALSE	---	0
cg22558432	RPS17	6218	15	82824994	TSS200	Unclassified_Cell_type_specific	0	13	-0.605	0.545402	1.058	0	NA	NA	--	1	-0.506	0.613	--	0	NA	NA	--	FALSE	FALSE	---	0
cg21148837	DAZAP1	26528	19	1407466	TSS200;TSS200	Promoter_Associated	1	55	0.583	0.560356	1.056	2	0.247	0.805	--	5	-0.345	0.73	1.093	0	NA	NA	--	FALSE	FALSE	---	0
cg05515713	RRM2	6241	2	10262434	TSS1500;TSS1500	Promoter_Associated	0	29	-0.481	0.630666	1.043	1	-0.103	0.918	--	0	NA	NA	--	3	-0.277	0.782	1.077	FALSE	FALSE	---	0
cg13550731	DYNC1I2	1781	2	172543902	TSS200	Promoter_Associated	0	16	0.752	0.452257	1.074	0	NA	NA	--	0	NA	NA	--	1	-0.403	0.687	--	FALSE	FALSE	---	0
cg03241388	SIM2	6493	21	38070994	TSS1500;TSS1500	0	1	36	0.991	0.322077	1.085	1	2.395	0.017	--	2	2.796	0.005	--	2	1.475	0.141	--	FALSE	FALSE	---	0
cg26744078	ZNF805	390980	19	57752172	1stExon;5'UTR;1stExon;5'UTR	Promoter_Associated	0	33	0.438	0.661314	1.038	0	NA	NA	--	2	-0.483	0.629	--	2	1.428	0.154	--	FALSE	FALSE	---	0
cg12601414	KIAA1958	158405	9	115249737	5'UTR	0	0	27	NA	NA	--	0	NA	NA	--	2	NA	NA	--	2	NA	NA	--	FALSE	FALSE	---	0
cg14143241	TMEM43	79188	3	14166563	1stExon;TSS200;TSS200;5'UTR	Promoter_Associated	0	15	-0.133	0.894427	1.01	1	0.697	0.486	--	3	0.213	0.831	1.056	1	-0.494	0.622	--	FALSE	FALSE	---	0
cg14473643	ZBTB22	9278	6	33282885	Body;TSS1500;TSS1500;TSS1500;Body	0	5	82	1.462	0.144219	1.003	0	NA	NA	--	3	0.801	0.423	1.253	1	1.045	0.296	--	FALSE	FALSE	---	0
cg05505803	DZIP1	22873	13	96296997	TSS200;TSS200	0	0	14	1.219	0.22303	1.063	2	1.397	0.163	--	1	-0.198	0.843	--	2	1.324	0.186	--	FALSE	FALSE	---	0
cg10586042	SKP2	6502	5	36152206	5'UTR;1stExon;TSS200;1stExon;5'UTR	Promoter_Associated	0	35	-2.001	0.045637	0.693	2	-0.471	0.638	--	2	-0.17	0.865	--	4	-0.538	0.591	1.177	FALSE	FALSE	---	0
cg27516438	SSBP4	170463	19	18529981	TSS200;TSS200	Promoter_Associated	1	39	NA	NA	--	0	NA	NA	--	3	NA	NA	--	3	NA	NA	--	FALSE	FALSE	---	0
cg02920218	SMPDL3A	10924	6	123110645	Body	Unclassified	0	26	0.481	0.630286	1.043	0	NA	NA	--	3	-0.072	0.943	1.017	6	-0.112	0.911	1.025	FALSE	FALSE	---	0
cg03831465	ABTB2	25841	11	34378797	1stExon;5'UTR	0	1	26	1.429	0.153373	1.014	5	-0.211	0.833	1.032	1	0.822	0.411	--	2	0.116	0.908	--	FALSE	FALSE	---	0
cg26820501	NCSTN	23385	1	160312931	TSS200;1stExon;1stExon	Promoter_Associated	0	24	0.203	0.839138	1.015	0	NA	NA	--	2	0.826	0.409	--	0	NA	NA	--	FALSE	FALSE	---	0
cg03671189	FANCG	2189	9	35080070	TSS200	Promoter_Associated	1	42	0.319	0.74961	1.025	0	NA	NA	--	6	0.431	0.666	1.123	2	0.337	0.737	--	FALSE	FALSE	---	0
cg16013015	ATP6V0C	527	16	2563938	5'UTR;5'UTR;1stExon	0	0	29	0.427	0.669742	1.037	0	NA	NA	--	2	0.43	0.667	--	5	0.118	0.906	1.026	FALSE	FALSE	---	0
cg27256480	JTB	10899	1	153950480	TSS200	Promoter_Associated	1	27	2.98	0.00295891	0.142	0	NA	NA	--	2	0.705	0.481	--	2	-0.449	0.653	--	FALSE	FALSE	---	0
cg09280946	CTSC	1075	11	88070661	Body;Body;Body	Promoter_Associated	0	17	-0.799	0.424343	1.079	0	NA	NA	--	0	NA	NA	--	0	NA	NA	--	FALSE	FALSE	---	0
cg05139709	PDE6B	5158	4	651113	Body;Body;Body	Unclassified_Cell_type_specific	3	34	0.908	0.364262	1.087	0	NA	NA	--	3	1.303	0.193	1.249	4	-0.1	0.92	1.021	FALSE	FALSE	---	0
cg25808839	LACTB	114294	15	63414067	1stExon;5'UTR;5'UTR;1stExon	Unclassified	0	30	-0.082	0.934387	1.006	1	-0.717	0.473	--	1	-0.522	0.602	--	1	NA	NA	--	FALSE	FALSE	---	0
cg10602180	CLDN18	51208	3	137729133	Body;1stExon	0	2	34	0.321	0.748482	1.025	2	-0.103	0.918	--	3	0.782	0.434	1.248	1	-0.248	0.804	--	FALSE	FALSE	---	0
cg21956150	RPS15	6209	19	1438388	5'UTR;1stExon	Promoter_Associated	0	55	-1.912	0.0561362	0.753	0	NA	NA	--	6	-0.987	0.324	1.285	0	NA	NA	--	FALSE	FALSE	---	0
cg24275769	IMPACT	55364	18	22006446	TSS200	Unclassified_Cell_type_specific	2	49	-0.237	0.812791	1.018	2	1.027	0.305	--	4	0.514	0.607	1.15	3	-0.864	0.388	1.281	FALSE	FALSE	---	0
cg02674305	PHF20	51230	20	34359915	TSS200	Promoter_Associated	1	35	3.021	0.00264642	0.131	9	3.096	0.002	0.085	1	0.835	0.404	--	3	0.203	0.839	1.052	TRUE	FALSE	---	0
cg11731300	TSTD1	100131187	1	161008542	Body;Body;Body	Promoter_Associated	0	26	-0.421	0.674034	1.036	0	NA	NA	--	2	-0.359	0.719	--	3	0.163	0.87	1.039	FALSE	FALSE	---	0
cg12804441	EFHD1	80303	2	233498164	Body;TSS200	Unclassified	0	20	-0.531	0.595862	1.048	2	-0.305	0.761	--	2	-0.245	0.806	--	6	-0.416	0.677	1.126	FALSE	FALSE	---	0
cg15814736	ATL3	25923	11	63439115	TSS200	Promoter_Associated	3	46	1.82	0.0690963	0.809	0	NA	NA	--	3	1.702	0.089	0.987	4	1.688	0.092	1.012	FALSE	FALSE	---	0
cg21526004	C7orf50	84310	7	1178028	TSS200;TSS200;TSS200	Promoter_Associated	0	63	-0.702	0.482614	1.069	9	-0.541	0.588	1.099	10	-0.169	0.866	1.044	2	-0.2	0.841	--	FALSE	FALSE	---	0
cg06869415	CFL2	1073	14	35183946	5'UTR;TSS200;1stExon;Body;TSS1500;Body	Promoter_Associated	1	56	-0.311	0.755703	1.024	0	NA	NA	--	6	-0.526	0.599	1.153	14	-0.269	0.788	1.074	FALSE	FALSE	---	0
cg02362686	ADAMTSL4	54507	1	150521404	TSS1500;TSS1500	Unclassified	0	26	-0.07	0.943843	1.005	0	NA	NA	--	3	-0.002	0.998	1.001	4	0.322	0.747	1.09	FALSE	FALSE	---	0
cg13916316	C5orf45	51149	5	179285978	TSS200;TSS200	Promoter_Associated	0	29	-0.417	0.67705	1.036	1	0.452	0.651	--	5	-0.47	0.638	1.136	4	0.522	0.601	1.17	FALSE	FALSE	---	0
cg15216636	TRIP10	9322	19	6739886	Body	0	0	40	-0.001	0.998851	1	2	0.471	0.638	--	3	-0.097	0.922	1.023	2	-0.357	0.721	--	FALSE	FALSE	---	0
cg08311965	MMP15	4324	16	58059985	5'UTR;1stExon	0	0	34	0.266	0.790282	1.02	0	NA	NA	--	2	0.311	0.756	--	1	0.235	0.814	--	FALSE	FALSE	---	0
cg22626858	SHANK1	50944	19	51220273	TSS200	0	9	38	0.112	0.910997	1.008	0	NA	NA	--	3	0.75	0.453	1.236	1	-0.481	0.63	--	FALSE	FALSE	---	0
cg09975316	AKAP13	11214	15	85923848	TSS200;TSS200	Promoter_Associated	0	27	-0.351	0.725935	1.028	9	-0.433	0.665	1.073	1	0.358	0.72	--	7	-0.977	0.329	1.299	FALSE	FALSE	---	0
cg14372062	DMXL1	1657	5	118407042	5'UTR;5'UTR;1stExon;1stExon;1stExon;5'UTR	Promoter_Associated	1	19	0.546	0.584935	1.051	3	-0.378	0.706	1.061	1	-0.265	0.791	--	1	7.78	0	--	FALSE	FALSE	---	0
cg07264050	UBE2V2	7336	8	48920858	TSS200	Promoter_Associated	0	34	-0.872	0.383174	1.084	2	-0.272	0.786	--	3	-0.698	0.486	1.219	3	-0.844	0.399	1.277	FALSE	FALSE	---	0
cg17234305	NELL2	4753	12	45270207	Body;5'UTR;Body;1stExon;TSS1500;1stExon;5'UTR	0	0	38	-1.054	0.292252	1.079	7	-0.501	0.617	1.085	2	-0.563	0.573	--	3	-0.375	0.707	1.11	FALSE	FALSE	---	0
cg15266121	APPL2	55198	12	105630063	TSS200	Promoter_Associated	0	11	-0.256	0.797801	1.019	0	NA	NA	--	2	-0.032	0.975	--	2	0.015	0.988	--	FALSE	FALSE	---	0
cg15830127	STK32B	55351	4	5053498	5'UTR;1stExon;1stExon;5'UTR	0	4	18	-0.707	0.480034	1.07	7	0.248	0.804	1.038	1	NA	NA	--	2	-1.882	0.06	--	FALSE	FALSE	---	0
cg03050687	ADAL	161823	15	43622654	TSS1500;1stExon;TSS1500	Promoter_Associated	0	19	-0.451	0.652093	1.039	0	NA	NA	--	2	0.166	0.868	--	0	NA	NA	--	FALSE	FALSE	---	0
cg09643587	CD47	961	3	107809710	1stExon;1stExon;1stExon	0	0	30	-0.929	0.352962	1.086	1	-1.092	0.275	--	3	0.944	0.345	1.276	5	-2.497	0.013	0.315	FALSE	FALSE	---	0
cg18830052	C20orf29	55317	20	3801106	TSS200	Promoter_Associated	0	29	0.774	0.439422	1.077	0	NA	NA	--	4	-0.344	0.731	1.093	2	0.085	0.932	--	FALSE	FALSE	---	0
cg18582992	SHF	90525	15	45479642	Body	Unclassified_Cell_type_specific	9	15	-0.719	0.472454	1.071	0	NA	NA	--	1	-1.013	0.311	--	1	-0.85	0.395	--	FALSE	FALSE	---	0
cg23915065	CLASP2	23122	3	33759654	1stExon;5'UTR	Promoter_Associated	0	17	-0.24	0.810307	1.018	0	NA	NA	--	0	NA	NA	--	2	0.082	0.935	--	FALSE	FALSE	---	0
cg27535648	TBC1D22A	25771	22	47158521	TSS200	Promoter_Associated	2	29	-0.012	0.990604	1.001	5	-0.946	0.344	1.148	2	-0.513	0.608	--	1	-1.26	0.208	--	FALSE	FALSE	---	0
cg01438365	TBX2	6909	17	59480470	Body	Unclassified	14	32	0.871	0.384223	1.083	0	NA	NA	--	1	-1.659	0.097	--	1	0.668	0.504	--	FALSE	FALSE	---	0
cg23754558	CYGB	114757	17	74534178	TSS200;Body	0	5	47	1.492	0.136087	0.99	0	NA	NA	--	3	0.768	0.443	1.241	3	0.669	0.504	1.224	FALSE	FALSE	---	0
cg21761844	ZNF568	374900	19	37407257	5'UTR;1stExon;TSS200	Promoter_Associated	8	52	1.031	0.302672	1.082	2	1.101	0.271	--	4	0.331	0.741	1.089	4	-0.436	0.663	1.133	FALSE	FALSE	---	0
cg01288043	TFDP2	7029	3	141868082	1stExon;1stExon;5'UTR;5'UTR	Promoter_Associated	0	29	-0.309	0.757722	1.023	2	NA	NA	--	1	-0.207	0.836	--	1	-0.207	0.836	--	FALSE	FALSE	---	0
cg16361543	TOLLIP	54472	11	1299372	Body	0	1	36	-0.05	0.960094	1.003	0	NA	NA	--	1	-1.075	0.282	--	3	1.064	0.288	1.305	FALSE	FALSE	---	0
cg25701564	WTH3DI	150786	2	132121733	TSS200	0	2	14	0.308	0.758096	1.023	0	NA	NA	--	1	1.809	0.071	--	0	NA	NA	--	FALSE	FALSE	---	0
cg02172579	ANK1	286	8	41685992	Body	Promoter_Associated	2	68	1.521	0.128478	0.977	9	-0.867	0.386	1.144	11	1.591	0.112	1.077	5	-0.042	0.967	1.011	FALSE	FALSE	---	0
cg19413366	LY6K	54742	8	143781985	1stExon;1stExon;1stExon	0	13	47	0.013	0.989797	1.001	0	NA	NA	--	5	-0.43	0.667	1.122	2	0.429	0.668	--	FALSE	FALSE	---	0
cg02446080	ZNHIT1	10467	7	100860777	TSS1500;1stExon;5'UTR	Promoter_Associated	1	52	0.382	0.702324	1.033	0	NA	NA	--	2	-0.627	0.531	--	2	-0.269	0.788	--	FALSE	FALSE	---	0
cg09538002	TSPYL4	23270	6	116575339	TSS200	Promoter_Associated	0	17	-0.317	0.751168	1.025	0	NA	NA	--	1	-0.299	0.765	--	1	-0.164	0.87	--	FALSE	FALSE	---	0
cg17738249	CKAP4	10970	12	106641486	1stExon	0	0	15	-0.2	0.841188	1.015	2	0.33	0.742	--	1	NA	NA	--	0	NA	NA	--	FALSE	FALSE	---	0
cg19587654	WHAMM	123720	15	83478878	1stExon	0	0	14	NA	NA	--	1	NA	NA	--	1	NA	NA	--	3	NA	NA	--	FALSE	FALSE	---	0
cg25942031	ZNF354C	30832	5	178487410	TSS200	Promoter_Associated_Cell_type_specific	0	40	-0.252	0.800972	1.019	0	NA	NA	--	1	0.031	0.975	--	2	0.842	0.4	--	FALSE	FALSE	---	0
cg12713848	DSN1	79980	20	35401901	5'UTR;5'UTR;5'UTR;5'UTR;1stExon;5'UTR;1stExon	Promoter_Associated	0	34	NA	NA	--	1	NA	NA	--	4	NA	NA	--	2	NA	NA	--	FALSE	FALSE	---	0
cg09011601	FBXL19	54620	16	30935391	TSS1500;TSS1500	0	0	27	-0.209	0.834851	1.016	0	NA	NA	--	1	0.057	0.955	--	2	-0.216	0.829	--	FALSE	FALSE	---	0
cg20991937	CLIP2	7461	7	73790421	Body;Body	0	0	30	0.23	0.818374	1.017	1	-0.715	0.475	--	1	-1.144	0.253	--	7	0.667	0.505	1.224	FALSE	FALSE	---	0
cg13983578	DUSP4	1846	8	29208153	5'UTR;1stExon	Promoter_Associated	0	27	-0.592	0.554004	1.056	0	NA	NA	--	2	-0.371	0.711	--	0	NA	NA	--	FALSE	FALSE	---	0
cg17833322	WDR37	22884	10	1102835	5'UTR;1stExon	Promoter_Associated	1	41	0.268	0.788539	1.02	1	-0.385	0.7	--	1	0.877	0.381	--	0	NA	NA	--	FALSE	FALSE	---	0
cg04555373	NRG1	3084	8	31497042	TSS1500	0	6	36	0.137	0.891	1.01	27	-1.278	0.202	1.102	2	1.412	0.158	--	2	0.433	0.665	--	FALSE	FALSE	---	0
cg26468205	PCMTD2	55251	20	62886904	TSS200;TSS200	Promoter_Associated	1	69	1.738	0.0825082	0.858	3	0.553	0.58	1.1	7	-0.3	0.764	1.081	0	NA	NA	--	FALSE	FALSE	---	0
cg03543495	FUT4	2526	11	94277826	1stExon	0	1	14	-0.83	0.406627	1.081	0	NA	NA	--	1	-0.777	0.437	--	0	NA	NA	--	FALSE	FALSE	---	0
cg15803221	RARA	5914	17	38473166	TSS1500;5'UTR;TSS1500	Promoter_Associated	4	54	0.406	0.684895	1.035	0	NA	NA	--	2	0.239	0.811	--	1	-0.537	0.591	--	FALSE	FALSE	---	0
cg09469663	CLK3	1198	15	74908191	5'UTR;1stExon	Promoter_Associated	0	18	-0.521	0.602432	1.047	0	NA	NA	--	2	-0.086	0.932	--	0	NA	NA	--	FALSE	FALSE	---	0
cg19440278	FAM82A2	55177	15	41047657	TSS200	Promoter_Associated	1	39	-0.136	0.891776	1.01	0	NA	NA	--	4	-0.303	0.762	1.082	2	-0.674	0.5	--	FALSE	FALSE	---	0
cg23285209	PASK	23178	2	242088887	TSS200;TSS1500	Promoter_Associated	1	29	2.519	0.0120457	0.351	0	NA	NA	--	3	2.113	0.035	0.615	2	0.526	0.599	--	FALSE	FALSE	---	0
cg05886952	RABAC1	10567	19	42463694	TSS200	Promoter_Associated	0	47	-0.53	0.59645	1.048	1	-0.455	0.649	--	3	-0.174	0.862	1.045	5	-0.07	0.944	1.015	FALSE	FALSE	---	0
cg26582229	ACTR10	55860	14	58666805	TSS200	Promoter_Associated	0	31	-0.762	0.446496	1.075	0	NA	NA	--	1	0.265	0.791	--	1	-0.743	0.458	--	FALSE	FALSE	---	0
cg07376753	TMEM222	84065	1	27648864	1stExon	Promoter_Associated	0	48	-0.481	0.630449	1.043	0	NA	NA	--	7	-0.239	0.811	1.063	2	1.007	0.314	--	FALSE	FALSE	---	0
cg03001875	TARBP1	6894	1	234614834	1stExon	Promoter_Associated	0	32	-0.428	0.668753	1.037	0	NA	NA	--	0	NA	NA	--	3	-0.641	0.522	1.213	FALSE	FALSE	---	0
cg24872782	FBXL7	23194	5	15500249	TSS200	0	4	34	0.626	0.531681	1.061	12	-0.031	0.975	1.006	3	-0.507	0.613	1.148	3	0.064	0.949	1.014	FALSE	FALSE	---	0
cg04355750	GSPT1	2935	16	12009983	TSS200;1stExon;TSS200;5'UTR	Promoter_Associated	0	29	-1.126	0.260463	1.075	0	NA	NA	--	4	-0.503	0.615	1.147	2	0.651	0.515	--	FALSE	FALSE	---	0
cg19921271	LMF2	91289	22	50946582	TSS1500;TSS200;TSS200	Promoter_Associated	0	20	-0.109	0.913033	1.008	0	NA	NA	--	3	0.788	0.431	1.251	2	0.049	0.961	--	FALSE	FALSE	---	0
cg05352303	RAB3GAP2	25782	1	220445520	Body	Promoter_Associated	0	16	-0.499	0.617709	1.045	0	NA	NA	--	3	-0.155	0.877	1.04	1	-0.524	0.6	--	FALSE	FALSE	---	0
cg06456258	SMCR7L	54471	22	39898429	5'UTR;1stExon	Promoter_Associated	0	30	-0.201	0.840603	1.015	0	NA	NA	--	5	0.193	0.847	1.05	2	0.383	0.701	--	FALSE	FALSE	---	0
cg05414026	MYO9A	4649	15	72410489	TSS200;TSS200;5'UTR	Promoter_Associated	1	18	1.187	0.235544	1.069	4	-1.006	0.315	1.145	2	0.112	0.911	--	3	-0.97	0.332	1.3	FALSE	FALSE	---	0
cg04593316	GNB4	59345	3	179169543	TSS200	Promoter_Associated_Cell_type_specific	0	31	-0.274	0.784073	1.02	0	NA	NA	--	3	-0.264	0.792	1.07	3	0.331	0.741	1.093	FALSE	FALSE	---	0
cg00092287	NMI	9111	2	152146295	5'UTR;1stExon	Promoter_Associated_Cell_type_specific	0	8	0.774	0.439355	1.077	0	NA	NA	--	0	NA	NA	--	1	0.479	0.632	--	FALSE	FALSE	---	0
cg25841539	SLC26A5	375611	7	103086474	5'UTR;5'UTR;5'UTR;5'UTR;5'UTR	0	1	21	2.332	0.0198982	0.464	3	4.739	0	0	2	-0.788	0.431	--	2	-0.786	0.432	--	TRUE	TRUE	972	0
cg05291069	NKX1-2	390010	10	126136435	Body	0	0	25	NA	NA	--	0	NA	NA	--	1	NA	NA	--	1	NA	NA	--	FALSE	FALSE	---	0
cg06226973	PRKRA	8575	2	179315633	Body;TSS200;TSS1500;Body;TSS1500	Promoter_Associated	0	34	0.501	0.616549	1.045	7	0.678	0.498	1.127	0	NA	NA	--	4	0.553	0.581	1.183	FALSE	FALSE	---	0
cg06698598	BAIAP3	8938	16	1398226	Body	0	4	50	-0.777	0.437473	1.077	0	NA	NA	--	2	-1.029	0.304	--	9	0.374	0.708	1.109	FALSE	FALSE	---	0
cg10699580	FAM110B	90362	8	58907042	TSS200	Unclassified_Cell_type_specific	1	57	-0.039	0.968747	1.003	4	0.402	0.688	1.065	3	-0.798	0.425	1.254	3	-0.628	0.53	1.207	FALSE	FALSE	---	0
cg13029706	PHF14	9678	7	11013526	1stExon;5'UTR;5'UTR;1stExon	Promoter_Associated	0	22	-0.591	0.554651	1.056	2	-0.572	0.567	--	2	-0.153	0.878	--	1	-0.398	0.691	--	FALSE	FALSE	---	0
cg13457403	NDUFV3	4731	21	44313401	5'UTR;1stExon;1stExon;5'UTR	Promoter_Associated	0	23	-0.52	0.603419	1.046	1	0.811	0.418	--	2	-0.849	0.396	--	3	-1.055	0.292	1.306	FALSE	FALSE	---	0
cg08281583	FADS2	9415	11	61595223	TSS1500;Body;Body	Promoter_Associated	7	39	-0.057	0.954312	1.004	1	0.132	0.895	--	2	0.37	0.711	--	2	-0.355	0.723	--	FALSE	FALSE	---	0
cg12724498	PTPRN2	5799	7	157409918	Body;Body;Body	0	0	37	NA	NA	--	28	NA	NA	--	4	NA	NA	--	6	NA	NA	--	FALSE	FALSE	---	0
cg23504240	PARL	55486	3	183602440	Body;Body	Promoter_Associated	0	47	-0.122	0.902705	1.009	2	-0.047	0.962	--	10	-0.124	0.901	1.03	5	-0.022	0.983	1.005	FALSE	FALSE	---	0
cg21961270	PRDM16	63976	1	3307177	Body;Body	0	6	51	-1.921	0.0550769	0.749	11	-0.831	0.406	1.142	3	-0.504	0.615	1.148	3	0.491	0.623	1.158	FALSE	FALSE	---	0
cg14073481	RBL1	5933	20	35724391	5'UTR;5'UTR;1stExon;1stExon	Promoter_Associated	0	30	-0.986	0.324256	1.085	2	0.149	0.881	--	6	-0.683	0.495	1.213	6	-0.166	0.868	1.041	FALSE	FALSE	---	0
cg23181201	LRRC3B	116135	3	26666023	5'UTR	0	3	15	-0.332	0.740269	1.027	0	NA	NA	--	0	NA	NA	--	1	-0.13	0.897	--	FALSE	FALSE	---	0
cg23343389	PTPRN2	5799	7	158103415	Body;Body;Body	0	0	37	NA	NA	--	28	NA	NA	--	4	NA	NA	--	6	NA	NA	--	FALSE	FALSE	---	0
cg19952228	FAM162A	26355	3	122102923	TSS200;TSS1500	Promoter_Associated	0	20	-0.788	0.431068	1.078	1	0.286	0.775	--	2	-0.234	0.815	--	4	-1.028	0.304	1.305	FALSE	FALSE	---	0
cg02928699	GRM5	2915	11	88241946	Body;Body	0	6	20	0.258	0.796772	1.019	8	-0.858	0.391	1.143	0	NA	NA	--	0	NA	NA	--	FALSE	FALSE	---	0
cg22016202	NRG1	3084	8	32405944	5'UTR;5'UTR;5'UTR;5'UTR;5'UTR;5'UTR;5'UTR;5'UTR;5'UTR;5'UTR;5'UTR;1stExon;1stExon;1stExon;1stExon;1stExon;1stExon;1stExon;1stExon;1stExon;1stExon;1stExon;Body	0	2	36	-1.321	0.186741	1.043	27	0.43	0.667	1.071	2	-0.742	0.458	--	2	0.101	0.92	--	FALSE	FALSE	---	0
cg08883853	CYP2W1	54905	7	1026168	Body	0	7	57	-1.255	0.209932	1.059	1	-0.707	0.48	--	1	-0.075	0.941	--	5	1.194	0.233	1.297	FALSE	FALSE	---	0
cg07503829	PSMD13	5719	11	236309	TSS1500;1stExon;TSS1500;1stExon;5'UTR	0	0	28	0.113	0.909835	1.009	0	NA	NA	--	2	-0.142	0.887	--	3	-0.203	0.839	1.052	FALSE	FALSE	---	0
cg12069309	SEMA3B	7869	3	50312913	Body;Body	Unclassified_Cell_type_specific	2	20	-1.435	0.151605	1.013	1	-2.374	0.018	--	2	-1.545	0.123	--	4	-1.215	0.225	1.29	FALSE	FALSE	---	0
cg04677061	RCN1	5954	11	32112634	5'UTR;1stExon	Promoter_Associated	0	17	-0.864	0.387758	1.083	0	NA	NA	--	2	-0.451	0.652	--	3	-0.271	0.786	1.074	FALSE	FALSE	---	0
cg15199231	IVD	3712	15	40698084	1stExon;1stExon	Promoter_Associated	2	34	3.219	0.0013292	0.08	1	5.2	0	--	0	NA	NA	--	1	-0.059	0.953	--	TRUE	TRUE	973	0
cg05492845	VEGFB	7423	11	64002298	5'UTR;1stExon	Unclassified	0	41	-0.579	0.562424	1.056	3	-0.006	0.995	1.001	2	-0.913	0.362	--	8	-0.604	0.546	1.2	FALSE	FALSE	---	0
cg07045816	IHH	3549	2	219925260	TSS200	0	0	14	-0.955	0.339669	1.085	0	NA	NA	--	0	NA	NA	--	2	0.057	0.954	--	FALSE	FALSE	---	0
cg12978581	SSH2	85464	17	28088578	TSS200;Body;Body;Body	Promoter_Associated	0	47	-1.389	0.165189	1.027	12	-0.537	0.591	1.097	0	NA	NA	--	7	-0.506	0.613	1.163	FALSE	FALSE	---	0
cg02804341	TWF1	5756	12	44200243	TSS200	Promoter_Associated	0	28	-0.071	0.943127	1.005	0	NA	NA	--	2	0.572	0.568	--	4	0.427	0.67	1.129	FALSE	FALSE	---	0
cg21718232	CDC14A	8556	1	100817882	TSS200;TSS200;TSS200	Promoter_Associated	0	17	-0.442	0.658491	1.038	0	NA	NA	--	1	0.485	0.628	--	1	-0.364	0.716	--	FALSE	FALSE	---	0
cg18732064	REM2	161253	14	23356059	Body	Unclassified	2	42	0.047	0.962392	1.003	0	NA	NA	--	3	-1.405	0.16	1.192	4	-0.154	0.877	1.036	FALSE	FALSE	---	0
cg05913257	USP46	64854	4	53525745	TSS1500	0	0	32	-1.623	0.104859	0.923	1	-0.248	0.804	--	3	-1.033	0.302	1.292	1	-0.248	0.804	--	FALSE	FALSE	---	0
cg06003296	PTPRB	5787	12	71003681	TSS200;Body	0	4	51	-0.712	0.476737	1.071	12	0.488	0.626	1.084	8	-0.959	0.338	1.279	7	1.095	0.274	1.307	FALSE	FALSE	---	0
cg09394261	PLGRKT	55848	9	5437886	5'UTR;1stExon	Promoter_Associated	0	30	-0.578	0.563242	1.055	3	0.437	0.662	1.074	6	-0.857	0.392	1.262	0	NA	NA	--	FALSE	FALSE	---	0
cg18674212	PPIL4	85313	6	149867144	5'UTR;1stExon	Promoter_Associated	0	11	-0.251	0.801558	1.019	0	NA	NA	--	2	-0.297	0.766	--	1	0.349	0.727	--	FALSE	FALSE	---	0
cg17733353	VAV2	7410	9	136857387	1stExon;1stExon	0	1	36	2.236	0.025585	0.527	6	-0.812	0.417	1.143	2	1.846	0.065	--	5	-1.001	0.317	1.301	FALSE	FALSE	---	0
cg17367101	AGTPBP1	23287	9	88357011	TSS200;TSS200;TSS200	Promoter_Associated	1	28	1.083	0.278993	1.076	1	-0.631	0.528	--	0	NA	NA	--	3	-0.484	0.628	1.156	FALSE	FALSE	---	0
cg10356908	TFAP2C	7022	20	55205797	Body	Unclassified_Cell_type_specific	6	43	-0.58	0.561954	1.056	1	0.172	0.864	--	1	-0.265	0.791	--	2	-1.387	0.166	--	FALSE	FALSE	---	0
cg06662140	KLHDC7A	127707	1	18809297	1stExon	0	6	21	-2.003	0.0455074	0.693	0	NA	NA	--	2	0.448	0.654	--	1	0.172	0.863	--	FALSE	FALSE	---	0
cg08832594	SPTLC2	9517	14	78083197	TSS200	Promoter_Associated	0	19	4.57	5.55e-06	0.001	5	2.294	0.022	0.443	2	1.05	0.294	--	0	NA	NA	--	TRUE	FALSE	---	0
cg15262317	FZD5	7855	2	208632832	Body	0	4	22	1.188	0.23526	1.069	0	NA	NA	--	0	NA	NA	--	3	0.828	0.408	1.27	FALSE	FALSE	---	0
cg16196077	RTKN2	219790	10	64028521	TSS200	Promoter_Associated_Cell_type_specific	0	23	-0.714	0.475444	1.071	3	0.403	0.687	1.065	0	NA	NA	--	3	-1.284	0.199	1.268	FALSE	FALSE	---	0
cg12375025	RTTN	25914	18	67873125	TSS200	Promoter_Associated	0	13	0.596	0.551272	1.057	2	-0.067	0.946	--	1	-0.1	0.921	--	1	0.146	0.884	--	FALSE	FALSE	---	0
cg08127460	UBE3C	9690	7	156931776	5'UTR;1stExon	0	0	35	-0.87	0.384484	1.083	1	0.407	0.684	--	3	-0.361	0.718	1.099	3	-0.189	0.85	1.047	FALSE	FALSE	---	0
cg12237591	AP1M1	8907	19	16308662	TSS200;TSS200	Promoter_Associated	0	31	0.468	0.639849	1.041	0	NA	NA	--	3	0.007	0.994	1.002	4	0.46	0.646	1.143	FALSE	FALSE	---	0
cg01321673	IL17REL	400935	22	50438363	Body	0	3	22	0.138	0.890106	1.01	0	NA	NA	--	1	-0.386	0.699	--	0	NA	NA	--	FALSE	FALSE	---	-1
cg06960187	BRPF3	27154	6	36164657	1stExon;5'UTR	Promoter_Associated	1	35	1.048	0.2947	1.079	0	NA	NA	--	1	0.804	0.422	--	4	-0.373	0.709	1.108	FALSE	FALSE	---	0
cg27316993	PDP1	54704	8	94929204	1stExon;5'UTR;1stExon;TSS1500;TSS200;5'UTR;5'UTR;1stExon	Promoter_Associated	0	32	-0.614	0.53965	1.059	0	NA	NA	--	2	0.093	0.926	--	0	NA	NA	--	FALSE	FALSE	---	0
cg14408416	CSTB	1476	21	45196136	1stExon	Promoter_Associated	0	19	NA	NA	--	0	NA	NA	--	1	NA	NA	--	3	NA	NA	--	FALSE	FALSE	---	0
cg27661128	C1orf95	375057	1	226736410	TSS200	0	0	15	-0.73	0.465297	1.073	0	NA	NA	--	3	-0.752	0.452	1.237	1	0.392	0.695	--	FALSE	FALSE	---	0
cg17533884	MRAS	22808	3	138067409	5'UTR;TSS200	Unclassified_Cell_type_specific	0	33	-0.576	0.565075	1.055	2	-0.541	0.589	--	1	-0.324	0.746	--	0	NA	NA	--	FALSE	FALSE	---	0
cg21011835	ZNF468	90333	19	53360837	5'UTR;5'UTR;1stExon;1stExon;Body;Body;Body	Promoter_Associated	0	51	NA	NA	--	6	NA	NA	--	14	NA	NA	--	3	NA	NA	--	FALSE	FALSE	---	0
cg06452013	LMF1	64788	16	1006166	Body	0	0	57	NA	NA	--	10	NA	NA	--	4	NA	NA	--	8	NA	NA	--	FALSE	FALSE	---	0
cg19269292	AGK	55750	7	141251248	5'UTR	Promoter_Associated_Cell_type_specific	0	33	-0.261	0.794109	1.019	2	-0.147	0.883	--	1	-0.342	0.732	--	2	-0.287	0.774	--	FALSE	FALSE	---	0
cg13113197	KIAA0564	23078	13	42535290	TSS200;TSS200	Promoter_Associated	0	23	0.143	0.886309	1.01	6	-0.114	0.909	1.016	2	0.542	0.588	--	1	0.486	0.627	--	FALSE	FALSE	---	0
cg03238738	TMEM50B	757	21	34852281	TSS200	Promoter_Associated	0	19	0.136	0.89222	1.01	3	0.432	0.666	1.072	1	0.019	0.984	--	0	NA	NA	--	FALSE	FALSE	---	0
cg07533320	UBE2M	9040	19	59070600	TSS1500;Body	Promoter_Associated	2	34	0.566	0.57149	1.054	0	NA	NA	--	7	-1.371	0.171	1.211	9	0.805	0.421	1.263	FALSE	FALSE	---	0
cg12222366	NELL2	4753	12	45270214	1stExon;TSS1500;5'UTR;5'UTR;1stExon;Body;Body	0	0	38	-0.606	0.544561	1.058	7	-0.025	0.98	1.005	2	-0.723	0.47	--	3	-0.68	0.496	1.229	FALSE	FALSE	---	0
cg14041264	WNT9A	7483	1	228113046	Body	0	0	22	NA	NA	--	0	NA	NA	--	3	NA	NA	--	1	NA	NA	--	FALSE	FALSE	---	0
cg14817043	EBF4	57593	20	2674229	Body	0	2	22	0.779	0.435939	1.077	0	NA	NA	--	3	0.366	0.715	1.102	10	0.751	0.453	1.248	FALSE	FALSE	---	0
cg15820273	CAST	831	5	96038348	TSS200;Body;TSS200;Body;TSS200;TSS200;TSS200;Body;Body;Body	Promoter_Associated_Cell_type_specific	0	21	0.052	0.958793	1.003	3	-0.551	0.582	1.099	1	0.587	0.558	--	0	NA	NA	--	FALSE	FALSE	---	0
cg27353073	PRKRIR	5612	11	76092311	TSS1500	Promoter_Associated	0	24	-1.059	0.289843	1.079	0	NA	NA	--	3	-0.825	0.409	1.258	0	NA	NA	--	FALSE	FALSE	---	0
cg11521780	C12orf10	60314	12	53693949	Body	Promoter_Associated	0	46	-0.811	0.417433	1.08	0	NA	NA	--	3	-0.481	0.631	1.139	2	-0.933	0.351	--	FALSE	FALSE	---	0
cg07425090	SYNCRIP	10492	6	86353447	TSS1500;TSS1500;TSS1500;TSS1500	0	0	15	-0.155	0.876577	1.011	0	NA	NA	--	2	-0.252	0.801	--	2	-0.66	0.51	--	FALSE	FALSE	---	0
cg18556345	CCDC102B	79839	18	66382465	TSS200;TSS200	Promoter_Associated	0	15	-0.487	0.626474	1.043	2	-0.471	0.638	--	0	NA	NA	--	2	0.363	0.717	--	FALSE	FALSE	---	0
cg19529823	HPCAL1	3241	2	10442953	TSS1500;TSS200	Promoter_Associated	0	25	-0.911	0.362382	1.087	1	0.049	0.961	--	2	0.337	0.736	--	0	NA	NA	--	FALSE	FALSE	---	0
cg11208656	COMMD3	23412	10	22605201	TSS200	0	0	18	-0.979	0.327702	1.084	0	NA	NA	--	4	-0.714	0.475	1.225	3	-0.588	0.557	1.193	FALSE	FALSE	---	0
cg02289343	SLC2A5	6518	1	9131622	Body	0	1	36	0.291	0.771102	1.021	2	0.38	0.704	--	3	0.273	0.785	1.074	2	-0.226	0.821	--	FALSE	FALSE	---	0
cg20068535	AKAP12	9590	6	151560981	TSS200	0	3	28	0.128	0.898069	1.009	2	-0.631	0.528	--	2	-0.103	0.918	--	1	0.264	0.792	--	FALSE	FALSE	---	0
cg03974569	C16orf91	283951	16	1470802	TSS200	Promoter_Associated	0	50	0.008	0.993982	1.001	0	NA	NA	--	2	0.133	0.894	--	9	0.292	0.77	1.082	FALSE	FALSE	---	0
cg25820971	SUPT16H	11198	14	21852127	5'UTR;1stExon	Promoter_Associated	0	42	NA	NA	--	0	NA	NA	--	3	NA	NA	--	0	NA	NA	--	FALSE	FALSE	---	0
cg18368820	TMEM176B	28959	7	150497367	5'UTR;5'UTR;5'UTR;5'UTR;TSS1500	Unclassified_Cell_type_specific	2	28	-0.915	0.360256	1.088	0	NA	NA	--	0	NA	NA	--	3	-0.168	0.866	1.041	FALSE	FALSE	---	0
cg24484856	SLC35E3	55508	12	69140014	1stExon;5'UTR	Promoter_Associated	0	52	-0.685	0.493744	1.068	10	-0.485	0.628	1.084	9	-0.533	0.594	1.155	11	0.491	0.624	1.158	FALSE	FALSE	---	0
cg08860314	LITAF	9516	16	11680891	TSS1500;TSS200;TSS200;Body	Promoter_Associated	0	31	-0.477	0.633627	1.042	6	-0.875	0.382	1.143	1	1.209	0.227	--	1	0.184	0.854	--	FALSE	FALSE	---	0
cg10801102	DUS1L	64118	17	80023921	TSS1500	Promoter_Associated	7	44	-0.787	0.431335	1.078	1	0.278	0.781	--	8	-0.086	0.932	1.02	3	-0.666	0.505	1.223	FALSE	FALSE	---	0
cg06329537	UBFD1	56061	16	23568656	TSS1500;1stExon;Body	Promoter_Associated	2	34	0.98	0.327165	1.084	0	NA	NA	--	4	-0.499	0.618	1.146	1	NA	NA	--	FALSE	FALSE	---	0
cg16744462	RCL1	10171	9	4792693	TSS200;TSS200;TSS200	Promoter_Associated	0	42	-0.65	0.516115	1.064	0	NA	NA	--	2	-0.292	0.77	--	2	0.183	0.855	--	FALSE	FALSE	---	0
cg26710686	PHLPP1	23239	18	60382519	TSS1500	Promoter_Associated	0	21	-0.286	0.774961	1.021	2	-0.062	0.95	--	2	0.489	0.625	--	2	-0.582	0.56	--	FALSE	FALSE	---	0
cg05615147	BTBD1	53339	15	83735916	1stExon;5'UTR;1stExon;5'UTR	Promoter_Associated	0	18	-0.289	0.772508	1.021	0	NA	NA	--	0	NA	NA	--	2	0.311	0.756	--	FALSE	FALSE	---	0
cg21578640	HCN2	610	19	590409	1stExon	Unclassified_Cell_type_specific	0	50	NA	NA	--	3	NA	NA	--	2	NA	NA	--	2	NA	NA	--	FALSE	FALSE	---	0
cg02354275	TOPORS	10210	9	32550955	Body;Body;TSS1500;TSS1500;TSS1500;TSS200;ExonBnd	Promoter_Associated	0	55	-0.826	0.409009	1.081	0	NA	NA	--	2	-0.703	0.482	--	2	0.001	0.999	--	FALSE	FALSE	---	0
cg20038794	KIAA0528	9847	12	22697644	TSS200	Promoter_Associated	0	23	-0.564	0.572606	1.054	2	-0.176	0.86	--	2	-0.418	0.676	--	0	NA	NA	--	FALSE	FALSE	---	0
cg05663418	ZNF174	7727	16	3451086	TSS200;TSS200;TSS200	Promoter_Associated	1	32	-0.668	0.504573	1.066	0	NA	NA	--	3	-1.359	0.174	1.218	1	0.275	0.783	--	FALSE	FALSE	---	0
cg12631603	CHST10	9486	2	101033799	5'UTR	Promoter_Associated	0	14	-1.21	0.226709	1.066	0	NA	NA	--	1	NA	NA	--	0	NA	NA	--	FALSE	FALSE	---	0
cg14848555	METTL13	51603	1	171750797	1stExon;5'UTR;5'UTR;1stExon;5'UTR;1stExon	Promoter_Associated	0	15	-0.431	0.666558	1.037	0	NA	NA	--	2	-0.601	0.548	--	0	NA	NA	--	FALSE	FALSE	---	0
cg17254125	PTGFRN	5738	1	117452525	TSS200	Unclassified_Cell_type_specific	0	21	-0.639	0.522751	1.063	3	-0.289	0.772	1.043	0	NA	NA	--	1	-0.339	0.735	--	FALSE	FALSE	---	0
cg17620457	TSGA13	114960	7	130353624	3'UTR;3'UTR;TSS200;TSS200	Promoter_Associated	0	24	-0.332	0.739663	1.027	0	NA	NA	--	2	-0.026	0.98	--	4	-0.25	0.803	1.067	FALSE	FALSE	---	0
cg04614173	SYNGAP1	8831	6	33393607	Body	Promoter_Associated	1	52	-1.115	0.265111	1.075	1	-0.291	0.771	--	2	-0.231	0.817	--	4	-0.822	0.411	1.267	FALSE	FALSE	---	0
cg25274248	ASF1B	55723	19	14247520	TSS200	Promoter_Associated	0	44	-0.003	0.997412	1	1	0.326	0.744	--	2	-0.3	0.764	--	1	0.352	0.725	--	FALSE	FALSE	---	0
cg16757886	RPS6KA5	9252	14	91526663	Body;Body	Promoter_Associated	0	32	0.388	0.698231	1.034	1	NA	NA	--	0	NA	NA	--	8	-0.051	0.959	1.012	FALSE	FALSE	---	0
cg00867446	ACIN1	22985	14	23564668	5'UTR;5'UTR;5'UTR;1stExon;TSS200;1stExon;1stExon	Promoter_Associated	1	41	0.129	0.897091	1.009	1	-0.25	0.803	--	0	NA	NA	--	3	0.799	0.425	1.261	FALSE	FALSE	---	-1
cg05733135	BDNF	627	11	27740876	Body;5'UTR;5'UTR;5'UTR;5'UTR	0	1	13	-0.855	0.392702	1.083	0	NA	NA	--	1	0.267	0.789	--	1	-2.406	0.016	--	FALSE	FALSE	---	0
cg23521603	TSGA13	114960	7	130353913	Body;TSS1500	0	1	24	0.547	0.584173	1.051	0	NA	NA	--	2	-0.069	0.945	--	4	-0.286	0.775	1.08	FALSE	FALSE	---	0
cg18651052	CADPS2	93664	7	122526671	1stExon;1stExon;1stExon;5'UTR;5'UTR;5'UTR	0	0	18	-0.737	0.461365	1.073	7	-0.916	0.36	1.143	1	0.043	0.966	--	0	NA	NA	--	FALSE	FALSE	---	0
cg21008098	ZHX2	22882	8	123793590	TSS1500	Promoter_Associated	0	31	-1.334	0.182577	1.041	6	-0.224	0.823	1.034	3	-0.853	0.394	1.262	2	-0.945	0.345	--	FALSE	FALSE	---	0
cg12191764	BLOC1S1	2647	12	56109799	TSS200	Promoter_Associated	0	50	-0.877	0.380446	1.084	1	0.416	0.677	--	4	-2.358	0.019	0.416	3	-0.015	0.988	1.004	FALSE	FALSE	---	0
cg20632863	APAF1	317	12	99038768	TSS1500;TSS200;TSS200;TSS1500;TSS1500;TSS200;TSS1500;TSS1500	Promoter_Associated	0	28	-1.387	0.165658	1.027	3	-0.655	0.513	1.122	6	-0.592	0.554	1.178	3	0.072	0.942	1.015	FALSE	FALSE	---	0
cg21751231	NRXN2	9379	11	64490736	TSS200;TSS200	Unclassified	1	50	-1.055	0.291511	1.079	3	-0.248	0.804	1.038	5	-0.307	0.759	1.083	2	-0.841	0.401	--	FALSE	FALSE	---	0
cg14833254	RPLP1	6176	15	69745085	TSS200;TSS200	Promoter_Associated	0	15	0.788	0.431078	1.078	1	0.84	0.401	--	1	0.84	0.401	--	4	0.721	0.471	1.241	FALSE	FALSE	---	0
cg07467448	FAHD2A	51011	2	96068411	TSS200	Promoter_Associated	0	29	-0.496	0.620186	1.045	0	NA	NA	--	0	NA	NA	--	0	NA	NA	--	FALSE	FALSE	---	0
cg09218848	DLGAP4	22839	20	34894102	TSS200	Unclassified	3	33	0.175	0.861073	1.013	3	-1.215	0.225	1.115	2	0.661	0.509	--	2	0.658	0.511	--	FALSE	FALSE	---	0
cg09313801	PADI2	11240	1	17446027	TSS200	Unclassified	0	35	-1.25	0.211659	1.06	0	NA	NA	--	2	0.13	0.897	--	1	NA	NA	--	FALSE	FALSE	---	0
cg20272155	HCCA2	81532	11	1769462	Body;TSS200	Unclassified_Cell_type_specific	5	29	0.102	0.918441	1.008	0	NA	NA	--	1	0.361	0.718	--	0	NA	NA	--	FALSE	FALSE	---	0
cg04117853	OCIAD1	54940	4	48832952	TSS200;TSS1500;TSS200;TSS200;TSS1500;TSS1500	Promoter_Associated	1	55	-0.285	0.775485	1.021	0	NA	NA	--	1	0.194	0.846	--	1	-0.121	0.904	--	FALSE	FALSE	---	0
cg25768756	C18orf8	29919	18	21083253	TSS1500	Promoter_Associated	0	52	0.661	0.508762	1.065	7	-0.152	0.879	1.021	4	-0.111	0.912	1.025	5	-1.7	0.09	1.001	FALSE	FALSE	---	0
cg18331519	PENK	5179	8	57358704	5'UTR;TSS200;Body	0	15	43	0.117	0.906938	1.009	0	NA	NA	--	0	NA	NA	--	1	-0.231	0.818	--	FALSE	FALSE	---	0
cg11683859	TSPAN11	441631	12	31079581	TSS1500	0	1	46	-0.422	0.673069	1.037	2	-0.423	0.672	--	3	0.389	0.697	1.11	7	0.037	0.971	1.009	FALSE	FALSE	---	0
cg09633991	BZW1	9689	2	201677156	5'UTR;5'UTR;Body;1stExon;TSS1500	Promoter_Associated	0	19	-0.375	0.707899	1.032	0	NA	NA	--	2	-0.555	0.579	--	0	NA	NA	--	FALSE	FALSE	---	0
cg13368756	CTNND2	1501	5	11904127	TSS200	0	12	36	0.335	0.73794	1.027	22	0.38	0.704	1.061	5	1.514	0.13	1.125	5	-0.563	0.573	1.186	FALSE	FALSE	---	0
cg01228352	SELT	51714	3	150329615	Body	0	0	28	0.009	0.993209	1.001	1	-0.421	0.674	--	2	-0.243	0.808	--	2	-0.543	0.587	--	FALSE	FALSE	---	0
cg21545977	MAD2L2	10459	1	11741439	5'UTR;TSS200	Promoter_Associated	1	28	1.818	0.0694594	0.81	0	NA	NA	--	1	-0.023	0.981	--	0	NA	NA	--	FALSE	FALSE	---	0
cg10197862	TMEM20	159371	10	95653705	TSS200;TSS200	Promoter_Associated	1	21	2.712	0.0068212	0.245	2	1.421	0.156	--	3	0.117	0.907	1.027	2	8.917	0	--	FALSE	FALSE	---	0
cg00862481	TAOK2	9344	16	29998852	Body;Body	0	1	21	-1.643	0.100745	0.912	0	NA	NA	--	2	0.852	0.395	--	2	-3.839	0	--	FALSE	FALSE	---	0
cg02272150	CALM1	801	14	90864424	TSS200;Body	0	0	0	NA	NA	--	0	NA	NA	--	0	NA	NA	--	0	NA	NA	--	FALSE	FALSE	---	0
cg10781972	PRDM2	7799	1	14075362	Body;TSS1500;Body;Body	Promoter_Associated	1	25	-0.972	0.331507	1.083	5	-0.931	0.352	1.149	1	0.119	0.905	--	1	0.119	0.905	--	FALSE	FALSE	---	0
cg20392585	TFCP2	7024	12	51566828	TSS200	Promoter_Associated	0	30	-1.05	0.29387	1.079	1	0.068	0.946	--	1	-0.589	0.556	--	0	NA	NA	--	FALSE	FALSE	---	0
cg06602546	SOX18	54345	20	62680232	Body	Unclassified_Cell_type_specific	8	74	-1.088	0.276912	1.076	0	NA	NA	--	21	-0.718	0.473	1.227	12	-0.242	0.809	1.065	FALSE	FALSE	---	0
cg17949371	SPATS2	65244	12	49760878	5'UTR;1stExon	Promoter_Associated	0	39	-1.355	0.175781	1.034	2	-0.887	0.375	--	6	-0.756	0.45	1.237	2	0.565	0.572	--	FALSE	FALSE	---	0
cg16015267	MARVELD3	91862	16	71660028	TSS200;TSS200;TSS200	Unclassified_Cell_type_specific	3	26	1.248	0.212372	1.059	0	NA	NA	--	2	1.054	0.292	--	2	-0.359	0.72	--	FALSE	FALSE	---	0
cg12911972	SSRP1	6749	11	57103414	TSS200	Promoter_Associated	0	26	0.379	0.70508	1.032	0	NA	NA	--	3	0.174	0.862	1.045	2	0.076	0.94	--	FALSE	FALSE	---	0
cg05673756	NALCN	259232	13	102068650	5'UTR	0	5	33	1.21	0.226664	1.066	6	1.747	0.081	0.859	3	-0.861	0.389	1.264	2	0.491	0.623	--	FALSE	FALSE	---	0
cg14131985	KLHDC2	23588	14	50235358	Body	0	0	35	-0.678	0.497768	1.068	1	-0.3	0.764	--	2	-0.311	0.756	--	5	-0.346	0.729	1.1	FALSE	FALSE	---	0
cg13458407	THBS1	7057	15	39873288	1stExon;5'UTR	Unclassified	0	28	-0.662	0.508244	1.065	0	NA	NA	--	1	-1.316	0.188	--	2	-1.555	0.12	--	FALSE	FALSE	---	0
cg11404133	MTF2	22823	1	93544570	TSS1500;TSS1500;TSS1500;TSS1500	Promoter_Associated	0	19	-0.084	0.93333	1.006	1	0.245	0.807	--	0	NA	NA	--	1	-1.015	0.311	--	FALSE	FALSE	---	0
cg01296364	AP4S1	11154	14	31495791	5'UTR;TSS200;TSS200;5'UTR	Promoter_Associated	0	33	-0.678	0.497962	1.067	1	-0.554	0.58	--	4	-0.57	0.569	1.17	4	-0.681	0.496	1.229	FALSE	FALSE	---	0
cg08080060	EGLN2	112398	19	41307090	1stExon;Body	0	0	64	0.845	0.398068	1.082	0	NA	NA	--	3	0.14	0.889	1.034	3	0.79	0.43	1.256	FALSE	FALSE	---	0
cg26012614	PRPF40A	55660	2	153574422	TSS1500;5'UTR;1stExon;Body	NonGene_Associated	0	18	0.361	0.71784	1.03	0	NA	NA	--	1	-0.564	0.573	--	1	0.403	0.687	--	FALSE	FALSE	---	0
cg17035892	CSNK1E	1454	22	38712788	5'UTR;5'UTR	0	0	32	-0.851	0.394803	1.082	0	NA	NA	--	4	-0.725	0.469	1.23	3	0.139	0.89	1.031	FALSE	FALSE	---	0
cg13437164	EPHA8	2046	1	22890048	5'UTR;1stExon;5'UTR;1stExon	0	3	21	0.512	0.608833	1.046	1	0.169	0.866	--	1	NA	NA	--	2	1.682	0.093	--	FALSE	FALSE	---	0
cg17903428	NAPG	8774	18	10525881	1stExon;5'UTR	Promoter_Associated	1	32	-0.874	0.382113	1.084	2	-0.501	0.616	--	1	-0.585	0.559	--	3	-1.142	0.254	1.306	FALSE	FALSE	---	0
cg14810013	EPHA5	2044	4	66535412	1stExon;1stExon	0	2	28	-1.979	0.0481685	0.709	13	-0.418	0.676	1.069	1	-4.452	0	--	0	NA	NA	--	FALSE	FALSE	---	0
cg21906038	UNC80	285175	2	210636414	TSS1500;TSS1500	0	2	18	-1.521	0.128511	0.977	2	0.083	0.934	--	2	-1.146	0.252	--	1	0.936	0.35	--	FALSE	FALSE	---	0
cg09000583	HOXB13	10481	17	46802888	3'UTR	Unclassified	9	45	0.055	0.956388	1.003	0	NA	NA	--	5	0.696	0.487	1.218	3	-0.658	0.51	1.221	FALSE	FALSE	---	0
cg26569395	APLF	200558	2	68694513	TSS200;TSS200	Promoter_Associated	1	26	-0.351	0.725326	1.029	1	0.096	0.923	--	0	NA	NA	--	3	0.047	0.962	1.012	FALSE	FALSE	---	0
cg23994043	SATB2	23314	2	200326725	TSS1500	Unclassified_Cell_type_specific	6	15	0.742	0.458459	1.073	2	1.339	0.181	--	0	NA	NA	--	0	NA	NA	--	FALSE	FALSE	---	0
cg08279184	WASF3	10810	13	27131641	TSS200	0	2	16	1.492	0.136022	0.99	4	1.345	0.179	1.078	3	-0.391	0.696	1.11	3	0.316	0.752	1.088	FALSE	FALSE	---	0
cg09105193	CPM	1368	12	69327238	TSS1500;TSS1500;5'UTR	Promoter_Associated	19	53	1.148	0.251216	1.074	12	1.014	0.311	1.143	12	1.971	0.049	0.743	12	0.733	0.464	1.245	FALSE	FALSE	---	0
cg18902456	ANP32B	10541	9	100745606	5'UTR;1stExon	Promoter_Associated	0	17	-0.792	0.428751	1.078	1	-0.112	0.911	--	1	NA	NA	--	1	-1.003	0.316	--	FALSE	FALSE	---	0
cg11739675	CHST11	50515	12	104852151	Body	Promoter_Associated	2	21	1.005	0.315346	1.085	0	NA	NA	--	0	NA	NA	--	2	-0.545	0.586	--	FALSE	FALSE	---	-1
cg10040196	EML1	2009	14	100259352	TSS1500;TSS1500	Unclassified	0	28	-0.735	0.462305	1.073	5	-0.783	0.434	1.141	2	-0.875	0.382	--	6	-1.454	0.146	1.187	FALSE	FALSE	---	0
cg04750995	FGF12	2257	3	192232768	Body	0	0	41	NA	NA	--	15	NA	NA	--	2	NA	NA	--	3	NA	NA	--	FALSE	FALSE	---	0
cg14241672	SLBP	7884	4	1714399	TSS1500	Promoter_Associated	0	61	-0.227	0.820446	1.017	20	-0.225	0.822	1.034	10	0.206	0.837	1.054	4	0.018	0.986	1.004	FALSE	FALSE	---	0
cg18187148	CSMD2	114784	1	34090853	Body	Unclassified	1	22	-0.026	0.979175	1.002	8	-0.974	0.331	1.151	0	NA	NA	--	2	1.57	0.117	--	FALSE	FALSE	---	0
cg08202444	FBXO44	93611	1	11714811	TSS200;TSS200;TSS200;TSS200;TSS200;1stExon;5'UTR;5'UTR;5'UTR	0	0	30	-2.278	0.0229584	0.499	0	NA	NA	--	0	NA	NA	--	1	-0.648	0.517	--	FALSE	FALSE	---	0
cg22635008	OGDHL	55753	10	50970249	5'UTR;5'UTR;5'UTR	Unclassified_Cell_type_specific	2	15	-0.449	0.653544	1.038	0	NA	NA	--	3	-0.889	0.374	1.268	0	NA	NA	--	FALSE	FALSE	---	0
cg17168838	LENG1	79165	19	54663528	TSS200	Promoter_Associated	0	45	2.101	0.0358842	0.62	2	1.43	0.153	--	3	0.545	0.586	1.16	2	1.153	0.249	--	FALSE	FALSE	---	0
cg18958584	SHMT1	6470	17	18266764	1stExon;1stExon;5'UTR;5'UTR	Promoter_Associated	0	28	-0.803	0.42243	1.079	1	-0.6	0.549	--	3	0.49	0.624	1.143	5	-0.713	0.476	1.239	FALSE	FALSE	---	0
cg17749468	STRADB	55437	2	202316740	5'UTR;TSS1500	Promoter_Associated	0	23	-0.468	0.640178	1.041	1	0.063	0.949	--	1	0	1	--	0	NA	NA	--	FALSE	FALSE	---	0
cg06570931	NHLRC1	378884	6	18122945	TSS200	Promoter_Associated	0	28	NA	NA	--	0	NA	NA	--	4	NA	NA	--	2	NA	NA	--	FALSE	FALSE	---	0
cg21393846	RET	5979	10	43601095	Body;Body	Unclassified	0	30	-0.962	0.33609	1.084	0	NA	NA	--	1	-0.447	0.655	--	3	-0.167	0.867	1.041	FALSE	FALSE	---	0
cg10138041	ZBTB4	57659	17	7387694	TSS200;TSS200	Promoter_Associated	0	39	0	0.999931	1	0	NA	NA	--	6	1.264	0.206	1.26	5	-0.425	0.671	1.129	FALSE	FALSE	---	0
cg15090005	RBP7	116362	1	10058068	Body	Unclassified_Cell_type_specific	8	41	-0.599	0.549074	1.057	0	NA	NA	--	4	0.301	0.763	1.081	3	-1.572	0.116	1.111	FALSE	FALSE	---	0
cg22203077	LSS	4047	21	47649127	TSS1500;TSS1500;TSS1500;TSS1500;TSS200;TSS200;TSS200;TSS200	Promoter_Associated	0	30	-0.321	0.748054	1.025	1	-0.517	0.606	--	7	-0.117	0.907	1.027	3	0.243	0.808	1.065	FALSE	FALSE	---	0
cg17307479	BHLHE22	27319	8	65494101	1stExon	0	1	25	0.558	0.577179	1.053	0	NA	NA	--	2	0.488	0.626	--	1	NA	NA	--	FALSE	FALSE	---	0
cg21971035	HCCA2	81532	11	1593797	Body;TSS200;TSS1500	0	1	29	1.307	0.191431	1.045	0	NA	NA	--	1	-0.034	0.973	--	0	NA	NA	--	FALSE	FALSE	---	0
cg00050152	BTNL9	153579	5	180479829	Body	Unclassified	6	16	1.731	0.0838279	0.862	0	NA	NA	--	1	1.358	0.175	--	3	0.426	0.67	1.129	FALSE	FALSE	---	0
cg03223126	CUX2	23316	12	111471192	TSS1500	0	3	19	0.506	0.613	1.045	3	-0.206	0.837	1.031	2	-0.634	0.526	--	2	-1.036	0.3	--	FALSE	FALSE	---	0
cg04491458	STK32C	282974	10	134120795	Body	0	1	30	0.705	0.481166	1.069	0	NA	NA	--	1	2.592	0.01	--	3	-1.047	0.296	1.306	FALSE	FALSE	---	0
cg17831680	VTA1	51534	6	142468432	1stExon	Promoter_Associated	0	17	1.199	0.23088	1.069	1	0.272	0.785	--	2	0.705	0.481	--	1	1.026	0.305	--	FALSE	FALSE	---	0
cg08701515	FLYWCH2	114984	16	2933096	TSS200;TSS200;TSS200	Promoter_Associated	1	29	0.889	0.374333	1.085	0	NA	NA	--	2	0.021	0.983	--	3	0.529	0.597	1.173	FALSE	FALSE	---	0
cg05651265	EPS8L2	64787	11	726367	Body	Unclassified	9	33	-1.638	0.101849	0.916	0	NA	NA	--	5	-0.669	0.504	1.207	6	-2.071	0.039	0.653	FALSE	FALSE	---	0
cg14872731	CCND1	595	11	69456982	Body	0	1	80	0.332	0.740026	1.027	1	-1.013	0.311	--	16	0.427	0.67	1.121	21	-1.395	0.163	1.219	FALSE	FALSE	---	1
cg13343486	KLK10	5655	19	51520533	Body;Body;Body	Unclassified	2	34	-0.003	0.997632	1	0	NA	NA	--	1	0.122	0.903	--	3	-1.155	0.249	1.304	FALSE	FALSE	---	0
cg13653834	CHAF1B	8208	21	37757659	TSS200	Promoter_Associated	0	30	-0.6	0.548336	1.057	0	NA	NA	--	3	-0.643	0.521	1.198	5	0.892	0.372	1.288	FALSE	FALSE	---	0
cg04157983	SC4MOL	6307	4	166248713	TSS200;TSS200	Promoter_Associated	1	14	0.388	0.697958	1.033	1	-0.755	0.45	--	0	NA	NA	--	0	NA	NA	--	FALSE	FALSE	---	0
cg24722749	SRRM1	10250	1	24969476	TSS200	Promoter_Associated	0	40	-1.334	0.182421	1.041	3	-0.08	0.936	1.012	1	-0.346	0.73	--	4	-1.111	0.267	1.307	FALSE	FALSE	---	0
cg02557432	COL9A3	1299	20	61448203	TSS1500	Unclassified_Cell_type_specific	2	67	-1.311	0.190111	1.044	2	-0.483	0.629	--	4	1.191	0.234	1.268	3	-1.165	0.244	1.3	FALSE	FALSE	---	0
cg16162668	TRPC3	7222	4	122873147	TSS1500	0	0	17	-0.292	0.770061	1.022	0	NA	NA	--	1	-0.991	0.322	--	0	NA	NA	--	FALSE	FALSE	---	0
cg13195923	AMOTL1	154810	11	94502008	Body	Unclassified_Cell_type_specific	0	14	-0.674	0.500177	1.067	0	NA	NA	--	0	NA	NA	--	2	-0.496	0.62	--	FALSE	FALSE	---	0
cg05907120	SLC12A7	10723	5	1111424	Body	0	0	64	0.157	0.87497	1.012	3	0.533	0.594	1.096	8	0.579	0.563	1.174	8	-0.708	0.479	1.238	FALSE	FALSE	---	0
cg01618114	CORO2B	10391	15	68870979	TSS1500	Unclassified	2	21	1.641	0.10108	0.914	3	1.733	0.083	0.869	2	-0.048	0.962	--	1	0.118	0.906	--	FALSE	FALSE	---	0
cg20656751	NAT8L	339983	4	2061512	1stExon	0	1	59	-0.643	0.520545	1.064	1	-0.359	0.72	--	5	-0.603	0.547	1.183	3	-0.772	0.441	1.251	FALSE	FALSE	---	0
cg04849769	CNIH	10175	14	54908185	TSS200	Promoter_Associated	0	16	-0.115	0.908207	1.009	1	0.068	0.946	--	0	NA	NA	--	2	0.068	0.946	--	FALSE	FALSE	---	0
cg01690029	OSBPL11	114885	3	125314090	5'UTR;1stExon	Promoter_Associated	0	20	-0.516	0.606103	1.046	0	NA	NA	--	1	0.575	0.565	--	1	-0.654	0.513	--	FALSE	FALSE	---	0
cg10913456	FKBP5	2289	6	35656590	1stExon;5'UTR;5'UTR;1stExon;1stExon;5'UTR;5'UTR	Promoter_Associated	2	32	0.439	0.660834	1.038	4	-0.164	0.87	1.023	4	-0.225	0.822	1.059	2	-0.497	0.619	--	FALSE	FALSE	---	0
cg16961092	KIAA1737	85457	14	77564635	5'UTR;1stExon	Promoter_Associated	0	19	-0.513	0.607743	1.046	1	0.117	0.907	--	2	-0.48	0.632	--	2	0.203	0.839	--	FALSE	FALSE	---	0
cg18117895	BDNF	627	11	27722066	Body;5'UTR;5'UTR;5'UTR;TSS200;Body;TSS200;5'UTR;5'UTR;TSS1500;5'UTR;5'UTR;5'UTR;TSS200;TSS1500;5'UTR	0	0	13	0.466	0.641493	1.041	0	NA	NA	--	1	1.034	0.301	--	1	NA	NA	--	FALSE	FALSE	---	0
cg18198707	UNG	7374	12	109535998	TSS200;Body	Promoter_Associated	0	33	-0.714	0.475225	1.071	4	0.235	0.814	1.037	3	0.08	0.937	1.018	3	-1.123	0.262	1.307	FALSE	FALSE	---	0
cg09664474	DHX16	8449	6	30640781	1stExon;1stExon;5'UTR;5'UTR	Promoter_Associated	0	71	0.282	0.778061	1.021	1	-0.226	0.821	--	4	-0.848	0.397	1.261	2	0.285	0.776	--	FALSE	FALSE	---	0
cg20963592	LAP3	51056	4	17579002	1stExon;5'UTR	Promoter_Associated	0	14	-0.633	0.526871	1.062	0	NA	NA	--	2	0.051	0.96	--	1	-0.624	0.533	--	FALSE	FALSE	---	0
cg12246564	FLCN	201163	17	17140570	TSS200;TSS200	Promoter_Associated	0	30	0.022	0.982791	1.001	0	NA	NA	--	1	1.648	0.1	--	1	-0.537	0.592	--	FALSE	FALSE	---	0
cg25744700	CTSH	1512	15	79237217	Body;Body	Unclassified	0	22	0.107	0.914626	1.008	0	NA	NA	--	1	2.813	0.005	--	3	-0.35	0.726	1.101	FALSE	FALSE	---	0
cg07063890	ZNF469	84627	16	88496241	1stExon	Unclassified	9	42	-0.799	0.424669	1.079	2	-0.429	0.668	--	1	-0.296	0.768	--	2	1.236	0.217	--	FALSE	FALSE	---	0
cg11667847	GRIN1	2902	9	140033911	5'UTR;5'UTR;5'UTR;5'UTR;5'UTR;1stExon;1stExon;1stExon;1stExon;1stExon	Unclassified_Cell_type_specific	10	44	-2.228	0.02613	0.532	0	NA	NA	--	4	-0.94	0.348	1.276	1	-2.78	0.006	--	FALSE	FALSE	---	0
cg16927353	HPCAL1	3241	2	10442868	TSS1500;TSS200	Promoter_Associated	0	25	0.296	0.767297	1.022	1	0.386	0.699	--	2	-0.248	0.804	--	0	NA	NA	--	FALSE	FALSE	---	0
cg04399647	TSNARE1	203062	8	143379069	Body	0	0	40	0.724	0.469292	1.072	5	-0.511	0.609	1.089	0	NA	NA	--	3	0.226	0.821	1.06	FALSE	FALSE	---	0
cg09123484	DNAJC16	23341	1	15853263	TSS200	Promoter_Associated	1	30	-0.288	0.773683	1.021	2	0.004	0.997	--	1	-0.709	0.478	--	1	0.35	0.727	--	FALSE	FALSE	---	0
cg26826136	GEM	2669	8	95274566	TSS200;TSS200	Unclassified	0	33	0.478	0.632843	1.042	0	NA	NA	--	1	0.098	0.922	--	3	0.601	0.548	1.199	FALSE	FALSE	---	0
cg05667097	C6orf25	80739	6	31691481	Body;Body;Body;Body;Body;Body	0	4	116	-0.278	0.781305	1.02	0	NA	NA	--	3	-0.56	0.575	1.167	3	0.971	0.332	1.299	FALSE	FALSE	---	0
cg26818735	TWIST1	7291	7	19156621	1stExon	0	11	25	0.815	0.415077	1.08	1	1.028	0.304	--	0	NA	NA	--	1	0.77	0.442	--	FALSE	FALSE	---	0
cg09160881	RIPK4	54101	21	43187412	TSS200	Unclassified_Cell_type_specific	0	27	-0.821	0.411994	1.081	1	-0.245	0.806	--	0	NA	NA	--	1	-0.282	0.778	--	FALSE	FALSE	---	0
cg02858594	OLIG2	10215	21	34400211	3'UTR	Unclassified_Cell_type_specific	4	22	-0.159	0.873788	1.011	0	NA	NA	--	1	-1.206	0.228	--	2	-0.049	0.961	--	FALSE	FALSE	---	0
cg08872713	MT1X	4501	16	56716227	TSS200	Promoter_Associated	0	26	-1.091	0.275574	1.076	0	NA	NA	--	0	NA	NA	--	4	-1.134	0.257	1.306	FALSE	FALSE	---	0
cg18199554	CCL28	56477	5	43397288	Body	Unclassified_Cell_type_specific	5	28	-0.938	0.348427	1.085	0	NA	NA	--	3	-2.104	0.036	0.62	3	-1.823	0.069	0.9	FALSE	FALSE	---	0
cg12065366	CHL1	10752	3	238618	TSS200	0	4	19	-0.053	0.957954	1.003	4	0.14	0.889	1.019	2	-0.282	0.778	--	1	0.215	0.83	--	FALSE	FALSE	---	0
cg26497264	ZNF823	55552	19	11849795	TSS200	Promoter_Associated	0	48	0.036	0.971195	1.002	1	0.106	0.916	--	2	0.034	0.973	--	7	0.593	0.553	1.195	FALSE	FALSE	---	0
cg02866761	IL17RA	23765	22	17565664	TSS200	Promoter_Associated	0	34	1.327	0.184938	1.042	1	-0.134	0.893	--	0	NA	NA	--	3	2.039	0.042	0.68	FALSE	FALSE	---	0
cg08219531	RYBP	23429	3	72495966	TSS200	0	0	32	-0.89	0.373652	1.084	3	-0.38	0.704	1.061	5	-0.576	0.565	1.173	1	0.753	0.451	--	FALSE	FALSE	---	0
cg21926402	HLTF	6596	3	148804275	5'UTR;1stExon;1stExon;5'UTR	Unclassified	2	31	1.071	0.284626	1.077	0	NA	NA	--	3	0.68	0.496	1.212	3	0.582	0.561	1.19	FALSE	FALSE	---	0
cg15319017	GTF3C6	112495	6	111279964	5'UTR;1stExon	Promoter_Associated	0	17	0.071	0.943383	1.005	0	NA	NA	--	4	0.707	0.48	1.222	2	-1.456	0.146	--	FALSE	FALSE	---	0
cg20037976	ADAM10	102	15	59042053	1stExon;5'UTR	Promoter_Associated	1	20	2.104	0.0356111	0.617	1	-0.102	0.919	--	3	-0.532	0.595	1.154	0	NA	NA	--	FALSE	FALSE	---	0
cg09259694	SPRED2	200734	2	65659878	TSS1500	Promoter_Associated	0	17	0.433	0.664979	1.038	3	0.011	0.991	1.002	1	0.337	0.736	--	2	0.839	0.402	--	FALSE	FALSE	---	0
cg17105689	NAP1L4	4676	11	3013942	TSS1500	Promoter_Associated	0	15	-0.795	0.426783	1.078	0	NA	NA	--	2	-0.788	0.431	--	0	NA	NA	--	FALSE	FALSE	---	0
cg06339629	AADAT	51166	4	171011497	TSS1500;TSS200	Unclassified	1	14	0.884	0.376926	1.084	0	NA	NA	--	1	-0.616	0.538	--	0	NA	NA	--	FALSE	FALSE	---	0
cg11931211	PIWIL1	9271	12	130822361	TSS200;TSS200	0	7	18	0.693	0.48847	1.069	0	NA	NA	--	2	1.204	0.229	--	0	NA	NA	--	FALSE	FALSE	---	0
cg07160694	DCAF5	8816	14	69619856	5'UTR;1stExon	Promoter_Associated	0	21	-0.81	0.418325	1.08	2	-0.236	0.814	--	1	NA	NA	--	3	-1.013	0.311	1.304	FALSE	FALSE	---	0
cg22079161	AFAP1	60312	4	7940579	5'UTR;5'UTR	Promoter_Associated	0	25	-0.097	0.922776	1.007	3	0.932	0.352	1.15	6	-0.537	0.592	1.157	1	-0.789	0.43	--	FALSE	FALSE	---	0
cg08076266	TMEM37	140738	2	120190202	Body	0	4	21	-0.883	0.377633	1.083	0	NA	NA	--	2	-0.742	0.458	--	2	-0.95	0.343	--	FALSE	FALSE	---	0
cg08854169	ETFB	2109	19	51869678	TSS200	Promoter_Associated	0	30	-1.013	0.311247	1.084	1	-0.977	0.329	--	2	-0.603	0.547	--	2	-0.13	0.896	--	FALSE	FALSE	---	0
cg11390751	KCNQ4	9132	1	41249511	TSS200;TSS200	Unclassified_Cell_type_specific	0	31	-1.399	0.162281	1.024	2	-1.022	0.307	--	2	-0.264	0.792	--	4	-0.419	0.676	1.127	FALSE	FALSE	---	0
cg08550094	CECR5	27440	22	17627542	Body;Body	0	0	33	NA	NA	--	1	NA	NA	--	1	NA	NA	--	2	NA	NA	--	FALSE	FALSE	---	0
cg14128735	ALX4	60529	11	44324976	Body	0	9	19	1.476	0.140396	0.998	1	1.09	0.276	--	0	NA	NA	--	1	-0.893	0.372	--	FALSE	FALSE	---	0
cg07835181	CLCN7	1186	16	1525278	TSS200;TSS200	Promoter_Associated	1	51	0.655	0.5128	1.064	0	NA	NA	--	3	0.069	0.945	1.016	9	-0.639	0.523	1.212	FALSE	FALSE	---	0
cg20012028	UNC84B	25777	22	39151999	TSS200	Promoter_Associated	1	33	-0.727	0.467115	1.072	2	-0.47	0.638	--	0	NA	NA	--	2	-0.156	0.876	--	FALSE	FALSE	---	0
cg25153669	YARS	8565	1	33283105	1stExon;TSS200;5'UTR;TSS200	Promoter_Associated	1	41	2.689	0.00729096	0.256	1	-0.761	0.447	--	4	4.369	0	0.001	3	5.665	0	0	TRUE	FALSE	---	0
cg20457962	NUP98	4928	11	3819153	TSS1500;Body;1stExon;TSS1500;5'UTR;TSS1500;TSS1500;TSS200;1stExon;Body	Promoter_Associated	0	18	-0.395	0.69311	1.034	2	-0.071	0.943	--	3	-0.36	0.719	1.099	3	-0.191	0.848	1.048	FALSE	FALSE	---	0
cg24699296	TRAPPC5	126003	19	7747220	Body;Body;Body	Promoter_Associated	2	43	0.697	0.485981	1.069	0	NA	NA	--	1	0.78	0.436	--	0	NA	NA	--	FALSE	FALSE	---	0
cg20074371	STT3B	201595	3	31574495	1stExon	0	1	12	1.567	0.117377	0.952	0	NA	NA	--	1	0.466	0.641	--	0	NA	NA	--	FALSE	FALSE	---	0
cg07196673	ZNRF1	84937	16	75034040	Body	Promoter_Associated	1	41	-1.131	0.258373	1.074	3	-0.388	0.698	1.063	3	-0.18	0.857	1.047	0	NA	NA	--	FALSE	FALSE	---	0
cg10703813	EPB41	2035	1	29214067	5'UTR;5'UTR;5'UTR;5'UTR;5'UTR	Promoter_Associated	0	28	-2.026	0.0430139	0.677	4	-2.339	0.02	0.416	2	-0.188	0.851	--	4	-1.834	0.067	0.89	FALSE	FALSE	---	0
cg14751177	SETMAR	6419	3	4345248	Body;TSS200	Promoter_Associated	0	22	-0.37	0.711754	1.031	0	NA	NA	--	2	-0.173	0.863	--	3	-0.502	0.615	1.162	FALSE	FALSE	---	0
cg17827583	SLC39A3	29985	19	2733007	Body	0	0	33	2.787	0.00542183	0.212	0	NA	NA	--	1	NA	NA	--	3	2.928	0.003	0.124	FALSE	FALSE	---	-1
cg09021012	GAN	8139	16	81348372	TSS200	Promoter_Associated	0	26	-0.078	0.937913	1.005	0	NA	NA	--	2	-0.896	0.37	--	0	NA	NA	--	FALSE	FALSE	---	0
cg07118596	MRPS35	60488	12	27863712	TSS200	Promoter_Associated	0	42	-0.588	0.556877	1.055	1	-0.299	0.765	--	3	-0.227	0.82	1.06	6	-0.271	0.786	1.074	FALSE	FALSE	---	0
cg13633754	C9orf89	84270	9	95858523	5'UTR;1stExon	Promoter_Associated	0	17	-0.441	0.65967	1.038	0	NA	NA	--	1	0.376	0.707	--	0	NA	NA	--	FALSE	FALSE	---	0
cg04599533	LMLN	89782	3	197687209	Body;1stExon;TSS1500;Body;1stExon	Promoter_Associated	0	32	-0.715	0.475024	1.071	5	-0.431	0.667	1.072	2	0.295	0.768	--	7	-0.751	0.453	1.248	FALSE	FALSE	---	0
cg17960051	ABCB1	5243	7	87257673	5'UTR;TSS200;TSS200;TSS200	Unclassified	5	29	1.45	0.147363	1.007	6	1.472	0.141	1.016	2	-0.685	0.493	--	1	3.739	0	--	FALSE	FALSE	---	0
cg18802799	SSNA1	8636	9	140083239	Body;TSS200	Promoter_Associated	0	45	0.035	0.972346	1.002	0	NA	NA	--	1	-0.726	0.468	--	1	0.103	0.918	--	FALSE	FALSE	---	0
cg24751407	UST	10090	6	149068384	1stExon;5'UTR	0	0	10	-1.23	0.218875	1.062	1	-0.967	0.334	--	0	NA	NA	--	0	NA	NA	--	FALSE	FALSE	---	0
cg07223626	STX6	10228	1	180991310	Body	Promoter_Associated	0	26	NA	NA	--	3	NA	NA	--	4	NA	NA	--	3	NA	NA	--	FALSE	FALSE	---	0
cg09741749	ARHGEF40	55701	14	21538299	TSS200;TSS200;TSS200;Body	0	0	39	-0.355	0.722386	1.029	0	NA	NA	--	2	-0.015	0.988	--	2	0.294	0.769	--	FALSE	FALSE	---	0
cg04105453	CAD	790	2	27440337	5'UTR;1stExon	Promoter_Associated	0	24	-0.414	0.679264	1.036	1	-0.201	0.841	--	2	-0.132	0.895	--	2	-0.182	0.856	--	FALSE	FALSE	---	0
cg02732358	TTC33	23548	5	40756241	TSS200	Promoter_Associated	0	36	-1.582	0.114012	0.947	4	0.037	0.971	1.007	3	-0.461	0.645	1.132	1	-0.016	0.987	--	FALSE	FALSE	---	0
cg13030586	UFSP2	55325	4	186347098	1stExon;Body;5'UTR	Promoter_Associated	0	30	0.297	0.766297	1.022	0	NA	NA	--	8	0.817	0.414	1.255	1	-1.244	0.214	--	FALSE	FALSE	---	0
cg06395280	FARP2	9855	2	242295608	TSS200	Promoter_Associated	0	25	-1.589	0.112443	0.943	3	-3.104	0.002	0.082	1	0.29	0.772	--	6	0.314	0.753	1.088	TRUE	FALSE	---	0
cg05634287	CSNK1A1	1452	5	148931071	TSS200;TSS200	Promoter_Associated	0	20	-0.755	0.450357	1.075	3	-0.361	0.718	1.057	4	-0.644	0.52	1.198	2	-0.414	0.679	--	FALSE	FALSE	---	0
cg17928152	MCF2L	23263	13	113663206	Body;Body	0	5	25	-0.753	0.451362	1.075	8	-1.316	0.189	1.09	3	1.26	0.208	1.262	6	0.465	0.642	1.145	FALSE	FALSE	---	0
cg06500355	REV3L	5980	6	111804104	1stExon;5'UTR	Promoter_Associated	1	17	2.678	0.00754855	0.261	0	NA	NA	--	2	-0.097	0.922	--	2	5.201	0	--	FALSE	FALSE	---	0
cg09514464	GNL1	2794	6	30523788	Body;TSS1500;TSS1500	0	1	73	-0.396	0.69194	1.034	0	NA	NA	--	2	-0.487	0.626	--	0	NA	NA	--	FALSE	FALSE	---	0
cg13340126	SLC9A3	6550	5	502034	Body	0	35	68	-0.538	0.590383	1.05	3	0.12	0.905	1.017	4	-0.619	0.536	1.19	3	-2.022	0.043	0.698	FALSE	FALSE	---	0
cg00620035	SGMS1	259230	10	52384967	TSS1500;Body	Promoter_Associated	0	19	-0.407	0.683769	1.036	1	-1.168	0.243	--	1	-0.622	0.534	--	1	NA	NA	--	FALSE	FALSE	---	0
cg11889808	PTPRN2	5799	7	157483448	Body;Body;Body	0	5	37	0.858	0.391265	1.084	28	0.141	0.888	1.018	4	0.598	0.55	1.181	6	1.641	0.101	1.052	FALSE	FALSE	---	0
cg02064366	BAIAP2	10458	17	79045526	Body;Body;Body;Body	0	6	36	0.021	0.983512	1.001	1	0.034	0.973	--	1	1.447	0.148	--	1	-2.536	0.011	--	FALSE	FALSE	---	-1
cg26808298	ARL6IP4	51329	12	123465054	1stExon;1stExon;1stExon;1stExon;1stExon;1stExon;5'UTR;Body;Body	Promoter_Associated	0	29	-0.634	0.526168	1.062	0	NA	NA	--	2	0.248	0.805	--	4	-0.469	0.639	1.147	FALSE	FALSE	---	0
cg07592085	MKL1	57591	22	41032717	TSS200	Promoter_Associated	0	34	-0.064	0.949285	1.004	3	-0.383	0.702	1.062	2	0.106	0.916	--	1	-0.012	0.99	--	FALSE	FALSE	---	0
cg15676125	C6orf125	84300	6	33679581	TSS200	Promoter_Associated	1	32	0.607	0.543884	1.058	0	NA	NA	--	1	-1.083	0.279	--	4	-0.884	0.377	1.288	FALSE	FALSE	---	0
cg17393267	FGF12	2257	3	192127356	TSS1500;Body	Unclassified	6	41	-0.388	0.697915	1.034	15	1.012	0.312	1.144	2	-1.098	0.273	--	3	-0.07	0.945	1.015	FALSE	FALSE	---	0
cg01122304	ADD1	118	4	2845576	TSS200;TSS200;TSS200;TSS200	Promoter_Associated	0	35	-0.79	0.429645	1.078	2	-0.672	0.502	--	3	-0.59	0.556	1.176	1	-0.153	0.878	--	FALSE	FALSE	---	0
cg12630953	SIM2	6493	21	38071688	TSS1500;TSS1500	0	1	36	-0.461	0.645198	1.04	1	1.651	0.099	--	2	-0.021	0.983	--	2	0.783	0.434	--	FALSE	FALSE	---	0
cg02454264	GLYR1	84656	16	4897716	TSS1500;TSS200	0	1	23	2.156	0.031304	0.58	2	0.719	0.473	--	3	0.63	0.529	1.193	4	1.192	0.233	1.297	FALSE	FALSE	---	0
cg26383936	RICTOR	253260	5	39075183	TSS1500	Promoter_Associated	0	25	-1.549	0.12175	0.963	2	-1.208	0.227	--	0	NA	NA	--	2	-1.281	0.2	--	FALSE	FALSE	---	0
cg14151464	TRPV4	59341	12	110271325	TSS200	0	0	31	0.361	0.718444	1.03	2	1	0.317	--	2	0.332	0.74	--	4	-0.938	0.348	1.29	FALSE	FALSE	---	0
cg10946576	KCNQ2	3785	20	62079799	Body;Body;Body;Body;Body	0	26	84	-1.502	0.133579	0.985	14	0.139	0.89	1.019	4	-0.484	0.628	1.141	5	-1.34	0.181	1.253	FALSE	FALSE	---	0
cg22683266	GOT2	2806	16	58767702	Body;Body	Promoter_Associated	0	27	-0.597	0.550883	1.057	1	0.204	0.838	--	1	-2.158	0.031	--	6	-1.306	0.192	1.262	FALSE	FALSE	---	0
cg15905960	SIK2	23235	11	111473361	1stExon	0	0	16	-0.658	0.51049	1.065	2	-0.354	0.723	--	3	-0.377	0.707	1.106	1	0.088	0.93	--	FALSE	FALSE	---	0
cg08343222	ZDHHC17	23390	12	77157678	TSS200	Promoter_Associated	0	29	-0.317	0.75103	1.025	0	NA	NA	--	3	-0.958	0.338	1.28	1	0.367	0.714	--	FALSE	FALSE	---	0
cg04610589	PPP2R1A	5518	19	52693252	1stExon;5'UTR	Unclassified	2	52	0.422	0.673404	1.036	2	-0.034	0.973	--	1	-0.212	0.832	--	3	-0.194	0.846	1.049	FALSE	FALSE	---	0
cg17626022	ADAMTS9	56999	3	64673914	TSS1500	0	0	25	-0.285	0.775505	1.021	2	0.391	0.696	--	1	0.673	0.501	--	2	-0.844	0.399	--	FALSE	FALSE	---	0
cg24855490	DALRD3	55152	3	49056168	TSS200;5'UTR	Promoter_Associated_Cell_type_specific	0	34	0.37	0.711773	1.031	1	0.672	0.502	--	5	0.389	0.698	1.11	4	0.507	0.612	1.164	FALSE	FALSE	---	0
cg11787907	CAMKK2	10645	12	121734283	5'UTR;5'UTR;5'UTR;5'UTR;5'UTR;5'UTR;5'UTR	0	1	28	2.378	0.0176323	0.433	1	0.281	0.778	--	2	0.047	0.963	--	3	3.967	0	0.006	TRUE	FALSE	---	0
cg02812947	ADCY8	114	8	132052590	1stExon;5'UTR	0	7	40	0.134	0.893679	1.01	11	-0.186	0.852	1.027	2	-0.004	0.997	--	6	1.102	0.271	1.309	FALSE	FALSE	---	0
cg04683509	PPP1R13L	10848	19	45885800	Body;Body	0	2	59	-0.025	0.979844	1.002	1	-1.412	0.158	--	2	0.604	0.546	--	2	0.179	0.858	--	FALSE	FALSE	---	0
cg12034118	IRF6	3664	1	209979487	TSS200	Unclassified_Cell_type_specific	4	30	-1.626	0.104268	0.922	0	NA	NA	--	5	-1.2	0.23	1.269	2	0.767	0.443	--	FALSE	FALSE	---	0
cg14118546	KIAA1012	22878	18	29523417	TSS1500	Promoter_Associated	0	28	-1.253	0.210654	1.059	4	-0.89	0.374	1.145	4	-0.341	0.734	1.092	3	-1.05	0.294	1.306	FALSE	FALSE	---	0
cg20742389	GIPC1	10755	19	14591033	Body;Body;Body;Body;Body;Body	Unclassified_Cell_type_specific	11	44	-0.9	0.368445	1.086	1	NA	NA	--	4	-0.297	0.767	1.08	3	-1.935	0.053	0.79	FALSE	FALSE	---	0
cg09294077	GPHN	10243	14	66975599	Body;Body	Promoter_Associated	1	30	-0.375	0.707868	1.032	15	-0.885	0.376	1.144	4	-0.184	0.854	1.047	4	2.615	0.009	0.249	FALSE	FALSE	---	0
cg15726378	BUD13	84811	11	116643733	TSS200;TSS200	Promoter_Associated	0	22	0.734	0.463372	1.073	1	-0.14	0.889	--	6	0.427	0.67	1.121	2	-0.703	0.482	--	FALSE	FALSE	---	0
cg12213004	PTP4A1	7803	6	64282979	5'UTR	0	0	35	-0.011	0.991624	1.001	3	-0.677	0.498	1.127	2	0.316	0.752	--	1	0.153	0.878	--	FALSE	FALSE	---	0
cg17029156	DPYSL5	56896	2	27070458	TSS1500	0	0	25	NA	NA	--	1	NA	NA	--	1	NA	NA	--	1	NA	NA	--	FALSE	FALSE	---	0
cg09326362	PCOLCE	5118	7	100202679	Body	Unclassified	1	47	0.359	0.71962	1.03	0	NA	NA	--	2	0.572	0.567	--	5	0.308	0.758	1.087	FALSE	FALSE	---	0
cg03368399	POLR3D	661	8	22102556	TSS200;TSS200	Promoter_Associated	0	18	-0.191	0.848441	1.014	2	-0.068	0.946	--	1	0.536	0.592	--	2	0.161	0.872	--	FALSE	FALSE	---	0
cg07568418	FUCA1	2517	1	24194974	TSS200	Promoter_Associated	1	39	-1.44	0.150146	1.012	1	-1.107	0.269	--	3	-1.552	0.121	1.099	3	-0.586	0.558	1.192	FALSE	FALSE	---	0
cg07911865	DCK	1633	4	71859713	Body	Promoter_Associated	0	16	-1.188	0.235001	1.069	0	NA	NA	--	0	NA	NA	--	1	-0.466	0.641	--	FALSE	FALSE	---	0
cg09334492	UBE2G1	7326	17	4269242	Body	Promoter_Associated	0	27	-0.119	0.905395	1.009	3	-0.143	0.886	1.019	4	0.076	0.94	1.018	3	-0.301	0.764	1.084	FALSE	FALSE	---	0
cg10836173	MRPS6	64968	21	35445342	TSS1500;TSS1500	Promoter_Associated_Cell_type_specific	0	32	-0.528	0.597587	1.048	0	NA	NA	--	1	0.514	0.607	--	2	-1.222	0.222	--	FALSE	FALSE	---	0
cg12340519	TSPYL6	388951	2	54483058	1stExon;Body	0	1	23	-0.177	0.859598	1.013	0	NA	NA	--	2	-0.77	0.442	--	1	0.434	0.664	--	FALSE	FALSE	---	0
cg21210985	GNE	10020	9	36258600	Body;TSS200	Promoter_Associated	4	43	2.516	0.0120494	0.351	3	2.692	0.007	0.213	8	-0.427	0.67	1.121	7	0.2	0.842	1.051	FALSE	FALSE	---	0
cg24810594	CHMP7	91782	8	23104082	5'UTR	Promoter_Associated	0	17	0.326	0.744251	1.026	1	-0.135	0.893	--	2	-0.025	0.98	--	4	0.015	0.988	1.004	FALSE	FALSE	---	0
cg00437985	CRYM	1428	16	21295255	5'UTR	0	7	18	1.993	0.0466066	0.699	2	0.219	0.827	--	0	NA	NA	--	1	-0.09	0.928	--	FALSE	FALSE	---	0
cg15826273	ERBB3	2065	12	56473759	TSS200;TSS200	Unclassified	1	52	-0.798	0.425347	1.079	0	NA	NA	--	4	0.277	0.782	1.075	12	-0.47	0.639	1.148	FALSE	FALSE	---	0
cg11890603	RIC8A	60626	11	207529	TSS1500;TSS200;TSS200	Promoter_Associated	0	28	-0.957	0.338571	1.085	0	NA	NA	--	2	-0.427	0.67	--	2	0.28	0.779	--	FALSE	FALSE	---	0
cg06285766	PTPN12	5782	7	77167210	TSS200;TSS200;Body	0	1	30	4.027	6.12e-05	0.008	8	3.668	0	0.017	2	-0.234	0.815	--	1	0.104	0.917	--	TRUE	TRUE	974	0
cg21754186	MRPS25	64432	3	15106488	Body	Promoter_Associated	0	9	0.226	0.821615	1.017	1	-0.499	0.618	--	1	0.155	0.877	--	0	NA	NA	--	FALSE	FALSE	---	0
cg08036850	MLEC	9761	12	121124877	TSS200	Promoter_Associated	0	28	0.576	0.564852	1.055	0	NA	NA	--	2	0.711	0.477	--	2	-0.097	0.922	--	FALSE	FALSE	---	0
cg17173767	C8orf84	157869	8	74005267	1stExon	0	3	56	-2.286	0.022461	0.494	2	-1.023	0.307	--	1	0.393	0.694	--	1	-0.826	0.409	--	FALSE	FALSE	---	0
cg26372703	GPANK1	7918	6	31633910	5'UTR;TSS1500;TSS1500;1stExon;1stExon;1stExon;5'UTR;5'UTR;TSS1500;TSS1500	Promoter_Associated	1	111	-0.155	0.876477	1.011	0	NA	NA	--	3	0.097	0.923	1.022	4	1.115	0.265	1.307	FALSE	FALSE	---	0
cg04762615	DSP	1832	6	7541788	TSS200;TSS200	Unclassified	1	19	1.363	0.173073	1.032	2	0.031	0.976	--	4	1.057	0.291	1.285	0	NA	NA	--	FALSE	FALSE	---	0
cg14596866	TOX	9760	8	60032347	TSS1500	Promoter_Associated	0	39	-0.913	0.361483	1.087	7	-0.723	0.47	1.135	1	-0.155	0.877	--	1	-1.319	0.188	--	FALSE	FALSE	---	0
cg26321644	PLTP	5360	20	44540062	Body;Body	Unclassified	5	37	0.088	0.929892	1.006	1	0.145	0.885	--	6	1.182	0.238	1.269	3	-0.037	0.971	1.009	FALSE	FALSE	---	0
cg24911943	LCMT2	9836	15	43622420	1stExon;TSS200;TSS200	Promoter_Associated	1	19	-0.376	0.706868	1.032	0	NA	NA	--	0	NA	NA	--	2	-0.04	0.968	--	FALSE	FALSE	---	0
cg14051306	MIER3	166968	5	56248243	TSS1500	Promoter_Associated	0	19	-0.978	0.32853	1.084	1	-0.987	0.324	--	0	NA	NA	--	1	-0.109	0.913	--	FALSE	FALSE	---	0
cg09865476	GEMIN5	25929	5	154317886	TSS200	Promoter_Associated	0	21	-1.388	0.165608	1.027	0	NA	NA	--	2	1.198	0.231	--	0	NA	NA	--	FALSE	FALSE	---	0
cg26981251	TRIM28	10155	19	59055609	TSS1500	Promoter_Associated	0	34	0.664	0.506576	1.066	2	0.166	0.868	--	6	0.792	0.428	1.252	9	0.513	0.608	1.166	FALSE	FALSE	---	0
cg06333058	CLIP4	79745	2	29338077	TSS1500	Promoter_Associated	0	24	-1.322	0.186469	1.042	0	NA	NA	--	2	-0.27	0.787	--	4	0.168	0.867	1.041	FALSE	FALSE	---	0
cg02901122	RPRD1A	55197	18	33647344	1stExon	Promoter_Associated	1	18	1.732	0.0835902	0.862	3	-0.62	0.536	1.119	2	0.241	0.81	--	1	NA	NA	--	FALSE	FALSE	---	0
cg24870967	SEMA6A	57556	5	115783345	Body	0	0	22	0.03	0.975686	1.002	2	0.015	0.988	--	4	-0.056	0.955	1.012	4	0.05	0.96	1.012	FALSE	FALSE	---	0
cg15969359	LRRC3B	116135	3	26666163	5'UTR	0	2	15	-0.792	0.42859	1.078	0	NA	NA	--	0	NA	NA	--	1	0.134	0.893	--	FALSE	FALSE	---	0
cg25433490	STARD10	10809	11	72504708	1stExon;5'UTR	Promoter_Associated	0	45	-0.545	0.585599	1.051	2	-0.579	0.562	--	2	-0.57	0.569	--	4	-0.233	0.816	1.062	FALSE	FALSE	---	0
cg02718654	SPTBN4	57731	19	40971802	TSS1500;TSS200	Promoter_Associated	1	60	2.287	0.0224042	0.494	6	-0.194	0.847	1.029	4	0.388	0.698	1.109	4	0.124	0.902	1.027	FALSE	FALSE	---	0
cg14875171	NRXN1	9378	2	50574196	Body;1stExon;5'UTR;Body	0	9	18	-0.914	0.360861	1.087	12	-0.476	0.634	1.082	3	-0.9	0.368	1.268	0	NA	NA	--	FALSE	FALSE	---	0
cg14940449	HGS	9146	17	79650819	TSS200;1stExon	Promoter_Associated	0	40	-0.069	0.94461	1.005	1	0.034	0.973	--	3	0.004	0.997	1.001	3	-0.284	0.776	1.079	FALSE	FALSE	---	0
cg21077069	ATP5J2	9551	7	99063506	Body;Body;Body;Body	Unclassified	1	29	0.099	0.921444	1.007	0	NA	NA	--	2	2.06	0.04	--	5	-0.52	0.603	1.169	FALSE	FALSE	---	0
cg05922972	TSPAN3	10099	15	77362853	Body;Body;Body	Promoter_Associated	1	61	1.867	0.0622042	0.781	1	0.798	0.425	--	1	0.798	0.425	--	6	1.506	0.132	1.161	FALSE	FALSE	---	1
cg01652953	BRMS1L	84312	14	36295868	Body	Promoter_Associated	0	45	-0.004	0.996874	1	3	-0.739	0.46	1.137	3	-0.586	0.558	1.175	4	-0.292	0.771	1.082	FALSE	FALSE	---	0
cg18295930	NCOA3	8202	20	46130624	TSS200;TSS200	Promoter_Associated	0	33	-0.974	0.330239	1.083	4	-1.278	0.201	1.102	2	-0.199	0.842	--	1	-0.713	0.476	--	FALSE	FALSE	---	0
cg04338042	TNFRSF10B	8795	8	22926785	TSS200;TSS200;TSS200	Promoter_Associated	0	18	-0.061	0.95174	1.004	1	-0.319	0.75	--	4	0.441	0.659	1.126	1	-0.724	0.469	--	FALSE	FALSE	---	0
cg00042356	PARK7	11315	1	8021962	5'UTR;5'UTR	Promoter_Associated	0	29	-0.103	0.917614	1.008	0	NA	NA	--	2	-0.577	0.564	--	5	0.176	0.86	1.043	FALSE	FALSE	---	0
cg26009773	ASCC3	10973	6	101329304	TSS200;TSS200	Promoter_Associated	0	18	NA	NA	--	3	NA	NA	--	1	NA	NA	--	2	NA	NA	--	FALSE	FALSE	---	0
cg00853849	SPRTN	83932	1	231473975	5'UTR;5'UTR;5'UTR;1stExon;1stExon;1stExon;TSS1500	Promoter_Associated	0	20	-0.401	0.688274	1.035	0	NA	NA	--	1	0.156	0.876	--	3	-0.819	0.413	1.266	FALSE	FALSE	---	0
cg27222301	DUSP1	1843	5	172198261	TSS200	Promoter_Associated	1	19	-0.245	0.806157	1.018	0	NA	NA	--	3	-0.44	0.66	1.125	1	0.057	0.955	--	FALSE	FALSE	---	0
cg11267410	RASL12	51285	15	65360474	TSS200	Unclassified_Cell_type_specific	2	34	0.77	0.441531	1.076	0	NA	NA	--	2	2.201	0.028	--	2	-0.327	0.744	--	FALSE	FALSE	---	0
cg26351229	ADCY8	114	8	132053780	TSS1500	0	5	40	0.137	0.89118	1.01	11	-0.136	0.892	1.019	2	-0.917	0.36	--	6	1.747	0.081	0.964	FALSE	FALSE	---	-1
cg04652957	SPTBN1	6711	2	54785375	TSS200;Body	Promoter_Associated_Cell_type_specific	1	25	-0.218	0.827174	1.016	5	-0.472	0.637	1.081	1	-0.814	0.416	--	0	NA	NA	--	FALSE	FALSE	---	0
cg13957721	C10orf54	64115	10	73533304	5'UTR;1stExon;Body	Promoter_Associated	0	14	-0.426	0.669947	1.037	0	NA	NA	--	0	NA	NA	--	1	0.244	0.808	--	FALSE	FALSE	---	0
cg03634967	SLC29A1	2030	6	44187219	TSS200;TSS200;TSS200	Unclassified	5	37	1.844	0.065544	0.795	4	1.63	0.103	0.933	9	0.632	0.528	1.194	4	-0.084	0.933	1.018	FALSE	FALSE	---	0
cg22633988	SHROOM3	57619	4	77610603	Body	Unclassified_Cell_type_specific	0	22	0.061	0.951499	1.004	5	0.521	0.603	1.093	1	-0.26	0.795	--	2	0.103	0.918	--	FALSE	FALSE	---	0
cg26781821	KIAA0232	9778	4	6784168	TSS1500;TSS1500	0	1	23	0.054	0.957158	1.003	0	NA	NA	--	4	0.375	0.707	1.105	5	-0.283	0.777	1.079	FALSE	FALSE	---	0
cg20529301	MDH1	4190	2	63815356	TSS1500;TSS1500;TSS1500;1stExon	Promoter_Associated	1	23	-0.723	0.470114	1.072	0	NA	NA	--	1	-0.371	0.711	--	0	NA	NA	--	FALSE	FALSE	---	0
cg19433769	ZFYVE28	57732	4	2420260	1stExon;5'UTR	Promoter_Associated	0	54	-1.051	0.29355	1.079	1	0.294	0.769	--	1	-0.207	0.836	--	1	-0.534	0.593	--	FALSE	FALSE	---	0
cg24364518	PSME3	10197	17	40985337	TSS200;TSS200	Promoter_Associated	1	48	-0.569	0.569715	1.055	2	-0.55	0.583	--	4	-0.659	0.51	1.204	1	-0.159	0.873	--	FALSE	FALSE	---	0
cg10092878	MLXIPL	51085	7	73038859	1stExon;1stExon;5'UTR;5'UTR;5'UTR;1stExon;5'UTR;1stExon	Unclassified	6	30	0.23	0.818027	1.017	2	-0.517	0.606	--	1	0.417	0.677	--	2	0.313	0.755	--	FALSE	FALSE	---	0
cg16077221	BID	637	22	18257132	TSS1500;5'UTR;5'UTR	Promoter_Associated	0	27	-0.225	0.822406	1.017	2	-0.787	0.432	--	5	-0.776	0.438	1.244	2	0.55	0.582	--	FALSE	FALSE	---	0
cg11751172	TPM1	7168	15	63340631	Body;Body;Body;Body;Body;Body;Body;TSS200;TSS200	Promoter_Associated	0	30	-0.932	0.351356	1.086	0	NA	NA	--	4	-0.396	0.692	1.112	1	-0.727	0.467	--	FALSE	FALSE	---	0
cg15839448	SFRP1	6422	8	41166530	1stExon	0	9	62	0.764	0.444875	1.075	0	NA	NA	--	7	1.589	0.112	1.078	2	0.892	0.373	--	FALSE	FALSE	---	0
cg15651246	FOXB1	27023	15	60296366	TSS200	0	2	20	0.143	0.886192	1.01	0	NA	NA	--	0	NA	NA	--	0	NA	NA	--	FALSE	FALSE	---	0
cg08995409	ARHGAP5	394	14	32546096	TSS1500;TSS1500;TSS200	Promoter_Associated	1	32	0.89	0.373761	1.084	3	-0.506	0.613	1.087	1	0.654	0.513	--	2	-0.138	0.89	--	FALSE	FALSE	---	0
cg10825876	PLA2R1	22925	2	160919147	TSS200;TSS200	Unclassified_Cell_type_specific	1	29	1.029	0.303739	1.082	0	NA	NA	--	2	0.271	0.786	--	2	1.084	0.278	--	FALSE	FALSE	---	0
cg15839673	ZNF774	342132	15	90895473	TSS200	Promoter_Associated	0	34	-0.77	0.441393	1.076	2	-0.258	0.797	--	1	0.36	0.719	--	3	-1.197	0.232	1.295	FALSE	FALSE	---	0
cg04344565	KCNK9	51305	8	140715646	TSS1500	Unclassified_Cell_type_specific	12	45	-0.398	0.690683	1.035	1	-0.282	0.778	--	6	0.148	0.883	1.037	4	-2.176	0.03	0.564	FALSE	FALSE	---	0
cg24675658	ZYG11B	79699	1	53192096	TSS200	Promoter_Associated	1	31	0.172	0.863739	1.013	4	-0.445	0.657	1.076	0	NA	NA	--	0	NA	NA	--	FALSE	FALSE	---	0
cg23310502	SLC38A6	145389	14	61447923	5'UTR;1stExon;TSS200	Unclassified	1	25	-0.079	0.93742	1.005	2	-1.5	0.134	--	2	-0.74	0.459	--	2	-0.369	0.712	--	FALSE	FALSE	---	0
cg08216447	RPS5	6193	19	58898687	1stExon;5'UTR	Promoter_Associated	2	36	2.287	0.0224012	0.494	1	NA	NA	--	2	0.622	0.534	--	5	-1.206	0.228	1.292	FALSE	FALSE	---	0
cg04549797	CAMLG	819	5	134074090	TSS200	Promoter_Associated	0	16	-0.603	0.546628	1.058	1	0.775	0.439	--	2	-1.034	0.302	--	2	-1.172	0.242	--	FALSE	FALSE	---	0
cg10985680	HMMR	3161	5	162887108	TSS1500;TSS1500;TSS1500;TSS1500;1stExon;5'UTR	Promoter_Associated	1	23	-0.128	0.898094	1.009	0	NA	NA	--	3	0.127	0.899	1.031	3	0.509	0.611	1.165	FALSE	FALSE	---	0
cg14510812	SLC6A15	55117	12	85306797	TSS200;TSS200;TSS200	0	1	22	-2.103	0.0357771	0.619	2	-1.634	0.103	--	4	-1.648	0.1	1.031	0	NA	NA	--	FALSE	FALSE	---	1
cg26089160	PSD	5662	10	104170217	Body	0	6	18	-0.352	0.725162	1.029	1	0.285	0.776	--	3	0.389	0.697	1.11	1	1.415	0.157	--	FALSE	FALSE	---	-1
cg02333852	THRB	7068	3	24536252	1stExon;1stExon;5'UTR;5'UTR;1stExon;5'UTR	0	0	18	-1.565	0.117902	0.953	3	-0.87	0.384	1.144	0	NA	NA	--	0	NA	NA	--	FALSE	FALSE	---	0
cg25129384	CHP	11261	15	41522922	TSS1500;TSS200	Promoter_Associated	0	40	0.932	0.351754	1.086	1	-0.154	0.878	--	3	-0.284	0.777	1.076	3	0.468	0.64	1.146	FALSE	FALSE	---	0
cg10348756	EPHX2	2053	8	27348671	5'UTR;1stExon	Promoter_Associated	0	19	NA	NA	--	0	NA	NA	--	1	NA	NA	--	1	NA	NA	--	FALSE	FALSE	---	0
cg01123282	NR4A2	4929	2	157189755	TSS1500	Promoter_Associated	0	28	-0.768	0.442867	1.076	0	NA	NA	--	3	-0.051	0.959	1.01	0	NA	NA	--	FALSE	FALSE	---	0
cg07817883	TMEM39B	55116	1	32538562	1stExon;5'UTR	Promoter_Associated	1	49	-0.295	0.767866	1.022	2	0.336	0.737	--	0	NA	NA	--	2	-0.518	0.605	--	FALSE	FALSE	---	0
cg10651618	RRAGD	58528	6	90122152	TSS200	Promoter_Associated	0	13	-1.27	0.204466	1.055	0	NA	NA	--	1	-0.153	0.878	--	1	-0.548	0.584	--	FALSE	FALSE	---	0
cg00054209	ANKRD18B	441459	9	33524089	TSS1500	Unclassified_Cell_type_specific	0	45	NA	NA	--	1	NA	NA	--	6	NA	NA	--	7	NA	NA	--	FALSE	FALSE	---	0
cg26181820	TSEN2	80746	3	12526040	5'UTR;5'UTR;1stExon;1stExon;1stExon;5'UTR;5'UTR;5'UTR	Promoter_Associated	0	13	-0.014	0.988917	1.001	0	NA	NA	--	1	0.69	0.49	--	1	0.108	0.914	--	FALSE	FALSE	---	0
cg04017769	TACC1	6867	8	38644939	5'UTR;5'UTR;1stExon;1stExon;5'UTR	Promoter_Associated	0	66	-0.55	0.582572	1.052	8	-0.341	0.733	1.053	10	-0.364	0.716	1.101	7	-0.22	0.826	1.058	FALSE	FALSE	---	0
cg04827747	C7orf49	78996	7	134855666	TSS200;TSS200;TSS200	Promoter_Associated	0	23	0.949	0.342732	1.086	1	-0.344	0.731	--	0	NA	NA	--	2	1.763	0.078	--	FALSE	FALSE	---	0
cg25231437	CA7	766	16	66878251	TSS1500;TSS200	Unclassified_Cell_type_specific	0	19	-0.309	0.757278	1.024	1	-0.509	0.611	--	0	NA	NA	--	4	-0.442	0.658	1.136	FALSE	FALSE	---	0
cg19339021	TTYH3	80727	7	2697963	Body	0	0	48	0.294	0.769165	1.022	0	NA	NA	--	3	0.163	0.871	1.042	5	0.241	0.81	1.064	FALSE	FALSE	---	0
cg22700360	MSI2	124540	17	55333779	TSS1500;TSS200	Promoter_Associated	0	35	-0.342	0.732681	1.027	9	-0.557	0.578	1.101	2	-0.208	0.835	--	2	-1.708	0.088	--	FALSE	FALSE	---	0
cg14679444	TTLL8	164714	22	50470101	Body	0	11	21	-1.251	0.211229	1.059	1	0.807	0.42	--	1	-0.479	0.632	--	0	NA	NA	--	FALSE	FALSE	---	0
cg16188390	USP47	55031	11	11863609	5'UTR;5'UTR;1stExon;1stExon	Promoter_Associated	1	26	4.867	1.33e-06	0	5	1.272	0.204	1.103	5	5.982	0	0	2	-0.264	0.792	--	TRUE	TRUE	391	0
cg09509035	GGPS1	9453	1	235490977	TSS1500;TSS1500;5'UTR;TSS1500;5'UTR	0	0	24	0.4	0.688942	1.035	0	NA	NA	--	0	NA	NA	--	3	-0.143	0.886	1.033	FALSE	FALSE	---	0
cg16385237	NEU3	10825	11	74700103	5'UTR;1stExon	Promoter_Associated	0	25	-0.058	0.953878	1.004	0	NA	NA	--	2	-0.169	0.866	--	1	0.296	0.767	--	FALSE	FALSE	---	0
cg21535247	SLC35B3	51000	6	8435926	TSS200;TSS200;TSS200	Promoter_Associated	0	23	-1.201	0.230228	1.068	0	NA	NA	--	1	-0.412	0.68	--	2	-1.163	0.245	--	FALSE	FALSE	---	0
cg10952801	PLEKHM1	9842	17	43568353	TSS1500;TSS1500;TSS1500	Promoter_Associated	0	29	NA	NA	--	0	NA	NA	--	2	NA	NA	--	2	NA	NA	--	FALSE	FALSE	---	0
cg08500740	ZNF707	286075	8	144766669	1stExon;1stExon;1stExon;5'UTR;5'UTR;5'UTR	Promoter_Associated	0	75	-1.072	0.284091	1.077	1	-0.943	0.346	--	7	0.124	0.901	1.03	2	-0.382	0.702	--	FALSE	FALSE	---	0
cg22746058	PTF1A	256297	10	23481176	TSS1500	0	2	20	1.399	0.162039	1.024	0	NA	NA	--	1	1.63	0.103	--	3	2.088	0.037	0.636	FALSE	FALSE	---	0
cg07880061	RAB24	53917	5	176730198	Body;1stExon;TSS1500	Promoter_Associated	0	50	0.799	0.42475	1.079	0	NA	NA	--	2	0.367	0.714	--	0	NA	NA	--	FALSE	FALSE	---	0
cg06204376	PAX5	5079	9	37034583	TSS200;TSS200;TSS200;TSS200;TSS200;TSS200;TSS200;TSS200;TSS200;TSS200;TSS200;TSS200;TSS200	Unclassified	14	44	-0.005	0.996208	1.001	5	-1.335	0.182	1.083	5	2.081	0.038	0.64	1	NA	NA	--	FALSE	FALSE	---	0
cg00147286	MTSS1L	92154	16	70713933	Body	Gene_Associated_Cell_type_specific	3	28	-1.186	0.236038	1.069	3	-1.712	0.087	0.881	3	0.321	0.748	1.087	3	-0.457	0.648	1.142	FALSE	FALSE	---	0
cg18777119	VSTM2B	342865	19	30017829	Body	Unclassified	19	59	-1.046	0.295984	1.079	1	0.619	0.536	--	9	0.579	0.563	1.174	7	-1.607	0.108	1.08	FALSE	FALSE	---	-1
cg06445428	UIMC1	51720	5	176433245	5'UTR	NonGene_Associated	0	42	-0.593	0.553069	1.056	6	-0.55	0.583	1.099	3	-0.12	0.904	1.028	1	0.157	0.875	--	FALSE	FALSE	---	0
cg24533257	UBE2D2	7322	5	138940694	TSS200;TSS200	Promoter_Associated	1	26	-1.812	0.070264	0.813	3	-2.777	0.006	0.176	5	-0.316	0.752	1.085	2	0.105	0.917	--	FALSE	FALSE	---	0
cg14464464	PLEKHA7	144100	11	17036337	TSS1500	0	0	22	0.906	0.365235	1.086	6	0.402	0.688	1.065	2	-0.487	0.627	--	2	-0.498	0.619	--	FALSE	FALSE	---	0
cg20263490	NAP1L4	4676	11	3013628	TSS200	Promoter_Associated	0	15	-0.581	0.56153	1.056	0	NA	NA	--	2	-0.394	0.694	--	0	NA	NA	--	FALSE	FALSE	---	0
cg19815871	RASA3	22821	13	114861689	Body	0	2	25	-0.054	0.95734	1.003	9	-0.362	0.717	1.057	7	0.619	0.536	1.19	4	0.486	0.627	1.155	FALSE	FALSE	---	0
cg22642229	NUDT16	131870	3	131100469	TSS200;TSS200;TSS200;TSS200;TSS200	Promoter_Associated	0	23	0.491	0.623283	1.044	0	NA	NA	--	3	0.414	0.679	1.117	0	NA	NA	--	FALSE	FALSE	---	0
cg18087791	B9D1	27077	17	19265939	1stExon;5'UTR;1stExon;5'UTR	Promoter_Associated	0	29	-0.505	0.613999	1.045	2	-0.049	0.961	--	3	0.123	0.902	1.029	2	-1.397	0.163	--	FALSE	FALSE	---	0
cg20155550	MAK16	84549	8	33342643	TSS200	Promoter_Associated	3	42	3.452	0.0005807	0.043	0	NA	NA	--	1	-0.458	0.647	--	3	-0.686	0.493	1.23	TRUE	TRUE	1518	0
cg05237023	ZFP1	162239	16	75182837	5'UTR	Promoter_Associated	0	39	0.422	0.673414	1.036	0	NA	NA	--	3	0.565	0.572	1.169	1	0.353	0.724	--	FALSE	FALSE	---	0
cg13251256	CCDC84	338657	11	118868654	TSS200	Promoter_Associated	0	28	-0.605	0.545414	1.058	0	NA	NA	--	5	-0.427	0.669	1.121	5	0.354	0.723	1.103	FALSE	FALSE	---	0
cg15820189	RECQL5	9400	17	73663551	TSS1500;1stExon;TSS1500;TSS1500	Promoter_Associated	0	43	-1.336	0.182006	1.04	1	-0.565	0.572	--	5	-0.452	0.652	1.129	2	-0.247	0.805	--	FALSE	FALSE	---	0
cg12205043	NPNT	255743	4	106817219	Body;Body;Body;Body;Body	0	0	16	NA	NA	--	1	NA	NA	--	2	NA	NA	--	1	NA	NA	--	FALSE	FALSE	---	0
cg09107912	FNDC1	84624	6	159590059	TSS1500	Unclassified	4	15	0.07	0.944157	1.005	1	0.148	0.883	--	1	0.148	0.883	--	0	NA	NA	--	FALSE	FALSE	---	0
cg22198946	ZFP36L2	678	2	43454609	TSS1500;Body	Promoter_Associated	0	27	-0.958	0.338498	1.085	1	-0.55	0.583	--	1	NA	NA	--	5	0.095	0.924	1.02	FALSE	FALSE	---	0
cg17565742	ISG20L2	81875	1	156698172	5'UTR;TSS200;TSS200;1stExon	Promoter_Associated	1	40	-0.299	0.76476	1.023	0	NA	NA	--	4	-0.145	0.885	1.036	4	-0.019	0.985	1.004	FALSE	FALSE	---	0
cg09843477	SETX	23064	9	135230529	TSS200	Promoter_Associated	1	32	-0.494	0.621731	1.044	3	-0.004	0.997	1.001	2	-0.245	0.806	--	1	-0.984	0.325	--	FALSE	FALSE	---	0
cg01792640	TNK2	10188	3	195600916	Body;Body	0	5	49	-0.906	0.365124	1.086	2	-1.306	0.192	--	7	-0.433	0.665	1.124	10	0.382	0.702	1.112	FALSE	FALSE	---	0
cg08801671	RBM4	5936	11	66405978	TSS200	Unclassified	0	55	-0.155	0.877171	1.011	1	-0.126	0.9	--	4	-0.375	0.708	1.105	1	-0.874	0.382	--	FALSE	FALSE	---	0
cg02644610	FAM107B	83641	10	14646258	Body	0	0	12	-0.134	0.89315	1.01	2	-0.16	0.873	--	1	0.008	0.993	--	2	0.94	0.347	--	FALSE	FALSE	---	0
cg05373455	RFX8	731220	2	102090794	5'UTR	Promoter_Associated_Cell_type_specific	0	23	-0.954	0.340253	1.086	2	0.001	0.999	--	2	-0.526	0.599	--	1	-1.565	0.118	--	FALSE	FALSE	---	0
cg19716727	FOXK1	221937	7	4794309	Body	Promoter_Associated	0	22	0.944	0.345671	1.086	2	-1.724	0.085	--	2	1.509	0.132	--	2	0.835	0.404	--	FALSE	FALSE	---	0
cg17537009	SUDS3	64426	12	118814304	TSS200	Promoter_Associated	0	15	-0.796	0.426413	1.078	0	NA	NA	--	1	-0.262	0.793	--	0	NA	NA	--	FALSE	FALSE	---	0
cg24529230	NUDC	10726	1	27248432	Body	Promoter_Associated	0	43	-0.447	0.655205	1.038	0	NA	NA	--	4	-0.098	0.922	1.023	3	-0.103	0.918	1.022	FALSE	FALSE	---	0
cg15237326	NFIB	4781	9	14347122	Body	0	4	25	-0.397	0.691733	1.034	5	0.922	0.357	1.146	1	-0.81	0.418	--	0	NA	NA	--	FALSE	FALSE	---	0
cg22865058	CDKN1C	1028	11	2905931	Body;1stExon;Body	0	0	19	-0.867	0.386125	1.083	0	NA	NA	--	0	NA	NA	--	1	-1.099	0.272	--	FALSE	FALSE	---	0
cg15888741	RPP38	10557	10	15139207	1stExon;5'UTR;1stExon;1stExon;5'UTR;5'UTR;1stExon;5'UTR	Promoter_Associated	0	15	-1.836	0.0666711	0.801	0	NA	NA	--	1	-1.252	0.211	--	0	NA	NA	--	FALSE	FALSE	---	0
cg22129906	TUBA4B	80086	2	220119239	Body;TSS1500	Promoter_Associated	0	16	-0.519	0.603754	1.046	0	NA	NA	--	0	NA	NA	--	0	NA	NA	--	FALSE	FALSE	---	0
cg20556517	SSBP4	170463	19	18540330	Body;Body	Unclassified	9	39	-0.421	0.67418	1.036	0	NA	NA	--	3	-0.559	0.576	1.166	3	0.874	0.382	1.283	FALSE	FALSE	---	0
cg25562306	GULP1	51454	2	189157510	5'UTR;1stExon	0	1	17	0.394	0.694029	1.034	4	-1.33	0.184	1.085	3	1.57	0.117	1.087	2	0.201	0.841	--	FALSE	FALSE	---	0
cg07675399	CXXC1	30827	18	47814227	5'UTR;1stExon;5'UTR;1stExon	Promoter_Associated	5	25	7.331	4.96e-13	0	0	NA	NA	--	1	NA	NA	--	0	NA	NA	--	TRUE	TRUE	1573	0
cg00641009	PRKAR2B	5577	7	106685553	1stExon	Unclassified	1	21	0.183	0.854797	1.014	2	-0.088	0.93	--	0	NA	NA	--	1	-0.013	0.99	--	FALSE	FALSE	---	0
cg00099091	HAGHL	84264	16	776809	TSS1500;TSS200;TSS1500	Unclassified	1	54	0.234	0.815264	1.018	0	NA	NA	--	4	-0.008	0.994	1.002	6	-0.333	0.739	1.094	FALSE	FALSE	---	0
cg17400477	KIAA0100	9703	17	26972198	TSS200	Promoter_Associated	1	44	-1.322	0.186496	1.043	1	0.085	0.932	--	4	-1.115	0.265	1.275	2	-2.154	0.031	--	FALSE	FALSE	---	0
cg19070567	ADAMTS5	11096	21	28338889	1stExon;5'UTR	0	6	27	0.945	0.344953	1.085	1	-0.911	0.362	--	3	2.19	0.029	0.549	3	0.618	0.537	1.203	FALSE	FALSE	---	0
cg02154956	PCCA	5095	13	100741410	1stExon;1stExon	Unclassified	0	31	0.461	0.644679	1.04	12	0.12	0.905	1.017	1	0.587	0.557	--	0	NA	NA	--	FALSE	FALSE	---	0
cg19404757	B2M	567	15	45003832	Body	Promoter_Associated	1	16	-1.037	0.299909	1.081	0	NA	NA	--	2	-0.85	0.395	--	3	-0.475	0.635	1.15	FALSE	FALSE	---	0
cg26161329	PPM1E	22843	17	56832991	TSS1500	0	2	41	-1.603	0.109373	0.937	0	NA	NA	--	8	-0.6	0.549	1.182	7	-1.076	0.282	1.307	FALSE	FALSE	---	0
cg01411786	NAV1	89796	1	201709390	Body;Body	Unclassified	4	37	-1.528	0.12693	0.974	6	-0.681	0.496	1.127	2	-1.388	0.166	--	3	0.595	0.552	1.196	FALSE	FALSE	---	0
cg05971891	NCK2	8440	2	106498513	Body;Body;Body	0	1	30	-1.722	0.0854143	0.868	3	0.888	0.375	1.145	1	1.065	0.287	--	2	0.35	0.726	--	FALSE	FALSE	---	0
cg12898442	NRGN	4900	11	124616323	3'UTR;3'UTR	Promoter_Associated	1	14	1.14	0.254412	1.074	0	NA	NA	--	0	NA	NA	--	2	0.128	0.898	--	FALSE	FALSE	---	0
cg19412664	AIG1	51390	6	143381673	TSS1500;TSS1500;TSS1500;5'UTR	Promoter_Associated	0	18	-0.645	0.519038	1.064	2	-1.228	0.22	--	0	NA	NA	--	2	-0.694	0.488	--	FALSE	FALSE	---	0
cg12502785	PMS2	5395	7	6048965	TSS1500;1stExon;TSS1500;5'UTR	Promoter_Associated	0	28	-1.185	0.236416	1.069	0	NA	NA	--	5	-0.848	0.396	1.261	0	NA	NA	--	FALSE	FALSE	---	0
cg23977259	GGA1	26088	22	38004758	TSS1500;5'UTR;5'UTR;5'UTR;1stExon;1stExon;1stExon	Promoter_Associated	0	31	-0.436	0.663237	1.037	0	NA	NA	--	4	0.057	0.955	1.012	2	-0.134	0.894	--	FALSE	FALSE	---	0
cg03754400	CLNS1A	1207	11	77348600	Body	Promoter_Associated	0	26	-0.378	0.705797	1.032	2	-0.887	0.375	--	2	-1.142	0.254	--	3	1.602	0.11	1.084	FALSE	FALSE	---	0
cg20070597	PICALM	8301	11	85779863	1stExon;1stExon;1stExon;5'UTR;5'UTR;5'UTR;5'UTR	0	0	22	0.028	0.977781	1.002	1	-0.172	0.863	--	1	0.436	0.663	--	2	-0.485	0.628	--	FALSE	FALSE	---	0
cg25220460	ZHX2	22882	8	123792839	TSS1500	Promoter_Associated	0	31	-0.674	0.50025	1.067	6	-0.047	0.962	1.007	3	-0.282	0.778	1.076	2	-0.766	0.444	--	FALSE	FALSE	---	0
cg10213924	LPPR3	79948	19	822195	TSS1500	Promoter_Associated_Cell_type_specific	0	52	-0.491	0.623321	1.044	0	NA	NA	--	10	-1.175	0.24	1.271	4	0.676	0.499	1.227	FALSE	FALSE	---	0
cg22111082	TRIM11	81559	1	228594464	1stExon;5'UTR	Promoter_Associated	0	24	-0.129	0.897568	1.009	0	NA	NA	--	0	NA	NA	--	2	0.556	0.578	--	FALSE	FALSE	---	0
cg20648240	CACNG2	10369	22	37099696	TSS1500	Unclassified_Cell_type_specific	1	34	-0.157	0.874928	1.012	3	0.002	0.999	1	6	0.592	0.554	1.177	0	NA	NA	--	FALSE	FALSE	---	0
cg09116932	SMTN	6525	22	31477245	TSS200;TSS200;TSS200	Promoter_Associated	0	28	-0.031	0.974926	1.002	0	NA	NA	--	1	0.253	0.8	--	3	0.633	0.527	1.21	FALSE	FALSE	---	0
cg19467738	ENDOD1	23052	11	94823267	1stExon	Promoter_Associated	0	19	-0.912	0.361905	1.087	0	NA	NA	--	1	-0.515	0.607	--	2	-0.594	0.553	--	FALSE	FALSE	---	0
cg05587552	CINP	51550	14	102829476	TSS1500;5'UTR;5'UTR	Promoter_Associated	0	33	-0.248	0.804311	1.018	1	-1.088	0.277	--	1	0.206	0.837	--	5	0.628	0.53	1.207	FALSE	FALSE	---	0
cg23749005	PTPRN2	5799	7	158362339	Body;Body;Body	0	0	37	NA	NA	--	28	NA	NA	--	4	NA	NA	--	6	NA	NA	--	FALSE	FALSE	---	0
cg19908812	NPY1R	4886	4	164253006	5'UTR	0	5	12	0.862	0.389069	1.084	0	NA	NA	--	1	0.259	0.796	--	0	NA	NA	--	FALSE	FALSE	---	0
cg16104283	SDC3	9672	1	31381941	TSS1500	Unclassified_Cell_type_specific	1	46	0.882	0.377932	1.083	0	NA	NA	--	16	-0.084	0.933	1.019	1	6.685	0	--	FALSE	FALSE	---	0
cg08260187	PSMG2	56984	18	12702362	TSS1500;5'UTR;Body;Body;Body	Promoter_Associated	1	32	0.349	0.727172	1.028	1	-0.267	0.789	--	2	-0.336	0.737	--	2	0.119	0.906	--	FALSE	FALSE	---	0
cg25261764	NARS	4677	18	55288998	1stExon;5'UTR	Promoter_Associated	0	25	-0.461	0.644731	1.04	0	NA	NA	--	3	-0.77	0.442	1.241	1	0.832	0.406	--	FALSE	FALSE	---	0
cg17662365	PITPNB	23760	22	28315943	TSS1500;Body;Body	Promoter_Associated	0	101	0.481	0.630878	1.043	3	1.068	0.286	1.138	0	NA	NA	--	3	-0.248	0.804	1.067	FALSE	FALSE	---	0
cg06664085	ARMC4	55130	10	28287942	5'UTR;1stExon	Unclassified_Cell_type_specific	0	25	NA	NA	--	3	NA	NA	--	2	NA	NA	--	3	NA	NA	--	FALSE	FALSE	---	0
cg18085866	ITGB3	3690	17	45331354	Body	Unclassified	2	32	1.718	0.0862102	0.869	1	-0.293	0.769	--	2	-0.338	0.735	--	4	-0.128	0.898	1.029	FALSE	FALSE	---	0
cg14717126	PTCH1	5727	9	98270514	TSS1500;TSS1500;TSS200;TSS200;1stExon;Body;Body	0	1	27	0.085	0.932297	1.006	4	0.328	0.743	1.05	2	-0.879	0.379	--	2	-0.385	0.7	--	FALSE	FALSE	---	0
cg01971612	DECR1	1666	8	91013673	5'UTR;1stExon	Promoter_Associated	0	37	-1.378	0.16846	1.029	2	-0.605	0.545	--	3	-0.142	0.887	1.035	4	0.134	0.893	1.03	FALSE	FALSE	---	0
cg03798954	SNX30	401548	9	115513290	1stExon	Promoter_Associated	0	26	-0.661	0.508805	1.065	5	-0.202	0.84	1.03	2	-0.401	0.688	--	2	-1.724	0.085	--	FALSE	FALSE	---	0
cg12757684	PLAGL1	5325	6	144329485	1stExon;Body;5'UTR;5'UTR;5'UTR;1stExon;5'UTR;1stExon;1stExon;1stExon;5'UTR;5'UTR;1stExon;5'UTR;5'UTR	Unclassified_Cell_type_specific	3	14	-0.715	0.474923	1.071	3	0.821	0.412	1.144	0	NA	NA	--	1	1.574	0.116	--	FALSE	FALSE	---	0
cg13635462	NDUFC2	4718	11	77790613	Body	Promoter_Associated	0	21	0.619	0.536179	1.06	1	0.659	0.51	--	4	0.394	0.694	1.111	5	0.273	0.785	1.075	FALSE	FALSE	---	0
cg08785459	METTL5	29081	2	170681546	TSS200;TSS200;TSS200	Promoter_Associated	0	21	1.079	0.280877	1.077	0	NA	NA	--	3	0.285	0.775	1.077	6	1.246	0.213	1.284	FALSE	FALSE	---	0
cg26760589	BMP7	655	20	55839288	Body	0	7	37	3.634	0.00029415	0.026	5	3.782	0	0.012	2	0.01	0.992	--	4	0.667	0.505	1.224	TRUE	TRUE	1207	0
cg07243103	WDR90	197335	16	699355	TSS200	Promoter_Associated	1	53	1.472	0.141485	0.998	1	0.232	0.816	--	3	-0.05	0.961	1.01	6	3.185	0.001	0.065	TRUE	FALSE	---	1
cg01795694	ZNF706	51123	8	102217913	TSS200;5'UTR;5'UTR;1stExon;1stExon	Promoter_Associated	0	49	-1.069	0.285136	1.077	1	-0.824	0.41	--	5	-0.693	0.488	1.217	1	-0.227	0.82	--	FALSE	FALSE	---	1
cg13564064	DENND1A	57706	9	126154367	Body	0	3	37	0.546	0.584892	1.051	8	0.339	0.735	1.052	0	NA	NA	--	0	NA	NA	--	FALSE	FALSE	---	-1
cg27629023	SLC3A2	6520	11	62648823	Body;1stExon;Body;Body;Body;Body	Promoter_Associated	0	53	0.56	0.575899	1.053	1	0.084	0.933	--	6	-0.424	0.672	1.12	0	NA	NA	--	FALSE	FALSE	---	0
cg20877587	RPS6KA2	6196	6	166868856	Body;Body	0	0	33	NA	NA	--	2	NA	NA	--	4	NA	NA	--	1	NA	NA	--	FALSE	FALSE	---	0
cg20702802	QTRT1	81890	19	10823868	Body	0	6	49	0.846	0.397726	1.082	0	NA	NA	--	9	1.436	0.151	1.181	1	0.658	0.511	--	FALSE	FALSE	---	-1
cg12253469	MPST	4357	22	37420454	Body;Body;Body;Body	0	1	35	-0.063	0.949669	1.004	0	NA	NA	--	1	0.269	0.788	--	2	-0.765	0.445	--	FALSE	FALSE	---	-1
cg01330448	LAMP1	3916	13	113976115	Body	0	1	37	1.193	0.233287	1.069	1	0.424	0.672	--	2	0.837	0.403	--	4	1.297	0.195	1.265	FALSE	FALSE	---	0
cg09071340	IRAK3	11213	12	66583002	5'UTR;5'UTR;1stExon;1stExon	Promoter_Associated_Cell_type_specific	5	114	0.335	0.738046	1.027	2	-0.873	0.383	--	4	0.056	0.956	1.012	6	0.158	0.874	1.037	FALSE	FALSE	---	0
cg24850932	COX17	10063	3	119396027	Body	Promoter_Associated	0	18	-0.365	0.715545	1.03	0	NA	NA	--	2	-0.088	0.93	--	2	-0.176	0.86	--	FALSE	FALSE	---	1
cg19085605	UBIAD1	29914	1	11333402	1stExon;5'UTR	Promoter_Associated	0	33	-0.98	0.32734	1.084	0	NA	NA	--	2	-0.568	0.57	--	1	-0.071	0.944	--	FALSE	FALSE	---	0
cg18715318	HIRA	7290	22	19420067	TSS1500;1stExon;5'UTR	Promoter_Associated	1	38	2.61	0.00919601	0.296	1	-0.264	0.792	--	0	NA	NA	--	4	-0.936	0.35	1.291	FALSE	FALSE	---	0
cg25660386	IQSEC1	9922	3	13009126	Body;TSS200	Promoter_Associated	0	21	-0.917	0.359324	1.087	2	-0.801	0.423	--	0	NA	NA	--	0	NA	NA	--	FALSE	FALSE	---	0
cg19063829	FAM214A	56204	15	52970800	5'UTR;1stExon;Body	Promoter_Associated	0	21	0.108	0.91397	1.008	2	0.102	0.918	--	2	-0.693	0.488	--	0	NA	NA	--	FALSE	FALSE	---	0
cg03201507	BRD2	6046	6	32940060	5'UTR;5'UTR	Unclassified	1	86	0.413	0.679768	1.036	0	NA	NA	--	1	-0.077	0.939	--	1	NA	NA	--	FALSE	FALSE	---	0
cg08235271	ADGRL2	23266	1	82266030	TSS200;TSS200;TSS200;5'UTR	0	0	15	-0.933	0.351058	1.086	5	-0.462	0.645	1.079	0	NA	NA	--	3	-0.983	0.326	1.3	FALSE	FALSE	---	0
cg00246386	EBF4	57593	20	2674548	Body	0	4	22	-1.053	0.292441	1.079	0	NA	NA	--	3	-0.309	0.757	1.084	10	-1.307	0.192	1.262	FALSE	FALSE	---	0
cg02362970	MAP7	9053	6	136871947	TSS200	Unclassified	0	17	-1.319	0.187581	1.044	5	-0.552	0.581	1.099	0	NA	NA	--	2	0.188	0.851	--	FALSE	FALSE	---	0
cg04804648	KIF19	124602	17	72348295	Body	Unclassified_Cell_type_specific	3	36	-0.922	0.356913	1.088	0	NA	NA	--	2	-1.256	0.209	--	1	-0.434	0.665	--	FALSE	FALSE	---	0
cg25766763	DCK	1633	4	71859327	5'UTR;1stExon	Promoter_Associated	0	16	-0.777	0.437071	1.076	0	NA	NA	--	0	NA	NA	--	1	0.02	0.984	--	FALSE	FALSE	---	0
cg06869160	GALNT4	8693	12	89919815	TSS1500;TSS200	Promoter_Associated	0	13	-0.362	0.717084	1.031	0	NA	NA	--	2	-0.723	0.47	--	1	-0.05	0.96	--	FALSE	FALSE	---	0
cg22678136	SNRPN	6638	15	25093521	5'UTR;5'UTR;5'UTR	0	7	32	0.388	0.698257	1.033	6	0.805	0.421	1.142	0	NA	NA	--	3	1.206	0.228	1.292	FALSE	FALSE	---	0
cg16370875	ELOVL4	6785	6	80657542	TSS1500	Promoter_Associated_Cell_type_specific	4	25	1.456	0.145848	1.005	0	NA	NA	--	2	1.606	0.109	--	1	0.948	0.343	--	FALSE	FALSE	---	0
cg07313174	MNX1	3110	7	156803550	TSS1500;TSS1500;Body	Unclassified	2	30	-0.3	0.764583	1.023	0	NA	NA	--	1	NA	NA	--	5	-0.432	0.666	1.132	FALSE	FALSE	---	0
cg01030173	NAA25	80018	12	112546657	TSS200	Promoter_Associated	1	20	0.901	0.367848	1.086	2	5.035	0	--	4	-1.192	0.233	1.268	3	0.711	0.477	1.238	FALSE	FALSE	---	0
cg22792432	ROCK1	6093	18	18691067	5'UTR;1stExon	0	0	34	-0.979	0.328003	1.084	6	-0.393	0.695	1.063	1	-1.033	0.302	--	1	-0.115	0.909	--	FALSE	FALSE	---	0
cg26595643	VAX1	11023	10	118899291	TSS1500;TSS1500	Unclassified_Cell_type_specific	3	12	0.136	0.891882	1.01	0	NA	NA	--	0	NA	NA	--	1	-0.375	0.708	--	FALSE	FALSE	---	0
cg24137427	UBTF	7343	17	42296298	5'UTR;TSS1500;5'UTR	Promoter_Associated	0	31	-1.71	0.0875133	0.873	0	NA	NA	--	1	-0.968	0.333	--	1	-0.2	0.841	--	FALSE	FALSE	---	0
cg13401339	FKBP1B	2281	2	24272928	Body;Body	Unclassified_Cell_type_specific	0	18	-0.637	0.524454	1.062	0	NA	NA	--	0	NA	NA	--	0	NA	NA	--	FALSE	FALSE	---	0
cg15168189	DUSP3	1845	17	41856566	TSS200;TSS1500	Promoter_Associated	0	29	0.133	0.894341	1.01	1	-0.038	0.969	--	2	0.005	0.996	--	1	0.316	0.752	--	FALSE	FALSE	---	0
cg03046264	TAS1R1	80835	1	6614344	TSS1500;TSS1500;TSS1500;TSS1500;1stExon	Promoter_Associated	0	33	-0.968	0.333292	1.083	0	NA	NA	--	5	-0.87	0.385	1.267	4	0.296	0.767	1.083	FALSE	FALSE	---	0
cg14237894	GPX3	2878	5	150400040	5'UTR;1stExon	Unclassified	2	21	-0.597	0.550784	1.057	0	NA	NA	--	0	NA	NA	--	1	0.48	0.631	--	FALSE	FALSE	---	0
cg10782297	TPP2	7174	13	103249329	5'UTR;1stExon	Promoter_Associated	1	26	-1.187	0.235692	1.069	4	-1.77	0.077	0.841	2	-0.222	0.825	--	1	0.275	0.783	--	FALSE	FALSE	---	0
cg08874372	TRIM17	51127	1	228603852	5'UTR;5'UTR;5'UTR	Unclassified_Cell_type_specific	5	24	0.064	0.949215	1.004	0	NA	NA	--	0	NA	NA	--	2	0.139	0.89	--	FALSE	FALSE	---	0
cg01390591	C3orf58	205428	3	143690991	1stExon;5'UTR;TSS1500	0	0	29	1.327	0.18475	1.042	3	1.613	0.107	0.942	1	1.306	0.192	--	3	1.138	0.255	1.306	FALSE	FALSE	---	0
cg19575351	C6orf141	135398	6	49518575	1stExon	0	0	15	-0.999	0.318034	1.085	0	NA	NA	--	2	-0.577	0.564	--	0	NA	NA	--	FALSE	FALSE	---	0
cg10092265	NLGN2	57555	17	7311742	1stExon	Unclassified_Cell_type_specific	8	40	1.034	0.301613	1.082	0	NA	NA	--	3	-1.068	0.286	1.283	3	0.682	0.495	1.229	FALSE	FALSE	---	0
cg17178919	IL1RAP	3556	3	190231933	1stExon;1stExon;1stExon;5'UTR;1stExon;5'UTR;1stExon;5'UTR;5'UTR;5'UTR;5'UTR;1stExon	0	0	34	0.031	0.974924	1.002	4	0.848	0.397	1.142	3	0.018	0.986	1.004	2	-0.224	0.823	--	FALSE	FALSE	---	1
cg08636169	MSRB3	253827	12	65672743	5'UTR;Body	Unclassified_Cell_type_specific	2	108	-1.217	0.223756	1.064	9	-0.998	0.319	1.146	4	-0.656	0.512	1.204	6	-1.597	0.111	1.089	FALSE	FALSE	---	0
cg26648917	MIPOL1	145282	14	37666927	TSS200;TSS200;TSS200	0	1	45	-1.447	0.148133	1.008	13	-0.747	0.455	1.137	4	-1.597	0.11	1.071	6	-3.03	0.003	0.096	TRUE	FALSE	---	0
cg14274357	AKT1	207	14	105251402	Body;Body;Body	0	6	38	0.284	0.776784	1.021	0	NA	NA	--	6	0.062	0.95	1.014	1	-2.177	0.03	--	FALSE	FALSE	---	0
cg12161122	BRUNOL4	56853	18	35146048	TSS200;TSS200;TSS200;TSS200	0	0	24	-0.123	0.902121	1.009	8	-0.393	0.694	1.063	4	-0.116	0.908	1.027	5	-0.672	0.502	1.225	FALSE	FALSE	---	0
cg17517002	SELI	85465	2	26568860	TSS200;Body	Promoter_Associated	0	20	-0.223	0.823487	1.017	1	0.117	0.907	--	1	-0.357	0.722	--	3	-0.365	0.715	1.106	FALSE	FALSE	---	0
cg19988770	CENPO	79172	2	25016434	5'UTR;TSS200	Promoter_Associated	0	19	-0.563	0.573665	1.054	0	NA	NA	--	4	0.063	0.95	1.014	1	NA	NA	--	FALSE	FALSE	---	0
cg14648916	CPLX2	10814	5	175224322	5'UTR	Unclassified_Cell_type_specific	6	30	2.008	0.0449663	0.691	2	0.603	0.547	--	0	NA	NA	--	1	0.247	0.805	--	FALSE	FALSE	---	0
cg10000424	WNT6	7475	2	219724404	TSS200	0	0	15	-0.532	0.594857	1.049	0	NA	NA	--	3	-0.334	0.739	1.091	1	-0.545	0.586	--	FALSE	FALSE	---	0
cg09090197	SFMBT2	57713	10	7450833	5'UTR;5'UTR	Promoter_Associated	2	14	-0.24	0.810431	1.018	2	0.093	0.926	--	0	NA	NA	--	0	NA	NA	--	FALSE	FALSE	---	0
cg09225139	C20orf29	55317	20	3801081	TSS200	Promoter_Associated	2	29	-0.145	0.884915	1.01	0	NA	NA	--	4	-1.547	0.122	1.102	2	-0.332	0.74	--	FALSE	FALSE	---	0
cg22000577	TUBB	203068	6	30688704	Body	0	1	71	0.582	0.560709	1.056	1	0.737	0.461	--	3	-0.125	0.9	1.03	4	-0.154	0.877	1.036	FALSE	FALSE	---	0
cg20495645	PHF21B	112885	22	45405624	TSS200;5'UTR	0	7	45	-0.158	0.874577	1.011	2	-0.35	0.726	--	3	0.359	0.72	1.098	2	0.109	0.913	--	FALSE	FALSE	---	0
cg02861082	MCM6	4175	2	136633712	Body	Promoter_Associated	0	14	NA	NA	--	0	NA	NA	--	1	NA	NA	--	1	NA	NA	--	FALSE	FALSE	---	0
cg00964710	BFAR	51283	16	14726998	5'UTR	Promoter_Associated	0	15	-0.735	0.462664	1.073	1	-0.001	0.999	--	1	-0.538	0.591	--	0	NA	NA	--	FALSE	FALSE	---	0
cg12230728	B4GALNT1	2583	12	58021569	Body	0	18	49	0.905	0.365453	1.086	1	1.653	0.099	--	13	0.336	0.737	1.091	6	1.099	0.272	1.31	FALSE	FALSE	---	0
cg17607368	SLAIN1	122060	13	78272393	TSS200	0	1	22	-0.608	0.543306	1.058	1	-0.478	0.633	--	2	0.546	0.585	--	5	-1.285	0.199	1.268	FALSE	FALSE	---	0
cg15985191	CACNB2	783	10	18429357	TSS1500;TSS1500;TSS1500;TSS1500;TSS1500;TSS1500	0	6	32	0.14	0.888408	1.01	2	-1.822	0.069	--	1	1.064	0.287	--	14	1.686	0.092	1.014	FALSE	FALSE	---	0
cg16043666	BNIP3	664	10	133795565	TSS200	Promoter_Associated	0	18	-0.501	0.61672	1.045	0	NA	NA	--	0	NA	NA	--	3	-0.347	0.729	1.101	FALSE	FALSE	---	0
cg02967392	BRF1	2972	14	105767561	TSS1500;TSS1500;TSS1500;5'UTR;5'UTR;5'UTR	Promoter_Associated	1	34	-1.511	0.131042	0.98	5	-0.986	0.324	1.149	2	-0.634	0.526	--	4	-0.446	0.655	1.137	FALSE	FALSE	---	0
cg02708659	ZCCHC8	55596	12	122985543	TSS200	Promoter_Associated	0	30	-0.819	0.413057	1.08	1	0.255	0.798	--	3	-0.837	0.403	1.259	3	-0.4	0.689	1.118	FALSE	FALSE	---	0
cg11860496	DUSP23	54935	1	159750642	TSS200	Promoter_Associated	3	34	1.343	0.179603	1.038	0	NA	NA	--	1	-0.584	0.559	--	2	-0.549	0.583	--	FALSE	FALSE	---	0
cg03057951	TAF4	6874	20	60553530	Body	0	0	48	NA	NA	--	5	NA	NA	--	7	NA	NA	--	7	NA	NA	--	FALSE	FALSE	---	0
cg25976242	SLC35F1	222553	6	118241348	Body	0	2	30	-0.414	0.6789	1.036	4	-0.639	0.523	1.119	0	NA	NA	--	1	-0.384	0.701	--	FALSE	FALSE	---	0
cg09777578	ARHGAP10	79658	4	148653439	TSS200	0	0	14	-0.373	0.709522	1.031	4	-0.177	0.859	1.026	0	NA	NA	--	0	NA	NA	--	FALSE	FALSE	---	0
cg02298969	SEC31A	22872	4	83812502	TSS200;TSS200;TSS200;TSS200;TSS200;TSS200;TSS200;TSS200	Promoter_Associated	0	23	-0.494	0.621428	1.044	1	0.049	0.961	--	0	NA	NA	--	1	-0.654	0.513	--	FALSE	FALSE	---	0
cg03209541	WDR51B	282809	12	89919758	5'UTR;TSS1500;1stExon	0	0	13	-0.137	0.891242	1.01	1	-0.001	0.999	--	2	-0.55	0.582	--	1	-0.55	0.582	--	FALSE	FALSE	---	0
cg09253581	LYPD5	284348	19	44302822	Body;Body	Unclassified_Cell_type_specific	5	41	-1.407	0.159899	1.021	2	-1.211	0.226	--	1	-1.292	0.197	--	3	-1.834	0.067	0.89	FALSE	FALSE	---	0
cg05248234	FSCN2	25794	17	79495519	1stExon;5'UTR;5'UTR;1stExon	0	0	42	NA	NA	--	0	NA	NA	--	7	NA	NA	--	4	NA	NA	--	FALSE	FALSE	---	0
cg02139088	DLG1	1739	3	197025398	5'UTR;1stExon;5'UTR;1stExon	Promoter_Associated	0	43	-0.153	0.878377	1.011	6	0.3	0.764	1.045	4	-0.207	0.836	1.054	7	0.019	0.985	1.004	FALSE	FALSE	---	0
cg25886337	SMYD5	10322	2	73441702	Body	Promoter_Associated	0	14	-0.964	0.335437	1.083	0	NA	NA	--	0	NA	NA	--	1	-0.129	0.897	--	FALSE	FALSE	---	0
cg16800968	HSF4	3299	16	67199675	Body;Body	0	0	18	0.736	0.461713	1.073	0	NA	NA	--	1	0.862	0.389	--	2	1.135	0.257	--	FALSE	FALSE	---	0
cg08099141	C12orf57	113246	12	7053170	TSS200	Promoter_Associated	0	44	-1.765	0.077932	0.841	0	NA	NA	--	5	-1.341	0.18	1.23	1	-0.616	0.538	--	FALSE	FALSE	---	0
cg02665595	SLC2A14	144195	12	8025807	TSS200;TSS200;TSS200;TSS200;TSS200;Body	0	0	35	NA	NA	--	1	NA	NA	--	5	NA	NA	--	2	NA	NA	--	FALSE	FALSE	---	0
cg23261491	OSBPL8	114882	12	76953750	TSS200;TSS200	Promoter_Associated	1	28	1.227	0.220071	1.063	7	3.44	0.001	0.033	1	1.056	0.291	--	4	-0.149	0.882	1.034	TRUE	TRUE	1786	0
cg05796909	SENP3	26168	17	7465070	TSS1500	Promoter_Associated	1	38	3.13	0.00180189	0.099	0	NA	NA	--	5	3.818	0	0.01	8	0.109	0.913	1.024	TRUE	TRUE	459	0
cg10088985	CXCL5	6374	4	74864313	1stExon;5'UTR	0	0	26	NA	NA	--	0	NA	NA	--	1	NA	NA	--	3	NA	NA	--	FALSE	FALSE	---	0
cg00742603	DBNDD1	79007	16	90086301	TSS1500	Unclassified	0	26	-1.077	0.281601	1.076	0	NA	NA	--	1	-0.566	0.571	--	3	-0.716	0.474	1.239	FALSE	FALSE	---	0
cg18622312	STOML2	30968	9	35103081	5'UTR;1stExon;1stExon;1stExon	Promoter_Associated	0	42	-1.561	0.118874	0.955	0	NA	NA	--	5	-1.43	0.153	1.184	2	-0.664	0.507	--	FALSE	FALSE	---	0
cg22269486	CCDC25	55246	8	27630099	5'UTR;1stExon	Promoter_Associated	0	19	-1.603	0.109264	0.937	0	NA	NA	--	2	-0.501	0.616	--	2	-0.216	0.829	--	FALSE	FALSE	---	0
cg09494988	RAB11A	8766	15	66162548	Body	Promoter_Associated	0	35	-2.069	0.0388412	0.647	5	-1.958	0.051	0.687	2	-0.915	0.36	--	5	-1.348	0.178	1.252	FALSE	FALSE	---	0
cg03716852	TRPM4	54795	19	49669281	Body	0	4	31	-0.756	0.449752	1.075	1	-0.855	0.393	--	4	0.257	0.797	1.068	2	-1.868	0.062	--	FALSE	FALSE	---	0
cg14525935	C7orf50	84310	7	1105730	Body;Body;Body	Unclassified	1	63	0.688	0.49154	1.068	9	0.692	0.489	1.129	10	0.926	0.355	1.273	2	0.13	0.897	--	FALSE	FALSE	---	0
cg20695057	TP53BP2	7159	1	224034220	TSS1500;TSS1500	0	0	18	-0.495	0.620568	1.044	1	0.067	0.947	--	1	-0.14	0.889	--	0	NA	NA	--	FALSE	FALSE	---	0
cg02513874	RNF19A	25897	8	101322210	1stExon;5'UTR	0	0	44	-0.45	0.653042	1.039	5	0.003	0.998	1.001	0	NA	NA	--	6	0.063	0.949	1.014	FALSE	FALSE	---	0
cg10606059	TRPA1	8989	8	72987838	TSS200	0	0	55	NA	NA	--	3	NA	NA	--	1	NA	NA	--	2	NA	NA	--	FALSE	FALSE	---	0
cg02252240	UQCRQ	27089	5	132202715	Body;TSS200;TSS200;ExonBnd;TSS1500;TSS1500;TSS1500	Promoter_Associated	0	18	-0.707	0.479713	1.07	0	NA	NA	--	0	NA	NA	--	0	NA	NA	--	FALSE	FALSE	---	0
cg21435902	ANKIB1	54467	7	91875516	TSS200;TSS1500;TSS200;TSS200;TSS1500;TSS1500	0	1	25	0.177	0.859612	1.013	4	4.677	0	0	1	-1.653	0.099	--	4	0.316	0.752	1.088	TRUE	TRUE	1770	0
cg16636935	TPI1	7167	12	6976727	1stExon;5'UTR;TSS1500;1stExon	Promoter_Associated	0	44	NA	NA	--	0	NA	NA	--	1	NA	NA	--	5	NA	NA	--	FALSE	FALSE	---	0
cg22523077	CLOCK	9575	4	56412259	5'UTR	Promoter_Associated	0	35	-0.314	0.75381	1.024	4	-1.316	0.188	1.09	4	0.129	0.898	1.031	4	-1.08	0.28	1.306	FALSE	FALSE	---	0
cg16585580	DGKQ	1609	4	967539	TSS200	Promoter_Associated	2	64	4.253	2.33e-05	0.004	1	7.433	0	--	1	NA	NA	--	1	0.091	0.928	--	TRUE	TRUE	975	0
cg09150269	RAB11FIP3	9727	16	476337	1stExon	0	0	52	-0.798	0.425104	1.079	1	NA	NA	--	1	-0.279	0.78	--	3	-0.675	0.5	1.226	FALSE	FALSE	---	0
cg17049621	FZD2	2535	17	42635778	1stExon	0	0	26	-0.246	0.805882	1.019	0	NA	NA	--	1	0.59	0.555	--	0	NA	NA	--	FALSE	FALSE	---	0
cg00520876	CACNA1H	8912	16	1207981	Body;Body	0	14	55	0.127	0.898662	1.009	5	0.832	0.405	1.143	2	2.079	0.038	--	2	1.934	0.053	--	FALSE	FALSE	---	0
cg06081153	SRPK2	6733	7	105029499	TSS200	0	0	25	-1.152	0.249533	1.074	5	-0.519	0.604	1.092	6	-0.277	0.782	1.075	2	-0.245	0.807	--	FALSE	FALSE	---	0
cg13435432	NR2E1	7101	6	108489292	Body	0	8	28	-1.021	0.30745	1.084	0	NA	NA	--	2	-0.28	0.78	--	3	-1.777	0.076	0.941	FALSE	FALSE	---	0
cg25692259	FARSB	10056	2	223520658	Body	Promoter_Associated	0	16	-1.062	0.288635	1.079	1	-1.114	0.265	--	0	NA	NA	--	0	NA	NA	--	FALSE	FALSE	---	0
cg13266717	ARFRP1	10139	20	62338881	5'UTR;TSS1500;TSS1500;5'UTR;5'UTR;1stExon	0	0	77	-1.047	0.295332	1.079	0	NA	NA	--	4	-0.6	0.549	1.182	7	0.724	0.469	1.243	FALSE	FALSE	---	0
cg19649259	FRAT2	23401	10	99094391	1stExon;5'UTR	0	1	22	-0.478	0.632599	1.043	0	NA	NA	--	1	0.216	0.829	--	3	-0.577	0.564	1.189	FALSE	FALSE	---	0
cg16830966	WDR4	10785	21	44299176	Body;Body	Unclassified	0	23	-0.295	0.768034	1.022	1	-0.123	0.902	--	2	0.074	0.941	--	1	-0.785	0.433	--	FALSE	FALSE	---	0
cg04351272	LCLAT1	253558	2	30670015	TSS200;TSS200	Promoter_Associated	0	16	-1.295	0.195594	1.047	4	-0.482	0.63	1.085	0	NA	NA	--	1	-0.838	0.402	--	FALSE	FALSE	---	0
cg09234622	NPTXR	23467	22	39240094	TSS200	0	0	33	-1.143	0.253409	1.074	0	NA	NA	--	4	-0.926	0.355	1.273	3	-0.785	0.433	1.255	FALSE	FALSE	---	0
cg03122505	HSPB1	3315	7	75931843	TSS200	Promoter_Associated	0	27	-0.884	0.376841	1.084	0	NA	NA	--	2	-0.574	0.566	--	3	-0.564	0.573	1.187	FALSE	FALSE	---	0
cg02142657	ANGEL1	23357	14	77278949	Body	Promoter_Associated	1	19	0.433	0.665003	1.038	0	NA	NA	--	1	0.027	0.978	--	0	NA	NA	--	FALSE	FALSE	---	0
cg11884179	FZR1	51343	19	3506224	TSS200	Promoter_Associated	2	38	4.768	2.16e-06	0.001	1	0.234	0.815	--	3	6.543	0	0	3	1.758	0.079	0.957	TRUE	TRUE	450	0
cg25062812	STXBP6	29091	14	25519484	TSS1500	0	0	35	-1.253	0.210393	1.059	5	-0.26	0.795	1.04	5	-0.86	0.39	1.263	3	-1.569	0.117	1.112	FALSE	FALSE	---	0
cg18202623	FAT4	79633	4	126236316	TSS1500	0	0	18	-1.392	0.164406	1.027	2	-1.057	0.291	--	2	-1.331	0.184	--	4	0.166	0.868	1.04	FALSE	FALSE	---	0
cg08986553	MFSD3	113655	8	145734284	TSS200;TSS200	Promoter_Associated	1	68	-0.62	0.535271	1.06	0	NA	NA	--	3	-0.397	0.691	1.113	6	-0.808	0.419	1.263	FALSE	FALSE	---	0
cg25579739	STAT1	6772	2	191878969	5'UTR;5'UTR;1stExon;1stExon	Promoter_Associated	0	26	-0.875	0.381892	1.084	1	-0.15	0.881	--	1	-0.15	0.881	--	1	-0.289	0.773	--	FALSE	FALSE	---	0
cg13213604	ILK	3611	11	6625072	5'UTR;5'UTR;TSS1500;TSS200	Promoter_Associated	1	22	-0.153	0.878569	1.011	0	NA	NA	--	2	-0.058	0.953	--	1	-0.233	0.816	--	FALSE	FALSE	---	-1
cg25213539	STRA13	201254	17	79981084	TSS1500;TSS200	Promoter_Associated	0	45	-0.217	0.82803	1.016	0	NA	NA	--	5	0.282	0.778	1.076	2	0.282	0.778	--	FALSE	FALSE	---	0
cg17954165	BUB3	9184	10	124913710	TSS200;TSS200	Promoter_Associated	0	15	-0.51	0.610273	1.046	0	NA	NA	--	1	-0.434	0.664	--	0	NA	NA	--	FALSE	FALSE	---	0
cg02700454	TRIB1	10221	8	126441997	TSS1500	Unclassified	0	49	-0.934	0.350512	1.086	1	-0.511	0.609	--	2	-0.173	0.862	--	4	0.124	0.901	1.028	FALSE	FALSE	---	0
cg05608388	CRTC1	23373	19	18794257	TSS200;TSS200	Promoter_Associated	0	39	0.472	0.636975	1.041	2	0.005	0.996	--	4	-0.089	0.929	1.02	3	0.588	0.557	1.193	FALSE	FALSE	---	0
cg03468945	OAT	4942	10	126107610	TSS200	Promoter_Associated	0	25	-1.427	0.154016	1.015	1	NA	NA	--	1	-1.509	0.132	--	1	-1.509	0.132	--	FALSE	FALSE	---	0
cg20220524	DPYSL3	1809	5	146889724	TSS200	0	0	18	-0.048	0.961374	1.003	2	0.225	0.822	--	1	NA	NA	--	0	NA	NA	--	FALSE	FALSE	---	0
cg17404915	OVOL2	58495	20	18038574	TSS200	0	3	27	0.125	0.900286	1.009	2	0.289	0.773	--	1	-0.732	0.465	--	4	0.89	0.373	1.287	FALSE	FALSE	---	0
cg00805874	ZBTB12	221527	6	31867847	Body	0	0	114	NA	NA	--	0	NA	NA	--	1	NA	NA	--	5	NA	NA	--	FALSE	FALSE	---	-1
cg25411110	HNRNPA3	220988	2	178077324	TSS200	Unclassified	0	40	-0.454	0.650016	1.039	1	0.051	0.959	--	3	-0.062	0.95	1.014	12	-0.246	0.806	1.066	FALSE	FALSE	---	0
cg25208017	FMN2	56776	1	240255486	1stExon	0	4	20	-1.235	0.217217	1.061	6	-0.575	0.565	1.106	0	NA	NA	--	2	0.197	0.844	--	FALSE	FALSE	---	0
cg26885220	DNAJC6	9829	1	65775570	Body	Unclassified	0	23	-0.572	0.567306	1.055	0	NA	NA	--	1	-0.046	0.963	--	0	NA	NA	--	FALSE	FALSE	---	0
cg20831492	BET1	10282	7	93633593	1stExon;5'UTR	Promoter_Associated	0	27	-0.805	0.421146	1.079	0	NA	NA	--	1	-0.062	0.95	--	4	-1.41	0.159	1.212	FALSE	FALSE	---	0
cg20954242	IMPDH1	3614	7	128046088	TSS200;TSS200;TSS200;Body;Body;Body;Body;Body	0	0	30	NA	NA	--	0	NA	NA	--	2	NA	NA	--	2	NA	NA	--	FALSE	FALSE	---	0
cg08190942	CINP	51550	14	102829219	1stExon;5'UTR;TSS200	Promoter_Associated	0	33	-0.681	0.496228	1.068	1	-0.55	0.582	--	1	0.107	0.915	--	5	0.144	0.886	1.033	FALSE	FALSE	---	0
cg27606623	MARCKSL1	65108	1	32801937	TSS200;TSS200	0	1	48	-0.225	0.82223	1.017	1	-0.039	0.969	--	3	-0.146	0.884	1.037	2	-0.277	0.782	--	FALSE	FALSE	---	0
cg19282714	PADI2	11240	1	17445929	5'UTR;1stExon	Unclassified	0	35	-0.741	0.458838	1.073	0	NA	NA	--	2	-0.186	0.853	--	1	NA	NA	--	FALSE	FALSE	---	0
cg14673618	SIX3	6496	2	45170322	Body	0	3	16	1.078	0.28124	1.077	0	NA	NA	--	0	NA	NA	--	0	NA	NA	--	FALSE	FALSE	---	0
cg26976187	DDX41	51428	5	176944204	TSS1500	Promoter_Associated	1	41	-1.152	0.249537	1.074	0	NA	NA	--	3	-0.985	0.325	1.284	3	1.213	0.225	1.29	FALSE	FALSE	---	0
cg02675646	SPTBN4	57731	19	40996118	Body	0	9	60	-0.214	0.83033	1.016	6	2.142	0.032	0.549	4	-0.5	0.617	1.146	4	-2.062	0.039	0.659	FALSE	FALSE	---	0
cg00127894	MCF2L	23263	13	113623639	Body	Unclassified	3	25	-0.189	0.850111	1.014	8	-0.737	0.461	1.136	3	-0.572	0.567	1.171	6	-0.337	0.736	1.097	FALSE	FALSE	---	0
cg23715548	RHOT2	89941	16	718501	ExonBnd;Body	Promoter_Associated	2	53	0.867	0.386419	1.083	1	-0.199	0.842	--	1	-0.31	0.756	--	6	-0.266	0.79	1.073	FALSE	FALSE	---	0
cg21949518	ACP1	52	2	264910	1stExon;5'UTR;TSS1500;5'UTR;5'UTR;1stExon;1stExon;Body;TSS1500	Promoter_Associated	0	21	-0.351	0.725421	1.029	2	-0.167	0.868	--	4	-0.058	0.953	1.013	0	NA	NA	--	FALSE	FALSE	---	0
cg04685138	RHEB	6009	7	151216369	Body	Promoter_Associated	2	36	1.517	0.129595	0.977	0	NA	NA	--	4	-0.231	0.817	1.061	1	-0.438	0.661	--	FALSE	FALSE	---	0
cg22249160	MDM4	4194	1	204485540	1stExon;1stExon;1stExon;1stExon;1stExon;1stExon;1stExon;5'UTR;5'UTR;5'UTR;5'UTR;5'UTR;5'UTR;5'UTR	Promoter_Associated	1	53	2.704	0.00698326	0.249	0	NA	NA	--	6	4.196	0	0.003	6	-1.952	0.051	0.774	TRUE	FALSE	---	0
cg25134081	AKAP5	9495	14	64931936	TSS1500	Unclassified	0	40	-0.743	0.457888	1.073	0	NA	NA	--	1	0.555	0.579	--	5	-0.786	0.432	1.256	FALSE	FALSE	---	0
cg17633020	PDE4D	5144	5	58335180	Body;Body;Body	0	8	31	-0.471	0.63809	1.041	30	-0.073	0.942	1.01	0	NA	NA	--	3	-0.595	0.552	1.195	FALSE	FALSE	---	0
cg10626541	LSM3	27258	3	14219850	TSS1500;Body;Body;Body	Promoter_Associated	0	15	0.283	0.777341	1.021	0	NA	NA	--	3	0.744	0.457	1.234	0	NA	NA	--	FALSE	FALSE	---	0
cg08852255	ITGB5	3693	3	124606181	TSS200	Unclassified	0	25	-0.664	0.506563	1.066	5	0.11	0.913	1.016	3	-0.286	0.775	1.077	1	-0.446	0.656	--	FALSE	FALSE	---	0
cg02401399	CLIP3	25999	19	36523584	5'UTR	Unclassified	7	41	-1.679	0.093704	0.892	0	NA	NA	--	7	-1.048	0.295	1.29	2	-0.373	0.709	--	FALSE	FALSE	---	0
cg15834338	RABGAP1L	9910	1	174128942	5'UTR	0	0	21	-0.539	0.59008	1.05	13	-0.712	0.476	1.133	0	NA	NA	--	2	-0.024	0.981	--	FALSE	FALSE	---	0
cg27180563	RAD23A	5886	19	13056485	TSS200	Promoter_Associated	0	43	-0.836	0.403631	1.082	0	NA	NA	--	4	-1.117	0.264	1.275	3	0.054	0.957	1.013	FALSE	FALSE	---	0
cg09199933	DHX8	1659	17	41561366	5'UTR;1stExon	Promoter_Associated	0	32	-0.465	0.642167	1.04	4	-0.063	0.949	1.008	9	0.02	0.984	1.004	0	NA	NA	--	FALSE	FALSE	---	0
cg09938984	CYB5R3	1727	22	43045211	Body	Promoter_Associated	0	33	0.477	0.633158	1.042	1	0.378	0.706	--	1	-0.6	0.549	--	3	0.589	0.556	1.194	FALSE	FALSE	---	0
cg14447564	STARD4	134429	5	110848247	5'UTR;5'UTR;5'UTR;5'UTR;1stExon;1stExon;1stExon;1stExon;1stExon;1stExon;1stExon;Body;Body;Body;5'UTR;5'UTR;5'UTR;Body	Promoter_Associated	0	16	-0.978	0.328113	1.084	0	NA	NA	--	1	0.916	0.36	--	1	-0.746	0.456	--	FALSE	FALSE	---	0
cg03442425	TMEM132E	124842	17	32907639	TSS200;TSS1500	0	4	39	-1.563	0.118336	0.954	1	-0.283	0.777	--	2	-1.988	0.047	--	1	-0.283	0.777	--	FALSE	FALSE	---	0
cg07947315	AAMDC	28971	11	77532156	TSS200;TSS1500	Promoter_Associated	0	24	-0.045	0.964483	1.003	2	0.436	0.663	--	0	NA	NA	--	3	-1.951	0.051	0.775	FALSE	FALSE	---	0
cg23973429	GRHL2	79977	8	102504746	1stExon;5'UTR	Unclassified_Cell_type_specific	7	48	-2.43	0.015291	0.4	13	-2.311	0.021	0.431	3	-0.122	0.903	1.029	5	-1.653	0.099	1.042	FALSE	FALSE	---	0
cg21291635	BDNF	627	11	27722398	1stExon;TSS1500;TSS1500;TSS1500;Body;Body;5'UTR;5'UTR;5'UTR;5'UTR;5'UTR;5'UTR;5'UTR;5'UTR;5'UTR;TSS1500	0	0	13	0.408	0.683028	1.036	0	NA	NA	--	1	0.324	0.746	--	1	NA	NA	--	FALSE	FALSE	---	0
cg06892005	PPL	5493	16	4987319	TSS200	Unclassified	0	23	0.501	0.616605	1.045	3	0.611	0.541	1.117	1	-0.087	0.931	--	3	-0.613	0.54	1.202	FALSE	FALSE	---	0
cg27093143	APLP1	333	19	36360605	Body;Body	Unclassified	3	37	-0.317	0.751224	1.025	0	NA	NA	--	0	NA	NA	--	2	-0.6	0.548	--	FALSE	FALSE	---	0
cg05815958	MARK2	2011	11	63606719	5'UTR;5'UTR;1stExon;5'UTR;1stExon;1stExon;5'UTR;1stExon	Promoter_Associated	1	45	0.671	0.502094	1.066	3	0.2	0.841	1.03	3	-0.769	0.442	1.241	3	-0.333	0.739	1.095	FALSE	FALSE	---	0
cg03402805	ITFG2	55846	12	2921865	1stExon;5'UTR	Promoter_Associated	0	34	-0.044	0.964826	1.003	1	-0.655	0.512	--	9	0.119	0.905	1.028	1	-0.655	0.512	--	FALSE	FALSE	---	0
cg12838676	SDCCAG1	9147	14	50319542	TSS200	Promoter_Associated	0	33	-0.649	0.51635	1.064	3	-0.024	0.981	1.004	2	-0.452	0.652	--	1	-0.147	0.883	--	FALSE	FALSE	---	0
cg07583651	FEN1	2237	11	61560366	5'UTR;TSS1500;TSS1500;1stExon	Promoter_Associated	0	39	-0.118	0.905825	1.009	1	0.521	0.603	--	2	-0.283	0.777	--	0	NA	NA	--	FALSE	FALSE	---	0
cg07565928	SNF8	11267	17	47022063	1stExon	Promoter_Associated	0	48	0.674	0.500629	1.067	0	NA	NA	--	3	0.993	0.321	1.287	4	-0.496	0.62	1.16	FALSE	FALSE	---	0
cg18591496	CYP2A13	1553	19	41595977	Body	0	0	63	NA	NA	--	1	NA	NA	--	4	NA	NA	--	5	NA	NA	--	FALSE	FALSE	---	-1
cg19091975	ZNF580	51157	19	56152352	TSS1500;TSS1500;TSS200	Promoter_Associated	0	47	0.672	0.502026	1.066	0	NA	NA	--	3	-0.155	0.877	1.04	1	-0.125	0.9	--	FALSE	FALSE	---	0
cg05865860	WDR60	55112	7	158649142	TSS200	Promoter_Associated	0	32	-1.531	0.125994	0.972	0	NA	NA	--	2	-0.503	0.615	--	3	-0.865	0.387	1.281	FALSE	FALSE	---	0
cg23326675	TTC18	118491	10	75118622	TSS200	Promoter_Associated	1	29	2.495	0.0127818	0.362	0	NA	NA	--	2	0.365	0.715	--	0	NA	NA	--	FALSE	FALSE	---	0
cg00357002	PIGP	51227	21	38445514	TSS1500;TSS200;TSS200;TSS200	Promoter_Associated	0	31	-0.854	0.393105	1.083	1	-0.674	0.5	--	3	-0.556	0.578	1.164	2	-0.031	0.976	--	FALSE	FALSE	---	0
cg02049840	TATDN1	83940	8	125551432	TSS200;TSS200;1stExon;TSS200	Promoter_Associated	1	37	6.87	1.18e-11	0	3	2.869	0.004	0.144	4	4.781	0	0	2	9.869	0	--	TRUE	TRUE	3	0
cg07331761	C7orf73	647087	7	135347083	TSS200	Promoter_Associated	0	22	2.725	0.00655455	0.238	0	NA	NA	--	1	0.049	0.961	--	3	2.884	0.004	0.138	FALSE	FALSE	---	0
cg20448966	ARL16	339231	17	79651138	TSS200;Body	Promoter_Associated	0	40	-0.446	0.656052	1.038	0	NA	NA	--	4	-0.775	0.439	1.243	3	-0.197	0.844	1.05	FALSE	FALSE	---	0
cg21149595	KIAA1409	57578	14	93813495	5'UTR;TSS200	0	0	23	NA	NA	--	5	NA	NA	--	2	NA	NA	--	2	NA	NA	--	FALSE	FALSE	---	0
cg00408597	SWAP70	23075	11	9685941	Body	Unclassified	0	27	0.099	0.921247	1.007	1	0.422	0.673	--	2	0.193	0.847	--	1	0.422	0.673	--	FALSE	FALSE	---	0
cg26843430	KCNMB4	27345	12	70759914	TSS200	Promoter_Associated	1	48	0.722	0.470301	1.072	5	-0.388	0.698	1.063	8	-0.622	0.534	1.19	7	-0.747	0.455	1.248	FALSE	FALSE	---	0
[truncated: 113,628 more rows]
