# Supplementary material for: Global impact of somatic structural variation on the cancer proteome
Source: Nat Commun. 2023 Sep 13;14:5637. doi: 10.1038/s41467-023-41374-8 (PMC10499989; doi:10.1038/s41467-023-41374-8)
Supplement: Supplementary file 10 — Supplementary Data 7 [file 41467_2023_41374_MOESM10_ESM.xlsx]

## Sheet: SV-mRNA multi-cohort
			protein-mRNA cohort	protein-mRNA cohort	protein-mRNA cohort	protein-mRNA cohort	protein-mRNA cohort	protein-mRNA cohort	protein-mRNA cohort	protein-mRNA cohort	protein-mRNA cohort	protein-mRNA cohort	protein-mRNA cohort	protein-mRNA cohort	protein-mRNA cohort	protein-mRNA cohort	protein-mRNA cohort	protein-mRNA cohort	protein-mRNA cohort	protein-mRNA cohort	protein-mRNA cohort	protein-mRNA cohort	protein-mRNA cohort	protein-mRNA cohort	protein-mRNA cohort	protein-mRNA cohort	PCAWG-TCGA cohort	PCAWG-TCGA cohort	PCAWG-TCGA cohort	PCAWG-TCGA cohort	PCAWG-TCGA cohort	PCAWG-TCGA cohort	PCAWG-TCGA cohort	PCAWG-TCGA cohort	PCAWG-TCGA cohort	PCAWG-TCGA cohort	PCAWG-TCGA cohort	PCAWG-TCGA cohort	PCAWG-TCGA cohort	PCAWG-TCGA cohort	PCAWG-TCGA cohort	PCAWG-TCGA cohort	PCAWG-TCGA cohort	PCAWG-TCGA cohort	PCAWG-TCGA cohort	PCAWG-TCGA cohort	PCAWG-TCGA cohort	PCAWG-TCGA cohort	PCAWG-TCGA cohort
			pan-cancer	pan-cancer	pan-cancer	CNS-GBM	CNS-GBM	CNS-GBM	Head-and-Heck	Head-and-Heck	Head-and-Heck	Lung-Adeno	Lung-Adeno	Lung-Adeno	Lung-SCC	Lung-SCC	Lung-SCC	Pancreas	Pancreas	Pancreas	Kidney-RCC	Kidney-RCC	Kidney-RCC	Uterus	Uterus	Uterus	pan-cancer	pan-cancer	pan-cancer	CNS-GBM	CNS-GBM	CNS-GBM	Head-and-Heck	Head-and-Heck	Head-and-Heck	Lung-Adeno	Lung-Adeno	Lung-Adeno	Lung-SCC	Lung-SCC	Lung-SCC	Pancreas	Pancreas	Pancreas	Kidney-RCC	Kidney-RCC	Kidney-RCC	Uterus	Uterus
			1MB	1MB	1MB	1MB	1MB	1MB	1MB	1MB	1MB	1MB	1MB	1MB	1MB	1MB	1MB	1MB	1MB	1MB	1MB	1MB	1MB	1MB	1MB	1MB	1MB	1MB	1MB	1MB	1MB	1MB	1MB	1MB	1MB	1MB	1MB	1MB	1MB	1MB	1MB	1MB	1MB	1MB	1MB	1MB	1MB	1MB	1MB
			CNA+cancer type (t-statistic)	CNA+cancer type (t-statistic)	CNA+cancer type (p-value))	CNA+cancer type (t-statistic)	CNA+cancer type (t-statistic)	CNA+cancer type (p-value))	CNA+cancer type (t-statistic)	CNA+cancer type (t-statistic)	CNA+cancer type (p-value))	CNA+cancer type (t-statistic)	CNA+cancer type (t-statistic)	CNA+cancer type (p-value))	CNA+cancer type (t-statistic)	CNA+cancer type (t-statistic)	CNA+cancer type (p-value))	CNA+cancer type (t-statistic)	CNA+cancer type (t-statistic)	CNA+cancer type (p-value))	CNA+cancer type (t-statistic)	CNA+cancer type (t-statistic)	CNA+cancer type (p-value))	CNA+cancer type (t-statistic)	CNA+cancer type (t-statistic)	CNA+cancer type (p-value))	CNA+cancer type (t-statistic)	CNA+cancer type (t-statistic)	CNA+cancer type (p-value))	CNA+cancer type (t-statistic)	CNA+cancer type (t-statistic)	CNA+cancer type (p-value))	CNA+cancer type (t-statistic)	CNA+cancer type (t-statistic)	CNA+cancer type (p-value))	CNA+cancer type (t-statistic)	CNA+cancer type (t-statistic)	CNA+cancer type (p-value))	CNA+cancer type (t-statistic)	CNA+cancer type (t-statistic)	CNA+cancer type (p-value))	CNA+cancer type (t-statistic)	CNA+cancer type (t-statistic)	CNA+cancer type (p-value))	CNA+cancer type (t-statistic)	CNA+cancer type (t-statistic)	CNA+cancer type (p-value))	CNA+cancer type (t-statistic)	CNA+cancer type (t-statistic)
Entrez id	Symbol	Gene name	# tumors with SV bp	t	p	# tumors with SV bp	t	p	# tumors with SV bp	t	p	# tumors with SV bp	t	p	# tumors with SV bp	t	p	# tumors with SV bp	t	p	# tumors with SV bp	t	p	# tumors with SV bp	t	p	# tumors with SV bp	t	p	# tumors with SV bp	t	p	# tumors with SV bp	t	p	# tumors with SV bp	t	p	# tumors with SV bp	t	p	# tumors with SV bp	t	p	# tumors with SV bp	t	p	# tumors with SV bp	t
10044	SH2D3C	SH2 domain containing 3C	46	-2.93588	0.00338061	8	-2.39171	0.0187397	0	-0.975749	0.331431	17	-1.86243	0.0640546	4	-2.0178	0.0461625	3	-0.379883	0.704638	3	1.14482	0.253543	4	-0.501561	0.617125	63	-2.16007	0.0308704	8	-2.14812	0.0396301	6	-0.373829	0.709085	17	0.0564131	0.955091	4	0.0386376	0.969343	3	0.204417	0.838581	3	NA	NA	5	-2.3636
23585	TMEM50A	transmembrane protein 50A	0	0.772477	0.439963	0	-2.0093	0.0473422	0	1.09313	0.276839	0	1.72263	0.0865499	0	2.07293	0.040627	0	0.455879	0.649221	0	-1.46795	0.143567	0	1.27397	0.205749	67	0.30383	0.761285	7	-2.25118	0.031607	2	NA	NA	18	-0.247636	0.804769	5	-1.45132	0.153333	4	0.622979	0.535188	6	-0.280277	0.779728	2	-0.469126
81539	SLC38A1	solute carrier family 38 member 1	28	-0.427935	0.668765	2	-2.23267	0.027919	5	0.56938	0.570314	4	-1.28736	0.199502	6	-1.01604	0.311944	3	-1.13103	0.260077	2	0.61492	0.539252	3	2.16414	0.0329345	75	-1.2512	0.210989	2	-2.18641	0.0364586	5	0.755232	0.451352	16	0.208791	0.834907	6	1.09859	0.277543	6	-0.726408	0.46985	7	NA	NA	3	2.16355
7415	VCP	valosin containing protein	88	2.57777	0.0100459	7	-2.38025	0.0192976	6	4.11658	7.67634e-05	18	0.190696	0.848963	9	1.81719	0.0720404	10	5.75214	5.77077e-08	2	-0.30573	0.760103	4	1.27239	0.206306	86	1.0506	0.293551	7	-4.31627	0.00015059	6	2.02049	0.0451999	18	1.33849	0.182848	9	-2.65074	0.0109104	10	1.2656	0.209573	2	NA	NA	4	-0.145035
598	BCL2L1	BCL2 like 1	118	-0.371667	0.710197	5	0.884806	0.378495	11	-2.60661	0.0104737	34	0.833496	0.40559	12	-0.643723	0.521159	10	0.60057	0.549148	8	-1.92944	0.0549806	5	2.12858	0.0358492	120	0.186935	0.851728	5	NA	NA	11	-3.75983	0.000247128	34	0.93573	0.350979	12	0.0502549	0.960132	10	-1.60741	0.112166	8	NA	NA	5	-1.01596
1535	CYBA	cytochrome b-245 alpha chain	87	-1.38042	0.167679	1	-0.225308	0.822224	7	-2.26037	0.0258613	27	-0.662873	0.508198	9	-1.91312	0.058456	3	-0.0660281	0.947455	7	-0.432519	0.665794	4	1.55227	0.123889	96	-1.75787	0.0789024	1	0.714852	0.48005	7	-2.5021	0.013472	27	1.28807	0.199789	9	-0.192566	0.848129	3	-1.44016	0.153982	7	NA	NA	4	-0.417595
1902	LPAR1	lysophosphatidic acid receptor 1	13	-2.92254	0.00352786	2	-0.3123	0.755497	3	-2.42898	0.0168396	1	-0.963871	0.336311	2	0.552229	0.581965	2	1.60038	0.111888	0	-1.01968	0.309017	1	1.13873	0.257651	55	0.386532	0.699138	2	1.35179	0.186224	3	-2.47007	0.0146846	17	-0.466608	0.641486	2	1.00394	0.32055	5	NA	NA	8	0.617552	0.537994	2	-1.82578
6948	TCN2	transcobalamin 2	29	-0.570287	0.568575	2	0.340329	0.73436	3	-2.43907	0.0164019	12	0.973682	0.331427	5	-1.76639	0.0802366	1	0.00464671	0.996299	2	0.371303	0.710774	3	-0.151167	0.880161	71	0.427501	0.669054	7	NA	NA	3	-2.83253	0.00528533	21	1.39277	0.165836	5	0.327036	0.745093	1	-1.04194	0.300786	5	NA	NA	3	-0.902644
7098	TLR3	toll like receptor 3	63	-0.824068	0.410042	6	-0.891123	0.375115	8	-2.72531	0.0075279	22	-0.0598984	0.952298	1	0.307914	0.758758	3	0.440579	0.660233	8	0.518371	0.604728	1	0.87421	0.384185	77	-2.28615	0.0223357	6	NA	NA	8	-2.01977	0.045275	22	-2.10707	0.036845	1	-0.301364	0.764466	3	1.0804	0.283428	8	NA	NA	1	-0.359612
7187	TRAF3	TNF receptor associated factor 3	51	-0.0577861	0.953927	4	0.188128	0.851178	7	-4.72346	7.21205e-06	11	-0.0741148	0.940995	4	-0.993454	0.322773	1	1.27475	0.20462	5	-0.360904	0.718522	7	1.9942	0.0489668	67	-0.966969	0.333661	4	NA	NA	8	-5.89391	2.59206e-08	11	-0.39942	0.690175	4	-0.364622	0.717029	1	-0.0950363	0.924539	5	-0.61476	0.539831	7	1.37186
8566	PDXK	pyridoxal kinase	70	0.80057	0.423517	5	2.03507	0.0446299	1	-2.21389	0.0289991	21	0.950145	0.343221	0	NA	NA	2	0.881531	0.379621	4	-1.83679	0.0676085	2	1.16948	0.245107	69	2.07115	0.0384561	5	NA	NA	1	-2.26335	0.0251197	21	-0.65448	0.513847	0	NA	NA	2	1.87951	0.0640594	4	0.996236	0.32106	2	1.13421
8942	KYNU	kynureninase	48	-0.967475	0.333474	1	0.955953	0.341522	4	-2.57455	0.0114306	13	-0.342266	0.732521	6	0.795913	0.427878	2	-0.205928	0.837162	7	0.288081	0.773559	0	NA	NA	56	-0.428469	0.66835	1	NA	NA	4	-2.01493	0.045786	13	-1.19622	0.233576	6	-1.14129	0.259531	2	-0.223461	0.823784	7	NA	NA	0	0.367092
9577	BABAM2	BRISC and BRCA1 A complex member 2	55	2.30527	0.0213219	1	0.130694	0.896294	1	-3.41437	0.000909692	19	1.00951	0.313988	2	-0.256954	0.797717	4	1.14325	0.254989	5	-0.198679	0.8427	5	1.78	0.0782404	45	0.145579	0.884267	1	NA	NA	1	-2.89068	0.00444412	19	-2.57792	0.0109437	2	1.09329	0.279839	4	-0.8126	0.419019	5	NA	NA	5	-1.44872
10483	SEC23B	Sec23 homolog B, coat complex II component	56	-1.86878	0.0618626	2	0.0519135	0.958707	2	-2.32255	0.0221321	17	-1.36195	0.174792	1	-0.278821	0.780931	1	-0.690061	0.491358	4	-0.994903	0.320892	1	-0.665869	0.507092	65	-0.863061	0.388194	2	NA	NA	2	-3.44082	0.000760533	17	2.12009	0.0357131	1	0.452386	0.653072	1	NA	NA	4	NA	NA	1	-0.834478
23186	RCOR1	REST corepressor 1	59	3.12167	0.00183521	4	-0.112412	0.910734	7	-2.39476	0.0184034	12	-0.750795	0.453686	4	2.14199	0.034506	1	1.23203	0.220111	5	0.650611	0.515986	7	3.25426	0.00157048	67	-1.16568	0.243863	4	NA	NA	7	-2.08939	0.0384436	12	0.992862	0.322443	4	0.865145	0.391354	1	-0.714927	0.476874	5	-1.12912	0.261011	7	-0.669115
25977	NECAP1	NECAP endocytosis associated 1	95	-0.824446	0.409827	0	NA	NA	5	-2.74086	0.00720361	34	0.346567	0.729292	5	-0.590808	0.555918	5	-1.51757	0.131496	7	-2.06012	0.0405803	3	-2.04222	0.0438722	97	-0.495587	0.620233	0	1.2211	0.231256	5	-2.90208	0.00429433	34	0.611982	0.541515	5	-0.555	0.581526	5	NA	NA	7	0.299371	0.765154	3	-1.0142
29843	SENP1	SUMO1/sentrin specific peptidase 1	51	0.178681	0.858214	3	0.612744	0.54151	2	-2.03188	0.044691	27	-1.92537	0.0556456	5	2.68594	0.00840878	6	1.60944	0.109891	2	-0.277128	0.781946	6	-1.39427	0.166454	81	-3.16547	0.00156855	3	NA	NA	2	-3.38379	0.000922748	30	-1.72274	0.0870816	5	0.0285627	0.977334	6	0.0991723	0.921266	4	NA	NA	6	0.756435
55092	TMEM51	transmembrane protein 51	28	-2.26736	0.0235211	2	-0.156299	0.876129	0	-2.32545	0.0219704	9	-1.38148	0.168721	4	-1.99342	0.0488094	4	-0.635934	0.525912	5	-1.34606	0.179689	3	0.166961	0.867752	56	0.891593	0.372704	2	-0.92316	0.363054	2	-2.20574	0.0289987	11	0.498717	0.61874	4	-0.425487	0.672424	4	0.152459	0.879235	5	0.143252	0.886322	3	1.16661
55824	PAG1	phosphoprotein membrane anchor with glycosphingolipid microdomains 1	74	-0.516355	0.605688	4	0.487401	0.627097	6	-2.39867	0.0182185	30	-0.258993	0.795916	3	-1.72793	0.0869411	0	NA	NA	4	-0.475295	0.635054	3	0.80389	0.423447	83	-1.23899	0.215477	4	NA	NA	6	-3.1024	0.00231355	30	-0.349625	0.727131	3	-0.981956	0.33115	0	2.7938	0.00660867	4	NA	NA	3	-1.61008
79269	DCAF10	DDB1 and CUL4 associated factor 10	34	-0.803618	0.421755	4	-0.454364	0.650604	3	-2.25505	0.0262048	7	-0.394756	0.693457	7	0.228379	0.819796	7	2.52497	0.0127455	1	-1.29545	0.19654	2	1.5834	0.116619	69	-1.98156	0.0476478	4	-1.28572	0.208063	4	-4.53871	1.19053e-05	14	0.510605	0.610409	7	2.16648	0.0353781	8	1.34907	0.181375	2	NA	NA	2	-0.556193
79705	LRRK1	leucine rich repeat kinase 1	16	0.411344	0.680884	1	-0.973328	0.332862	0	-2.15585	0.0333786	5	-0.0516193	0.958885	3	0.168141	0.866795	0	0.175473	0.860975	3	1.98204	0.0487361	0	NA	NA	69	0.935166	0.349801	2	0.567922	0.574179	4	-2.8826	0.00455315	14	-0.643353	0.521018	3	NA	NA	1	1.09117	0.278692	6	NA	NA	0	-1.51077
81493	SYNC	syncoilin, intermediate filament protein	47	-0.425283	0.670696	6	0.243319	0.808283	5	-2.72731	0.00748544	8	0.340299	0.734	2	0.192603	0.847642	8	-0.2972	0.766778	2	0.664855	0.506849	6	0.810499	0.419658	111	-2.26715	0.0234737	6	-0.533074	0.597784	5	-2.1108	0.0365301	19	-1.91691	0.0572293	2	0.36262	0.718515	8	2.08994	0.0400129	5	-0.170462	0.864922	6	-0.0486972
84069	PLEKHN1	pleckstrin homology domain containing N1	7	-0.187009	0.851681	0	-0.956891	0.341051	5	-2.41625	0.017407	0	-0.86571	0.387719	0	0.478957	0.632965	2	1.26725	0.20728	0	3.92129	0.000118138	0	2.31941	0.0224926	81	0.196342	0.84436	1	-1.28757	0.207424	7	-2.12456	0.0353433	22	-0.143708	0.885932	3	0.540984	0.591074	6	0.516765	0.606841	8	NA	NA	4	-0.0012965
84552	PARD6G	par-6 family cell polarity regulator gamma	13	-2.32883	0.0200106	0	-0.755192	0.452002	3	-2.12376	0.036039	2	-1.20881	0.228207	2	1.45407	0.148909	4	-0.804961	0.422279	2	-0.182696	0.855207	0	NA	NA	42	-2.24762	0.0246951	3	NA	NA	3	-4.44897	1.72228e-05	16	-0.263923	0.792216	2	-0.640134	0.525194	4	-0.203041	0.839653	6	NA	NA	0	0.727776
123283	TARSL2	threonyl-tRNA synthetase like 2	38	0.169401	0.865506	2	0.181408	0.856434	2	-2.95501	0.00386036	11	0.702362	0.483295	2	-1.11156	0.268868	1	-0.187967	0.851189	2	0.531835	0.595384	0	NA	NA	38	-1.17269	0.241041	2	NA	NA	2	-2.23339	0.0270761	11	-0.433094	0.665594	2	NA	NA	1	-0.971675	0.334336	2	NA	NA	0	-0.138233
140461	ASB8	ankyrin repeat and SOCS box containing 8	13	0.918444	0.358545	0	0.917842	0.361026	0	-2.20266	0.0298049	10	-0.694672	0.488092	3	-0.982442	0.32814	0	1.9023	0.0592939	0	0.176061	0.86041	0	0.324846	0.746004	80	-2.66538	0.00774377	3	NA	NA	2	-2.4772	0.0144066	30	-2.3432	0.0204876	5	0.348361	0.729125	6	0.267496	0.789821	4	NA	NA	6	1.63539
171023	ASXL1	ASXL transcriptional regulator 1	19	0.341367	0.732878	0	-1.05376	0.294664	0	-2.28343	0.0244186	2	-0.257423	0.797125	9	0.570855	0.569318	0	0.0603438	0.951972	0	0.10189	0.918938	8	-0.833868	0.406426	95	-1.76501	0.0776955	3	NA	NA	8	-2.59989	0.010304	26	-4.20526	4.56068e-05	9	-0.466296	0.643158	4	-1.38912	0.168908	6	NA	NA	9	-0.294153
341208	HEPHL1	hephaestin like 1	3	0.980355	0.327083	0	0.515433	0.607448	2	-2.81842	0.00576856	0	0.694241	0.488362	0	-0.133154	0.894326	0	0.00833263	0.993364	0	0.876177	0.381903	1	-0.321871	0.74825	68	0.0792063	0.936875	1	-0.180801	0.857701	2	-5.33349	3.6815e-07	22	0.0447934	0.964334	4	2.12757	0.0386486	4	-0.0352251	0.971994	3	NA	NA	1	1.76376
50856	CLEC4A	C-type lectin domain family 4 member A	5	-0.0591445	0.952845	0	NA	NA	0	-2.66325	0.0089581	1	-0.0201352	0.983956	4	-0.0655877	0.947831	0	0.861416	0.390559	0	0.327439	0.743652	0	-0.801558	0.424788	94	1.02061	0.307549	0	0.667486	0.509401	5	-2.11356	0.0362888	32	1.00919	0.314578	5	-0.223167	0.824373	5	NA	NA	6	-1.30873	0.193026	3	-0.68174
84808	PERM1	PPARGC1 and ESRR induced regulator, muscle 1	4	0.835539	0.403559	0	0.619297	0.537203	1	-2.84982	0.00526592	0	-0.217978	0.827675	0	0.450894	0.652996	0	1.20562	0.230106	3	3.27004	0.00125057	0	2.10081	0.0382777	83	-0.163657	0.870015	1	-1.80311	0.0811002	7	-1.97806	0.0498441	23	-1.08822	0.278316	3	0.389589	0.6986	6	-0.969249	0.335536	8	NA	NA	4	0.344799
9890	PLPPR4	phospholipid phosphatase related 4	8	-0.0515837	0.958868	1	1.23036	0.221601	0	-2.04838	0.0430178	0	-0.688618	0.491886	0	-0.523531	0.601708	0	-0.363719	0.716645	0	-0.359258	0.719752	0	-1.61662	0.109241	48	-0.993402	0.320619	1	NA	NA	3	-3.02842	0.00291751	14	NA	NA	2	1.01772	0.314021	1	-1.41531	0.161116	3	NA	NA	3	-0.924749
92597	MOB1B	MOB kinase activator 1B	4	0.940031	0.347365	0	0.762062	0.447911	0	-1.98844	0.0493659	0	0.866363	0.387362	0	-0.715475	0.475904	1	-1.00806	0.315258	0	-0.139458	0.889217	0	NA	NA	49	-0.435219	0.663444	2	NA	NA	1	-2.23208	0.027165	10	-1.3065	0.193466	4	1.40428	0.166811	1	-0.495814	0.621475	4	1.01204	0.313474	0	-0.00445978
10365	KLF2	Kruppel like factor 2	3	-0.320006	0.749012	0	0.607749	0.544804	0	-2.54912	0.0122447	0	-0.850159	0.396284	0	-0.164066	0.869994	0	0.129786	0.896932	0	1.08735	0.27809	0	-0.843468	0.401064	77	-1.38408	0.166468	1	-0.142461	0.887638	5	-2.17464	0.0313013	17	0.332856	0.739727	3	-0.832912	0.409107	7	0.625343	0.533644	4	NA	NA	3	-0.710494
1258	CNGB1	cyclic nucleotide gated channel subunit beta 1	1	0.669364	0.503374	0	0.39805	0.691486	0	-2.03873	0.0439897	0	-0.388444	0.698113	0	2.11833	0.0365065	0	-1.10003	0.273305	0	4.42937	1.49839e-05	0	1.8556	0.0665792	67	1.09278	0.274603	4	-0.00512889	0.995941	3	-2.04759	0.0424301	22	0.839574	0.402539	3	1.52023	0.135154	6	-0.712467	0.478386	4	-1.36359	0.175146	1	1.60082
914	CD2	CD2 molecule	34	-2.4506	0.0143839	1	0.180787	0.85692	1	1.33125	0.185989	17	-4.80679	3.06725e-06	5	-2.90328	0.00450166	4	-0.0311255	0.975216	0	-0.484338	0.628634	3	-0.480373	0.632055	50	-1.915	0.0556157	1	NA	NA	1	-0.599444	0.549826	17	-2.43536	0.0160993	5	0.172594	0.863712	4	0.428513	0.669506	3	NA	NA	3	2.28047
2889	RAPGEF1	Rap guanine nucleotide exchange factor 1	53	0.0109675	0.991251	3	-2.55629	0.0121649	2	-0.161447	0.872052	13	-2.12863	0.0345466	3	-1.12813	0.261835	2	-0.73458	0.463889	5	-0.145518	0.884437	5	3.18922	0.00192704	52	0.567347	0.570534	3	NA	NA	2	0.201455	0.840629	13	-2.79881	0.00583229	3	0.23009	0.81902	2	-0.401797	0.688976	5	NA	NA	5	1.12627
3965	LGALS9	galectin 9	123	-3.04385	0.00238066	4	-0.221217	0.825398	6	0.140542	0.888501	35	-2.32566	0.0210704	11	-0.0282339	0.977529	14	-1.58866	0.114511	10	-1.11609	0.265618	6	-2.12019	0.0365686	127	-1.68474	0.0921738	4	NA	NA	6	-1.72839	0.0860772	35	-2.18321	0.0306404	11	-1.26038	0.213755	14	0.667713	0.506366	10	NA	NA	6	-0.363806
4239	MFAP4	microfibril associated protein 4	63	-0.658362	0.510414	2	-1.40004	0.16476	1	-0.26092	0.794665	25	-1.97843	0.0492959	4	-0.107615	0.914506	4	-0.722773	0.471088	5	-0.797695	0.42592	4	-1.267	0.208221	72	-1.1919	0.233422	2	-1.34881	0.187169	1	-1.86685	0.0639702	25	-2.0664	0.0405819	4	0.509919	0.612494	4	-0.64748	0.519298	6	NA	NA	4	-0.827313
5730	PTGDS	prostaglandin D2 synthase	74	-2.02396	0.043165	6	0.231649	0.817309	4	-0.178048	0.859028	14	-1.97281	0.0499372	6	-1.36643	0.174724	7	-0.604953	0.546241	6	0.289338	0.772599	7	-0.892055	0.374594	79	0.977151	0.328597	6	-0.00321566	0.997455	4	-0.273575	0.784806	17	-2.11542	0.0361153	6	0.523292	0.60323	7	-1.21998	0.226295	6	NA	NA	7	-1.07335
6794	STK11	serine/threonine kinase 11	66	-1.52504	0.127476	8	0.916531	0.361709	7	0.143705	0.886009	5	-2.03282	0.0434329	4	0.654335	0.514327	12	-0.0630308	0.949837	5	0.482224	0.630133	2	-0.136494	0.891717	134	-4.255	2.17e-05	8	NA	NA	8	-1.4527	0.148498	39	-2.99872	0.00319494	4	-1.37182	0.176634	12	-2.1891	0.0317012	8	-1.12833	0.261342	2	-0.575181
7035	TFPI	tissue factor pathway inhibitor	18	-0.787148	0.431329	0	NA	NA	3	0.392322	0.695615	4	-2.02739	0.0439902	3	-1.52186	0.131051	1	1.01451	0.312181	6	0.742491	0.458593	0	NA	NA	53	0.220833	0.825242	0	NA	NA	4	0.0681415	0.945768	15	-2.10471	0.0370539	3	0.266879	0.79073	1	-0.403787	0.687518	6	NA	NA	0	0.356431
10291	SF3A1	splicing factor 3a subunit 1	73	-0.0764708	0.939056	7	-0.17403	0.862212	4	2.02334	0.045579	21	-2.03867	0.0428393	4	0.581866	0.561904	1	1.18634	0.237601	4	1.04504	0.297167	4	2.08995	0.0392658	72	-1.35291	0.176218	7	NA	NA	4	1.41704	0.158646	21	-3.08576	0.00243535	4	-2.89939	0.00566752	1	1.07424	0.28616	4	NA	NA	4	-0.283036
10550	ARL6IP5	ADP ribosylation factor like GTPase 6 interacting protein 5	56	-1.99626	0.0460995	3	1.84863	0.0676211	2	0.327568	0.743891	15	-2.31829	0.0214759	3	-2.15289	0.0336167	4	0.582247	0.561386	8	-0.969594	0.333328	5	-1.40396	0.163558	56	-3.42781	0.000619169	3	NA	NA	2	-1.29644	0.196911	15	-2.60277	0.0102148	3	0.242393	0.809531	4	1.0643	0.290607	9	-0.75266	0.453069	5	-0.596999
10627	MYL12A	myosin light chain 12A	69	0.180608	0.856702	1	0.439858	0.661039	7	0.494422	0.622041	26	-1.98464	0.0485937	8	-1.64071	0.103851	7	1.5941	0.113288	2	0.479154	0.632311	2	-1.25076	0.214062	82	0.804028	0.421464	1	NA	NA	7	1.46989	0.143789	26	-2.34355	0.020469	8	-0.0412991	0.967232	7	0.36503	0.716116	7	NA	NA	2	0.355491
23287	AGTPBP1	ATP/GTP binding protein 1	29	-0.433732	0.66455	3	-1.28612	0.201527	3	2.67659	0.00863134	4	-2.34857	0.0198519	1	0.76198	0.44778	6	-0.772019	0.441473	5	1.1798	0.239372	0	NA	NA	59	-0.524783	0.599785	3	NA	NA	3	-0.268975	0.788336	20	-2.42229	0.0166658	1	0.98714	0.328629	6	0.88255	0.3803	9	NA	NA	0	-0.750413
56892	TCIM	transcriptional and immune response regulator	29	-2.97365	0.00300187	0	0.181063	0.856704	0	-0.0950378	0.924466	6	-3.22566	0.00147508	20	-0.705183	0.482258	1	-0.0341667	0.972795	2	-1.28055	0.20172	0	-0.62937	0.530602	107	-5.19259	2.26e-07	3	NA	NA	13	-2.4404	0.0158939	20	-4.3524	2.53796e-05	27	3.24814	0.00214733	10	-1.49053	0.140279	9	0.484979	0.62854	3	-2.02471
58491	ZNF71	zinc finger protein 71	9	1.98284	0.0475814	6	1.05306	0.294987	1	0.612605	0.541462	0	-2.14667	0.0330608	0	-1.30189	0.195802	0	-1.53127	0.128077	0	1.23936	0.216549	0	1.01763	0.311412	87	-1.61348	0.106776	6	NA	NA	2	0.0128341	0.989778	21	-2.80433	0.00573864	4	-0.653444	0.516655	6	-0.459577	0.647149	5	0.197877	0.843463	4	-1.87146
79784	MYH14	myosin heavy chain 14	62	0.660542	0.509015	6	0.791356	0.430707	0	NA	NA	13	-2.83797	0.00502297	7	1.84849	0.0673461	4	-0.748002	0.45578	5	2.26279	0.0246384	4	1.1349	0.259243	65	0.466542	0.640872	6	0.0522734	0.958646	0	1.34643	0.180293	13	-2.33618	0.0208614	7	-0.0961596	0.923803	4	-2.13886	0.0357022	5	NA	NA	4	1.99767
144406	WDR66	WD repeat domain 66	4	-2.22581	0.0261865	0	0.689127	0.492423	0	0.251841	0.801656	0	-3.01214	0.00293973	0	2.25252	0.0263697	0	1.23142	0.22034	0	-0.243932	0.807514	2	-2.53321	0.0129224	70	-0.927796	0.353611	5	NA	NA	2	-0.572062	0.568178	18	-2.94967	0.00371383	5	0.396998	0.693166	6	NA	NA	3	NA	NA	4	-1.21923
221092	HNRNPUL2	heterogeneous nuclear ribonucleoprotein U like 2	96	-2.30575	0.0212751	5	-1.01716	0.311662	4	0.343654	0.731794	21	-2.41855	0.0165061	11	-0.251375	0.802016	4	1.09696	0.274641	7	-0.769518	0.442423	8	1.85243	0.067036	98	-2.08693	0.0370041	5	NA	NA	4	0.565012	0.572951	21	-1.9837	0.0491903	11	-2.06174	0.0447867	4	0.723825	0.471425	7	NA	NA	8	-0.351748
2115	ETV1	ETS variant 1	10	0.759255	0.447829	4	0.342659	0.732612	0	NA	NA	2	-2.19178	0.0295855	2	1.35001	0.179914	0	1.19499	0.234217	0	0.590084	0.555748	0	-1.07503	0.285058	49	0.295393	0.76772	5	NA	NA	0	1.08555	0.279505	12	-2.72705	0.00718512	3	0.298952	0.766295	2	-0.379166	0.705636	9	NA	NA	1	-0.570383
84969	TOX2	TOX high mobility group box family member 2	17	-0.506429	0.612636	3	-0.269205	0.788356	0	-0.29693	0.767107	7	-2.37229	0.0186566	4	-0.142958	0.886598	0	0.591495	0.555193	0	0.545583	0.585913	0	0.189912	0.849779	73	-0.576424	0.564385	3	NA	NA	1	0.891839	0.373977	26	-3.02351	0.002959	4	-0.727433	0.470569	4	1.81445	0.0736071	5	0.0562457	0.955236	4	1.33965
2012	EMP1	epithelial membrane protein 1	0	0.538697	0.590182	0	NA	NA	0	-0.534533	0.594103	0	-2.11237	0.0359343	0	1.349	0.180237	0	-1.17446	0.242311	0	-0.422813	0.672851	0	-0.975009	0.332006	65	0.256459	0.797619	0	NA	NA	4	-1.77351	0.0782736	19	-2.4911	0.0138703	2	-0.0478192	0.962063	5	NA	NA	4	NA	NA	1	0.356328
5925	RB1	RB transcriptional corepressor 1	63	-4.1986	2.85584e-05	1	-2.41633	0.0175885	3	-0.647627	0.51864	13	-2.68404	0.00790277	8	-3.86575	0.000192167	5	0.178268	0.858784	6	0.289409	0.772545	0	NA	NA	82	-7.65987	2.72e-14	1	NA	NA	3	-2.53926	0.0121779	15	0.241663	0.809385	8	-3.32789	0.00170652	5	-0.458815	0.647694	6	NA	NA	0	-2.92622
9231	DLG5	discs large MAGUK scaffold protein 5	31	-3.72999	0.000199172	1	0.146786	0.883612	4	-2.06531	0.0413566	10	-0.774763	0.439423	1	-3.20371	0.00179672	1	1.40155	0.163378	0	0.865152	0.387911	3	-2.57583	0.0115251	41	-2.56985	0.0102367	1	-1.17604	0.248531	4	NA	NA	10	NA	NA	1	-2.15148	0.0366089	1	1.22213	0.225485	3	-1.23319	0.219819	3	-1.93457
23556	PIGN	phosphatidylinositol glycan anchor biosynthesis class N	32	0.182104	0.855528	2	-0.563404	0.574487	1	-0.195644	0.845267	13	1.69243	0.0921696	3	-2.09743	0.0383565	4	0.7856	0.433499	1	-0.256303	0.79796	2	0.39449	0.694095	52	-1.8202	0.0688587	2	NA	NA	1	1.91792	0.0571141	14	-2.46328	0.0149458	3	-3.10129	0.00325399	5	-1.92832	0.0576003	6	0.758359	0.449664	2	0.00768274
25814	ATXN10	ataxin 10	87	-1.74053	0.081987	4	-0.15302	0.878707	2	1.6363	0.10477	18	0.133771	0.893723	8	-2.74992	0.00702059	9	0.5034	0.615516	8	-0.188697	0.850507	3	-3.61504	0.000480646	89	-2.79434	0.00524371	4	NA	NA	2	1.66263	0.0985778	18	1.01535	0.311643	8	-3.06115	0.00363918	9	-0.294251	0.769379	8	NA	NA	3	-1.47871
26123	TCTN3	tectonic family member 3	14	-0.836949	0.402765	1	0.87956	0.381317	2	-0.658923	0.511387	1	0.197941	0.843299	2	-2.04734	0.0431215	2	-0.265895	0.790732	0	-2.07294	0.0393593	1	-0.0504703	0.959853	43	0.0910532	0.927458	1	NA	NA	4	NA	NA	12	-0.308044	0.758494	3	-4.13712	0.000144306	3	-1.10951	0.270755	4	NA	NA	1	0.477579
54101	RIPK4	receptor interacting serine/threonine kinase 4	15	0.706989	0.479692	0	-0.300234	0.764655	1	1.09457	0.27621	3	1.47518	0.141784	5	-2.79506	0.00617052	0	-1.69732	0.0919754	0	0.203949	0.838584	0	NA	NA	100	-1.54181	0.123256	1	NA	NA	1	0.298311	0.765899	26	-0.171093	0.864391	6	-2.58635	0.0128578	5	-2.34548	0.0216484	7	NA	NA	0	-0.264657
56901	NDUFA4L2	NDUFA4, mitochondrial complex associated like 2	56	0.848839	0.396116	19	-0.196487	0.844649	2	1.02392	0.308228	15	-1.29623	0.196436	2	-2.26799	0.0253769	1	1.43402	0.153914	5	0.547968	0.584277	6	2.00472	0.0478089	102	-1.54865	0.121602	19	-0.644395	0.524059	2	1.18893	0.236436	26	-0.206724	0.836518	2	-2.68017	0.010114	2	0.222147	0.824803	5	NA	NA	7	-1.01848
79745	CLIP4	CAP-Gly domain containing linker protein family member 4	12	-0.0966904	0.922986	2	1.98568	0.0499514	2	-0.330063	0.74201	3	-1.88617	0.0607667	1	-2.39297	0.0184889	2	0.931257	0.353408	0	-0.431758	0.666346	2	0.887402	0.37708	50	1.73625	0.0826543	2	NA	NA	3	-1.90014	0.0594273	17	0.942537	0.347496	1	-2.26667	0.0280541	6	0.218692	0.827484	2	NA	NA	3	1.01567
81792	ADAMTS12	ADAM metallopeptidase with thrombospondin type 1 motif 12	38	0.773728	0.439223	0	-0.486951	0.627415	3	1.62495	0.107172	17	0.755754	0.450713	8	-2.72883	0.0074534	4	-0.975555	0.331056	0	1.05664	0.291851	0	0.501653	0.61706	86	-1.0744	0.282755	5	NA	NA	6	-0.500113	0.617764	26	-1.45365	0.14822	8	-2.64265	0.0111395	4	0.0796599	0.93672	7	NA	NA	1	-0.343927
340481	ZDHHC21	zinc finger DHHC-type containing 21	20	0.771052	0.440807	3	-1.18891	0.237437	2	-0.0428712	0.965886	5	0.47068	0.638398	4	-2.60282	0.0105828	0	-1.29664	0.197	0	0.0967577	0.923008	0	NA	NA	68	-0.374664	0.707945	3	-0.787658	0.436878	3	0.637301	0.524948	14	0.742081	0.459247	4	-2.25555	0.0287946	2	0.524744	0.601309	5	NA	NA	0	0.292731
389072	PLEKHM3	pleckstrin homology domain containing M3	6	0.185625	0.852766	3	0.980502	0.329329	0	-0.876876	0.382556	2	1.25635	0.2105	1	-3.63173	0.000437205	0	-0.348082	0.728329	0	1.56936	0.118022	0	NA	NA	60	-1.10139	0.270842	3	NA	NA	4	-0.618	0.537559	16	1.05519	0.293106	2	-3.19677	0.00248616	2	NA	NA	7	NA	NA	0	2.35905
114794	ELFN2	extracellular leucine rich repeat and fibronectin type III domain containing 2	8	0.749261	0.453826	2	-0.255136	0.799169	0	-1.52009	0.131495	0	2.97464	0.0033059	0	-2.21873	0.0286573	0	-1.34672	0.180362	0	-0.829413	0.407782	0	1.93344	0.0561286	72	1.25468	0.209722	2	-1.36438	0.182272	2	0.907093	0.365884	15	-2.22362	0.0277313	4	-2.07911	0.0430891	4	-0.564585	0.574041	6	NA	NA	7	0.501624
79652	TMEM204	transmembrane protein 204	0	-1.0928	0.27467	0	-0.139247	0.889549	0	-1.0754	0.284661	0	-0.535262	0.593082	0	-2.23408	0.0275971	0	-0.0571645	0.9545	0	0.432986	0.665455	0	-0.870118	0.386406	90	-1.8857	0.0594612	4	-0.900181	0.374964	4	0.331659	0.740632	21	-0.614701	0.539722	7	-3.13365	0.00297175	6	0.0740177	0.941193	9	NA	NA	5	-2.27762
388	RHOB	ras homolog family member B	41	-1.70257	0.0888709	0	NA	NA	4	-0.225352	0.822143	5	-2.50215	0.0131707	4	1.0768	0.284036	4	-3.63338	0.000398387	5	1.12787	0.260619	1	1.98942	0.0495	42	-0.969262	0.332516	0	NA	NA	4	3.27499	0.00132565	6	0.440184	0.660464	4	-1.43585	0.157668	4	-2.36796	0.020465	5	NA	NA	1	-0.734895
3001	GZMA	granzyme A	39	-2.27172	0.0232554	0	-0.455532	0.649766	3	-0.00830808	0.993387	6	-0.486982	0.626821	7	-0.963448	0.337536	9	-2.14487	0.0337804	4	0.00294675	0.997652	2	0.235958	0.813968	91	-1.68734	0.0916743	2	NA	NA	3	-1.89259	0.0604338	24	-0.742265	0.459136	7	-1.07236	0.289035	9	-2.2449	0.0277224	4	NA	NA	2	-0.131346
6595	SMARCA2	SWI/SNF related, matrix associated, actin dependent regulator of chromatin, subfamily a, member 2	50	0.112617	0.91035	2	3.05741	0.00289969	2	0.647319	0.518838	13	-0.285429	0.77562	3	0.0561763	0.955308	4	-2.09205	0.0383351	4	0.488417	0.625747	1	1.30902	0.193652	52	-1.97383	0.0485204	2	NA	NA	2	-0.552632	0.581379	13	0.00184208	0.998533	3	1.7931	0.0793932	4	-3.47619	0.000849299	4	NA	NA	1	-1.51952
8289	ARID1A	AT-rich interaction domain 1A	80	-2.15027	0.0317054	10	-1.17768	0.241868	3	0.123944	0.901597	21	-1.85477	0.0651471	6	-2.88122	0.00480369	8	-1.98069	0.0496893	6	0.882692	0.37838	3	2.51716	0.0134873	82	-2.22116	0.0264371	10	-0.200178	0.842649	3	-0.421012	0.674378	21	-1.28905	0.199448	6	0.279332	0.781216	8	-2.81492	0.00622885	6	NA	NA	3	0.983637
9123	SLC16A3	solute carrier family 16 member 3	92	-1.20058	0.23012	5	1.33512	0.185029	3	1.26995	0.206911	25	-1.13867	0.256246	9	0.865256	0.388871	9	-2.16268	0.0323541	7	0.62022	0.535764	8	-1.09423	0.276593	113	0.302873	0.762014	5	-0.817716	0.41976	3	2.07322	0.0399465	25	0.601122	0.548704	9	1.91944	0.0610113	9	-2.388	0.0194585	7	NA	NA	8	-1.01906
11228	RASSF8	Ras association domain family member 8	66	-0.849901	0.395526	3	1.19814	0.233843	3	1.83485	0.0693597	21	-0.0830404	0.933905	7	-0.18062	0.857014	10	-3.00993	0.00312721	4	-0.166517	0.867905	4	1.20075	0.232802	102	0.777505	0.436941	3	NA	NA	3	-2.10533	0.0370105	31	-0.211337	0.832923	7	0.147033	0.883735	11	-2.74485	0.00757192	6	NA	NA	4	1.56026
94015	TTYH2	tweety family member 2	16	-0.148192	0.882213	1	-0.580603	0.562883	0	-0.394225	0.694215	2	0.0439348	0.965002	0	0.78279	0.435512	0	-3.73049	0.000281995	0	-0.12698	0.899074	0	-0.134409	0.893361	82	0.427895	0.668768	1	-0.126711	0.899988	2	NA	NA	16	-0.809262	0.419699	9	1.0926	0.28014	6	-2.00919	0.048116	6	NA	NA	4	1.91468
346606	MOGAT3	monoacylglycerol O-acyltransferase 3	0	-1.09745	0.272638	0	1.04004	0.300961	0	-0.689904	0.491777	0	0.414405	0.679035	0	1.40632	0.162582	0	-3.91985	0.000141163	0	-0.450366	0.652896	0	-1.77971	0.0782877	104	-0.943502	0.345523	4	0.41884	0.678221	4	0.896815	0.371325	22	-0.373245	0.709515	6	4.51198	4.28576e-05	9	-2.05086	0.043774	11	NA	NA	5	3.35487
2	A2M	alpha-2-macroglobulin	99	-2.15795	0.0311023	5	-0.745842	0.457604	4	-0.426421	0.670674	36	-0.566129	0.571961	0	NA	NA	8	-1.33969	0.182631	6	-2.75554	0.00635755	1	-1.3337	0.185456	102	-1.03147	0.302431	5	-0.975881	0.336678	4	-0.909022	0.364868	36	-1.35251	0.178332	0	0.888648	0.378718	8	NA	NA	6	-2.60969	0.0101689	1	-0.344792
6902	TBCA	tubulin folding cofactor A	51	-0.784787	0.432712	1	-0.458695	0.647501	0	NA	NA	14	0.820192	0.413113	2	0.418317	0.67657	4	0.994047	0.322005	8	-2.48005	0.0138972	0	NA	NA	52	-2.23776	0.025332	1	NA	NA	0	-0.827113	0.409551	14	0.232513	0.81647	2	0.235761	0.814642	4	NA	NA	8	-3.92719	0.000141238	0	-1.45681
7582	ZNF33B	zinc finger protein 33B	3	-1.61727	0.106046	0	0.694158	0.489277	0	-0.913422	0.363113	0	-1.60004	0.111216	0	0.146893	0.883498	0	0.183759	0.854482	0	-2.76072	0.00626096	0	0.218826	0.82725	89	-2.1305	0.0332361	2	NA	NA	3	-0.661021	0.509663	37	-0.750987	0.453886	3	-0.961581	0.341181	4	-0.717703	0.47517	5	-2.85592	0.00502665	4	-0.593953
23767	FLRT3	fibronectin leucine rich transmembrane protein 3	43	-1.44946	0.147434	1	-0.171692	0.864045	3	0.495888	0.62101	18	-0.320403	0.749008	6	-1.32875	0.186812	4	-1.11042	0.268821	2	-2.73058	0.00684197	4	-0.40371	0.687324	81	-2.41772	0.0156954	1	0.720059	0.476883	3	-1.31358	0.191092	18	0.175452	0.860971	6	0.341031	0.7346	5	-1.53746	0.128389	5	-2.39268	0.0182143	4	0.356922
25983	NGDN	neuroguidin	65	1.21706	0.223788	5	2.383	0.0191624	4	2.15184	0.0337017	22	0.161371	0.871969	7	2.30886	0.0229099	8	-0.23958	0.811025	3	-2.15266	0.0324486	1	1.78711	0.0770751	81	1.08832	0.276569	5	NA	NA	4	-1.60485	0.110732	22	-1.0763	0.283593	7	-0.387933	0.699817	8	0.136519	0.891776	4	-2.03282	0.0441892	1	3.22567
26060	APPL1	adaptor protein, phosphotyrosine interacting with PH domain and leucine zipper 1	57	1.15142	0.249755	2	-0.400717	0.689528	5	3.75143	0.000288338	12	0.00621739	0.995046	6	1.49468	0.137997	0	NA	NA	4	-2.62528	0.00927387	3	0.807894	0.421149	60	-1.43207	0.15226	2	NA	NA	5	-0.607168	0.544702	12	-0.861653	0.390311	6	-0.918878	0.362851	0	NA	NA	4	-2.5948	0.0105959	3	-0.466209
51071	DERA	deoxyribose-phosphate aldolase	47	0.0547004	0.956385	2	-0.00410399	0.996734	7	0.395461	0.693305	4	0.769349	0.442622	4	-0.576733	0.565354	4	1.43427	0.153841	3	-2.81701	0.00529449	0	NA	NA	64	-2.69984	0.00698811	2	NA	NA	7	NA	NA	18	-1.37161	0.172319	4	-0.361942	0.719018	4	2.59836	0.0112712	3	-2.59772	0.0105109	0	0.780712
250	ALPP	alkaline phosphatase, placental	6	0.40334	0.686761	0	1.28975	0.200269	0	-0.423205	0.673011	0	0.575138	0.565865	0	0.25237	0.801249	0	1.08421	0.280234	0	0.112301	0.910688	1	-5.67995	1.43676e-07	64	0.489912	0.624243	4	0.241309	0.810904	3	-1.13773	0.257136	13	-1.19182	0.235294	4	1.01758	0.314087	3	2.38552	0.0195806	5	NA	NA	1	-2.24589
275	AMT	aminomethyltransferase	48	-0.433203	0.664934	5	-0.647436	0.518911	1	-0.612233	0.541707	2	1.13767	0.25666	3	-0.267058	0.789949	1	1.15967	0.248261	5	-1.52475	0.128778	9	-2.18391	0.0314049	77	1.16983	0.242192	5	0.967663	0.340702	4	0.0478422	0.961909	9	0.30003	0.764587	3	1.78573	0.0805957	1	0.252453	0.801381	5	-0.396989	0.692053	9	-2.03219
359	AQP2	aquaporin 2	0	-0.536483	0.591711	0	0.435598	0.664117	0	0.0182671	0.98546	0	0.758269	0.44921	0	-2.83995	0.00541949	0	0.935462	0.351246	0	0.904741	0.366606	0	-2.46558	0.0154543	86	-1.04211	0.29747	6	-2.03086	0.050921	5	1.8801	0.0621291	25	-0.319565	0.749761	5	-0.534728	0.595359	6	-0.718126	0.474911	5	NA	NA	7	-2.79152
362	AQP5	aquaporin 5	31	-0.270525	0.786797	0	1.5007	0.13675	3	1.31066	0.192833	10	-0.0264881	0.978895	4	-0.252819	0.800902	6	1.12487	0.262672	0	0.803833	0.422373	7	-3.86339	0.000203116	86	-1.89652	0.0580158	6	-1.14392	0.261413	5	1.9604	0.0518931	25	0.243498	0.807966	5	-0.471752	0.639286	6	-0.847037	0.399669	5	NA	NA	7	-2.72425
828	CAPS	calcyphosine	78	0.900988	0.36775	8	-0.374505	0.708863	5	0.100543	0.920105	18	-0.237446	0.812561	4	-0.75812	0.450078	3	3.4642	0.0007161	2	2.45583	0.0148417	5	-2.77521	0.00663134	82	1.21213	0.225586	8	-1.2021	0.238428	5	0.214221	0.83068	18	-0.02512	0.979994	4	0.205142	0.838347	3	1.09228	0.278205	4	0.45641	0.648887	5	-2.17968
954	ENTPD2	ectonucleoside triphosphate diphosphohydrolase 2	40	1.05577	0.291256	6	0.538017	0.591824	2	0.873219	0.384536	0	0.126785	0.899242	4	0.814577	0.417158	0	-1.65691	0.0998952	3	4.62233	6.51072e-06	4	-3.41672	0.000930875	79	0.711681	0.476735	6	1.40044	0.171311	3	0.138617	0.889948	19	-1.27093	0.205804	6	0.509162	0.613021	7	-0.273406	0.785292	6	NA	NA	7	-2.61774
1937	EEF1G	eukaryotic translation elongation factor 1 gamma	94	0.114648	0.90874	6	-0.92237	0.358672	3	1.74193	0.0844484	21	-1.21047	0.227573	11	0.524301	0.601174	4	-0.0233593	0.981399	6	-0.580939	0.561884	7	-3.08921	0.00262511	97	-1.19881	0.230727	6	NA	NA	3	-1.08572	0.27943	21	1.45516	0.147802	11	-0.58357	0.5623	4	-1.15711	0.250898	6	NA	NA	7	-3.54799
3163	HMOX2	heme oxygenase 2	62	-1.09582	0.273346	0	NA	NA	2	-0.544759	0.587074	16	0.762529	0.44667	3	-2.06777	0.0411196	4	-1.62734	0.106032	7	-1.17593	0.24091	4	-2.50133	0.0140656	66	-1.87762	0.0605602	0	-1.20272	0.23819	2	NA	NA	16	NA	NA	3	-1.14907	0.256341	4	-0.0456594	0.963703	7	-0.817145	0.4154	4	-2.28485
3549	IHH	indian hedgehog	1	0.884554	0.376551	0	0.0415359	0.966956	0	0.773813	0.44078	0	-0.493744	0.622045	0	-2.75046	0.00700988	0	-6.15217	8.37883e-09	0	-0.863439	0.388849	1	-3.29565	0.00137678	51	-2.15846	0.0309951	1	NA	NA	1	0.887503	0.376298	13	-0.706406	0.481077	4	0.307617	0.759733	2	1.31222	0.193449	4	-0.107405	0.91464	2	-2.55015
4246	SCGB2A1	secretoglobin family 2A member 1	10	-2.66887	0.00770001	0	1.04727	0.297631	0	-1.58345	0.116327	0	-0.14544	0.884514	0	-1.17901	0.241059	0	0.101017	0.919689	0	-1.66707	0.096943	7	-3.47996	0.000755953	97	-3.15519	0.00162467	6	NA	NA	3	1.3027	0.194771	21	0.030455	0.975746	11	-0.140479	0.888882	4	-0.186903	0.852242	6	NA	NA	7	-3.91515
4250	SCGB2A2	secretoglobin family 2A member 2	10	-0.740532	0.459104	0	2.52736	0.0131433	0	0.625276	0.533146	0	-0.400422	0.689286	0	-0.819094	0.414588	0	-0.495226	0.621258	0	-0.649226	0.516879	6	-3.02415	0.00319844	98	-4.43362	9.7e-06	6	NA	NA	3	0.245063	0.806759	21	-0.319945	0.749474	11	-0.210192	0.834426	4	0.497394	0.620366	6	NA	NA	7	-3.10227
4350	MPG	N-methylpurine DNA glycosylase	59	-1.82559	0.0681254	4	-1.82704	0.0708338	3	-0.595482	0.552803	17	0.857631	0.392155	4	-0.26816	0.789102	6	-1.48121	0.140916	5	0.177168	0.859542	4	-3.14919	0.00218262	72	-0.296035	0.76723	4	-0.356752	0.723694	3	-0.766088	0.444887	17	0.127918	0.898392	4	1.61204	0.11365	6	NA	NA	5	-1.12862	0.261218	4	-2.83449
4487	MSX1	msh homeobox 1	4	0.319086	0.749709	0	-0.487375	0.627115	0	1.31044	0.192906	0	0.616006	0.538613	0	0.153984	0.877918	0	1.39514	0.165298	0	0.773592	0.440014	4	-2.19257	0.0307548	56	-1.59507	0.110834	1	NA	NA	2	NA	NA	17	0.76525	0.445375	5	-0.0404233	0.967927	1	-1.178	0.242522	4	NA	NA	4	-2.76791
5333	PLCD1	phospholipase C delta 1	45	-1.13931	0.254771	0	NA	NA	1	-0.758908	0.449608	11	0.482964	0.629666	0	NA	NA	1	-0.53345	0.594612	4	0.896051	0.371219	2	-2.0616	0.0419488	44	0.00234113	0.998132	0	NA	NA	1	NA	NA	11	NA	NA	0	NA	NA	1	0.868269	0.388017	4	NA	NA	2	-2.88272
5738	PTGFRN	prostaglandin F2 receptor inhibitor	49	0.486509	0.626683	1	-0.177074	0.859827	1	-1.57548	0.118153	18	0.775305	0.439104	4	0.544532	0.58723	4	0.0403492	0.967875	4	-0.431499	0.666534	3	-3.77274	0.000279325	50	-1.2867	0.198327	1	NA	NA	1	-1.78041	0.0771317	18	-1.66014	0.0990626	4	0.297011	0.767767	4	0.0977617	0.922382	4	-0.148247	0.882387	3	-3.11473
6840	SVIL	supervillin	51	-2.73003	0.00641261	2	-0.401099	0.689248	0	NA	NA	15	0.167009	0.867537	4	0.988311	0.325272	6	-2.84615	0.00512694	5	0.0950584	0.924356	1	-3.2225	0.00173606	54	-1.87721	0.0606159	2	NA	NA	0	-0.475894	0.634876	15	-2.22472	0.0276559	4	NA	NA	6	NA	NA	5	-0.620517	0.536047	1	-2.3302
7373	COL14A1	collagen type XIV alpha 1 chain	62	-1.73656	0.0826855	0	NA	NA	3	-0.0672693	0.946495	22	-0.190802	0.84888	7	-1.6291	0.106288	5	-0.236516	0.813396	3	-1.58032	0.11549	4	-2.98884	0.00355612	65	-3.12477	0.00180162	0	NA	NA	3	0.500766	0.617306	22	-0.315367	0.75294	7	1.34581	0.18482	5	-1.37901	0.171989	3	NA	NA	4	-2.12568
7388	UQCRH	ubiquinol-cytochrome c reductase hinge protein	58	-2.52723	0.0116064	6	-2.53282	0.0129536	2	0.0637015	0.949329	14	0.718989	0.473013	2	0.394551	0.693975	1	-0.0400659	0.968101	2	0.164609	0.869405	4	-3.61082	0.000487567	81	-2.68377	0.00733179	6	NA	NA	2	0.0665759	0.947012	29	1.36093	0.175661	2	-1.45922	0.151156	1	0.672902	0.503078	2	NA	NA	4	-2.48115
8310	ACOX3	acyl-CoA oxidase 3, pristanoyl	56	-1.42757	0.153639	5	-0.327321	0.744145	4	0.0562591	0.955242	22	0.341155	0.733356	0	NA	NA	2	-1.10461	0.271324	2	0.655012	0.513154	2	-2.14174	0.0347456	61	-1.91591	0.0555001	5	NA	NA	4	NA	NA	22	-1.15644	0.249417	0	NA	NA	2	NA	NA	2	NA	NA	2	-3.02012
8503	PIK3R3	phosphoinositide-3-kinase regulatory subunit 3	13	1.85351	0.0640197	0	0.799592	0.425942	0	1.87146	0.0640643	3	1.9128	0.0572465	2	1.36882	0.173976	0	-0.43636	0.663283	0	0.980296	0.328032	0	-2.6053	0.0106399	85	-2.0772	0.0378933	7	-0.114819	0.909329	2	-0.0127902	0.989813	31	-0.331226	0.740955	2	-1.96104	0.0558146	1	-1.51489	0.134004	2	NA	NA	4	-2.66046
9734	HDAC9	histone deacetylase 9	13	-0.28675	0.774347	2	0.200602	0.841439	0	1.69084	0.0938347	0	-0.424637	0.671572	4	-1.91144	0.0586743	0	-0.860136	0.391262	0	-0.585775	0.558635	2	-3.43996	0.000862586	55	-0.0814258	0.93511	2	NA	NA	2	-1.19245	0.23506	12	-0.334973	0.738133	4	0.877523	0.384666	1	-0.2966	0.767592	6	NA	NA	2	-2.1975
10131	TRAP1	TNF receptor associated protein 1	75	-0.586547	0.557603	2	0.0659862	0.947527	3	0.179498	0.857893	21	1.24087	0.216153	2	0.764203	0.44646	6	0.375831	0.707641	5	-0.110448	0.912156	4	-6.74433	1.15334e-09	75	-1.91883	0.0551299	2	-2.19803	0.0355422	3	3.04589	0.002763	21	2.61417	0.00989538	2	0.955149	0.344389	6	1.57893	0.11856	5	NA	NA	4	-2.58292
10205	MPZL2	myelin protein zero like 2	31	0.889381	0.373952	0	1.72045	0.0886072	1	0.422264	0.673696	15	0.246586	0.805489	3	-0.0659355	0.947555	4	2.18574	0.0305856	1	-0.142414	0.886885	5	-2.88061	0.00489544	60	-0.302184	0.762539	3	NA	NA	1	NA	NA	15	-0.61915	0.536796	3	0.380636	0.705188	5	1.04159	0.30095	2	NA	NA	5	-2.17252
10239	AP3S2	adaptor related protein complex 3 subunit sigma 2	30	0.942557	0.346075	5	1.29366	0.19892	0	3.75072	0.000289061	17	0.977627	0.329476	3	3.3527	0.00111365	0	-1.13431	0.258706	2	0.685968	0.493465	2	-2.19491	0.030581	74	-1.32487	0.185346	5	NA	NA	3	NA	NA	17	0.407676	0.684117	3	1.66921	0.101725	7	-0.942435	0.348996	8	NA	NA	2	-2.15021
10610	ST6GALNAC2	ST6 N-acetylgalactosaminide alpha-2,6-sialyltransferase 2	4	-1.23719	0.216226	0	-0.0184971	0.985281	0	2.84754	0.00530108	0	-0.830818	0.407098	2	0.394142	0.694275	0	-0.745963	0.457006	0	-0.625361	0.532391	2	-4.59287	1.32699e-05	95	-1.68167	0.0927681	7	NA	NA	6	-0.697975	0.486326	23	-0.809361	0.419643	7	-0.249936	0.803726	5	0.373322	0.709962	9	0.904666	0.367383	5	-3.29109
10647	SCGB1D2	secretoglobin family 1D member 2	12	-0.702505	0.482482	0	1.65253	0.101727	0	-0.996999	0.321057	0	-0.102529	0.918443	0	1.46077	0.147066	0	0.667943	0.505328	0	0.320379	0.74899	7	-2.26662	0.025658	97	-3.46008	0.000549844	6	NA	NA	3	0.958794	0.339281	21	-0.227247	0.820554	11	-0.625215	0.534854	4	-0.0662267	0.947374	6	NA	NA	7	-3.32432
23211	ZC3H4	zinc finger CCCH-type containing 4	66	-1.2475	0.212423	8	-1.18399	0.239371	5	0.999813	0.3197	4	-1.48103	0.14022	6	-0.12966	0.897083	3	-0.292926	0.770035	4	-0.247106	0.80506	2	-1.99426	0.0489594	85	-1.21325	0.225157	8	0.649499	0.5208	5	-0.74026	0.460356	19	-1.03028	0.304606	6	0.238737	0.812347	3	0.666614	0.507064	4	NA	NA	2	-4.02277
23268	DNMBP	dynamin binding protein	48	0.657112	0.511217	2	-0.509088	0.611871	3	1.39578	0.165724	13	-0.377917	0.705905	2	-0.401461	0.688897	3	0.723605	0.470579	2	0.499813	0.617713	3	-3.00701	0.0033677	60	0.13796	0.890284	2	NA	NA	3	-1.39217	0.166031	13	-0.685204	0.494316	2	1.5922	0.118045	3	NA	NA	5	NA	NA	3	-3.83004
23303	KIF13B	kinesin family member 13B	66	-1.34546	0.178696	2	0.20075	0.841323	3	-2.0626	0.0416183	14	-0.22682	0.820803	3	0.276614	0.78262	3	0.919103	0.359705	4	2.06918	0.0397138	4	-3.68802	0.000374579	65	-1.34929	0.177377	2	NA	NA	3	NA	NA	14	0.420774	0.674547	3	0.289141	0.773745	3	-2.19561	0.0312123	4	0.914644	0.362139	4	-2.14962
23543	RBFOX2	RNA binding protein, fox-1 homolog 2	56	-3.23815	0.00123141	3	-1.69152	0.0940155	7	0.391316	0.696357	7	-0.876822	0.381668	6	-0.060127	0.952169	4	-1.60064	0.11183	7	-0.0817729	0.934903	3	-3.91113	0.000171411	73	0.217523	0.82782	3	NA	NA	7	0.480073	0.631909	17	-1.65424	0.100258	6	1.40903	0.165409	4	-0.403875	0.687454	7	NA	NA	3	-2.11555
25776	CBY1	chibby family member 1, beta catenin antagonist	8	1.26925	0.204562	0	0.337025	0.736842	0	1.55937	0.121918	0	2.15277	0.0325714	4	-0.244941	0.80698	0	1.14217	0.255436	0	1.32206	0.18754	3	-2.77039	0.00672271	72	-2.51684	0.0119086	2	NA	NA	3	-1.06932	0.286726	14	-0.023183	0.981536	5	-0.598286	0.552521	8	0.259421	0.796021	6	NA	NA	6	-2.35007
25979	DHRS7B	dehydrogenase/reductase 7B	138	-0.491403	0.623218	7	-0.524808	0.600939	6	1.69926	0.0922308	45	1.60799	0.109465	9	0.832071	0.407257	14	-0.756853	0.450477	6	-2.03476	0.0430915	6	-2.02621	0.0455177	152	-1.52313	0.127864	7	NA	NA	6	0.116415	0.907487	45	0.454807	0.649933	9	-1.66357	0.102854	14	-2.02381	0.0465523	6	-1.87241	0.0634857	6	-2.35364
26872	STEAP1	STEAP family member 1	24	-0.146677	0.883408	0	0.759546	0.449407	6	-1.66053	0.0997908	5	1.49543	0.136426	8	-0.0476082	0.962119	2	1.3411	0.182174	0	0.685771	0.493589	3	-3.57519	0.000549983	61	-0.717993	0.472834	3	1.59298	0.121312	6	0.726161	0.468927	14	-0.911009	0.363813	8	1.46485	0.149619	4	3.62645	0.000521285	5	1.25087	0.213319	3	-2.53205
29775	CARD10	caspase recruitment domain family member 10	24	-0.933792	0.350573	0	-0.208114	0.835585	2	-3.45648	0.000791182	2	-0.266971	0.789775	2	-0.744846	0.458029	4	-0.990317	0.323818	3	0.0408596	0.967445	6	-2.10274	0.0381047	72	-1.74442	0.0812189	2	-3.70888	0.000814559	2	1.01502	0.311809	14	-1.05563	0.292904	4	-0.622254	0.536782	4	-1.09905	0.27526	6	NA	NA	8	-2.77656
29925	GMPPB	GDP-mannose pyrophosphorylase B	66	-1.31343	0.189255	5	0.121391	0.903638	4	0.221124	0.825425	1	-0.183037	0.85496	3	-3.74569	0.000294211	2	-0.139821	0.889013	5	0.85437	0.393842	8	-2.26828	0.0255526	77	-1.70743	0.0878774	5	NA	NA	4	-1.26838	0.206722	9	-0.160522	0.872695	3	1.72835	0.0904918	2	1.23074	0.222267	5	0.358113	0.720863	8	-3.40129
51375	SNX7	sorting nexin 7	37	-1.31905	0.187369	0	NA	NA	2	0.0715715	0.943079	6	0.0530713	0.95773	3	0.436378	0.663459	3	0.606769	0.545039	5	-0.846452	0.398233	2	-3.17984	0.00198428	49	0.991552	0.32152	0	NA	NA	2	-1.42333	0.156818	14	-0.710711	0.478413	3	1.24391	0.2197	3	NA	NA	5	NA	NA	2	-2.74305
51537	MTFP1	mitochondrial fission process 1	34	-0.0968959	0.922823	0	0.202643	0.839847	2	2.0058	0.0474493	20	-0.609021	0.543223	2	1.12655	0.2625	0	-0.392455	0.69535	4	0.0772654	0.938484	0	-2.27929	0.0248644	71	1.1416	0.253738	7	NA	NA	3	0.312594	0.755044	22	2.26846	0.0247882	4	1.816	0.0757523	1	-0.281281	0.779269	4	NA	NA	4	-3.74093
54756	IL17RD	interleukin 17 receptor D	2	2.99925	0.00275445	0	-1.53561	0.127958	0	0.66895	0.504996	0	2.27548	0.0239699	0	0.729264	0.467464	0	NA	NA	0	1.61173	0.108474	2	-2.24421	0.0271157	60	0.213694	0.830804	2	NA	NA	5	-0.186569	0.852263	12	-0.721682	0.47166	6	-0.577185	0.566569	0	NA	NA	3	-0.489141	0.625599	3	-2.15737
55808	ST6GALNAC1	ST6 N-acetylgalactosaminide alpha-2,6-sialyltransferase 1	40	0.950286	0.342132	0	-0.558339	0.577926	3	0.69558	0.488229	11	0.821479	0.412382	7	1.63601	0.104831	4	-0.708044	0.480157	0	0.320789	0.748679	5	-3.56051	0.000577828	96	-2.03972	0.0414917	7	NA	NA	6	1.91705	0.0572261	23	1.19153	0.235405	7	0.0584164	0.953665	5	-0.279829	0.780379	9	-0.712007	0.477787	5	-2.94788
55830	GLT8D1	glycosyltransferase 8 domain containing 1	54	-2.15057	0.0316819	3	0.0978244	0.922278	2	-0.336664	0.737042	15	-1.68542	0.093515	3	1.34671	0.180973	2	-0.152109	0.879331	4	-1.042	0.29857	7	-2.40511	0.0180845	61	-3.06609	0.00219398	3	NA	NA	2	0.125859	0.90002	15	-0.0385302	0.969318	3	0.3395	0.735745	2	-0.802734	0.424665	5	-1.07913	0.282608	7	-2.89168
56654	NPDC1	neural proliferation, differentiation and control 1	30	-0.974902	0.329778	6	0.916875	0.36153	2	1.81724	0.0720319	4	-0.54109	0.589066	1	-2.18042	0.0314591	7	-0.846232	0.398943	0	2.1464	0.0329504	6	-2.584	0.011273	78	-0.293935	0.768834	6	0.137163	0.891789	3	-0.441925	0.659211	18	0.468252	0.640313	6	0.0677826	0.946246	7	0.687636	0.493803	6	NA	NA	7	-3.62776
57326	PBXIP1	PBX homeobox interacting protein 1	72	0.715293	0.474548	1	0.401382	0.68904	2	0.789915	0.431358	22	-0.0869384	0.93081	5	1.25253	0.21316	1	-3.64591	0.000381145	3	-0.56485	0.57276	9	-2.7612	0.0069004	69	0.394891	0.69296	1	NA	NA	2	0.401562	0.688606	22	-0.729271	0.46702	5	-0.249847	0.803794	1	0.25796	0.797144	3	NA	NA	9	-2.4554
57628	DPP10	dipeptidyl peptidase like 10	13	-0.517861	0.604638	0	NA	NA	0	-0.519689	0.604374	0	2.53232	0.0121233	0	-0.188245	0.851048	1	-0.00755666	0.993982	0	-0.0107248	0.991453	4	-3.75178	0.000300482	43	-0.7832	0.43359	0	NA	NA	3	-0.620415	0.535972	10	0.483313	0.629608	6	-1.11946	0.268634	2	-0.0134705	0.989288	2	NA	NA	4	-2.17494
64802	NMNAT1	nicotinamide nucleotide adenylyltransferase 1	70	-0.200737	0.840933	17	0.16511	0.869209	3	-2.02017	0.0459121	13	-0.0732589	0.941676	5	-0.858525	0.392558	2	-0.752198	0.453261	4	-0.0112212	0.991057	3	-2.36679	0.0199508	73	1.11113	0.266629	17	-1.43966	0.159985	3	0.313698	0.754207	13	1.22131	0.223966	5	1.54589	0.128839	2	-0.09029	0.928297	4	NA	NA	3	-2.01273
65975	STK33	serine/threonine kinase 33	40	-1.53048	0.126125	2	-0.833923	0.406416	0	1.49707	0.137374	15	-1.24898	0.213178	0	NA	NA	4	0.997799	0.320189	2	-1.13413	0.257993	3	-2.89897	0.00463975	54	0.485584	0.627309	2	NA	NA	2	NA	NA	16	0.142067	0.887226	0	-0.950992	0.346473	4	NA	NA	5	0.576466	0.565337	3	-3.33066
78991	PCYOX1L	prenylcysteine oxidase 1 like	42	0.411717	0.68061	1	0.317671	0.751431	2	0.433984	0.665191	10	0.213029	0.831528	3	2.12212	0.0361793	3	-1.33953	0.182682	3	-0.636023	0.525432	3	-2.31085	0.0229812	47	-0.501603	0.615995	1	NA	NA	2	NA	NA	10	NA	NA	3	1.74804	0.0869874	3	-0.725104	0.470644	3	NA	NA	3	-2.61029
79038	ZFYVE21	zinc finger FYVE-type containing 21	57	0.450495	0.652424	6	0.155415	0.876824	8	0.0722702	0.942524	11	2.20202	0.0288424	3	-0.610975	0.542536	5	-1.66724	0.0978193	3	0.297916	0.766052	7	-2.27093	0.0253856	63	-1.25006	0.211404	6	NA	NA	8	-1.99227	0.0482456	11	0.168671	0.866292	3	-0.722482	0.473578	5	1.39058	0.168465	4	NA	NA	7	-2.07656
79641	ROGDI	rogdi homolog	55	-0.987332	0.323651	0	NA	NA	2	0.217024	0.828611	17	-0.471886	0.637538	2	-2.48477	0.0145429	2	-1.28384	0.20143	5	-1.29729	0.19591	3	-2.55252	0.0122713	66	-1.0642	0.287352	0	0.792909	0.433858	2	NA	NA	17	-0.718041	0.473895	2	0.518444	0.606581	2	-1.01454	0.313585	7	-0.182317	0.855629	3	-4.44403
79671	NLRX1	NLR family member X1	60	0.84017	0.400957	2	0.110124	0.912543	1	-1.03358	0.303706	15	-0.189121	0.850196	5	0.300222	0.764601	6	0.756867	0.450468	4	-1.02911	0.304572	4	-2.19627	0.0304803	61	-1.14564	0.252063	2	NA	NA	1	NA	NA	15	0.258976	0.796024	5	0.0934606	0.925935	6	0.55621	0.579723	4	NA	NA	4	-2.07207
79877	DCAKD	dephospho-CoA kinase domain containing	68	0.608796	0.542759	3	0.148533	0.882237	5	2.11622	0.0366902	15	0.190568	0.849063	1	-1.01951	0.310306	10	1.15965	0.24827	3	1.0064	0.315344	2	-2.46837	0.0153418	69	-1.00605	0.314495	3	NA	NA	5	1.80583	0.0730484	15	0.0354391	0.971779	1	-0.588937	0.558724	10	-1.09185	0.278396	3	NA	NA	2	-2.52388
79969	ATAT1	alpha tubulin acetyltransferase 1	131	0.511117	0.60935	5	1.05524	0.293993	9	1.07431	0.285146	21	2.05475	0.0412438	11	-0.379133	0.705355	13	-1.15575	0.249853	7	0.949176	0.343587	5	-2.3236	0.022257	168	-1.89265	0.0585296	5	NA	NA	9	0.747958	0.455714	32	-1.5998	0.111835	11	-0.550892	0.584317	14	-0.350137	0.727218	18	-0.683079	0.495821	5	-2.53284
80150	ASRGL1	asparaginase like 1	81	-2.85197	0.004409	6	-0.751657	0.454116	3	-1.18232	0.239751	8	-1.98887	0.0481206	11	-2.55232	0.0121397	4	0.287173	0.774427	6	0.650519	0.516045	7	-3.53787	0.000623408	98	-0.822752	0.410734	6	NA	NA	3	0.825629	0.41039	21	-0.169535	0.865613	11	-0.329732	0.743068	4	0.446425	0.656576	6	NA	NA	7	-3.29395
83538	TTC25	tetratricopeptide repeat domain 25	40	0.472886	0.636368	2	-0.816964	0.415993	0	1.39042	0.16734	18	-0.972422	0.332051	2	-0.114278	0.909235	0	0.308017	0.758551	2	0.449117	0.653795	7	-2.30947	0.023061	112	0.0260521	0.979218	2	NA	NA	3	1.4667	0.144655	28	-1.19267	0.23496	2	-1.17838	0.244578	14	0.407124	0.685077	6	-0.58351	0.560602	8	-2.41714
90506	LRRC46	leucine rich repeat containing 46	13	0.0647809	0.948358	0	0.870992	0.385954	0	0.399656	0.690222	5	1.11683	0.26545	1	-0.828127	0.409477	0	-0.0919738	0.926857	0	0.383238	0.701919	5	-2.7798	0.00654532	85	-3.29751	0.000990286	4	NA	NA	3	NA	NA	20	-0.548616	0.584119	5	-1.34479	0.185148	8	-0.165867	0.868708	8	NA	NA	6	-4.2147
146434	ZNF597	zinc finger protein 597	17	1.69589	0.0901292	2	0.271447	0.786636	0	-0.114781	0.908838	3	2.30564	0.0221883	2	2.26698	0.0254408	5	-0.441031	0.659906	0	-0.769259	0.442576	4	-2.52805	0.0131017	77	-1.78341	0.0746506	2	-0.00856562	0.993221	3	-2.59385	0.0104784	20	0.928404	0.354752	2	-1.06555	0.292069	7	-0.00942395	0.992506	5	NA	NA	6	-3.09135
159195	USP54	ubiquitin specific peptidase 54	32	-0.162682	0.870793	1	0.658086	0.512075	5	0.506599	0.613498	14	0.837658	0.403254	2	0.838744	0.403518	4	1.93948	0.0545597	2	-0.248014	0.804358	1	-3.30352	0.00134258	51	-1.48827	0.136818	1	NA	NA	5	1.98481	0.0490785	17	-1.41815	0.158308	2	0.341081	0.734563	4	NA	NA	6	-0.739617	0.460919	1	-2.52196
260293	CYP4X1	cytochrome P450 family 4 subfamily X member 1	44	-0.256083	0.797924	5	0.510372	0.610975	1	0.575905	0.565912	27	0.197322	0.843782	2	0.288053	0.773874	0	-0.252163	0.801304	0	0.933927	0.351379	3	-5.8117	8.0513e-08	63	0.005718	0.995438	5	NA	NA	1	1.70731	0.0899344	27	0.440141	0.660495	2	-1.44386	0.15541	1	0.324544	0.74643	3	0.461074	0.645547	3	-2.46766
261729	STEAP2	STEAP2 metalloreductase	34	-0.072535	0.942187	3	1.43761	0.153832	5	-0.185016	0.853573	14	1.60506	0.110108	6	-0.230776	0.817938	1	1.02492	0.307264	0	0.349231	0.727254	2	-4.68021	9.39969e-06	61	-1.14379	0.25283	3	2.40316	0.0224261	6	-0.131061	0.895911	14	-1.23549	0.218659	8	1.12489	0.266348	4	1.69027	0.0951297	5	1.99536	0.0481775	3	-2.06816
283987	HID1	HID1 domain containing	66	-0.171396	0.863937	3	-0.145653	0.884504	3	-1.95775	0.0529132	18	-0.13166	0.89539	11	0.898293	0.371084	4	1.30196	0.195181	4	-0.853496	0.394325	6	-2.8153	0.00591373	98	0.275619	0.782866	3	0.153015	0.879378	3	0.18602	0.852693	18	-1.43437	0.153635	11	-0.380015	0.705646	4	0.31376	0.754574	6	NA	NA	6	-3.41934
389816	LRRC26	leucine rich repeat containing 26	1	-1.29662	0.194978	0	-2.11101	0.0373972	0	0.726852	0.468934	0	-0.121681	0.903278	0	-2.2408	0.0271443	0	0.471809	0.637836	0	-0.672296	0.502111	0	-2.93675	0.00415171	86	-3.17945	0.00149516	6	-0.927198	0.360987	3	0.304879	0.760902	22	1.72195	0.0872254	7	0.866035	0.390871	7	-0.135404	0.892655	7	NA	NA	7	-3.82674
148789	B3GALNT2	beta-1,3-N-acetylgalactosaminyltransferase 2	2	1.80182	0.071789	0	-0.958339	0.340325	0	1.36568	0.174956	1	1.2819	0.201408	0	-0.519616	0.604425	1	-0.250988	0.802211	0	0.550489	0.58255	0	-2.19243	0.0307649	71	-1.66961	0.0951318	2	-0.677602	0.503051	3	0.219471	0.826596	15	-4.66178	7.08075e-06	1	0.773909	0.44286	5	-0.144223	0.885711	8	NA	NA	4	-2.2077
23017	FAIM2	Fas apoptotic inhibitory molecule 2	19	0.451032	0.652036	6	2.58513	0.0112551	0	0.292184	0.770723	0	0.549786	0.583099	0	-0.189616	0.849976	0	-0.639864	0.523362	0	0.648204	0.517538	0	-2.22552	0.028387	85	-1.91089	0.0561428	6	0.637225	0.528656	5	-0.241975	0.809146	24	-0.386489	0.699705	5	-0.130111	0.897034	6	-0.807269	0.422064	5	NA	NA	7	-2.62921
2563	GABRD	gamma-aminobutyric acid type A receptor delta subunit	2	0.429298	0.667773	2	0.0321152	0.974448	0	0.677829	0.499371	0	2.17745	0.0306538	0	-0.882722	0.379403	0	0.26292	0.793019	0	-0.72047	0.472011	0	-2.12393	0.036246	89	-0.377328	0.705965	3	-1.24981	0.220722	7	0.209786	0.834133	21	-0.614661	0.539748	3	1.33837	0.187215	9	-0.180187	0.857492	8	NA	NA	8	-3.02118
84276	NICN1	nicolin 1	4	-1.20187	0.229619	4	0.56045	0.576492	0	-1.19544	0.234609	0	0.832297	0.406264	0	-1.12463	0.263308	0	0.314978	0.753272	0	-0.792835	0.42874	0	-2.23444	0.0277736	77	0.107266	0.914587	5	-0.228251	0.82095	4	0.026279	0.979071	9	0.570981	0.568903	3	2.08964	0.0420879	1	0.519046	0.605257	5	1.02744	0.306196	9	-2.95527
146456	TMED6	transmembrane p24 trafficking protein 6	5	0.350273	0.726187	0	-0.330716	0.741588	0	1.04228	0.299674	0	0.60821	0.54376	0	0.977808	0.330417	5	-1.19405	0.234584	0	-0.456464	0.648513	0	-2.71273	0.00790943	107	-1.29672	0.194859	6	NA	NA	3	0.325562	0.745231	28	-0.529424	0.597326	5	NA	NA	5	0.49024	0.625395	5	-0.0423257	0.966307	7	-2.68677
90321	ZNF766	zinc finger protein 766	0	1.02926	0.303536	0	-0.612239	0.541842	0	1.78451	0.0772286	0	0.778766	0.437066	0	0.212897	0.83182	0	-1.07873	0.28266	0	1.61383	0.108017	0	-4.57161	1.44237e-05	93	1.35025	0.177068	4	NA	NA	7	-0.127079	0.899057	20	1.01862	0.310091	7	1.02024	0.31284	9	-1.55694	0.123694	10	NA	NA	3	-2.4308
114960	TSGA13	testis specific 13	0	0.173405	0.862358	0	0.737931	0.462376	0	0.565868	0.572691	0	0.856478	0.39279	0	1.09757	0.274902	0	0.706655	0.481017	0	-1.03002	0.304147	0	-2.04209	0.0438857	62	3.04732	0.00233513	5	NA	NA	4	0.401488	0.68866	17	2.10283	0.0372202	3	0.248814	0.804589	2	-0.369021	0.713152	4	2.31292	0.0223612	2	-2.05832
54798	DCHS2	dachsous cadherin-related 2	4	-1.97063	0.0489646	0	-0.222403	0.824478	0	NA	NA	0	-0.31077	0.756309	0	-0.923332	0.357951	0	0.464159	0.643293	3	-0.907104	0.365358	0	-2.32934	0.0219371	41	0.598264	0.549722	3	NA	NA	0	NA	NA	7	0.688491	0.492252	2	NA	NA	5	-1.23579	0.220393	8	NA	NA	1	-1.9873
3110	MNX1	motor neuron and pancreas homeobox 1	7	-1.36137	0.173618	0	-0.7536	0.452953	0	1.13104	0.260617	0	0.384243	0.701219	0	NA	NA	5	-0.398457	0.690933	0	-0.909314	0.364193	0	-2.38545	0.0190218	69	-1.04131	0.297843	5	-1.23962	0.22442	2	0.980826	0.328335	23	-0.6441	0.520535	0	0.779254	0.439736	5	0.00924439	0.992649	7	NA	NA	2	-2.4655
149095	DCST1	DC-STAMP domain containing 1	0	0.168007	0.866602	0	-1.3828	0.169969	0	-0.224477	0.822823	0	0.747308	0.455782	0	-0.478966	0.632959	0	0.959639	0.338978	0	0.698288	0.485745	0	-2.17819	0.0318407	69	0.0803676	0.935952	1	NA	NA	2	-0.519042	0.604534	21	2.30126	0.022812	5	0.564345	0.575203	1	-0.178301	0.858967	3	NA	NA	9	-2.39101
267020	ATP5L2	ATP synthase membrane subunit g like	1	-1.2997	0.193919	0	-0.753274	0.453148	0	-0.693918	0.489266	0	0.265976	0.79054	0	0.541176	0.589533	0	-0.12005	0.904624	0	-0.5218	0.602342	0	-2.35193	0.0207192	84	-1.03067	0.302804	2	NA	NA	4	0.544112	0.587212	18	0.412462	0.680614	6	1.8181	0.0754249	6	-1.28465	0.202868	4	NA	NA	2	-2.51337
14	AAMP	angio associated migratory cell protein	50	0.515239	0.606468	2	0.324226	0.74648	3	-0.104808	0.916728	13	-1.41391	0.158992	4	-1.14257	0.255816	2	-0.446103	0.656248	3	-0.750042	0.454042	2	3.79462	0.000258768	49	2.0931	0.0364496	2	NA	NA	3	0.0936344	0.925531	13	NA	NA	4	0.541045	0.591032	2	-0.164676	0.869642	3	0.130088	0.896706	2	2.71386
221	ALDH3B1	aldehyde dehydrogenase 3 family member B1	107	0.697016	0.485909	4	0.0104008	0.991723	22	0.739044	0.461529	31	1.27253	0.204708	14	0.43959	0.661138	3	-0.524621	0.60072	6	-0.406493	0.684781	8	2.24825	0.0268475	146	-0.468502	0.63947	4	NA	NA	22	-2.1261	0.0352125	31	-1.93616	0.0548071	14	1.55841	0.125844	3	-0.167275	0.867604	6	NA	NA	8	2.10176
408	ARRB1	arrestin beta 1	69	-0.420197	0.674406	2	-0.885332	0.378213	3	-1.24216	0.216946	18	-0.135849	0.892082	3	1.17834	0.241326	2	0.460787	0.645704	2	-0.324934	0.745544	2	2.10437	0.0379587	69	1.33418	0.182277	2	NA	NA	3	-0.495555	0.620969	18	1.69997	0.0912954	3	0.0437969	0.965252	2	-2.36463	0.0206364	2	NA	NA	2	2.79666
549	AUH	AU RNA binding methylglutaconyl-CoA hydratase	45	0.33533	0.737426	3	-0.469115	0.640063	2	0.832901	0.406791	12	-0.0209515	0.983306	4	0.403207	0.687616	2	1.65913	0.0994453	3	0.835435	0.404392	4	2.21344	0.0292358	45	-0.624787	0.532173	3	NA	NA	2	NA	NA	12	-1.61996	0.107428	4	0.912968	0.365919	2	-1.24668	0.216393	3	NA	NA	4	2.15673
781	CACNA2D1	calcium voltage-gated channel auxiliary subunit alpha2delta 1	46	0.0991109	0.921064	4	-0.362434	0.717833	4	0.585606	0.559397	16	0.863423	0.388971	1	-0.856633	0.393599	0	NA	NA	7	1.25649	0.210289	2	3.6724	0.00039521	47	-0.239087	0.81106	4	2.18345	0.0366949	4	-2.92524	0.00400417	16	-0.676704	0.499679	1	-0.565828	0.574202	0	NA	NA	7	-1.30161	0.195444	2	2.33596
1004	CDH6	cadherin 6	43	-0.760222	0.447251	3	1.08303	0.281537	0	-1.55869	0.122079	13	0.64912	0.517029	5	0.201995	0.840311	3	-1.84279	0.0675857	3	-0.439079	0.661041	3	2.82766	0.00570737	72	0.316314	0.751793	3	NA	NA	4	-2.64044	0.00919973	22	-0.522354	0.602226	6	0.450184	0.654647	3	NA	NA	3	NA	NA	3	2.19166
1050	CEBPA	CCAAT/enhancer binding protein alpha	42	0.81531	0.415034	7	0.481087	0.631561	6	-0.830731	0.408011	16	0.417981	0.676423	10	1.83922	0.068708	0	-0.821351	0.412916	3	0.306968	0.759162	0	4.88467	4.13536e-06	134	2.18979	0.0286395	7	NA	NA	6	NA	NA	41	-1.42636	0.15593	10	1.18862	0.240562	23	0.230065	0.818668	9	NA	NA	6	2.31118
1054	CEBPG	CCAAT/enhancer binding protein gamma	29	1.891	0.058831	7	-0.0123608	0.990164	4	0.692455	0.49018	4	1.05019	0.294936	9	3.19489	0.00184744	0	-0.997368	0.320397	0	-0.937774	0.349403	5	2.42183	0.0173201	133	2.63287	0.00852331	7	NA	NA	6	NA	NA	40	0.163033	0.870721	10	-1.07662	0.287144	23	0.757198	0.451303	10	NA	NA	6	2.38726
1163	CKS1B	CDC28 protein kinase regulatory subunit 1B	55	0.245074	0.806435	1	-1.60488	0.11184	2	1.37091	0.173326	16	-0.258112	0.796594	5	0.227015	0.820854	1	1.86321	0.0646389	1	-0.158195	0.87445	9	3.36713	0.00109395	70	3.2731	0.0010795	1	NA	NA	2	0.352625	0.724889	22	0.616597	0.538474	5	1.26096	0.213545	1	0.288952	0.773416	3	NA	NA	9	2.90894
1382	CRABP2	cellular retinoic acid binding protein 2	90	0.674086	0.500369	6	-2.01668	0.0465519	2	-0.136698	0.891531	23	-0.308926	0.757709	3	0.313383	0.754611	2	-1.86463	0.0644367	2	0.672761	0.501815	9	2.90552	0.00455149	93	0.53467	0.59293	6	NA	NA	2	-0.412415	0.680653	23	0.171493	0.864077	3	-1.23598	0.222609	2	2.0622	0.0426523	4	NA	NA	9	2.31976
1642	DDB1	damage specific DNA binding protein 1	75	0.787649	0.431036	7	-0.284377	0.77674	5	2.28468	0.0243423	15	-0.201911	0.840198	7	2.14476	0.034278	5	-0.0596775	0.952502	5	-3.61606	0.000371966	4	2.32155	0.0223719	79	1.15944	0.246398	7	NA	NA	5	-0.435081	0.664159	15	1.0157	0.311475	7	-0.725667	0.471641	5	NA	NA	5	NA	NA	4	2.24689
1969	EPHA2	EPH receptor A2	63	0.507885	0.611614	4	-0.242518	0.808902	2	-0.391637	0.69612	18	0.0429358	0.965797	6	-2.03729	0.0441364	7	0.246771	0.805466	2	0.323715	0.746465	5	2.30299	0.0234379	71	-1.97177	0.0487556	4	0.439255	0.663523	2	-3.43264	0.000782033	18	-2.32647	0.0213885	6	0.23917	0.812014	7	-1.59001	0.116039	5	-0.459014	0.647021	5	2.18012
2065	ERBB3	erb-b2 receptor tyrosine kinase 3	60	0.170018	0.865021	7	-0.0386169	0.969277	5	-2.36039	0.0201022	24	-0.0725931	0.942205	6	1.53122	0.128722	4	0.742639	0.45901	2	-0.974529	0.330879	7	2.7131	0.00790129	86	0.413037	0.679618	7	-0.349379	0.729167	5	0.264072	0.792105	25	1.08865	0.278125	6	0.092035	0.927061	4	-0.194662	0.846184	3	1.00026	0.319119	7	2.06928
2319	FLOT2	flotillin 2	83	1.58634	0.112889	7	1.27553	0.205231	3	0.778813	0.437842	18	-0.58367	0.560121	6	1.90612	0.0593695	9	-1.53459	0.127261	2	0.0207858	0.983436	9	2.95303	0.00395636	86	1.67604	0.0938662	7	0.239438	0.812342	3	0.987159	0.325232	18	-0.0449186	0.964234	6	-0.844161	0.402856	9	0.252413	0.801413	2	NA	NA	9	1.99298
2352	FOLR3	folate receptor 3	25	0.998374	0.318273	0	-0.382459	0.702975	0	0.680435	0.497727	3	0.0426285	0.966041	7	-0.322586	0.74765	4	-0.714184	0.476365	0	1.42093	0.156772	5	2.42734	0.0170748	97	1.15594	0.247825	2	NA	NA	23	0.638559	0.524131	22	-0.664631	0.507349	7	-0.709965	0.481234	4	NA	NA	4	NA	NA	5	2.6177
2512	FTL	ferritin light chain	64	1.17078	0.241888	8	0.435056	0.664509	2	2.19074	0.0306818	19	1.44524	0.150004	4	1.1685	0.245252	4	-0.976535	0.330572	4	-1.25522	0.210749	3	2.96117	0.0038619	73	1.44524	0.148528	8	-0.496259	0.623212	2	0.576169	0.565406	19	0.149179	0.881621	4	-0.0689503	0.945322	4	2.54513	0.0129782	4	NA	NA	3	3.12655
2950	GSTP1	glutathione S-transferase pi 1	126	2.75797	0.00589221	3	1.12297	0.264282	14	0.824392	0.411586	26	1.27108	0.205221	8	2.18944	0.0307787	4	1.90266	0.0592461	6	0.571792	0.568055	9	2.57212	0.0116409	125	-1.56356	0.118058	3	NA	NA	14	0.81524	0.416291	26	1.44275	0.151263	8	0.639712	0.525466	4	1.6107	0.111445	6	NA	NA	9	2.27073
3728	JUP	junction plakoglobin	113	-0.649838	0.515904	2	0.299644	0.765104	3	-0.721125	0.472435	29	0.776626	0.438325	3	-0.191929	0.848168	14	1.57571	0.117469	7	-0.470241	0.638655	8	2.25698	0.0262761	115	1.51487	0.129942	2	NA	NA	3	-0.32431	0.746177	29	-0.361862	0.717986	3	0.529244	0.599127	14	1.6418	0.104818	7	-0.164909	0.869282	8	3.07315
4609	MYC	MYC proto-oncogene, bHLH transcription factor	24	3.10743	0.00192537	0	-0.509778	0.611389	0	-0.679764	0.49815	5	2.05137	0.0415746	8	-0.623754	0.534142	0	0.703843	0.482761	0	-0.776424	0.438344	7	3.74265	0.000310163	115	7.61023	3.96e-14	5	NA	NA	9	-0.0111245	0.99114	27	1.2932	0.198013	9	-1.72743	0.0906578	10	-0.684589	0.495713	6	-0.128522	0.897942	15	3.28177
4720	NDUFS2	NADH:ubiquinone oxidoreductase core subunit S2	60	0.668192	0.504122	4	0.177467	0.859519	2	0.241256	0.809827	16	2.4146	0.0166808	4	1.16452	0.246852	3	0.00857239	0.993173	6	-0.589978	0.55582	2	2.5133	0.0136262	57	0.706592	0.479891	4	NA	NA	2	NA	NA	16	-0.243418	0.808028	4	0.592714	0.556214	3	0.930199	0.355253	6	NA	NA	2	2.56202
5546	PRCC	proline rich mitotic checkpoint control factor	86	-0.295712	0.767494	6	-1.80998	0.0734602	2	0.208103	0.835551	24	-0.0101495	0.991912	3	2.1366	0.0349532	2	0.044667	0.96444	4	-1.90095	0.0586338	9	2.44154	0.0164561	95	1.22056	0.222378	6	NA	NA	2	-0.123553	0.901842	24	0.100879	0.919787	3	-0.962187	0.34088	2	0.0681258	0.945867	4	NA	NA	9	3.83629
5663	PSEN1	presenilin 1	66	0.965956	0.334234	2	1.17728	0.242025	5	-1.58808	0.115274	16	0.922547	0.357389	1	1.41302	0.160609	2	-0.547283	0.585102	3	-0.175151	0.861124	4	4.26295	4.71892e-05	70	-0.495549	0.62026	2	0.31416	0.755504	5	-0.182096	0.855766	16	2.67462	0.00834686	1	NA	NA	2	NA	NA	5	NA	NA	4	3.17459
5770	PTPN1	protein tyrosine phosphatase, non-receptor type 1	77	0.952566	0.340975	5	-1.98486	0.0500443	1	-1.46425	0.146114	27	-0.319562	0.749645	2	0.577246	0.565009	4	1.08997	0.277696	4	-0.496594	0.619978	6	2.11187	0.0372941	83	-2.45822	0.0140361	5	NA	NA	1	-0.509109	0.611461	27	-0.685244	0.494291	2	-1.02775	0.309328	4	2.17776	0.0325686	4	-0.340139	0.734323	6	2.29902
5816	PVALB	parvalbumin	37	-0.00376086	0.997	2	-0.563999	0.574084	4	0.945205	0.346724	2	0.100686	0.919904	2	0.289885	0.772476	4	0.544444	0.587048	1	0.116943	0.907014	4	1.99896	0.0484401	72	-1.02169	0.307036	2	NA	NA	4	-0.0591911	0.952883	15	-1.47849	0.141461	2	-1.44691	0.154559	5	0.292744	0.770526	6	NA	NA	6	2.37054
5939	RBMS2	RNA binding motif single stranded interacting protein 2	64	1.48951	0.136579	10	0.864566	0.389455	5	-0.148645	0.882119	22	1.18823	0.236194	5	-1.09511	0.275973	5	-0.0919406	0.926884	3	0.426106	0.670453	8	2.03	0.0451238	92	3.06485	0.00220307	10	-1.7287	0.0938112	5	-0.741631	0.459527	22	-0.0932089	0.925867	5	2.76874	0.00802808	5	0.136168	0.892054	3	NA	NA	8	2.38058
5971	RELB	RELB proto-oncogene, NF-kB subunit	79	1.83224	0.0671288	7	-0.161662	0.871915	3	-0.786479	0.433358	37	0.65739	0.51171	5	0.291503	0.771242	6	-1.02282	0.308248	5	-1.5926	0.112704	6	3.85752	0.000207376	117	0.262823	0.792711	7	0.683887	0.499127	3	-1.16091	0.247613	37	-0.593986	0.553454	5	-0.0177328	0.985927	6	-1.33112	0.187183	6	1.33265	0.185072	6	2.42891
6613	SUMO2	small ubiquitin-like modifier 2	80	0.450042	0.652752	3	0.186866	0.852164	4	-0.985	0.326888	12	-0.040939	0.967387	11	-1.67715	0.096487	2	-0.212773	0.83183	6	0.71466	0.475587	5	3.9714	0.000138097	92	-0.212173	0.831991	3	2.53013	0.0166979	4	-0.272995	0.785251	18	-0.364143	0.716286	11	-0.136156	0.892279	2	0.878736	0.382351	6	NA	NA	5	2.03142
6723	SRM	spermidine synthase	66	-0.205524	0.837193	12	0.638243	0.524851	1	0.1914	0.848582	14	0.14276	0.886628	3	1.13113	0.260578	4	-0.160084	0.873058	3	1.58827	0.113682	1	2.04593	0.0434986	67	1.658	0.0974529	12	-0.76421	0.45052	1	0.317409	0.751397	14	0.267511	0.789458	3	-0.685019	0.496696	4	NA	NA	3	NA	NA	1	3.53883
7109	TRAPPC10	trafficking protein particle complex 10	56	2.57748	0.0100542	3	1.12674	0.262691	1	-0.50903	0.611799	19	-0.195412	0.845275	0	NA	NA	1	-1.50303	0.135202	5	0.34309	0.731863	2	2.71354	0.00789151	67	0.780995	0.434886	3	NA	NA	1	-0.249761	0.803131	19	-2.52468	0.0126643	0	NA	NA	1	0.169543	0.865826	5	NA	NA	2	2.5211
7127	TNFAIP2	TNF alpha induced protein 2	61	-0.221151	0.825007	5	-1.28275	0.202701	9	-1.55423	0.123138	11	-0.0123108	0.99019	5	-0.923831	0.357693	1	0.24176	0.809339	5	-0.101595	0.919172	7	2.76121	0.00690017	69	2.14916	0.0317257	5	NA	NA	9	-0.926371	0.355814	11	-0.0866077	0.931104	5	0.76853	0.446017	1	1.55287	0.124664	5	1.23556	0.21894	7	3.18739
7476	WNT7A	Wnt family member 7A	6	0.180267	0.856969	0	0.63606	0.526266	0	-0.952148	0.343208	2	0.179888	0.857428	0	-1.91657	0.0580115	0	NA	NA	0	-0.142236	0.887025	3	3.20013	0.00186234	42	4.25732	2.15e-05	1	NA	NA	3	NA	NA	9	-0.232668	0.81635	1	0.82295	0.414692	0	-0.017835	0.985818	2	NA	NA	5	2.76292
7564	ZNF16	zinc finger protein 16	13	1.13065	0.258398	2	0.506627	0.613591	0	0.881382	0.380124	0	1.93445	0.0545122	7	0.642551	0.521916	0	-0.102233	0.918726	0	0.268895	0.788266	0	2.7602	0.00691991	97	2.19533	0.0282391	2	NA	NA	7	1.29854	0.196193	30	-0.0795205	0.936729	7	-1.4386	0.15689	9	-0.0479034	0.961921	12	NA	NA	3	2.0076
8202	NCOA3	nuclear receptor coactivator 3	36	-0.0846776	0.93253	1	-0.350828	0.726494	1	-0.282054	0.778457	8	-1.55233	0.122213	5	-0.454278	0.650566	3	-1.17638	0.241543	1	0.711063	0.477809	7	2.17257	0.0322747	74	1.47814	0.139506	1	NA	NA	1	NA	NA	27	-1.87798	0.0624053	5	1.38435	0.17279	3	-2.10801	0.0383713	6	NA	NA	7	1.99094
8508	NIPSNAP1	nipsnap homolog 1	181	1.4618	0.144022	4	0.993125	0.323172	33	-0.342244	0.732852	37	-0.124298	0.901208	23	1.09354	0.276657	8	-0.0258731	0.979397	7	-0.596471	0.551483	21	2.93032	0.00423127	187	1.42121	0.155391	4	NA	NA	33	0.550553	0.582799	37	0.830096	0.407859	23	-0.0771399	0.93884	8	1.15043	0.253622	7	-0.346946	0.729215	21	2.13994
8550	MAPKAPK5	mitogen-activated protein kinase-activated protein kinase 5	16	2.46858	0.0136843	4	1.00819	0.315923	1	0.658804	0.511464	4	0.943485	0.346607	1	-1.05012	0.296074	0	1.15251	0.251177	0	2.40053	0.0172154	3	2.49444	0.0143243	58	1.8252	0.068101	4	-0.482039	0.633164	1	0.159457	0.873534	16	0.0787949	0.937305	1	-1.00377	0.320628	2	0.868287	0.388007	4	NA	NA	3	2.85072
8560	DEGS1	delta 4-desaturase, sphingolipid 1	45	0.922583	0.356384	2	0.976993	0.331054	5	-1.20808	0.229729	11	1.68796	0.0930264	3	-0.111218	0.911656	2	-0.841598	0.401523	4	1.91966	0.0562126	1	5.01898	2.387e-06	58	1.17244	0.241143	2	NA	NA	5	0.426275	0.670549	11	1.95936	0.0520019	3	-1.92845	0.0598516	2	0.434451	0.665208	5	NA	NA	1	3.02929
8562	DENR	density regulated re-initiation and release factor	89	2.4238	0.0154857	8	2.4484	0.0161839	2	1.74717	0.0835325	21	0.393146	0.694643	7	1.89831	0.0604012	6	1.81171	0.0722877	3	0.493601	0.622087	4	2.81461	0.00592551	90	0.800972	0.42323	8	NA	NA	2	-0.282001	0.778351	21	0.949034	0.344193	7	-0.587491	0.559686	6	NA	NA	3	NA	NA	4	2.21307
8697	CDC23	cell division cycle 23	57	0.465297	0.641791	3	-0.236912	0.813235	4	2.30529	0.0231167	15	2.29251	0.0229489	2	3.35746	0.00109649	4	0.829247	0.40845	12	-1.59122	0.113015	3	4.49665	1.93192e-05	58	1.82423	0.0682473	3	NA	NA	4	NA	NA	15	0.0762309	0.939341	2	0.385037	0.701947	4	-0.789112	0.432534	12	NA	NA	3	2.74537
8703	B4GALT3	beta-1,4-galactosyltransferase 3	20	0.901596	0.367427	4	-0.0932368	0.925912	2	-1.66575	0.0987432	5	2.48452	0.0138192	4	-0.970047	0.334253	0	-0.515326	0.60718	0	-0.0938384	0.925324	2	4.34279	3.489e-05	57	0.151445	0.879638	4	NA	NA	2	NA	NA	16	1.02004	0.309418	4	-0.677056	0.501689	3	0.629482	0.530946	6	NA	NA	2	2.58448
9094	UNC119	unc-119 lipid binding chaperone	74	1.80493	0.0713016	5	-0.26308	0.793059	3	1.05837	0.292315	7	0.966236	0.335129	6	0.808978	0.420357	9	-0.0323404	0.974249	1	-0.230152	0.81819	9	2.53481	0.0128674	91	2.19656	0.0281513	5	NA	NA	3	2.06789	0.0404521	18	1.08786	0.278473	6	1.27954	0.206986	9	-0.450574	0.653596	2	NA	NA	9	4.13333
9473	THEMIS2	thymocyte selection associated family member 2	69	-0.339278	0.734451	6	-0.832702	0.407101	3	-2.06151	0.0417245	31	-0.123771	0.901625	4	-1.11733	0.266404	6	-0.196616	0.844428	6	-0.972286	0.331991	3	2.44993	0.0161	89	1.72379	0.0848801	6	0.199445	0.843217	3	-0.614392	0.539932	31	0.774995	0.439614	4	0.387222	0.70034	6	-0.353176	0.724947	6	NA	NA	3	3.77427
9477	MED20	mediator complex subunit 20	82	1.35105	0.176899	4	9.77692	4.95165e-16	1	-0.647401	0.518786	24	1.19359	0.234097	9	1.36268	0.1759	10	0.895491	0.372142	4	0.96756	0.334341	4	2.36058	0.0202689	96	1.0125	0.311405	4	NA	NA	1	0.440139	0.660501	24	0.328257	0.743194	9	1.13015	0.264148	10	1.63853	0.1055	4	-2.06269	0.0412134	4	3.20714
9569	GTF2IRD1	GTF2I repeat domain containing 1	15	1.55057	0.121231	0	-0.981667	0.328758	2	0.630284	0.529878	4	0.277366	0.781794	1	1.85349	0.0666203	0	-0.448983	0.654175	0	2.04715	0.0418479	5	2.33605	0.021569	58	1.35135	0.176717	7	0.0451738	0.964259	5	1.24454	0.215338	16	1.5544	0.122284	2	NA	NA	3	0.607157	0.545581	4	NA	NA	5	2.15185
9570	GOSR2	golgi SNAP receptor complex member 2	79	0.507091	0.612171	1	-1.4995	0.137059	1	-1.09859	0.27446	25	-0.924482	0.356384	5	1.18207	0.239848	9	-0.463407	0.64383	3	-0.257503	0.797034	5	2.27099	0.025382	83	-2.05263	0.0402212	1	NA	NA	1	-0.25626	0.798118	25	-0.878165	0.381317	5	-1.10369	0.275345	9	-0.169287	0.866027	3	NA	NA	5	2.0293
9582	APOBEC3B	apolipoprotein B mRNA editing enzyme catalytic subunit 3B	33	3.10261	0.00195782	0	0.315131	0.753353	2	0.674327	0.501585	11	3.44492	0.00070005	4	1.03174	0.304566	7	1.88921	0.0610407	1	1.25006	0.212626	6	3.01813	0.00325703	61	2.02469	0.0430144	2	NA	NA	2	-2.52789	0.0125617	14	1.80239	0.0735758	4	1.80181	0.0779906	8	0.664432	0.508452	5	NA	NA	6	2.3235
9841	ZBTB24	zinc finger and BTB domain containing 24	11	-0.157658	0.874749	4	-1.07807	0.283734	0	-0.00591508	0.995292	1	-1.05958	0.290652	1	0.459514	0.646815	1	0.832128	0.406829	0	-0.880496	0.379565	3	2.47487	0.0150824	36	-1.07799	0.281151	4	NA	NA	1	NA	NA	7	NA	NA	1	-1.3777	0.17482	1	NA	NA	4	NA	NA	3	2.19839
10067	SCAMP3	secretory carrier membrane protein 3	78	0.779152	0.436022	3	-1.98397	0.0501456	2	2.36774	0.019728	21	0.755033	0.451145	4	-0.0295611	0.976473	1	0.394409	0.693911	5	2.48271	0.0137966	9	2.6104	0.010493	76	1.81191	0.0701308	3	NA	NA	2	-0.57193	0.568267	21	1.62515	0.106317	4	1.46207	0.150377	1	3.10028	0.002723	5	NA	NA	9	2.09038
10188	TNK2	tyrosine kinase non receptor 2	50	0.168026	0.866587	4	-0.185136	0.853517	8	1.70122	0.0918605	7	-0.618886	0.536718	14	0.428619	0.669079	6	-1.61289	0.109139	0	0.354452	0.723344	4	2.93429	0.00418197	117	0.378671	0.704967	4	-0.210459	0.834687	8	0.81896	0.414172	30	-1.91406	0.057596	14	0.275285	0.784304	7	NA	NA	4	NA	NA	4	2.44529
10423	CDIPT	CDP-diacylglycerol--inositol 3-phosphatidyltransferase	70	0.830684	0.406294	1	-1.03282	0.304311	1	3.06549	0.00276293	22	-1.22894	0.220583	4	1.69561	0.092923	5	1.59156	0.113857	0	NA	NA	7	3.11654	0.00241403	75	0.854157	0.393107	1	NA	NA	1	NA	NA	22	0.627878	0.531078	4	0.570821	0.570841	5	-0.163475	0.870584	0	NA	NA	7	3.52762
10507	SEMA4D	semaphorin 4D	37	0.0426769	0.965965	2	-0.283655	0.777292	2	0.0523186	0.958374	12	-1.60414	0.110309	2	0.664123	0.508068	4	1.15558	0.249925	4	-0.722769	0.4706	4	2.1923	0.0307746	47	0.834454	0.404112	2	NA	NA	3	NA	NA	12	NA	NA	2	NA	NA	4	NA	NA	4	NA	NA	4	2.36505
10558	SPTLC1	serine palmitoyltransferase long chain base subunit 1	36	-0.00105658	0.999157	2	-1.27263	0.206254	1	-0.727017	0.468833	12	-0.246032	0.805917	3	-1.57917	0.117305	0	NA	NA	3	1.02137	0.308215	1	3.40201	0.000976678	36	0.0835731	0.933403	2	NA	NA	1	0.106751	0.915136	12	-1.70434	0.0904745	3	0.570412	0.571116	0	-0.10784	0.91441	3	NA	NA	1	2.38875
10642	IGF2BP1	insulin like growth factor 2 mRNA binding protein 1	64	2.21301	0.0270597	0	0.391117	0.696587	5	0.0274813	0.978128	13	0.90202	0.368165	3	1.29452	0.198326	9	0.241698	0.809386	4	0.0931614	0.925861	7	3.80491	0.000249601	79	2.43254	0.015069	5	NA	NA	5	-1.0368	0.301579	16	0.606944	0.544844	3	0.975464	0.334324	9	-0.432025	0.666963	7	NA	NA	7	2.89118
11332	ACOT7	acyl-CoA thioesterase 7	71	0.288136	0.773286	9	0.133635	0.893974	3	-1.35552	0.17816	24	-0.592481	0.554219	1	0.249642	0.803352	2	0.115047	0.908582	6	-0.245465	0.806328	1	2.02658	0.0454787	78	0.646284	0.51816	9	-0.39446	0.695942	3	-0.306933	0.759341	24	0.740024	0.46049	1	-0.814789	0.419303	2	-0.168318	0.866786	6	NA	NA	1	2.81921
22794	CASC3	CASC3, exon junction complex subunit	79	-0.397857	0.690797	6	-1.74942	0.0834474	8	4.50818	1.70646e-05	20	0.911284	0.363277	3	-0.23528	0.814449	12	0.644335	0.520468	6	0.0437117	0.965174	10	2.18919	0.0310069	123	0.413302	0.679424	6	NA	NA	8	0.989485	0.324097	23	-0.818473	0.414439	3	-0.65072	0.518396	12	3.01149	0.00354183	7	NA	NA	10	2.29328
22806	IKZF3	IKAROS family zinc finger 3	66	2.00714	0.0449281	0	-0.362031	0.718133	8	1.85362	0.0666005	22	-0.268928	0.788271	3	-0.00436409	0.996526	10	-0.661176	0.509643	3	-0.108756	0.913497	10	2.2654	0.0257353	118	0.179144	0.85784	7	NA	NA	8	-1.17364	0.242491	23	0.762142	0.447222	3	-0.19591	0.845525	10	-0.265378	0.791446	6	NA	NA	10	3.56876
22827	PUF60	poly(U) binding splicing factor 60	130	3.65804	0.000263625	3	-0.258037	0.796936	12	0.937837	0.35048	35	2.77771	0.00601179	10	4.14221	6.9748e-05	13	0.594673	0.553072	13	0.530285	0.596457	4	2.69848	0.00823064	139	3.18626	0.00146056	3	0.463074	0.646546	12	0.861092	0.390629	35	0.00504237	0.995984	10	1.0939	0.279573	13	1.63094	0.107095	13	2.49348	0.0139565	4	2.21234
23198	PSME4	proteasome activator subunit 4	51	1.86627	0.0622134	1	0.440625	0.660486	2	-1.74203	0.0844317	17	3.17391	0.00174922	6	0.103713	0.917595	1	0.620235	0.536164	2	-0.811349	0.418054	2	2.84212	0.00547413	59	0.896174	0.370254	1	NA	NA	2	-0.142255	0.887079	17	-0.00201518	0.998395	6	-0.498526	0.620439	1	0.236314	0.813833	4	NA	NA	2	2.83455
23332	CLASP1	cytoplasmic linker associated protein 1	44	3.83596	0.000130655	2	2.20341	0.0299827	4	0.303807	0.761876	6	0.581498	0.56158	2	1.21819	0.225883	1	4.46488	1.69321e-05	6	-0.0876071	0.93027	3	4.7368	7.50313e-06	46	0.118169	0.905944	2	NA	NA	4	0.91555	0.361445	6	-0.517139	0.605853	2	-2.53624	0.0145872	1	-1.20339	0.23261	7	NA	NA	3	3.02593
23381	SMG5	SMG5, nonsense mediated mRNA decay factor	47	2.76485	0.00576997	6	0.164555	0.869644	3	0.921901	0.358694	6	-0.690937	0.490431	2	3.20818	0.00177148	2	1.00235	0.317995	3	1.26916	0.205743	11	4.29457	4.18881e-05	86	2.72133	0.00655086	6	NA	NA	3	-1.55966	0.12105	20	0.822243	0.412298	2	1.1619	0.251141	2	1.76837	0.0810661	5	NA	NA	11	2.19114
23466	CBX6	chromobox 6	34	0.269001	0.787968	1	-0.555298	0.579996	2	3.12628	0.0022902	7	0.96287	0.336811	5	-0.27848	0.781192	8	-0.799084	0.425667	1	0.110172	0.912375	6	3.00181	0.00342069	65	1.93605	0.0529839	2	NA	NA	2	1.2621	0.208966	13	-0.461987	0.644788	5	-0.644544	0.522356	8	-0.254442	0.799851	5	NA	NA	6	3.46492
23510	KCTD2	potassium channel tetramerization domain containing 2	24	1.53885	0.124068	3	-0.438131	0.662286	0	0.0353675	0.971854	3	-0.293724	0.769283	8	0.877473	0.382233	0	-0.351135	0.726043	0	-0.629778	0.529503	4	5.21864	1.03983e-06	99	-0.571841	0.567485	3	-0.200655	0.842279	4	0.82267	0.412066	18	-1.50893	0.133509	11	1.07787	0.286591	4	0.625616	0.533466	6	NA	NA	5	3.50398
25953	PNKD	PNKD, MBL domain containing	45	0.662395	0.507828	2	-0.74968	0.4553	3	-0.493028	0.623022	13	0.0118818	0.990532	4	-0.388041	0.698771	2	0.87902	0.380976	3	-0.529772	0.596811	2	2.59786	0.0108572	49	2.62302	0.00877296	2	NA	NA	3	-0.734602	0.463785	13	NA	NA	4	-0.539799	0.591884	2	0.252192	0.801583	3	-0.0571601	0.954509	2	2.45598
26030	PLEKHG3	pleckstrin homology and RhoGEF domain containing G3	52	0.0981055	0.921863	3	-1.63237	0.105913	6	1.75305	0.0825125	19	0.327156	0.743903	4	1.84701	0.0675618	7	-0.168256	0.866638	6	0.682833	0.495441	4	4.04343	0.000106376	75	-1.18237	0.237183	3	NA	NA	6	0.914287	0.362105	21	-2.26226	0.0251782	4	1.99968	0.0513331	7	-0.75847	0.450547	6	NA	NA	4	2.09279
26589	MRPL46	mitochondrial ribosomal protein L46	34	2.16981	0.0301898	3	-1.04218	0.299975	2	0.500078	0.618066	6	0.391623	0.695767	0	NA	NA	6	1.32616	0.18706	3	-0.196669	0.844271	1	3.03374	0.00310727	36	2.78641	0.00537315	3	NA	NA	2	5.58182	1.15797e-07	6	-0.40144	0.688691	0	1.53922	0.130457	6	0.091095	0.92766	3	NA	NA	1	2.08451
28964	GIT1	GIT ArfGAP 1	75	0.964785	0.33482	7	0.963769	0.337609	5	0.367994	0.713619	6	-0.795138	0.427505	10	2.50487	0.0137867	5	-0.0146778	0.988311	3	0.20241	0.839786	9	3.38474	0.00103318	92	-0.274438	0.783773	7	0.74818	0.45999	5	NA	NA	20	-0.197237	0.84392	10	0.261686	0.794707	5	-1.24033	0.218718	3	NA	NA	9	3.67457
29066	ZC3H7A	zinc finger CCCH-type containing 7A	64	2.41105	0.0160351	2	0.946162	0.346466	3	1.17548	0.24246	17	0.712012	0.477312	3	-0.0420702	0.966523	6	-0.285892	0.775406	4	3.4378	0.000702935	1	2.65428	0.00930384	69	1.11754	0.263881	2	1.15866	0.255443	3	1.4127	0.159916	17	-2.68644	0.00807105	3	1.01149	0.31696	6	1.51663	0.133565	4	NA	NA	1	2.4842
29889	GNL2	G protein nucleolar 2	61	5.19324	2.37278e-07	2	1.24861	0.214877	7	4.66155	9.26119e-06	20	1.82691	0.0692493	3	-0.556873	0.578799	7	0.940989	0.348417	3	0.511825	0.609294	3	2.36442	0.0200713	64	2.28459	0.0224276	2	NA	NA	7	1.51254	0.132603	20	-0.33573	0.737563	3	0.396299	0.693678	7	-0.220985	0.825705	3	NA	NA	3	2.35921
30850	CDR2L	cerebellar degeneration related protein 2 like	55	0.416354	0.677215	3	-1.66365	0.0994773	4	-0.238587	0.811891	16	-0.317673	0.751074	11	0.97296	0.332809	4	2.01722	0.0456854	2	-0.283437	0.777112	5	2.26395	0.0258278	98	1.68056	0.0929841	3	-0.206421	0.837812	4	-0.134495	0.893201	18	-0.353812	0.723998	11	1.38905	0.171365	4	-0.119908	0.904877	6	NA	NA	5	2.84923
51154	MRTO4	MRT4 homolog, ribosome maturation factor	41	1.24596	0.212988	1	-0.336642	0.737129	0	NA	NA	12	-0.645512	0.519358	3	0.265245	0.791341	1	0.974336	0.331658	2	0.205979	0.837	2	2.4212	0.0173486	43	1.09114	0.275324	1	NA	NA	0	-0.19753	0.843693	12	2.4001	0.0176686	3	NA	NA	1	NA	NA	2	NA	NA	2	3.6938
51460	SFMBT1	Scm-like with four mbt domains 1	17	1.09304	0.274566	2	-0.956546	0.341224	1	0.370395	0.711834	2	-1.17643	0.240865	3	1.55828	0.122177	0	1.15564	0.249899	0	1.8755	0.0620672	6	3.75477	0.000297371	62	1.36441	0.172573	3	NA	NA	2	-0.000429597	0.999658	14	0.216479	0.82892	3	0.761617	0.450094	2	-1.01883	0.311557	8	0.0584286	0.953501	6	2.38961
51512	GTSE1	G2 and S-phase expressed 1	22	1.74977	0.0803776	2	1.75522	0.082446	3	1.12106	0.264819	4	0.796962	0.426447	3	1.11828	0.266001	0	0.147903	0.882644	0	0.336615	0.736732	3	2.07907	0.0402774	83	0.91524	0.360162	3	NA	NA	3	2.36813	0.0192165	15	2.0741	0.0398503	3	-1.10307	0.275615	8	0.389531	0.697987	10	NA	NA	3	2.87276
51585	PCF11	PCF11, cleavage and polyadenylation factor subunit	49	1.89968	0.0576818	3	2.03782	0.0443484	3	-0.693668	0.489422	15	-1.00093	0.318109	0	NA	NA	2	-0.749111	0.455113	5	-0.696444	0.486896	1	2.34013	0.0213476	55	0.855581	0.392319	3	-1.76884	0.0867606	3	-1.14977	0.252157	15	-0.318075	0.750889	0	-0.20823	0.835949	2	-0.524686	0.601349	5	1.06444	0.289183	1	2.18109
51735	RAPGEF6	Rap guanine nucleotide exchange factor 6	33	1.21352	0.225137	2	-0.163287	0.870639	0	NA	NA	14	2.13916	0.0336724	2	1.34364	0.18196	2	-1.48446	0.140053	3	0.0184479	0.985299	2	2.42266	0.0172831	40	1.01602	0.309727	2	NA	NA	0	0.430086	0.667781	14	0.855848	0.393504	2	-2.11204	0.0400261	2	NA	NA	4	NA	NA	2	3.38272
54407	SLC38A2	solute carrier family 38 member 2	31	1.22242	0.221757	2	0.0909081	0.927757	5	1.36505	0.175156	9	1.70386	0.0900079	6	-0.0240566	0.980853	0	1.78387	0.0767253	0	-0.362919	0.717019	3	3.01354	0.00330231	77	0.303909	0.761225	2	0.0184138	0.985427	5	1.55549	0.122039	19	2.93101	0.00393077	6	0.042521	0.966264	6	-1.14039	0.257752	7	NA	NA	3	3.17327
54507	ADAMTSL4	ADAMTS like 4	33	-0.292603	0.769869	2	-2.3678	0.0199208	2	0.0582143	0.953689	12	-0.656211	0.512466	4	0.683156	0.496013	0	NA	NA	2	-0.516236	0.606215	5	2.07509	0.0406531	72	0.164267	0.869535	2	NA	NA	2	-0.0130902	0.989574	27	-1.59633	0.112607	4	-0.0372742	0.970424	0	-0.354832	0.723711	2	NA	NA	5	2.21248
54765	TRIM44	tripartite motif containing 44	21	0.345036	0.730119	5	-1.76521	0.0807413	0	NA	NA	2	3.01521	0.00291151	3	1.78819	0.0766291	1	1.30006	0.19583	1	-0.420997	0.674174	6	2.08946	0.0393112	54	0.662817	0.507514	5	0.538206	0.594278	0	-0.760798	0.44803	9	-0.0769477	0.938772	3	-2.3056	0.0255938	1	-1.29391	0.199667	5	NA	NA	6	3.12646
55175	KLHL11	kelch like family member 11	64	2.64692	0.00821428	2	1.92582	0.0571174	3	1.90553	0.0594463	24	1.11038	0.26821	3	1.14301	0.255635	14	6.70608	5.20805e-10	2	0.374782	0.708188	8	4.63976	1.1032e-05	113	-0.142826	0.88644	2	NA	NA	3	-0.609451	0.543192	28	-1.10298	0.271878	3	-1.16664	0.249243	14	1.4568	0.149345	6	1.59309	0.113665	8	2.46014
55223	TRIM62	tripartite motif containing 62	9	0.929962	0.352552	5	0.6481	0.518484	0	0.0111613	0.991116	0	0.183195	0.854836	2	1.49339	0.138334	0	0.393503	0.694578	0	0.113642	0.909627	0	4.00888	0.000120605	102	4.64335	3.62e-06	5	-0.116581	0.907944	4	1.21385	0.226806	16	-0.28979	0.772394	2	1.34846	0.183973	9	1.92446	0.0580906	7	0.20969	0.834251	6	2.2851
55666	NPLOC4	NPL4 homolog, ubiquitin recognition factor	98	1.78251	0.0748833	2	0.0268288	0.978653	5	0.963531	0.337495	20	-1.55956	0.120493	5	0.285113	0.77612	7	-0.937503	0.350199	6	-0.937499	0.349544	9	4.60916	1.24467e-05	102	0.536542	0.591636	2	-1.23059	0.227733	5	-0.179472	0.857821	20	1.31245	0.191455	5	-1.73359	0.0895475	7	0.647076	0.519558	6	NA	NA	9	2.91957
56852	RAD18	RAD18, E3 ubiquitin protein ligase	18	2.44389	0.0146529	2	-0.111402	0.911533	2	0.0745754	0.940694	0	1.29315	0.197497	2	0.894194	0.373263	2	1.70362	0.090787	0	4.13899	4.99258e-05	4	2.28457	0.0245405	58	0.490107	0.624105	5	0.417961	0.678857	2	0.144391	0.885395	14	0.552732	0.581304	4	1.13824	0.260788	8	NA	NA	6	NA	NA	4	2.7
56945	MRPS22	mitochondrial ribosomal protein S22	55	2.43264	0.0151144	3	4.16367	6.88807e-05	2	-1.0553	0.293709	11	-1.94174	0.0536171	6	3.24814	0.0015603	1	0.640106	0.523205	5	-1.54366	0.124127	2	8.03903	2.34899e-12	56	0.564621	0.572387	3	NA	NA	2	-0.079385	0.936837	11	-0.671056	0.50326	6	-0.204896	0.838538	1	NA	NA	5	-3.74499	0.000274061	2	2.3542
56993	TOMM22	translocase of outer mitochondrial membrane 22	71	2.53743	0.0112752	2	1.33718	0.184358	3	2.29508	0.0237172	14	3.42797	0.00074255	5	0.238155	0.812225	8	1.84972	0.0665735	6	-0.531626	0.595529	6	2.6542	0.00930589	71	1.66784	0.0954834	2	NA	NA	3	-0.449982	0.653405	14	0.107809	0.914298	5	0.401239	0.690063	8	2.48072	0.0153531	6	NA	NA	6	2.07699
57153	SLC44A2	solute carrier family 44 member 2	108	-0.786623	0.431636	8	-1.23701	0.219133	8	2.3155	0.0225299	24	-1.02238	0.307876	5	3.1571	0.00208033	8	-0.938484	0.349697	3	-1.48194	0.139808	6	2.2965	0.0238216	110	0.026466	0.978888	8	-0.88223	0.384442	8	1.17189	0.243191	24	-2.04801	0.0423756	5	1.12243	0.267379	8	1.41319	0.161738	4	0.775171	0.439703	6	2.71941
57458	TMCC3	transmembrane and coiled-coil domain family 3	57	1.58213	0.113848	4	0.723265	0.471294	7	0.0762095	0.939397	15	0.459837	0.646148	6	1.16191	0.247907	8	0.231941	0.81694	1	-0.03762	0.970025	2	3.04375	0.00301454	77	-0.174207	0.861718	4	-1.23195	0.227231	7	NA	NA	15	-0.726895	0.46847	6	-0.248311	0.804975	9	NA	NA	5	NA	NA	2	2.33674
57696	DDX55	DEAD-box helicase 55	61	1.97628	0.0483202	7	-0.452849	0.65169	4	0.608707	0.544033	16	2.49367	0.0134794	8	1.57001	0.119421	6	-0.552285	0.58168	2	1.35824	0.175797	5	3.4717	0.000776895	89	3.78405	0.000158236	7	NA	NA	4	0.913893	0.362312	16	0.0120071	0.990437	8	-0.226356	0.821906	6	NA	NA	2	NA	NA	5	2.283
58497	PRUNE1	prune exopolyphosphatase 1	83	1.5929	0.111447	4	-0.320476	0.749311	1	-1.25333	0.212869	26	1.38137	0.168753	5	-0.104568	0.916918	4	1.07904	0.282524	2	-0.390084	0.696857	7	2.44233	0.0164223	65	-1.37645	0.168816	4	NA	NA	1	-0.107583	0.914477	26	-0.90248	0.368309	5	-2.26353	0.0282613	4	-0.948235	0.346055	2	NA	NA	7	2.86674
58510	PRODH2	proline dehydrogenase 2	6	0.805236	0.420822	0	0.00285605	0.997727	0	-0.212034	0.832491	0	-0.136576	0.891508	0	-0.754949	0.45197	0	1.57333	0.118019	6	1.43171	0.153664	0	2.52024	0.013377	90	1.47903	0.139268	5	1.83764	0.0757169	2	0.511811	0.609573	26	0.515596	0.606927	5	0.101618	0.919492	4	1.18148	0.241145	7	NA	NA	3	3.2562
64073	C19orf33	chromosome 19 open reading frame 33	71	0.868778	0.385186	3	-0.580063	0.563245	8	-1.14111	0.256419	19	1.20909	0.228102	8	-0.0448041	0.964349	17	-1.10302	0.27201	2	NA	NA	4	2.51989	0.0133895	80	0.0673356	0.94632	3	0.534511	0.596801	8	-1.95653	0.0523512	28	-0.978684	0.329377	8	0.71315	0.479279	17	0.855947	0.394753	2	-2.20849	0.0290335	4	2.31447
64423	INF2	inverted formin, FH2 and WH2 domain containing	78	0.443086	0.657773	4	0.724465	0.470561	5	-0.791362	0.430517	13	0.696543	0.486922	4	0.297986	0.766302	9	-1.00499	0.316725	6	-0.303578	0.76174	9	2.87395	0.00499136	80	2.02684	0.0427933	4	NA	NA	5	-0.106937	0.914989	13	0.928431	0.354738	4	-0.32504	0.746593	9	0.172153	0.863781	6	NA	NA	9	2.64926
64969	MRPS5	mitochondrial ribosomal protein S5	74	2.43904	0.0148503	0	NA	NA	0	NA	NA	25	2.71668	0.00719011	3	2.22259	0.0283871	5	0.535865	0.592947	6	-1.03713	0.300828	2	2.1657	0.0328111	74	-1.33283	0.182721	0	NA	NA	0	0.0245224	0.98047	25	0.583604	0.5604	3	0.610048	0.544769	5	NA	NA	6	NA	NA	2	2.973
65220	NADK	NAD kinase	65	2.41347	0.0159297	3	-2.05034	0.0430864	8	0.911915	0.363903	21	-0.422613	0.673045	4	0.220802	0.825675	8	1.47461	0.14268	6	-0.0714721	0.943088	8	3.40462	0.000968398	92	1.02083	0.307441	3	1.50156	0.143329	8	1.83359	0.0687937	21	0.627424	0.531375	4	-0.845895	0.401898	8	-0.906066	0.367802	8	NA	NA	8	2.06686
79180	EFHD2	EF-hand domain family member D2	66	0.325218	0.745065	2	-0.860147	0.391874	2	-0.103478	0.917781	16	-0.237403	0.812594	5	-2.19844	0.0301131	4	1.36031	0.176033	5	-0.89534	0.371598	6	1.98552	0.0499396	65	2.31652	0.0206171	2	-0.17952	0.858698	2	-0.471596	0.637934	16	0.134286	0.893364	5	0.386639	0.700769	4	-0.412551	0.681112	5	-0.757964	0.449899	6	2.96632
79605	PGBD5	piggyBac transposable element derived 5	6	0.108466	0.913642	2	1.32775	0.187441	0	0.928515	0.35527	1	0.911983	0.362909	0	NA	NA	0	0.0865464	0.931162	0	0.272919	0.785175	0	2.24485	0.0270734	48	1.40132	0.161254	2	NA	NA	1	-0.69997	0.485083	9	0.708206	0.479962	0	1.4664	0.1492	3	-0.563687	0.574649	3	NA	NA	1	2.39691
79650	USB1	U6 snRNA biogenesis phosphodiesterase 1	10	-0.828091	0.407761	2	0.653955	0.514721	3	-0.68883	0.492449	3	-1.98952	0.0480487	1	0.57355	0.567499	0	0.29205	0.770704	0	5.02196	1.06626e-06	1	2.07988	0.0402011	67	0.761333	0.446536	4	-0.0400728	0.968292	3	NA	NA	22	-0.0798962	0.936431	3	-0.233947	0.816042	6	0.768596	0.444547	4	-0.541484	0.589138	1	2.04864
79753	SNIP1	Smad nuclear interacting protein 1	53	2.01557	0.0440363	2	0.734153	0.464664	7	0.706467	0.481462	15	1.93869	0.0539906	3	-0.388272	0.698601	7	0.688799	0.492149	3	-0.771944	0.440987	3	2.27815	0.0249348	64	1.62707	0.103858	2	NA	NA	7	-0.128541	0.897901	20	0.254703	0.799316	3	0.275307	0.784287	7	0.717366	0.475376	3	NA	NA	3	2.23779
79993	ELOVL7	ELOVL fatty acid elongase 7	9	0.589359	0.555716	0	0.736246	0.463395	0	-0.228598	0.819626	0	1.75073	0.0815735	0	-0.389504	0.697693	0	-0.357613	0.7212	1	-3.09517	0.00222608	0	3.84252	0.000218669	53	1.6616	0.0967282	1	NA	NA	3	-1.0311	0.304233	14	0.271076	0.786721	3	-0.529746	0.598782	1	0.487437	0.62737	4	NA	NA	3	3.13179
80222	TARS2	threonyl-tRNA synthetase 2, mitochondrial (putative)	63	1.09823	0.272295	2	-1.35302	0.179259	2	-0.811083	0.419152	25	1.59349	0.112678	4	-0.898319	0.371071	0	NA	NA	2	-0.311332	0.755847	5	2.01924	0.0462504	70	2.44455	0.0145777	2	NA	NA	2	0.95346	0.341966	25	0.442815	0.658564	4	2.23686	0.0300778	0	-0.00823259	0.993453	2	NA	NA	5	3.86866
80772	CPTP	ceramide-1-phosphate transfer protein	69	5.2751	1.53683e-07	1	1.17333	0.243595	6	0.0047041	0.996256	22	1.22083	0.223633	4	-0.0736595	0.941421	6	3.65124	0.000374038	5	3.23634	0.0014002	7	2.52908	0.0130656	84	4.03514	5.64e-05	1	-0.114098	0.909896	6	-1.84311	0.0673835	22	-1.36042	0.175822	4	-0.766664	0.447115	6	1.23154	0.221967	7	NA	NA	7	2.8422
81788	NUAK2	NUAK family kinase 2	0	2.37028	0.0179102	0	0.857076	0.39356	0	-0.836669	0.404679	0	0.932907	0.352028	0	0.688938	0.492382	0	-0.830646	0.407662	0	0.520106	0.60352	0	2.64617	0.00951381	86	0.942185	0.346197	12	-0.854018	0.399647	3	-3.84796	0.000178906	15	0.896196	0.371644	1	NA	NA	5	1.00558	0.317851	5	-2.32067	0.0219245	9	3.03948
84079	ANKRD27	ankyrin repeat domain 27	67	1.2491	0.211838	5	-0.425428	0.671487	2	0.694327	0.489011	36	1.76005	0.079976	8	2.14267	0.0344503	4	-0.00129621	0.998968	1	-0.792758	0.428785	5	4.38289	2.99435e-05	86	2.16972	0.0301299	5	NA	NA	2	NA	NA	36	0.572925	0.567589	8	-0.327314	0.744884	4	-2.55814	0.0125407	3	NA	NA	5	2.23036
84159	ARID5B	AT-rich interaction domain 5B	25	0.533976	0.593443	0	NA	NA	2	0.0464393	0.963048	10	1.02013	0.308937	4	-2.08722	0.0392891	0	NA	NA	0	-0.336983	0.736456	2	2.85459	0.00528018	43	1.00374	0.315611	0	-0.0289142	0.977118	2	1.64114	0.102966	13	-1.24237	0.216118	4	0.402307	0.689282	0	NA	NA	5	NA	NA	2	2.32984
84188	FAR1	fatty acyl-CoA reductase 1	33	3.79144	0.000156175	2	2.43342	0.0168273	5	0.610538	0.542825	7	0.114421	0.909022	8	1.81409	0.0725201	3	1.06549	0.288587	0	0.757878	0.449346	3	2.9322	0.00420787	52	-0.186937	0.851727	2	NA	NA	5	0.472845	0.637045	7	0.316229	0.752287	8	2.19116	0.0334327	4	-2.38427	0.019642	2	NA	NA	3	2.10013
84259	DCUN1D5	defective in cullin neddylation 1 domain containing 5	73	2.0699	0.0386461	1	NA	NA	11	3.76644	0.000273505	21	0.288742	0.773087	7	3.15762	0.00207695	6	0.00304542	0.997575	6	0.610788	0.541979	4	3.02169	0.00322228	79	1.1197	0.262959	1	-0.670331	0.50761	11	0.261503	0.794081	21	1.2303	0.22059	7	0.935708	0.354206	6	-0.568636	0.571302	7	NA	NA	4	1.98828
84669	USP32	ubiquitin specific peptidase 32	65	1.49875	0.134164	2	-1.19208	0.236197	7	-0.443311	0.658453	28	1.52452	0.129007	8	3.1261	0.00229149	6	-0.476132	0.634761	2	-0.295078	0.768216	5	3.73235	0.00032144	94	8.90216	1.09e-18	2	NA	NA	7	-1.36503	0.174386	28	0.780009	0.436666	8	-1.42827	0.159825	7	0.221518	0.825291	5	3.46741	0.000721185	5	3.09764
84940	CORO6	coronin 6	37	2.54016	0.0111881	7	1.92661	0.0570165	5	-1.7597	0.0813719	6	-0.382338	0.702629	11	1.00711	0.316198	0	1.49116	0.138287	0	0.455643	0.649102	0	4.77221	6.51137e-06	92	1.20205	0.229467	7	-0.289378	0.774218	5	NA	NA	20	-0.0318751	0.974616	11	-0.174156	0.862491	5	-1.08677	0.280621	3	NA	NA	9	2.30936
90522	YIF1B	Yip1 interacting factor homolog B, membrane trafficking protein	73	1.49863	0.134196	3	-0.739628	0.46135	8	0.855785	0.394066	28	-0.0775129	0.938295	8	1.85772	0.0660101	12	0.25041	0.802656	1	-1.04465	0.297349	4	3.34128	0.00118926	109	2.04368	0.0410991	3	-1.4393	0.160087	8	-1.75997	0.0805512	28	1.29055	0.198929	8	0.949301	0.347324	17	1.59393	0.115157	3	-1.98345	0.0495091	4	2.0983
90580	TIMM29	translocase of inner mitochondrial membrane 29	80	2.71881	0.00664664	7	0.747454	0.456636	8	1.30655	0.194221	21	0.934529	0.351193	5	0.103699	0.917606	9	0.916144	0.361249	5	0.639945	0.522883	6	2.69609	0.0082856	80	2.18386	0.0290733	7	0.926258	0.361467	8	0.86958	0.385987	21	0.820811	0.413111	5	-0.566248	0.573919	9	-0.336734	0.737258	5	0.263347	0.792717	6	2.63031
91603	ZNF830	zinc finger protein 830	69	1.34066	0.180249	7	0.784087	0.43494	4	1.74171	0.0844877	13	-0.410797	0.681675	3	-1.42964	0.155788	8	1.6034	0.111218	6	-1.13067	0.259443	3	2.32282	0.0223003	77	0.562191	0.574041	7	NA	NA	4	-0.729487	0.466897	13	0.634551	0.526728	3	0.901852	0.371734	8	1.0186	0.311667	8	NA	NA	3	2.14922
91828	EXOC3L4	exocyst complex component 3 like 4	14	1.3548	0.175702	0	-0.410151	0.682619	0	0.276731	0.78253	6	0.412633	0.680331	5	-1.99996	0.0480871	0	-0.0830398	0.933945	2	-0.35291	0.724498	0	2.18205	0.0315459	68	2.17988	0.0293673	5	NA	NA	9	0.406888	0.684699	11	-1.3081	0.192923	5	0.0905665	0.928222	1	-0.732646	0.466058	4	0.384917	0.700953	7	2.45293
91869	RFT1	RFT1 homolog	50	1.29052	0.197084	2	1.45558	0.148806	2	-2.04517	0.0433384	12	-1.3797	0.169267	3	-0.058517	0.953448	2	2.11044	0.0366925	7	1.59576	0.111997	5	3.67976	0.000385357	60	1.62453	0.104399	2	NA	NA	2	1.31575	0.190363	14	0.44924	0.653934	3	-0.700409	0.487125	2	-0.11839	0.906075	8	-0.238683	0.811742	5	2.40735
115290	FBXO17	F-box protein 17	20	0.419845	0.674663	3	0.367702	0.713913	0	-0.730344	0.466806	0	-0.0507476	0.959579	7	-0.586893	0.558535	3	0.330747	0.741356	5	0.181254	0.856337	2	2.54827	0.0124121	105	3.64146	0.000277076	3	0.349921	0.728764	7	1.51412	0.132203	30	2.19047	0.0300991	7	-0.132153	0.895427	13	0.218367	0.827736	5	-0.674685	0.501122	2	3.19203
118424	UBE2J2	ubiquitin conjugating enzyme E2 J2	35	4.38417	1.25172e-05	1	-1.61209	0.110259	6	0.657118	0.512543	7	-0.492247	0.623101	3	0.631461	0.529111	3	1.67214	0.0968486	1	3.99869	8.73306e-05	6	4.36816	3.16762e-05	82	5.13186	3.11e-07	1	1.54077	0.133519	6	-1.5954	0.11283	22	0.261783	0.793863	4	0.119505	0.905385	6	1.10442	0.27294	6	NA	NA	6	4.27988
125170	MIEF2	mitochondrial elongation factor 2	4	1.81601	0.0695836	0	NA	NA	0	4.03276	0.00010474	1	0.866318	0.387386	0	0.830191	0.408315	0	2.25803	0.025573	0	0.804309	0.422099	0	2.12767	0.0359262	70	0.384655	0.700529	0	NA	NA	4	-1.18253	0.238958	19	-0.209243	0.834554	5	-0.356298	0.723212	7	-0.0284866	0.97735	5	NA	NA	6	2.9565
128240	NAXE	NAD(P)HX epimerase	89	1.47152	0.141413	6	0.514965	0.607774	2	0.275565	0.783424	21	-0.762507	0.446684	3	0.708972	0.479913	2	-1.16739	0.245142	4	-0.276946	0.782085	9	3.01214	0.00331621	75	3.23924	0.00121554	6	NA	NA	2	1.14591	0.253748	21	0.93461	0.351554	3	-0.0973669	0.922849	2	1.98423	0.0508893	4	NA	NA	9	3.24961
133686	NADK2	NAD kinase 2, mitochondrial	69	1.93317	0.0534177	5	-0.674525	0.501616	4	-1.60617	0.11124	21	1.02636	0.305998	6	1.10604	0.271238	3	1.75432	0.0816781	4	-0.185104	0.85332	2	2.49452	0.0143212	71	-1.30228	0.192952	5	1.06276	0.296102	4	0.77975	0.436827	21	-1.16968	0.244064	6	-1.65659	0.104265	3	NA	NA	4	NA	NA	2	2.31684
150468	CKAP2L	cytoskeleton associated protein 2 like	10	1.97282	0.0487137	1	-0.72354	0.471126	1	0.748418	0.455881	3	-1.44569	0.149878	1	-0.360754	0.719008	0	2.40429	0.0175816	0	-0.254263	0.799533	4	2.42657	0.0171086	37	2.69744	0.00703852	2	NA	NA	1	1.51421	0.132179	9	NA	NA	1	-1.38908	0.171355	1	0.317532	0.751722	2	NA	NA	5	1.98426
253461	ZBTB38	zinc finger and BTB domain containing 38	23	0.640631	0.521868	0	0.259441	0.795856	3	0.164446	0.869696	6	0.148501	0.882102	7	0.567114	0.571847	0	-0.615625	0.539194	3	-0.547689	0.584468	3	3.41655	0.000931386	63	1.37454	0.169408	1	NA	NA	4	1.25488	0.21157	20	NA	NA	7	-0.180712	0.857371	5	NA	NA	6	NA	NA	3	2.29443
260434	PYDC1	pyrin domain containing 1	7	0.161212	0.87195	0	0.880899	0.380595	0	NA	NA	0	-1.58069	0.115579	0	0.70472	0.482545	0	-1.38851	0.167304	0	-0.1702	0.865011	0	2.41518	0.0176205	67	4.1365	3.65e-05	1	NA	NA	0	-0.602116	0.54805	26	6.9475	1.18713e-10	4	3.53772	0.000920461	4	NA	NA	3	NA	NA	4	6.03242
283375	SLC39A5	solute carrier family 39 member 5	4	1.427	0.153804	0	-0.108768	0.913616	0	-0.4437	0.658173	0	-0.647349	0.518171	0	-0.0705096	0.943922	2	2.18993	0.0302726	2	0.0131961	0.989483	0	3.94381	0.000152496	87	0.815804	0.414697	7	1.24369	0.222937	6	0.177049	0.85972	22	2.15471	0.0328474	5	-0.191661	0.848833	5	0.185046	0.853693	4	0.471012	0.638453	8	2.28018
353299	RGSL1	regulator of G protein signaling like 1	1	0.301017	0.763447	0	0.219873	0.826442	0	0.468683	0.640268	0	1.07449	0.283937	0	-0.186596	0.852337	0	-0.560366	0.576172	0	0.248692	0.803834	0	3.41722	0.000929347	52	2.43253	0.0150694	1	NA	NA	3	0.644859	0.520052	17	-0.588074	0.557404	2	4.03143	0.000201793	4	NA	NA	3	NA	NA	3	5.3351
388552	BLOC1S3	biogenesis of lysosomal organelles complex 1 subunit 3	104	2.31194	0.0209263	7	-0.827118	0.410243	3	-0.360308	0.71934	38	0.944657	0.346009	6	1.83371	0.0695295	8	-0.138972	0.889683	6	0.648862	0.517114	6	3.97968	0.000134032	118	0.714656	0.474894	7	-0.819879	0.418544	3	-0.094461	0.924875	38	0.381111	0.703683	6	-0.00347221	0.997244	8	-0.468912	0.640493	6	0.50969	0.611167	6	3.81184
390980	ZNF805	zinc finger protein 805	3	-0.92301	0.356162	0	-1.75595	0.0823205	0	0.801584	0.424604	0	-1.92783	0.0553364	0	1.53992	0.126587	0	-0.460712	0.645758	0	-0.630528	0.529013	0	2.09066	0.0392007	74	1.04828	0.294622	6	NA	NA	4	0.0104403	0.991685	18	1.3218	0.18833	2	0.175636	0.861334	3	-0.390884	0.696992	6	NA	NA	4	2.04352
7087	ICAM5	intercellular adhesion molecule 5	48	2.19293	0.0284773	6	0.559423	0.577189	0	0.645375	0.520092	9	1.07648	0.28305	5	0.276856	0.782435	0	1.62598	0.106322	0	1.86086	0.0641167	0	2.59116	0.0110564	107	2.71447	0.00668766	6	-0.608329	0.547401	7	0.176193	0.860391	23	0.643616	0.520848	5	0.921466	0.361513	8	-0.643665	0.521756	4	NA	NA	5	2.12134
239	ALOX12	arachidonate 12-lipoxygenase, 12S type	10	0.193951	0.846243	3	0.893941	0.373613	5	-0.988642	0.325111	0	-0.741269	0.459426	2	0.508276	0.612326	0	0.739552	0.460875	0	1.72917	0.0852005	0	2.38705	0.0189439	89	2.38277	0.0172635	5	-0.318885	0.751952	6	1.2051	0.230154	21	-0.00734393	0.994151	2	-0.620643	0.537833	10	0.0105061	0.991645	4	NA	NA	3	2.78295
83719	YPEL3	yippee like 3	2	0.00635529	0.99493	0	-1.41631	0.159955	1	0.485331	0.628453	0	0.101008	0.919649	0	-0.0224036	0.982169	0	-0.565098	0.572959	0	NA	NA	0	2.2948	0.0239226	71	-0.0481057	0.961636	1	NA	NA	1	0.410867	0.681785	20	0.629588	0.529962	4	1.89905	0.0637055	4	-0.0437485	0.965221	0	NA	NA	8	2.42702
1795	DOCK3	dedicator of cytokinesis 3	28	-0.528299	0.597376	1	0.132937	0.894524	0	-0.0303961	0.975809	4	0.643246	0.520824	0	-0.301919	0.763311	0	-0.75362	0.45241	0	0.771615	0.441182	0	2.31163	0.0229366	63	1.60732	0.108122	1	-0.680227	0.50141	2	1.13658	0.257614	16	-0.481162	0.631132	3	0.0790619	0.937319	1	NA	NA	1	NA	NA	3	3.08845
146330	FBXL16	F-box and leucine rich repeat protein 16	12	1.22903	0.219267	5	0.248153	0.804552	0	0.859237	0.392167	0	0.431641	0.666482	0	2.55612	0.0120156	0	-0.70424	0.482515	0	0.0639383	0.949078	0	2.58918	0.0111162	93	-0.236714	0.8129	5	0.479617	0.634866	4	1.18386	0.238431	24	1.25961	0.209849	6	-1.35688	0.1813	6	NA	NA	10	-0.713325	0.476974	5	3.51166
3761	KCNJ4	potassium voltage-gated channel subfamily J member 4	3	2.13118	0.0332493	3	-0.68346	0.49598	0	-0.965864	0.336332	0	0.599672	0.549425	0	0.275389	0.783559	0	0.843906	0.400237	0	-2.06658	0.0399603	0	2.06295	0.0418177	76	3.6702	0.000247867	3	NA	NA	3	1.21429	0.226639	13	0.18795	0.851181	5	0.76114	0.450375	6	-0.7471	0.457339	6	NA	NA	6	2.58348
729993	SHISA9	shisa family member 9	8	0.916521	0.359552	2	0.91832	0.360777	0	0.00531979	0.995766	0	0.660587	0.509661	0	1.40018	0.164408	0	-1.38679	0.167824	0	0.713872	0.476074	0	2.38885	0.0188565	58	2.60414	0.00926974	2	-0.361515	0.720167	1	0.0172528	0.986259	16	1.38198	0.169117	2	0.0921455	0.926974	1	3.68056	0.000435961	6	NA	NA	2	2.41493
80723	SLC35G2	solute carrier family 35 member G2	1	2.46997	0.0136315	1	0.220874	0.825665	0	1.23262	0.220469	0	0.826121	0.40975	0	-0.69556	0.488241	0	2.64676	0.00910771	0	-0.527417	0.598443	0	4.04114	0.000107268	74	1.06004	0.289236	1	NA	NA	7	-0.667508	0.505523	17	-0.490075	0.624826	6	0.855594	0.396563	2	NA	NA	10	-0.651451	0.515951	2	2.32316
112755	STX1B	syntaxin 1B	16	1.71577	0.0864255	1	0.41451	0.679435	0	NA	NA	0	0.0436315	0.965243	0	-2.07041	0.0408668	0	-0.438344	0.661848	0	2.00296	0.0464254	0	2.86297	0.0051533	73	0.929357	0.352802	1	NA	NA	0	-1.67955	0.0952282	25	0.154369	0.877535	5	-1.27865	0.207298	5	NA	NA	3	NA	NA	4	2.70468
23208	SYT11	synaptotagmin 11	13	0.576706	0.564231	6	0.00230799	0.998163	0	1.72145	0.0881144	0	-0.706119	0.480961	0	4.50353	1.73803e-05	0	-1.86054	0.0650177	0	-2.28718	0.0231496	0	2.28801	0.0243311	84	2.01837	0.043668	6	NA	NA	3	-1.93531	0.0549252	17	0.361476	0.718273	4	0.215221	0.830526	2	-1.7434	0.085361	5	NA	NA	12	3.92907
54896	PQLC2	PQ loop repeat containing 2	0	0.450976	0.652077	0	0.202995	0.839573	0	NA	NA	0	-2.45138	0.0151162	0	0.780906	0.436615	0	0.668688	0.504853	0	0.522332	0.601972	0	2.44632	0.0162524	42	2.36343	0.0181895	1	NA	NA	0	-0.557483	0.578069	11	2.9414	0.00380858	3	NA	NA	1	NA	NA	2	NA	NA	2	2.45376
3570	IL6R	interleukin 6 receptor	4	-1.29763	0.19463	0	0.969516	0.33475	0	0.0908555	0.927781	0	0.303353	0.761946	4	-2.59847	0.0107093	0	3.02967	0.00294231	0	0.0265801	0.978819	0	3.14681	0.00219878	62	1.2947	0.195555	1	NA	NA	2	-0.699611	0.485307	22	-0.652188	0.51532	8	0.0304697	0.975822	3	1.5865	0.116833	2	NA	NA	4	2.47797
26524	LATS2	large tumor suppressor kinase 2	7	0.378832	0.70487	0	-1.07975	0.282988	0	-0.260474	0.795008	0	-0.195421	0.845268	5	-0.405585	0.685873	0	-0.681398	0.496805	0	0.0399223	0.968192	0	2.17364	0.0321914	66	0.529303	0.596646	1	0.720186	0.476806	3	-1.03364	0.303048	16	1.10444	0.271244	5	NA	NA	4	-1.46341	0.147535	3	1.45032	0.149473	5	2.14518
162979	ZNF296	zinc finger protein 296	2	0.89868	0.368979	0	-1.197	0.234284	0	0.276305	0.782857	0	-0.470148	0.638777	0	0.522494	0.602427	0	-0.259803	0.795417	0	0.449948	0.653197	0	3.60983	0.000489212	116	-0.042494	0.966109	7	1.44729	0.157855	3	-1.81893	0.0710138	38	-0.583294	0.560608	5	-0.896699	0.37445	7	1.35871	0.178311	6	-0.416964	0.67742	6	2.04056
494188	FBXO47	F-box protein 47	5	5.23396	1.91605e-07	0	0.150994	0.8803	0	0.255455	0.798871	0	3.21941	0.00150595	0	0.130872	0.896127	0	1.73757	0.0846013	0	0.30987	0.756957	0	3.24974	0.00159311	101	7.65565	2.81e-14	5	NA	NA	6	0.344295	0.73113	23	0.433855	0.665043	3	0.244338	0.808033	9	3.17363	0.00218344	4	7.90989	1.17254e-12	10	5.42622
55789	DEPDC1B	DEP domain containing 1B	1	0.583502	0.55965	0	0.91687	0.361533	0	2.40531	0.0179081	0	1.79444	0.0742992	0	-5.43492	3.58214e-07	0	-0.413218	0.680112	0	-0.216012	0.829181	0	1.99482	0.0488976	57	2.57028	0.0102239	1	NA	NA	5	-0.762448	0.447048	13	1.78048	0.0771053	4	3.41448	0.00132564	1	-0.151607	0.879904	5	NA	NA	3	3.32436
7752	ZNF200	zinc finger protein 200	2	1.62979	0.103371	0	0.098499	0.921744	0	0.252458	0.80118	0	0.40361	0.686944	0	0.428917	0.668862	0	-0.684633	0.494767	0	-0.909708	0.363986	0	2.71942	0.00776254	75	1.72273	0.0850721	2	NA	NA	3	-1.52597	0.129226	20	0.836621	0.404192	2	0.765056	0.448063	7	-1.68742	0.0956781	5	NA	NA	5	2.5289
339344	MYPOP	Myb related transcription factor, partner of profilin	1	1.11516	0.264974	0	0.356257	0.722438	0	0.811669	0.418818	0	1.33301	0.184091	0	-0.705408	0.482118	0	0.104626	0.91683	0	0.990898	0.322839	0	2.38207	0.0191868	104	-2.67534	0.00751826	8	0.378857	0.707376	2	0.592103	0.554716	32	-1.03933	0.300393	8	-1.33358	0.188768	7	0.578552	0.564625	4	1.62052	0.107641	4	2.72375
160762	CCDC63	coiled-coil domain containing 63	0	0.840344	0.400861	0	2.67885	0.00870667	0	0.758928	0.449596	0	-0.557467	0.577851	0	-1.09055	0.277969	0	1.37374	0.171833	0	-0.709338	0.478876	0	2.18585	0.031258	61	9.60644	1.89e-21	5	NA	NA	3	-0.809974	0.419301	19	-0.381532	0.703371	1	1.74752	0.087079	1	-0.872701	0.385612	2	NA	NA	2	2.1943
64332	NFKBIZ	NFKB inhibitor zeta	0	0.0669702	0.946615	0	-0.0526218	0.958144	0	0.0369403	0.970603	0	-0.644515	0.520003	0	0.542011	0.58896	0	-1.44483	0.150857	0	-0.436546	0.662875	0	3.1723	0.00203146	58	2.06866	0.0386896	1	NA	NA	4	-0.917685	0.360329	15	-0.704562	0.482221	7	0.680561	0.499489	3	0.088451	0.929754	5	NA	NA	3	2.11309
84541	KBTBD8	kelch repeat and BTB domain containing 8	2	0.150039	0.880756	0	NA	NA	0	NA	NA	0	-0.24073	0.810019	2	0.357461	0.721464	0	-0.328641	0.742944	0	-0.650488	0.516065	0	2.18833	0.0310714	56	1.22645	0.220156	0	NA	NA	0	-3.89109	0.000152454	13	-0.636612	0.525389	3	0.0490634	0.961077	4	0.755434	0.452355	9	-0.581957	0.561643	8	4.49862
645	BLVRB	biliverdin reductase B	114	1.89223	0.0586677	4	-0.680667	0.497738	1	-1.31449	0.191546	23	2.59565	0.0101632	14	1.4219	0.15802	17	-0.17818	0.858852	7	4.09791	5.88961e-05	7	3.62685	0.000461733	118	-0.467654	0.640076	4	0.468273	0.642866	1	2.36024	0.0196137	23	0.160424	0.872772	14	0.327414	0.744809	17	0.264683	0.791979	7	2.74185	0.00700625	7	-0.225475
3801	KIFC3	kinesin family member C3	42	-0.716986	0.473503	4	-0.607903	0.544703	3	-0.864474	0.389298	18	-0.63629	0.525338	3	1.97827	0.0505179	6	0.16377	0.870161	3	2.91066	0.00398271	2	2.94782	0.00401798	67	0.50226	0.615533	4	-0.422155	0.675825	3	-0.525901	0.599772	21	-1.44847	0.149658	3	0.496112	0.622128	6	-1.16539	0.247555	4	2.16901	0.0319745	2	1.18259
4054	LTBP3	latent transforming growth factor beta binding protein 3	99	1.44729	0.148042	8	1.45322	0.149458	8	-0.600371	0.549553	33	0.912795	0.362483	6	-0.266824	0.790128	8	2.71203	0.00757128	3	3.58797	0.000411883	7	1.45281	0.149536	111	2.62426	0.00874103	8	NA	NA	8	1.57884	0.116581	33	0.433863	0.665037	6	0.839509	0.405434	8	-0.7463	0.457819	3	2.49328	0.013964	7	1.96675
8506	CNTNAP1	contactin associated protein 1	56	1.00702	0.314101	2	0.583077	0.561223	4	1.00436	0.317516	8	-0.0593523	0.952733	2	0.983093	0.327822	10	-1.35934	0.176338	0	3.79288	0.00019308	8	0.805729	0.422391	100	-0.995348	0.319672	2	-0.380641	0.706065	5	0.397075	0.691904	20	-0.317744	0.75114	2	-2.00685	0.0505372	15	-1.74022	0.0859218	7	1.97963	0.0499426	10	0.305053
9960	USP3	ubiquitin specific peptidase 3	29	0.354053	0.723353	3	0.828506	0.409461	3	0.743574	0.458795	2	-0.793431	0.428496	0	NA	NA	7	0.485381	0.628205	5	2.35961	0.0191815	3	-1.5911	0.114875	55	0.718727	0.472382	3	NA	NA	3	0.929678	0.354105	10	1.03554	0.302155	0	1.06185	0.293729	7	-0.602522	0.548644	5	2.25805	0.0256766	3	-0.38443
54577	UGT1A7	UDP glucuronosyltransferase family 1 member A7	7	1.69398	0.0904939	0	-0.504397	0.61515	0	NA	NA	0	-0.0617147	0.950854	4	1.04221	0.299707	0	1.74931	0.0825444	2	3.55128	0.000470105	0	NA	NA	61	1.62456	0.104394	5	NA	NA	0	1.84446	0.067186	11	-0.309648	0.757276	4	0.683461	0.497671	2	-0.215897	0.829654	6	2.30159	0.0230131	0	1.47502
57125	PLXDC1	plexin domain containing 1	40	0.0545497	0.956505	6	1.29444	0.198651	6	-1.13564	0.258691	4	-1.49521	0.136485	3	-0.188086	0.851172	0	0.17008	0.865205	0	2.39771	0.0173448	10	-0.6872	0.493613	106	0.604914	0.545296	6	NA	NA	6	-1.60092	0.111601	24	-1.37787	0.17038	3	0.807667	0.423351	9	1.02131	0.310391	5	3.92259	0.000143661	10	-0.585796
57731	SPTBN4	spectrin beta, non-erythrocytic 4	87	1.69554	0.0901969	4	0.337292	0.736641	1	-0.508685	0.61204	4	1.93047	0.055006	14	-0.23413	0.81534	17	1.19241	0.235224	0	2.56883	0.0108752	7	1.81547	0.0725734	118	2.21676	0.0267371	4	-0.268313	0.790236	1	2.15892	0.0325251	23	0.439511	0.66095	14	0.0839167	0.933479	17	-0.674742	0.501914	7	3.48474	0.000679957	7	0.876669
399909	PCNX3	pecanex homolog 3	54	2.24524	0.0249346	8	0.854554	0.394948	6	-0.155837	0.876461	19	0.146519	0.883664	6	-0.431479	0.667005	6	1.39808	0.164416	0	2.98361	0.00317486	7	1.71516	0.0895429	92	3.47443	0.000521402	8	NA	NA	8	2.67329	0.00838467	34	1.37634	0.170854	6	0.389865	0.698398	8	0.582988	0.56165	3	3.08896	0.00247561	7	1.67905
7786	MAP3K12	mitogen-activated protein kinase kinase kinase 12	3	-0.426692	0.66967	3	-1.0565	0.293419	0	-0.56193	0.575361	0	0.844666	0.399338	0	0.400814	0.689371	0	-1.93376	0.0552663	0	2.146	0.0329835	0	-0.241323	0.80982	80	0.558596	0.576492	3	-0.80517	0.426854	4	-0.527755	0.598487	22	0.30683	0.759416	2	-0.000173625	0.999862	1	0.344585	0.731371	7	3.01339	0.00312832	9	0.285148
4761	NEUROD2	neuronal differentiation 2	4	6.95556	5.38307e-12	3	1.76817	0.0802423	0	0.42109	0.67455	0	5.98332	1.03686e-08	0	-0.753243	0.45299	0	1.08469	0.280021	0	5.3329	2.4213e-07	0	0.704811	0.482634	118	4.17705	3.06e-05	6	NA	NA	8	6.55233	9.54684e-10	23	-0.0703081	0.944046	3	1.58637	0.119362	11	-0.400957	0.689592	6	3.08158	0.00253327	10	-0.159534
54658	UGT1A1	UDP glucuronosyltransferase family 1 member A1	2	0.958609	0.337924	0	0.505212	0.61458	0	NA	NA	0	-0.334089	0.738674	0	0.0757714	0.939745	2	1.31911	0.189398	0	3.53615	0.000496307	0	NA	NA	56	1.21688	0.223775	5	NA	NA	0	1.81154	0.0721559	10	-0.367929	0.713467	3	0.565321	0.574544	2	-0.223018	0.824128	4	2.60136	0.0104059	0	1.11531
7015	TERT	telomerase reverse transcriptase	8	5.85493	5.94449e-09	0	2.06205	0.0419337	0	1.03662	0.302295	0	2.07675	0.0391418	0	0.332846	0.739914	0	0.630856	0.529217	0	5.18886	4.84998e-07	0	1.94737	0.0544125	142	9.39066	1.38e-20	5	NA	NA	2	-0.627513	0.531324	45	-1.85618	0.065471	9	-0.250821	0.803046	7	-0.14202	0.887445	16	5.43076	2.81056e-07	1	-0.463111
222611	GPR111	adhesion G protein-coupled receptor F2	1	3.87054	0.000113641	0	0.402475	0.688238	0	-1.09762	0.274881	0	0.760916	0.447631	0	0.731387	0.466172	0	0.263528	0.792551	0	2.41007	0.0167831	0	-1.72903	0.0870175	52	0.827248	0.408182	2	-1.36866	0.180943	2	NA	NA	16	0.654234	0.514004	4	-0.0844251	0.933077	5	-0.46518	0.64315	2	2.58605	0.0108543	1	0.169925
9	NAT1	N-acetyltransferase 1	46	0.721865	0.470498	3	-0.158811	0.874155	3	-2.11628	0.0366849	16	0.973236	0.331648	4	-0.333733	0.739246	1	3.18576	0.00179908	7	-1.36946	0.172271	0	NA	NA	52	-0.111118	0.911532	3	NA	NA	3	0.442834	0.658555	16	-0.967031	0.33515	4	2.17311	0.0348461	1	2.74121	0.00764835	7	NA	NA	0	-1.91013
823	CAPN1	calpain 1	103	1.84757	0.0648758	5	1.08454	0.28087	8	1.69763	0.0925405	32	0.629782	0.529578	8	0.865715	0.38862	6	1.99139	0.0484869	4	-0.4258	0.670676	7	0.873766	0.384426	107	-0.0102439	0.991828	5	NA	NA	8	-1.99986	0.0474098	32	-2.66913	0.00847799	8	-0.03946	0.968691	6	2.22977	0.0287554	4	NA	NA	7	0.246505
898	CCNE1	cyclin E1	14	5.76727	9.91066e-09	0	0.105986	0.915817	0	-0.551964	0.582146	0	5.37578	2.17567e-07	4	3.08332	0.00261565	0	2.5087	0.0133191	0	-0.905026	0.366455	9	3.57949	0.000542066	105	5.90379	4.08e-09	7	-0.0525306	0.958443	5	1.04067	0.299784	38	1.00215	0.31795	8	1.26039	0.213749	9	3.53001	0.000714088	6	NA	NA	9	1.34269
988	CDC5L	cell division cycle 5 like	64	2.12518	0.0337471	1	0.291744	0.771118	4	-0.401123	0.689145	17	1.42794	0.154916	5	2.25095	0.0264721	7	2.24411	0.0264778	8	-0.702093	0.483374	4	-0.569852	0.57011	65	-2.17631	0.0296336	1	-0.774272	0.444635	4	0.388535	0.698198	17	-3.32336	0.00112783	5	0.046669	0.962975	7	6.149	3.47944e-08	8	-0.680155	0.497664	4	0.123788
1207	CLNS1A	chloride nucleotide-sensitive channel 1A	62	3.25174	0.00117446	1	-1.04733	0.297603	1	-0.27731	0.782087	16	2.00535	0.0463151	6	2.34089	0.0211267	4	4.32569	2.96192e-05	6	-1.57829	0.115955	2	0.996632	0.321449	64	-1.88002	0.0602314	1	NA	NA	1	0.415271	0.678566	16	-0.760807	0.448016	6	-0.319945	0.750428	4	3.49406	0.000801921	6	NA	NA	2	-0.254107
1786	DNMT1	DNA methyltransferase 1	91	0.847549	0.396835	5	-0.589979	0.556606	7	1.70515	0.0911226	22	0.313422	0.754297	5	1.14928	0.253052	8	4.50253	1.4526e-05	4	0.181476	0.856163	5	-0.440618	0.66048	104	1.84472	0.0652065	5	0.208915	0.835881	7	-0.0388746	0.969045	22	0.951264	0.343064	5	0.32931	0.743384	8	2.18979	0.0316491	4	NA	NA	5	0.143082
1965	EIF2S1	eukaryotic translation initiation factor 2 subunit alpha	73	3.22382	0.00129422	4	0.620874	0.536169	8	0.989248	0.324816	19	0.729152	0.466788	5	1.80002	0.0747288	4	3.3743	0.000969996	3	-0.0809078	0.93559	3	0.224554	0.822804	73	1.96509	0.0495242	4	NA	NA	8	-0.857957	0.392352	19	0.0457572	0.963567	5	0.467566	0.642255	4	4.38394	3.74099e-05	3	NA	NA	3	1.13035
1997	ELF1	E74 like ETS transcription factor 1	35	-2.08731	0.0370411	3	-0.00357426	0.997156	2	0.530696	0.59675	11	-2.27628	0.0239211	1	0.883638	0.37891	2	3.13286	0.00212975	7	-0.904724	0.366615	2	1.00696	0.316484	49	-1.10107	0.270981	3	NA	NA	2	-1.44252	0.151342	11	0.41763	0.67684	1	-0.187258	0.852265	2	2.62379	0.0105299	8	NA	NA	2	0.125748
2050	EPHB4	EPH receptor B4	63	0.761058	0.446751	4	-3.0812	0.0026973	2	1.94335	0.0546505	23	-1.13469	0.257907	6	1.15277	0.251621	9	3.33275	0.00111391	6	0.244095	0.807388	4	0.563139	0.574653	100	0.0421097	0.966415	4	-0.469173	0.642229	2	-0.865777	0.388063	23	0.246789	0.805423	6	1.68512	0.0985942	9	4.4413	3.03182e-05	11	-0.298194	0.76605	4	-1.68414
2947	GSTM3	glutathione S-transferase mu 3	59	1.09439	0.273973	6	0.16345	0.870511	0	NA	NA	21	2.81183	0.00543217	0	NA	NA	3	2.8615	0.00489893	6	-0.158027	0.874582	2	2.09624	0.0386908	58	-0.517136	0.605111	6	NA	NA	0	0.853919	0.394578	21	-0.0932106	0.925866	0	-0.768584	0.445985	3	2.07672	0.0412534	6	NA	NA	2	-0.382041
2956	MSH6	mutS homolog 6	59	-0.727785	0.466867	3	-0.1725	0.863411	3	-0.525801	0.600135	14	-0.0529599	0.957818	5	1.84075	0.0684817	6	1.97817	0.0499763	6	-1.6591	0.098541	1	-0.570381	0.569752	60	2.1038	0.0355041	3	NA	NA	3	0.0267109	0.978728	14	0.408075	0.683825	5	-0.290258	0.772896	6	2.6344	0.010234	6	NA	NA	1	2.75558
3053	SERPIND1	serpin family D member 1	100	0.145889	0.88403	4	-0.195878	0.845124	5	1.73858	0.0850401	36	-0.645101	0.519624	8	-1.24114	0.217319	7	3.68223	0.000335098	7	0.329482	0.742109	0	NA	NA	101	-0.343431	0.731306	4	2.03539	0.0504373	5	2.77991	0.00616937	36	0.101095	0.919615	8	-1.11305	0.271349	7	2.1173	0.0375495	7	NA	NA	0	-0.827069
3609	ILF3	interleukin enhancer binding factor 3	110	2.313	0.0208677	8	2.81176	0.00598563	8	2.0681	0.0410883	24	-0.926381	0.355399	5	-0.907779	0.366074	9	3.42297	0.000823625	4	1.12417	0.262183	6	1.31043	0.193177	111	0.525927	0.59899	8	-1.42982	0.162772	8	1.40252	0.162926	24	2.63202	0.00941329	5	-0.270636	0.787856	9	2.91985	0.00462211	4	0.365538	0.715328	6	-1.06251
4723	NDUFV1	NADH:ubiquinone oxidoreductase core subunit V1	128	0.107724	0.91423	3	1.94786	0.0543837	15	2.08866	0.039156	27	1.801	0.0732562	8	0.226188	0.821495	4	3.6651	0.000356113	6	-1.47325	0.142134	9	1.20977	0.229337	127	0.58608	0.557879	3	NA	NA	15	-0.850726	0.396344	27	0.0112663	0.991027	8	1.19276	0.238952	4	2.90141	0.00487347	6	NA	NA	9	0.179385
5190	PEX6	peroxisomal biogenesis factor 6	78	0.155102	0.876763	5	0.0547747	0.956433	1	1.06025	0.291462	18	0.588256	0.557045	8	-0.531592	0.596131	8	4.40083	2.19333e-05	7	0.104944	0.916517	7	1.1867	0.238275	99	2.36193	0.0182627	5	NA	NA	1	-1.27868	0.203082	21	1.16721	0.245053	8	-1.12377	0.266818	9	3.84558	0.000250379	9	0.881247	0.379876	7	-1.1546
5210	PFKFB4	6-phosphofructo-2-kinase/fructose-2,6-biphosphatase 4	43	0.939353	0.347712	7	-0.660228	0.510705	4	-0.469227	0.639881	5	-1.99694	0.0472292	5	2.53987	0.0125535	5	2.56376	0.0114659	0	1.25218	0.211853	8	0.631624	0.529134	93	1.50523	0.132403	7	0.500693	0.620123	4	1.33508	0.183973	13	0.316458	0.752113	5	0.205367	0.838173	5	3.04635	0.00319631	5	1.00415	0.317246	8	0.538811
5469	MED1	mediator complex subunit 1	103	1.95356	0.0509528	7	0.643567	0.521407	7	0.051082	0.959357	24	4.22865	3.61965e-05	3	6.14203	1.47863e-08	11	2.3191	0.021914	4	-0.2414	0.809473	10	1.2687	0.207616	116	1.26407	0.206332	7	NA	NA	7	0.385422	0.700497	24	0.641813	0.522015	3	0.102128	0.91909	11	3.74208	0.00035512	5	1.83042	0.0695697	10	0.752242
5608	MAP2K6	mitogen-activated protein kinase kinase 6	56	0.252794	0.800465	0	NA	NA	0	NA	NA	16	-0.946591	0.345025	2	0.971643	0.333461	1	2.02622	0.0447421	8	0.774242	0.43963	1	0.424245	0.672337	56	0.937866	0.348412	0	NA	NA	0	-0.574431	0.566579	16	-0.12937	0.897245	2	0.684543	0.496994	1	2.93345	0.00444462	8	NA	NA	1	0.348378
6617	SNAPC1	small nuclear RNA activating complex polypeptide 1	9	2.29348	0.0219685	0	-1.68528	0.0952177	0	0.236613	0.813418	4	4.70499	4.81624e-06	1	0.7291	0.467564	0	2.0664	0.0407314	0	0.058597	0.953327	1	0.377712	0.706478	50	2.40986	0.0160366	1	NA	NA	5	0.894661	0.372472	14	0.373746	0.709143	1	-0.214924	0.830756	1	3.44446	0.000939998	5	NA	NA	1	-0.13065
6760	SS18	SS18, nBAF chromatin remodeling complex subunit	55	2.16228	0.0307664	1	2.09488	0.0388427	11	1.40785	0.162128	7	0.969139	0.333683	9	3.70334	0.000341195	14	2.02842	0.0445139	3	-0.561883	0.574775	3	-1.42243	0.158142	82	0.495639	0.620197	1	NA	NA	11	1.1316	0.259695	16	-0.407011	0.684604	9	-2.16711	0.0353269	14	6.2294	2.48304e-08	3	NA	NA	3	-0.613356
7372	UMPS	uridine monophosphate synthetase	92	0.447981	0.654237	2	1.07412	0.285489	17	-0.202273	0.840095	13	-1.91521	0.0569369	10	-0.572184	0.568421	6	3.24225	0.0014991	6	0.661605	0.508927	4	1.30584	0.194729	90	0.964882	0.334705	2	0.174867	0.862322	17	1.11209	0.267966	13	0.82444	0.411053	10	-0.52198	0.604136	6	2.61356	0.0108226	6	0.362587	0.717526	4	0.292367
7818	DAP3	death associated protein 3	83	2.201	0.0278994	6	-0.662798	0.509065	2	-0.486256	0.627799	17	1.67669	0.0952135	5	-0.691301	0.490902	2	2.32338	0.0216757	5	2.14716	0.0328898	11	0.875457	0.38351	85	1.21924	0.222877	6	NA	NA	2	0.859057	0.391747	17	1.07002	0.286401	5	1.14138	0.259494	2	2.53516	0.0133225	5	NA	NA	11	2.1114
7942	TFEB	transcription factor EB	61	3.57618	0.000360564	3	-0.427995	0.669624	1	0.894252	0.373232	20	2.62618	0.00932423	9	-0.826295	0.410511	10	4.26857	3.71312e-05	1	2.8474	0.00483099	3	2.55587	0.0121616	92	0.598131	0.549811	3	NA	NA	1	-0.252186	0.801259	26	-1.80334	0.0734249	9	1.41525	0.163588	10	2.32978	0.022511	3	0.883759	0.378523	3	0.130378
9022	CLIC3	chloride intracellular channel 3	47	-0.0995587	0.920709	0	-1.59887	0.11317	3	0.5844	0.560205	17	-0.176	0.860478	6	0.0262057	0.979143	7	3.01184	0.0031088	1	-0.0677277	0.946065	7	-0.611578	0.542263	78	0.424804	0.671019	6	1.32514	0.194809	3	1.49507	0.1371	17	-2.15329	0.0329608	6	0.866643	0.390541	7	3.04308	0.00322732	6	NA	NA	7	-2.32956
9049	AIP	aryl hydrocarbon receptor interacting protein	108	2.42988	0.0152295	3	0.767667	0.444589	12	0.736826	0.462871	24	2.14385	0.0332898	8	0.217294	0.828401	4	3.30252	0.00123087	6	1.12569	0.261538	9	2.15036	0.0340381	109	3.12682	0.00178912	3	NA	NA	12	2.71033	0.00754452	24	1.16111	0.24752	8	0.750413	0.456746	4	2.48789	0.0150707	6	NA	NA	9	-0.868544
9585	KIF20B	kinesin family member 20B	35	0.82542	0.409274	5	-2.62899	0.00998876	3	1.13843	0.257533	6	-0.467911	0.640373	2	0.673961	0.501817	0	2.23074	0.0273734	1	-0.957991	0.339133	1	1.52614	0.130262	54	0.799283	0.424209	5	NA	NA	3	NA	NA	14	0.541779	0.588808	2	-2.00331	0.0509284	1	2.52236	0.0137769	3	NA	NA	1	0.326788
10362	HMG20B	high mobility group 20B	67	-0.0525895	0.958067	6	0.130731	0.896264	2	0.480194	0.632089	16	-0.637171	0.524765	1	0.564028	0.573938	14	2.62262	0.00974391	3	-3.06383	0.00246204	5	0.752884	0.453362	102	1.8002	0.0719606	6	0.673412	0.505675	2	0.369348	0.712415	26	-0.121376	0.903562	1	-0.474654	0.637231	14	2.66936	0.00931126	3	NA	NA	5	0.207001
10695	CNPY3	canopy FGF signaling regulator 3	92	0.769429	0.441769	5	1.00669	0.316643	2	1.08345	0.281091	20	1.30765	0.19254	8	3.65386	0.000405095	9	4.0939	7.31935e-05	8	-0.491537	0.623544	7	1.04468	0.298796	96	3.31743	0.000922625	5	NA	NA	2	0.316826	0.751838	20	0.428236	0.669119	8	0.851333	0.398901	9	2.33527	0.022206	8	1.19322	0.235042	7	-1.05224
22950	SLC4A1AP	solute carrier family 4 member 1 adaptor protein	50	2.50244	0.0124477	0	NA	NA	1	1.1943	0.235054	19	-0.144351	0.885373	3	0.0969676	0.922937	4	5.42953	2.59618e-07	4	-1.32856	0.18539	5	2.00054	0.0482666	54	3.28023	0.00105271	0	NA	NA	1	1.00537	0.316416	19	-1.46312	0.145614	3	0.346551	0.730475	4	2.08079	0.0408679	5	NA	NA	5	1.47585
23163	GGA3	golgi associated, gamma adaptin ear containing, ARF binding protein 3	91	1.57174	0.116238	2	0.559672	0.57702	4	-0.407476	0.684488	19	-0.505823	0.613555	10	1.37797	0.171142	2	3.54083	0.000550418	6	-1.03579	0.301453	5	2.32971	0.0219171	95	0.716124	0.473988	2	-0.358305	0.722544	4	-0.458404	0.647358	19	-0.942981	0.34727	10	-0.649429	0.519223	2	2.15191	0.0346225	6	NA	NA	5	1.37976
23592	LEMD3	LEM domain containing 3	121	3.71146	0.000214183	10	1.29805	0.197413	7	5.39231	4.3146e-07	21	2.57601	0.0107384	8	1.38836	0.167967	18	3.14486	0.00205013	27	0.676652	0.499348	10	-1.54384	0.125917	155	0.755574	0.449982	10	-4.64966	5.84813e-05	7	0.362251	0.717699	41	-1.6038	0.110949	8	0.0590375	0.953173	18	2.00993	0.0480354	27	NA	NA	10	1.25936
28971	AAMDC	adipogenesis associated Mth938 domain containing	60	3.53568	0.00042006	0	NA	NA	1	-0.379113	0.70537	15	1.03438	0.302247	6	2.78707	0.00631392	4	2.93047	0.00398483	6	-0.318792	0.750191	2	-0.837061	0.404638	62	2.99508	0.00277301	0	NA	NA	1	1.10258	0.27206	15	-0.319515	0.749799	6	0.42469	0.673001	4	3.83245	0.000261809	6	NA	NA	2	-0.29671
51081	MRPS7	mitochondrial ribosomal protein S7	77	1.72454	0.0848324	2	1.96829	0.0519493	4	0.644214	0.520841	6	-0.605859	0.545316	10	0.135816	0.892227	2	3.10611	0.00231758	6	-0.13045	0.896332	5	0.832966	0.406931	95	-0.305151	0.760279	2	3.10229	0.00407373	4	-1.28086	0.202316	19	0.707157	0.480612	10	0.856752	0.395929	2	2.09744	0.0393247	6	NA	NA	5	-0.985319
51168	MYO15A	myosin XVA	7	1.72523	0.0847083	0	NA	NA	0	-0.407769	0.684274	0	2.09582	0.0373953	4	1.07238	0.286006	0	1.98357	0.0493627	1	-1.94532	0.0530276	0	1.54556	0.125502	71	-0.864691	0.387299	0	NA	NA	4	0.446613	0.65583	19	-0.292682	0.770186	5	-0.795615	0.430256	7	2.5313	0.0134583	5	NA	NA	6	-1.67327
51593	SRRT	serrate, RNA effector molecule	95	2.00481	0.0451764	4	-0.409139	0.683358	2	1.14121	0.256379	24	0.804665	0.421998	6	0.0182112	0.985505	9	3.30897	0.00120502	11	0.149831	0.881037	4	-0.353196	0.724716	102	2.92912	0.00343266	4	0.724147	0.474406	2	1.00664	0.315809	24	-0.840468	0.402039	6	2.83436	0.00674756	9	4.10732	0.000101043	11	0.568707	0.570575	4	2.02628
51773	RSF1	remodeling and spacing factor 1	60	3.09716	0.00199284	0	NA	NA	1	-1.06028	0.291449	15	0.175262	0.861057	6	3.74777	0.000292076	4	3.53956	0.000552831	6	1.09881	0.273067	2	0.720305	0.473087	62	1.1756	0.239878	0	NA	NA	1	-0.432138	0.666292	15	-1.58983	0.114066	6	-0.706328	0.483471	4	2.51211	0.0141509	6	NA	NA	2	1.14302
54432	YIPF1	Yip1 domain family member 1	29	0.139209	0.889305	4	-0.994606	0.322454	1	-0.795712	0.427995	7	-0.178645	0.858403	3	-1.14576	0.254498	5	2.48256	0.0142893	4	2.01357	0.0452892	3	-0.470431	0.639114	72	-0.913726	0.360957	5	NA	NA	2	1.51814	0.131186	22	-0.0237829	0.981059	3	1.24625	0.218848	8	2.44565	0.0168046	7	NA	NA	3	-0.157678
54936	ADPRHL2	ADP-ribosylhydrolase like 2	70	3.68457	0.000237853	3	-1.55778	0.12261	2	-0.234803	0.814819	19	1.59394	0.112578	2	0.52841	0.59833	10	4.35873	2.59646e-05	3	0.573545	0.56687	4	1.21955	0.225622	69	1.15821	0.246899	3	NA	NA	2	-0.35188	0.725446	19	0.867981	0.386849	2	0.527832	0.600099	10	2.18675	0.0318789	3	-2.91338	0.00423684	4	0.314916
55291	PPP6R3	protein phosphatase 6 regulatory subunit 3	154	0.790602	0.429311	4	-0.750077	0.455062	34	1.77893	0.0781453	33	0.131137	0.895803	13	-1.29524	0.198079	4	3.57125	0.000495255	5	0.195828	0.844928	6	-0.905236	0.367607	156	-1.77853	0.0754482	4	NA	NA	34	-2.89618	0.00437125	33	0.211196	0.833033	13	-2.18101	0.034221	4	2.03313	0.0455781	5	NA	NA	6	-0.995083
56342	PPAN	peter pan homolog (Drosophila)	47	2.26068	0.0239372	0	3.98069	0.000134394	7	0.672231	0.502913	15	0.577336	0.564382	0	2.44611	0.0161022	9	2.75768	0.00664059	3	0.944095	0.346171	5	-0.618408	0.537771	93	4.01395	6.16e-05	5	1.85186	0.0735909	7	0.644189	0.520485	19	2.28984	0.0234837	4	0.551209	0.584101	9	2.62397	0.0105247	5	NA	NA	5	0.324052
56893	UBQLN4	ubiquilin 4	86	2.0556	0.0400073	6	0.233599	0.815799	3	1.60664	0.111136	18	0.964841	0.335826	3	1.39719	0.165301	2	2.87187	0.00475024	5	-0.716477	0.474467	11	2.98083	0.00364224	85	0.451403	0.651742	6	NA	NA	3	0.121043	0.903827	18	-1.41521	0.159167	3	-2.47833	0.0168476	2	3.1923	0.00206306	5	NA	NA	11	0.962903
56996	SLC12A9	solute carrier family 12 member 9	88	0.358223	0.720231	4	-0.644422	0.520855	2	1.72755	0.0870084	23	-0.461221	0.645156	6	0.261204	0.794447	9	2.57792	0.0110285	11	-0.315184	0.752925	4	0.0832513	0.933825	100	1.46068	0.144238	4	-0.53849	0.594085	2	-0.692449	0.489778	23	-0.26669	0.790089	6	2.22231	0.0311122	9	2.91195	0.00472829	11	-1.3835	0.168978	4	1.44025
57175	CORO1B	coronin 1B	105	2.78895	0.00535987	4	-0.0907027	0.92792	9	1.44877	0.150383	24	1.58273	0.115112	7	0.002937	0.997662	4	4.52793	1.30929e-05	6	0.757916	0.449323	9	2.53942	0.0127098	106	2.91725	0.00356556	4	NA	NA	9	0.730939	0.466013	24	0.904763	0.367102	7	-0.131428	0.895998	4	2.14375	0.0352942	6	NA	NA	9	-1.11061
57591	MRTFA	myocardin related transcription factor A	60	1.32938	0.183939	3	1.41004	0.161794	6	-0.349315	0.727552	11	0.867603	0.386684	4	0.753211	0.453008	4	3.03123	0.00292811	5	1.04538	0.297012	5	-0.116243	0.907703	83	-1.48898	0.136631	3	NA	NA	6	-0.794691	0.42811	17	-1.72017	0.0875498	4	-1.16149	0.251309	4	2.19311	0.0313999	5	0.331755	0.74063	5	-0.991335
64778	FNDC3B	fibronectin type III domain containing 3B	83	0.119366	0.905002	3	-1.5808	0.117248	7	-0.839351	0.40318	16	-0.620532	0.535636	18	-0.504378	0.615053	6	3.12028	0.00221624	8	0.667085	0.505427	5	-0.442062	0.659439	91	-0.158284	0.874247	3	NA	NA	7	-0.949943	0.343744	16	NA	NA	18	0.769022	0.445727	6	2.00856	0.0481846	8	NA	NA	5	0.0762341
93323	HAUS8	HAUS augmin like complex subunit 8	42	3.6341	0.000289099	1	1.49301	0.138748	4	1.40954	0.161632	11	0.0119047	0.990514	5	-0.0986322	0.921618	4	3.0333	0.00290945	1	-1.26573	0.206966	4	3.87654	0.000193861	74	2.24858	0.0246335	1	0.352573	0.726795	4	0.620004	0.536242	16	0.663005	0.508387	5	-0.257291	0.798077	4	2.80934	0.00632712	4	-0.53124	0.596195	4	0.31955
93643	TJAP1	tight junction associated protein 1	72	1.61131	0.107339	5	2.69901	0.00823223	1	0.939891	0.349431	18	-0.204377	0.838273	6	1.6169	0.1089	7	2.72734	0.00724676	9	0.469208	0.639392	6	0.440076	0.660871	75	4.80429	1.65e-06	5	1.64495	0.110084	1	2.20067	0.0293633	18	1.40617	0.161828	6	-0.95049	0.346726	7	3.29502	0.00150444	9	1.3047	0.194391	6	2.23092
94103	ORMDL3	ORMDL sphingolipid biosynthesis regulator 3	21	3.22866	0.00127268	7	-0.811763	0.418957	0	3.98261	0.000125891	0	1.74731	0.0821651	0	-0.703806	0.483112	0	7.92662	8.04359e-13	6	-2.39701	0.0173771	0	4.82216	5.32602e-06	118	2.82983	0.00469768	7	NA	NA	8	1.35944	0.176149	23	-2.69488	0.0078793	3	2.35337	0.0228388	10	2.29136	0.0247516	7	NA	NA	10	0.0490377
129685	TAF8	TATA-box binding protein associated factor 8	59	2.61766	0.00894922	4	8.58009	1.77928e-13	1	0.175379	0.861119	20	2.17003	0.0312195	9	1.26226	0.209653	9	4.82986	3.70092e-06	4	0.329998	0.74172	4	2.15754	0.0334595	96	1.58667	0.112724	4	NA	NA	1	0.445292	0.656782	24	0.360581	0.718941	9	0.217364	0.828865	10	1.99722	0.0494292	4	-0.86509	0.388646	4	0.890286
134265	AFAP1L1	actin filament associated protein 1 like 1	23	-0.671775	0.501838	1	-0.657851	0.512225	2	-0.644435	0.520699	5	-0.294979	0.768326	2	-2.41118	0.0176378	1	2.93651	0.00391274	2	-0.305121	0.760566	3	-1.18493	0.238969	45	0.767613	0.442796	1	NA	NA	2	NA	NA	9	NA	NA	2	-0.191334	0.849088	3	2.66445	0.00943601	3	NA	NA	3	-0.138267
147179	WIPF2	WAS/WASL interacting protein family member 2	119	1.11297	0.265912	6	-0.956111	0.341443	8	2.68892	0.00833908	28	1.09272	0.275872	3	-1.55069	0.123986	11	2.34402	0.0205588	7	-0.0464906	0.962962	10	2.35407	0.020607	127	2.10846	0.0350993	6	NA	NA	8	1.46281	0.145714	28	-1.22965	0.220833	3	-0.390021	0.698283	11	2.96994	0.00399883	7	NA	NA	10	1.50746
200844	C3orf67	chromosome 3 open reading frame 67	1	-0.181311	0.856154	0	NA	NA	0	1.26978	0.206969	0	-0.736374	0.462393	0	1.94854	0.0540196	0	2.52529	0.0127343	1	-0.452745	0.651185	0	0.123782	0.901747	45	-0.542071	0.587822	0	NA	NA	4	1.46226	0.145865	12	0.938381	0.34962	3	NA	NA	4	2.45195	0.0165349	7	-0.571448	0.568722	2	1.02646
261726	TIPRL	TOR signaling pathway regulator	80	2.36631	0.0181027	3	0.791531	0.430606	2	-1.16129	0.248157	22	1.10889	0.268849	4	-0.0229234	0.981755	5	2.25714	0.0256299	11	2.23282	0.0265823	3	0.66132	0.509992	84	-1.11575	0.264646	3	-1.26341	0.215863	2	-0.70985	0.478953	22	0.405963	0.685372	4	-0.538238	0.592953	5	2.0753	0.0413881	11	NA	NA	3	2.27826
285855	RPL7L1	ribosomal protein L7 like 1	64	3.02915	0.00249751	5	-0.191448	0.848583	2	-0.980907	0.328893	19	-0.40449	0.686298	8	2.70779	0.00790898	9	7.06531	8.10944e-11	8	-0.00507712	0.995954	7	4.40332	2.76914e-05	94	4.32545	1.59e-05	5	NA	NA	2	1.47991	0.141098	19	-0.930515	0.353662	8	-0.840016	0.405152	9	6.23623	2.41269e-08	8	-0.685682	0.494184	7	-1.19501
10817	FRS3	fibroblast growth factor receptor substrate 3	3	4.22329	2.56355e-05	3	-0.818525	0.415106	0	0.412003	0.681177	0	3.45068	0.000686125	0	1.13132	0.260498	0	5.46682	2.18744e-07	0	0.76094	0.447519	0	1.28756	0.200995	93	0.871192	0.38374	3	NA	NA	1	0.480212	0.631811	26	-0.28578	0.775458	9	0.565105	0.57469	10	1.99821	0.0493198	3	0.81729	0.415318	3	1.16404
63941	NECAB3	N-terminal EF-hand calcium binding protein 3	2	0.850091	0.39542	1	0.537042	0.592495	0	0.670204	0.504199	0	-0.468513	0.639944	0	0.346433	0.729711	0	2.09376	0.0381799	0	1.13541	0.257456	0	1.65761	0.10066	114	3.26757	0.00110069	3	NA	NA	3	0.880736	0.379939	40	0.796985	0.426772	13	-0.407923	0.685182	7	5.30688	1.09297e-06	6	NA	NA	7	2.09782
150353	DNAJB7	DnaJ heat shock protein family (Hsp40) member B7	10	-0.883554	0.377091	0	-1.13183	0.260553	0	0.411769	0.681348	0	0.0621895	0.950476	0	1.59278	0.114215	0	2.286	0.0238353	0	-1.93758	0.0539717	0	-0.9901	0.324614	96	3.12661	0.00179043	3	NA	NA	7	1.12647	0.261853	20	-0.289657	0.772496	5	0.432862	0.667095	5	2.41673	0.0180922	6	-0.655965	0.513052	6	2.42669
401262	CRIP3	cysteine rich protein 3	2	2.66732	0.00773433	0	1.26838	0.207761	0	-0.673274	0.502252	0	1.78864	0.0752332	0	-0.0349546	0.972182	0	2.31783	0.0219849	0	0.889268	0.374844	0	-0.182028	0.855944	80	1.51978	0.128705	6	0.908261	0.370748	1	-0.38202	0.703014	19	-0.492077	0.623415	6	-0.745879	0.459455	8	3.77858	0.000314134	10	-1.00357	0.317526	6	-0.145311
441150	C6ORF226	chromosome 6 open reading frame 226	0	3.24319	0.00121467	0	-0.813596	0.417911	0	0.632131	0.528675	0	1.65473	0.0995972	0	2.22293	0.028364	0	2.35858	0.0198014	0	0.329459	0.742126	0	4.50363	1.8803e-05	74	2.14814	0.0318071	5	NA	NA	2	0.00550101	0.995619	20	-0.971441	0.332958	8	0.327979	0.744384	9	3.96698	0.00016504	8	-0.206318	0.836878	7	-0.971559
84904	C9ORF100	Rho guanine nucleotide exchange factor 39	0	1.38824	0.165286	0	-2.03765	0.044366	0	1.20897	0.229391	0	0.97809	0.329248	0	2.52166	0.0131824	0	3.73103	0.000281453	0	-1.15985	0.247383	0	1.54046	0.126738	92	0.442018	0.658518	6	1.62019	0.115321	6	-0.0083875	0.99332	23	-1.73733	0.0844671	11	-0.0452598	0.964092	8	2.12611	0.0367848	3	NA	NA	4	0.214602
51755	CDK12	cyclin dependent kinase 12	110	2.48317	0.0131388	7	2.69654	0.00828896	7	-1.62156	0.107896	24	4.33947	2.29624e-05	3	4.73674	6.8337e-06	11	2.45301	0.0154614	0	3.26154	0.00128681	10	-0.432697	0.666205	116	-0.812174	0.416776	7	NA	NA	7	-0.899925	0.369673	24	0.0555171	0.955803	3	1.10434	0.275066	11	2.14153	0.0354793	5	2.54402	0.0121767	10	-0.691211
22901	ARSG	arylsulfatase G	1	2.72946	0.0064236	0	NA	NA	0	-1.41743	0.159317	0	1.96279	0.0511005	0	2.32708	0.0218802	0	1.31217	0.191723	0	-0.218544	0.827211	0	-2.88934	0.00477226	65	1.31636	0.188183	0	NA	NA	3	0.265267	0.791186	16	0.151378	0.879889	4	2.32027	0.0247178	4	NA	NA	7	NA	NA	1	-2.10573
997	CDC34	cell division cycle 34	93	2.36665	0.0180862	6	0.930644	0.354397	6	2.01289	0.0466857	33	1.28336	0.200899	3	2.14502	0.0342568	11	0.684318	0.494965	2	-0.557604	0.577689	2	-0.694271	0.489189	115	2.83109	0.0046792	6	NA	NA	6	-1.795	0.074765	36	-1.06704	0.287741	3	2.36197	0.0223722	11	-0.705038	0.48297	6	0.981542	0.328221	2	0.476961
2030	SLC29A1	solute carrier family 29 member 1 (Augustine blood group)	37	2.13125	0.0332432	0	-0.448143	0.65507	2	-0.117856	0.906407	14	2.2777	0.0238351	3	2.84183	0.00538984	4	2.00035	0.0474984	2	-1.56987	0.117902	4	-0.28157	0.778879	64	3.37833	0.000741408	1	-1.1484	0.259589	2	0.259781	0.795406	18	0.03077	0.975496	6	2.52158	0.0151316	7	0.179897	0.857718	8	2.23861	0.0269503	4	-0.855735
2673	GFPT1	glutamine--fructose-6-phosphate transaminase 1	57	0.115256	0.908259	1	-2.09588	0.0387515	4	-0.341884	0.733122	18	-0.766648	0.444223	5	2.25449	0.0262415	2	0.429707	0.668104	4	-0.422936	0.672761	2	0.775457	0.439976	66	0.329956	0.741463	1	NA	NA	4	-0.0698986	0.944372	18	0.92024	0.358986	5	3.06868	0.00356381	2	-0.874621	0.384572	4	NA	NA	2	0.647827
3508	IGHMBP2	immunoglobulin mu DNA binding protein 2	111	3.10601	0.00193459	4	-1.34929	0.18045	39	2.71778	0.00768964	29	2.95369	0.00352824	16	5.00979	2.21439e-06	6	0.446304	0.656103	0	1.39683	0.163892	5	2.63493	0.00981222	152	1.6942	0.0903634	4	NA	NA	39	1.4628	0.145717	29	-0.542651	0.588209	16	2.06738	0.0442294	7	5.33647	9.71294e-07	4	NA	NA	5	-0.0726985
5029	P2RY2	purinergic receptor P2Y2	5	-0.381815	0.702657	0	-0.88279	0.379578	0	0.063942	0.949138	1	0.809463	0.41924	4	2.56719	0.0116612	0	-2.56026	0.0115764	0	-0.509587	0.610859	0	-0.0254608	0.97974	74	0.33202	0.739904	4	NA	NA	13	-1.46575	0.144912	15	-1.46576	0.144893	6	2.03493	0.0475201	3	0.151597	0.879912	5	0.951985	0.342942	2	1.01376
5584	PRKCI	protein kinase C iota	62	1.92484	0.0544531	2	1.34202	0.18279	3	6.63047	1.48558e-09	15	-0.609706	0.54277	9	2.02565	0.0453376	2	1.76357	0.0801013	5	0.208104	0.835343	6	-0.714348	0.476745	67	1.8502	0.0644135	2	NA	NA	3	0.232319	0.816622	15	-0.2809	0.77919	9	4.38863	6.4158e-05	2	NA	NA	6	NA	NA	6	2.23343
7095	SEC62	SEC62 homolog, preprotein translocation factor	68	4.88555	1.15072e-06	2	2.34197	0.0212709	4	5.88187	4.87763e-08	13	-0.819292	0.413625	10	4.10552	7.99931e-05	2	5.04268	1.47298e-06	4	0.0799891	0.93632	7	0.774142	0.440749	71	0.249421	0.803058	2	NA	NA	4	1.37017	0.17278	13	0.190636	0.84908	10	2.58528	0.0128925	2	NA	NA	5	NA	NA	7	1.68236
9197	SLC33A1	solute carrier family 33 member 1	45	0.943292	0.345695	1	-0.881422	0.380314	3	-0.732027	0.465783	12	1.03584	0.301568	7	5.94319	3.68922e-08	3	0.201617	0.840524	5	-0.891961	0.373402	0	NA	NA	46	2.35006	0.0188543	1	NA	NA	3	0.923253	0.35743	12	-0.489219	0.625431	7	2.12497	0.0388759	3	NA	NA	6	NA	NA	0	1.59388
10238	DCAF7	DDB1 and CUL4 associated factor 7	70	-1.38239	0.167074	4	-1.28979	0.200255	0	NA	NA	12	0.315822	0.752477	4	3.20643	0.00178132	5	6.24259	5.36693e-09	6	0.260831	0.79447	5	-1.65263	0.101673	70	-1.97076	0.0488711	4	NA	NA	0	-1.06975	0.286535	12	-0.516794	0.606092	4	2.09302	0.0417717	5	-1.81508	0.07351	6	NA	NA	5	-0.497805
10299	MARCHF6	membrane associated ring-CH-type finger 6	34	2.12649	0.0336372	4	-1.95026	0.0540616	4	-0.036588	0.970882	17	0.393145	0.694644	4	5.2984	6.39492e-07	1	1.24475	0.215398	0	1.54121	0.124722	2	0.0177344	0.985887	84	-0.967237	0.333527	4	NA	NA	5	0.785596	0.433404	27	1.5447	0.124613	5	2.62552	0.0116386	4	-4.39654	3.57262e-05	5	NA	NA	3	-1.21524
10381	TUBB3	tubulin beta 3 class III	60	0.31819	0.75039	2	0.277525	0.78198	4	-0.611689	0.542066	17	-1.15009	0.251524	4	1.98854	0.0493544	3	-0.716153	0.475153	5	1.36837	0.17261	3	-1.29428	0.198674	64	1.01152	0.311875	2	0.286859	0.776129	4	0.985531	0.326028	17	0.705174	0.481841	4	2.15998	0.0359066	3	0.0605312	0.951894	5	NA	NA	3	-0.694012
10480	EIF3M	eukaryotic translation initiation factor 3 subunit M	64	2.67522	0.00755547	3	8.3198	6.35088e-13	2	-0.720295	0.472944	13	0.912276	0.362756	3	2.20806	0.0294152	4	-0.205144	0.837773	3	-1.09523	0.274631	0	NA	NA	64	-1.46355	0.143453	3	NA	NA	2	-1.26469	0.208038	13	-0.545021	0.586583	3	2.18021	0.0342839	4	0.00136485	0.998915	3	NA	NA	0	0.784994
10767	HBS1L	HBS1 like translational GTPase	34	3.97895	7.27796e-05	1	2.90604	0.00455442	6	3.27388	0.00143695	1	0.370021	0.711771	1	2.65628	0.00913319	1	1.65505	0.100271	4	0.611163	0.541731	4	-0.397738	0.691706	47	1.9609	0.0500115	1	NA	NA	6	-0.350383	0.726567	12	NA	NA	1	3.88312	0.000321155	1	NA	NA	4	NA	NA	4	1.12541
10907	TXNL4A	thioredoxin like 4A	39	-1.27703	0.201803	4	0.23328	0.816046	3	0.176572	0.860185	10	-1.55214	0.122258	2	2.92671	0.00419987	5	0.650885	0.516244	6	-0.471312	0.637892	0	NA	NA	49	2.12005	0.0341082	4	NA	NA	3	3.16588	0.00188991	18	1.96658	0.0511541	2	3.19165	0.00252254	5	-1.1414	0.257336	6	NA	NA	0	1.45936
23635	SSBP2	single stranded DNA binding protein 2	17	-0.841238	0.400359	1	-0.756453	0.45125	0	0.747576	0.456387	8	0.105675	0.91595	2	2.88954	0.00468762	3	0.0225687	0.982028	2	-0.286773	0.77456	0	NA	NA	51	-1.11409	0.265358	1	NA	NA	1	-0.79031	0.430655	16	-1.18289	0.2388	3	2.30021	0.0259221	3	0.859079	0.393034	6	NA	NA	0	NA
25994	HIGD1A	HIG1 hypoxia inducible domain family member 1A	14	0.643426	0.520053	1	-1.14912	0.253392	0	NA	NA	1	0.467389	0.640746	1	2.00462	0.047578	3	1.23811	0.217856	1	0.927876	0.354503	2	2.44337	0.0163779	43	1.34422	0.17901	1	NA	NA	0	-0.434166	0.664822	11	-0.720107	0.472627	1	2.20415	0.0324467	4	NA	NA	2	NA	NA	2	1.15849
26284	ERAL1	Era like 12S mitochondrial rRNA chaperone 1	67	1.26461	0.206221	7	-0.763739	0.446915	3	0.518108	0.605473	18	1.36544	0.173695	6	2.09103	0.0389388	9	0.93563	0.351159	2	0.502069	0.616128	9	1.42438	0.157579	86	2.15979	0.030892	7	-0.0867743	0.931409	3	-0.0638431	0.949184	18	-1.91583	0.057368	6	2.13166	0.0382929	9	1.34839	0.181591	2	NA	NA	9	4.30075
26610	ELP4	elongator acetyltransferase complex subunit 4	57	-0.245768	0.805898	3	-0.956853	0.34107	2	0.221945	0.824788	12	0.247869	0.804498	6	2.38585	0.0188313	3	-2.37581	0.0189372	4	-1.72566	0.0858322	1	-1.34965	0.180302	66	-0.377381	0.705926	3	NA	NA	2	-2.16795	0.0318174	12	0.343926	0.731404	6	2.13548	0.0379624	3	-1.57829	0.118707	4	0.736477	0.462821	1	1.50125
27440	HDHD5	haloacid dehalogenase like hydrolase domain containing 5	95	-1.20406	0.228803	2	-0.96814	0.335433	3	0.276512	0.782698	34	-1.32502	0.186722	7	2.57957	0.0112757	1	-0.766869	0.444519	8	0.773172	0.440262	2	1.86118	0.0657787	71	1.16961	0.242279	2	1.00449	0.32292	3	2.12145	0.0356083	34	0.308443	0.758191	7	2.13485	0.0380168	1	2.56997	0.0121546	8	NA	NA	2	-0.761652
51020	HDDC2	HD domain containing 2	48	1.06006	0.289299	4	-0.404552	0.686716	2	1.42483	0.157171	8	0.0491843	0.960823	3	2.88011	0.00481936	0	NA	NA	6	-0.168626	0.866248	1	-1.73307	0.0862943	50	1.04982	0.293911	4	-0.775825	0.443731	2	1.03636	0.301785	11	NA	NA	3	2.9886	0.00444609	0	2.00616	0.0484456	6	NA	NA	1	1.14774
51119	SBDS	SBDS, ribosome maturation factor	74	1.94211	0.0523255	4	3.89843	0.000180411	5	-0.611378	0.542271	3	1.22859	0.220712	8	3.45215	0.000802663	6	1.16354	0.246695	7	0.0902058	0.928207	2	-0.852275	0.396182	101	0.998786	0.318003	4	-1.88765	0.068465	5	2.20779	0.0288521	23	-1.59017	0.11399	8	2.76589	0.00808863	6	1.09191	0.278368	7	NA	NA	2	2.40598
51193	ZNF639	zinc finger protein 639	26	1.11847	0.263559	5	2.727	0.0076123	4	0.565231	0.573123	1	0.792459	0.429061	9	2.34507	0.0209034	1	-2.58495	0.0108168	0	0.506041	0.613342	1	0.355535	0.722969	68	1.97422	0.0484767	5	NA	NA	4	-0.493789	0.622213	16	1.17434	0.242197	9	2.83716	0.00669738	1	NA	NA	4	NA	NA	1	1.08911
54802	TRIT1	tRNA isopentenyltransferase 1	51	1.24385	0.213765	6	-1.98201	0.050368	5	7.3616	4.24779e-11	16	2.33503	0.0205643	3	2.33931	0.0212121	5	2.1798	0.0310324	0	0.395448	0.692901	4	1.26735	0.208095	79	4.99668	6.27e-07	6	NA	NA	5	-0.727268	0.468251	18	0.598748	0.550282	3	2.02502	0.0485661	5	0.626389	0.532962	3	NA	NA	4	1.56739
54901	CDKAL1	CDK5 regulatory subunit associated protein 1 like 1	57	4.7555	2.1848e-06	1	0.943241	0.34795	6	0.14453	0.885359	18	0.431583	0.666524	6	3.35314	0.00111203	3	1.0567	0.292562	7	0.404835	0.685997	2	0.31548	0.753082	70	0.845992	0.397645	1	NA	NA	6	-2.05538	0.0416621	18	1.01698	0.31087	6	2.38467	0.0211811	3	1.11995	0.266308	7	NA	NA	2	0.264541
55236	UBA6	ubiquitin like modifier activating enzyme 6	50	0.200802	0.840882	1	-1.02608	0.307459	0	NA	NA	17	1.01755	0.310158	4	2.38203	0.0190175	3	1.2315	0.220309	4	-1.3024	0.194162	0	NA	NA	51	-1.25017	0.211363	1	0.248325	0.805521	0	NA	NA	17	-3.21054	0.00163399	4	3.62008	0.000718938	3	NA	NA	4	NA	NA	0	-0.391944
55738	ARFGAP1	ADP ribosylation factor GTPase activating protein 1	119	4.2763	2.02962e-05	4	0.799223	0.426155	5	-1.22263	0.224208	41	1.64306	0.101991	8	2.72212	0.00759587	12	-1.52267	0.130214	14	1.96123	0.0511309	9	0.814634	0.417298	136	2.834	0.00463702	4	NA	NA	5	NA	NA	41	0.016931	0.986515	8	2.31601	0.0249691	12	2.07855	0.0410798	14	NA	NA	9	-1.32386
79609	VCPKMT	valosin containing protein lysine methyltransferase	24	1.72527	0.0846996	2	-1.14263	0.256065	11	3.08651	0.00259003	1	-0.00101858	0.999188	2	2.56433	0.0117517	0	0.156062	0.876221	3	-0.598634	0.550041	3	1.02263	0.309053	80	1.02209	0.306846	2	NA	NA	11	1.21791	0.225264	28	1.0418	0.299251	2	4.10432	0.000160188	3	0.429855	0.668534	5	NA	NA	4	0.432683
81572	PDRG1	p53 and DNA damage regulated 1	96	2.76124	0.00583374	4	-1.21447	0.227577	11	-1.25383	0.212688	26	1.14594	0.25323	12	2.81429	0.00583781	8	2.14257	0.0339687	3	-0.464428	0.642807	6	0.920833	0.359446	112	2.47701	0.01332	4	NA	NA	11	0.772209	0.441265	29	0.755373	0.451259	12	2.58791	0.012807	8	-0.293249	0.770142	8	NA	NA	6	-0.349498
84232	MAF1	MAF1 homolog, negative regulator of RNA polymerase III	83	4.21921	2.60986e-05	3	0.921788	0.358974	11	1.78953	0.0764129	15	5.02464	1.14135e-06	10	2.62741	0.00989206	13	1.41552	0.159254	9	0.496511	0.620037	4	1.10888	0.270253	138	4.06032	5.06e-05	3	1.07466	0.290822	11	0.901029	0.369088	43	0.584809	0.559591	10	2.13894	0.0376666	13	-0.0563528	0.955211	14	2.99014	0.00335907	4	2.56251
84861	KLHL22	kelch like family member 22	87	0.483534	0.628792	5	0.905813	0.367327	6	0.844048	0.400562	33	0.117195	0.906827	10	2.55859	0.0119357	9	-0.284714	0.776306	8	0.970695	0.332781	0	NA	NA	112	3.7946	0.000151695	5	0.417689	0.679054	6	0.156278	0.876034	37	1.49592	0.136864	10	5.11147	5.76479e-06	9	1.50404	0.13677	8	NA	NA	0	1.10677
84878	ZBTB45	zinc finger and BTB domain containing 45	18	1.15888	0.246705	7	0.743742	0.458868	0	0.315934	0.75268	5	-0.539468	0.590183	2	2.83338	0.00552386	0	1.59759	0.112506	1	-0.436447	0.662947	2	-0.435914	0.663878	67	0.744302	0.45677	7	NA	NA	4	0.615864	0.538963	18	1.41221	0.160045	2	2.11828	0.0394674	8	-0.0366013	0.9709	3	NA	NA	2	-1.81373
85359	DGCR6L	DiGeorge syndrome critical region gene 6 like	5	0.741556	0.458481	3	-0.00937574	0.992539	0	1.81849	0.0718401	2	2.1218	0.0351236	0	2.47527	0.0149131	0	-1.10816	0.269792	0	-1.073	0.284464	0	NA	NA	110	2.12815	0.0334302	5	-0.0672129	0.946844	6	-0.738556	0.461387	35	0.557736	0.577891	10	2.03199	0.0478283	9	-0.810767	0.420065	8	NA	NA	0	0.0457073
116238	TLCD1	TLC domain containing 1	6	0.536987	0.591362	0	-0.604583	0.546897	0	-0.170274	0.865122	2	1.15788	0.248335	0	2.38499	0.0188731	0	-0.288555	0.773371	0	-0.818586	0.413921	0	2.16928	0.0325309	87	3.10815	0.00190562	7	NA	NA	3	1.77229	0.0784752	18	0.428436	0.668974	7	2.32125	0.0246601	9	1.36164	0.177388	2	NA	NA	9	0.209803
219931	TPCN2	two pore segment channel 2	34	3.43378	0.000612681	0	-1.28437	0.202135	18	-0.552656	0.581674	5	2.38434	0.0180736	10	5.01469	2.16943e-06	0	0.406451	0.685064	0	1.12559	0.261584	0	0.931188	0.354092	155	2.39704	0.0166073	4	NA	NA	39	0.517874	0.605347	31	-0.343658	0.731605	16	2.99295	0.00439335	7	3.34783	0.00127596	4	NA	NA	6	0.497347
221400	TDRD6	tudor domain containing 6	4	0.991425	0.32165	0	-0.355395	0.723082	0	0.103885	0.917459	0	-0.534897	0.593333	0	2.57771	0.0113328	0	0.161758	0.871742	0	0.281893	0.778294	0	1.00274	0.318508	55	0.744482	0.456661	3	NA	NA	2	-0.072493	0.942311	14	1.43558	0.15329	7	2.61761	0.0118759	5	-0.53203	0.596278	3	NA	NA	1	0.0611591
284131	ENDOV	endonuclease V	9	0.0936852	0.925373	1	-0.0712368	0.943359	1	1.67915	0.096097	2	0.200694	0.841148	4	2.78741	0.00630771	0	-0.794179	0.428506	1	-0.995798	0.320457	0	-2.24775	0.0268806	79	1.21061	0.226171	1	-2.0041	0.0538634	5	-0.480291	0.631755	19	-0.820188	0.413465	4	2.29646	0.026153	6	0.89067	0.375955	5	NA	NA	4	0.00985797
285237	C3orf38	chromosome 3 open reading frame 38	57	-1.16237	0.245316	3	2.54547	0.0125228	3	0.0363822	0.971047	13	-0.838464	0.402802	7	2.09596	0.0384898	5	0.468984	0.639849	7	-1.77271	0.0776797	1	-1.81222	0.0730788	56	1.65573	0.0979127	3	NA	NA	3	-1.31285	0.191335	17	0.308064	0.758479	7	2.35785	0.0225944	5	1.23782	0.219643	7	-0.997557	0.320422	1	-2.01206
285315	C3orf33	chromosome 3 open reading frame 33	5	1.4083	0.159301	1	0.939902	0.349652	0	0.395767	0.69308	0	0.754945	0.451198	1	3.20316	0.00179982	0	0.802508	0.423691	0	0.85198	0.395165	0	NA	NA	42	1.54926	0.121456	1	NA	NA	3	1.10605	0.270564	12	-0.612214	0.541362	7	2.93874	0.00509463	3	NA	NA	6	NA	NA	0	1.02374
404672	GTF2H5	general transcription factor IIH subunit 5	24	0.00153454	0.998776	2	-0.323693	0.746882	3	-0.997936	0.320605	3	-0.0964589	0.923256	1	2.48738	0.0144426	5	0.990893	0.323537	1	NA	NA	2	-2.22081	0.028715	50	0.424615	0.671157	2	-0.369663	0.714147	3	-0.0753092	0.940074	12	3.31123	0.00117422	1	2.42888	0.019024	6	-1.22284	0.225218	1	-0.170293	0.865055	2	-0.406681
493829	TRIM72	tripartite motif containing 72	12	2.15693	0.0311823	0	0.714789	0.476492	0	NA	NA	4	1.02203	0.30804	2	2.88849	0.00470217	0	0.801696	0.424159	0	0.833519	0.405468	0	1.573	0.119009	67	0.442334	0.658289	1	NA	NA	0	-0.487525	0.626633	26	1.17151	0.243329	4	2.24514	0.0295028	4	NA	NA	3	NA	NA	4	0.0214676
2262	GPC5	glypican 5	2	0.0556684	0.955614	2	1.11181	0.269025	0	0.319039	0.75033	0	-0.310603	0.756436	0	2.54608	0.0123456	0	-1.48261	0.140544	0	-0.884079	0.377632	0	NA	NA	55	3.95439	7.9e-05	2	NA	NA	4	-0.97585	0.330787	12	-0.0199437	0.984116	4	2.46776	0.0172927	3	0.605687	0.546551	3	NA	NA	0	0.600244
64110	MAGEF1	MAGE family member F1	2	-0.364503	0.715537	2	-0.00243831	0.99806	0	-0.908386	0.365754	0	0.421725	0.673693	0	2.59448	0.0108269	0	0.0511743	0.959263	0	-0.00297514	0.997629	0	0.258051	0.79692	85	2.17501	0.0297308	3	0.184238	0.855026	5	0.240473	0.810308	20	0.793055	0.429051	15	4.25129	0.000100093	6	-0.564665	0.573987	5	NA	NA	1	0.676426
23101	MCF2L2	MCF.2 cell line derived transforming sequence-like 2	5	2.88437	0.00398233	3	-0.973183	0.332934	0	3.23418	0.00163126	0	0.356156	0.722111	0	2.95166	0.00389915	0	-2.29074	0.0235515	0	-1.02382	0.307058	0	0.0826012	0.934341	76	2.22107	0.0264432	3	NA	NA	6	0.0740163	0.941101	18	-1.0717	0.285647	19	3.59459	0.000776294	4	NA	NA	1	NA	NA	1	1.54178
22871	NLGN1	neuroligin 1	8	0.303956	0.761207	3	0.385885	0.700444	0	0.585435	0.559511	0	3.64224	0.00034677	0	2.04108	0.0437515	0	0.0374107	0.970214	0	-1.89433	0.0595108	0	-0.90623	0.367083	89	1.71351	0.0867539	3	-1.44614	0.158175	9	-0.947087	0.345192	18	0.0393833	0.968639	17	2.55053	0.0140735	5	-1.72502	0.0886435	9	NA	NA	3	1.46519
50855	PARD6A	par-6 family cell polarity regulator alpha	4	2.47076	0.0136017	3	1.84453	0.0682215	0	-1.35129	0.179506	0	1.08571	0.278954	0	2.16659	0.0325276	0	-0.0661498	0.947358	0	NA	NA	0	0.444835	0.65744	65	-0.210003	0.833684	3	NA	NA	1	1.33663	0.183466	19	0.425484	0.671119	4	2.45176	0.017987	5	0.637836	0.525523	0	NA	NA	2	-1.36841
9481	SLC25A27	solute carrier family 25 member 27	3	2.24425	0.0249723	3	-0.216648	0.828948	0	0.346703	0.729508	0	0.721126	0.4717	0	5.47154	3.05105e-07	0	0.444852	0.65715	0	0.660887	0.509385	0	-0.114023	0.909457	55	0.705934	0.480301	3	NA	NA	2	-0.244765	0.806989	14	2.28118	0.0240046	7	2.40319	0.0202522	5	-0.794658	0.42932	3	NA	NA	1	0.91566
10998	SLC27A5	solute carrier family 27 member 5	2	0.0577721	0.953938	0	-0.415043	0.679046	0	-0.227789	0.820253	0	-0.255574	0.798551	0	1.9883	0.0493807	0	2.48426	0.0142243	0	-0.0896256	0.928667	0	0.628201	0.531364	67	-0.220822	0.825251	7	NA	NA	4	1.58554	0.115053	18	-0.611694	0.541705	2	2.70996	0.00936245	8	1.96044	0.053659	3	NA	NA	2	-2.60393
51463	GPR89B	G protein-coupled receptor 89B	3	1.21364	0.225097	0	0.442763	0.658943	0	NA	NA	0	-0.412449	0.680466	0	2.06828	0.0410706	0	0.868385	0.386748	0	1.07374	0.284131	0	-0.674194	0.501808	45	0.549477	0.582732	2	NA	NA	0	NA	NA	14	-0.262345	0.79343	3	2.42429	0.0192383	1	-0.624175	0.534407	3	NA	NA	2	0.0608154
137994	LETM2	leucine zipper and EF-hand containing transmembrane protein 2	0	4.92638	9.37864e-07	0	0.694046	0.489347	0	3.14049	0.00219112	0	-0.0636487	0.949315	0	7.23397	7.96777e-11	0	3.66123	0.000361039	0	-0.888195	0.375419	0	-1.80763	0.0737965	122	0.676994	0.498478	1	NA	NA	9	1.87218	0.0632234	17	-1.20063	0.231864	31	3.45474	0.00117751	4	0.0519799	0.958683	5	-0.215808	0.829489	3	-0.411406
206338	AQPEP	laeverin	1	3.81964	0.000139588	0	NA	NA	0	0.127948	0.898435	0	3.99125	9.31525e-05	0	4.16807	6.32972e-05	0	2.66389	0.00867946	0	0.0935584	0.925546	0	1.68887	0.0944898	50	-0.169172	0.865676	0	NA	NA	3	0.208764	0.83493	14	NA	NA	2	2.50314	0.0158428	4	NA	NA	7	-0.484782	0.62868	1	NA
387496	RASL11A	RAS like family 11 member A	0	-0.13563	0.892133	0	-0.935846	0.351725	0	0.535843	0.5932	0	-0.793444	0.428488	0	2.09167	0.0388798	0	0.447825	0.655008	0	0.299849	0.76458	0	1.41422	0.160534	52	0.69426	0.487589	3	-1.68818	0.101413	1	NA	NA	9	-0.993243	0.322257	4	2.36461	0.0222306	5	NA	NA	6	-4.24736	4.18655e-05	1	-0.348491
2057	EPOR	erythropoietin receptor	0	2.64868	0.00817188	0	-0.180479	0.857161	0	1.98834	0.0493768	0	0.393156	0.694636	0	2.26459	0.0255919	0	0.475623	0.635123	0	2.17564	0.0306627	0	-0.855213	0.394563	105	1.2142	0.224794	8	NA	NA	9	-0.11234	0.910711	20	-0.220034	0.826157	5	2.24638	0.0294178	11	-1.44555	0.152469	4	0.0193712	0.984576	4	0.0406404
2886	GRB7	growth factor receptor bound protein 7	65	3.14605	0.00169008	0	-0.521423	0.603286	8	5.30252	6.37001e-07	22	5.04523	1.03787e-06	2	3.40133	0.000949622	11	2.88326	0.00459173	5	-1.88902	0.0602232	10	4.59619	1.30981e-05	116	4.4157	1.05e-05	6	NA	NA	8	1.47391	0.142704	22	-1.25651	0.210966	2	2.71248	0.00930126	11	0.9541	0.343098	6	NA	NA	10	2.18009
51447	IP6K2	inositol hexakisphosphate kinase 2	13	0.543371	0.586961	6	2.14158	0.0347857	1	0.962362	0.338079	2	2.22491	0.0272394	3	0.796191	0.427718	0	1.04754	0.29675	0	0.134943	0.892782	0	-2.06487	0.0416314	91	-0.735674	0.462004	6	-1.53278	0.135474	4	0.108689	0.913601	13	2.97932	0.00339163	5	-1.20811	0.233049	4	0.396103	0.693154	5	0.407213	0.684548	8	-2.43313
197	AHSG	alpha 2-HS glycoprotein	73	1.09763	0.272556	3	0.0441155	0.964905	8	1.14748	0.253791	17	2.86065	0.00469098	16	-0.215149	0.830069	1	0.077511	0.938333	3	-0.698205	0.485796	2	0.310987	0.756485	73	1.55366	0.120404	3	-0.859082	0.39689	8	1.01807	0.310363	17	2.20133	0.0293048	16	0.369808	0.713187	1	-0.269976	0.78792	3	NA	NA	2	-0.312564
527	ATP6V0C	ATPase H+ transporting V0 subunit c	62	-1.72005	0.0856463	2	-3.3073	0.0013309	4	-1.14633	0.254266	25	2.29004	0.0230946	3	-0.642172	0.522161	4	-1.55042	0.123416	1	-0.130337	0.896421	5	-0.832586	0.407145	79	-0.886034	0.375692	2	NA	NA	4	0.181882	0.855933	25	2.0008	0.0472941	3	0.517279	0.607387	5	-0.44146	0.66015	3	NA	NA	5	-0.386188
1804	DPP6	dipeptidyl peptidase like 6	18	3.34423	0.00084705	6	0.464301	0.643495	0	-0.309075	0.757877	0	3.30452	0.00113311	0	0.894901	0.372887	0	0.359204	0.720012	0	-0.563827	0.573454	1	-1.2298	0.221776	64	-0.390933	0.695883	6	NA	NA	4	0.920745	0.358734	14	2.2132	0.0284573	3	-0.989755	0.327362	7	-0.230495	0.818335	9	NA	NA	1	-0.0070731
2551	GABPA	GA binding protein transcription factor subunit alpha	53	2.17736	0.0296209	3	0.0103162	0.991791	3	1.72655	0.0871898	14	2.63356	0.00913099	5	1.74445	0.0840073	3	1.32692	0.186808	4	0.231485	0.817156	1	-0.529575	0.597629	60	1.13303	0.257319	3	NA	NA	3	-0.340999	0.733605	14	2.55747	0.0115781	5	-0.476838	0.635687	3	1.11013	0.270489	4	NA	NA	1	1.11165
2870	GRK6	G protein-coupled receptor kinase 6	63	3.28252	0.00105432	5	-0.453643	0.65112	4	-0.666463	0.506577	21	2.30871	0.0220136	4	0.327529	0.74392	9	-0.309879	0.757138	8	0.707939	0.479743	6	2.53736	0.0127802	88	1.90595	0.0567807	5	NA	NA	4	1.1997	0.23224	23	2.02438	0.0447797	4	-0.915526	0.364589	9	0.872049	0.385965	11	0.98134	0.328321	6	0.934388
2987	GUK1	guanylate kinase 1	47	1.11099	0.266764	3	-0.766403	0.445337	2	-1.06939	0.287345	13	2.16689	0.0314619	1	0.347642	0.728805	5	-0.872113	0.384719	6	-1.53702	0.125746	1	2.8342	0.00560069	49	1.61757	0.105892	3	-0.389128	0.699841	2	-0.65948	0.510648	13	2.38686	0.0182919	1	NA	NA	5	-0.264457	0.792153	6	NA	NA	1	1.33831
3851	KRT4	keratin 4	70	-0.190921	0.848616	0	-1.02216	0.309301	4	-0.730321	0.46682	24	2.25285	0.0253885	4	1.0404	0.300545	4	0.22496	0.822356	2	-0.74367	0.457881	8	-1.07521	0.284977	86	-0.297975	0.765749	3	-0.311355	0.757615	4	-0.773017	0.440788	24	2.60985	0.0100154	4	-1.13266	0.263101	4	-0.19286	0.84759	6	NA	NA	8	0.575824
4224	MEP1A	meprin A subunit alpha	3	1.09723	0.272733	0	-0.309972	0.757261	0	0.166223	0.868301	0	4.39541	1.81895e-05	0	-0.840505	0.402535	2	0.644784	0.520178	0	-0.389964	0.696945	0	0.631377	0.529295	54	2.17553	0.0296916	3	NA	NA	3	-1.18519	0.237909	14	3.84012	0.000183683	6	0.58997	0.558036	3	0.0357102	0.971608	4	NA	NA	1	-0.697776
5411	PNN	pinin, desmosome associated protein	75	1.58066	0.114183	2	-0.930217	0.354616	5	1.41152	0.161048	32	2.46829	0.0144416	3	0.858335	0.392663	3	0.282092	0.778311	4	0.00193703	0.998456	5	-0.0602675	0.952068	80	1.44079	0.149779	2	NA	NA	5	0.501247	0.616968	32	2.35754	0.0197418	3	0.374624	0.709625	3	-0.0822795	0.934644	4	NA	NA	5	-0.20512
6199	RPS6KB2	ribosomal protein S6 kinase B2	81	2.80778	0.00505794	4	1.49978	0.136987	9	0.841107	0.402199	25	3.50622	0.000564582	7	-0.449995	0.653642	4	4.96859	2.03563e-06	6	1.429	0.154442	9	1.7429	0.0845523	103	2.22456	0.0262076	4	NA	NA	9	0.182253	0.855642	25	2.05827	0.0413669	7	0.761104	0.450397	4	0.600022	0.5503	6	NA	NA	9	0.388967
6227	RPS21	ribosomal protein S21	83	1.98497	0.0473442	3	-1.13708	0.258365	3	-1.23092	0.221101	33	2.92974	0.00379926	6	-1.21014	0.228942	6	-1.60276	0.111361	5	0.537992	0.591134	6	1.21777	0.226295	93	1.32433	0.185527	3	NA	NA	3	1.73233	0.0853709	33	3.14288	0.00203162	6	0.522932	0.603478	6	1.28647	0.202236	5	0.814904	0.416677	6	0.578986
6992	PPP1R11	protein phosphatase 1 regulatory inhibitor subunit 11	90	1.93758	0.0528768	4	0.203818	0.838932	7	1.08589	0.280013	14	2.70342	0.0074724	9	-1.54928	0.124324	4	1.35519	0.177655	15	0.36303	0.716936	1	1.98502	0.0499956	115	0.222562	0.823896	4	NA	NA	7	0.697487	0.48663	21	2.09479	0.0379411	9	-0.315297	0.753932	4	1.50289	0.137068	15	0.0757147	0.939767	1	-0.416268
7153	TOP2A	topoisomerase (DNA) II alpha	87	1.4973	0.134541	5	0.49712	0.620253	8	2.67329	0.00871116	29	2.29054	0.0230652	3	-0.665015	0.507499	12	2.87037	0.00477154	4	-0.398848	0.690398	10	1.82062	0.0717797	117	0.970386	0.331956	5	NA	NA	8	-0.742816	0.458812	29	1.98572	0.0489633	3	0.907487	0.368779	12	-1.50191	0.137319	7	NA	NA	10	2.31511
7553	ZNF7	zinc finger protein 7	33	3.37916	0.000747161	0	0.00657257	0.99477	7	0.844164	0.400497	8	3.69009	0.000291159	7	-1.03381	0.303602	0	0.0727258	0.942134	0	2.8893	0.00425264	3	2.93982	0.00411422	101	3.25463	0.00115183	3	NA	NA	7	2.11349	0.0362949	32	2.3071	0.0224752	7	-1.41378	0.164017	9	-1.03082	0.30594	12	NA	NA	3	1.41758
8694	DGAT1	diacylglycerol O-acyltransferase 1	74	3.73275	0.000197025	3	-0.836293	0.405089	6	2.82464	0.00566566	34	4.1533	4.90776e-05	6	-0.965591	0.336468	12	0.369876	0.712064	2	2.08941	0.037836	4	2.10795	0.0376405	124	2.79436	0.00524332	3	0.936363	0.356324	10	1.56024	0.120914	38	2.48357	0.014154	7	0.818338	0.417294	12	0.188878	0.850699	13	1.02212	0.308698	4	-0.417492
8878	SQSTM1	sequestosome 1	66	2.70881	0.00683525	2	-0.889652	0.3759	4	-0.149103	0.881758	24	3.3936	0.000836268	3	0.423117	0.673075	4	2.0822	0.0392409	4	0.819987	0.413123	3	2.45672	0.0158173	68	0.0316549	0.97475	2	NA	NA	4	NA	NA	24	2.23005	0.0272917	3	-0.672413	0.504613	4	-1.57447	0.119588	4	NA	NA	3	-0.476806
9392	TGFBRAP1	transforming growth factor beta receptor associated protein 1	60	1.81269	0.0700938	5	1.18426	0.239264	1	0.850419	0.397027	16	2.49362	0.0134809	5	2.59348	0.0108565	6	-1.32743	0.186639	6	-0.6632	0.507906	0	NA	NA	66	-1.62171	0.105002	5	NA	NA	1	-0.662419	0.508769	16	2.12631	0.0351826	5	0.25239	0.80184	6	0.183091	0.855221	6	NA	NA	0	0.502936
9682	KDM4A	lysine demethylase 4A	50	3.6996	0.000224327	8	-1.2158	0.227072	6	0.145323	0.884734	8	3.64089	0.000348477	3	0.764094	0.446525	11	2.19494	0.0299035	1	1.38099	0.168703	2	1.79168	0.0763345	69	-0.0400374	0.968067	8	NA	NA	6	1.02891	0.30526	9	2.2028	0.0291989	3	0.102866	0.918507	11	-0.0386664	0.969259	7	NA	NA	2	1.07788
10016	PDCD6	programmed cell death 6	105	1.34746	0.178051	5	1.36322	0.176034	5	0.654575	0.514173	31	4.37809	1.95549e-05	9	0.0228271	0.981832	9	-0.905273	0.366958	9	-0.735253	0.462979	1	0.0393979	0.968655	120	1.04223	0.297415	5	NA	NA	5	3.3971	0.00088222	31	2.13644	0.0343342	9	-0.221398	0.825742	9	-0.298881	0.765857	9	-0.224745	0.822545	1	-0.252101
10946	SF3A3	splicing factor 3a subunit 3	64	1.66379	0.0963784	2	0.435377	0.664276	7	2.48025	0.0147181	12	2.5823	0.0105511	4	-0.101072	0.919686	8	0.802957	0.423432	5	-0.525597	0.599705	4	0.161627	0.871939	62	0.409715	0.682053	2	NA	NA	7	-0.141915	0.887347	12	2.93501	0.00388326	4	0.602897	0.549475	8	1.33002	0.187541	5	NA	NA	4	-0.249494
51083	GAL	galanin and GMAP prepropeptide	2	1.73898	0.0822597	0	-0.379097	0.705462	0	-0.0212029	0.983124	0	3.94661	0.000110766	0	-0.895812	0.372402	0	1.84858	0.0667399	0	1.60857	0.109164	0	0.943454	0.347817	159	1.40221	0.160986	4	NA	NA	38	0.717916	0.47398	32	2.17817	0.0310211	15	0.497974	0.620825	5	-0.175682	0.861017	4	NA	NA	6	0.270562
54955	C1orf109	chromosome 1 open reading frame 109	32	4.36114	1.40515e-05	1	-1.14276	0.256012	7	6.36546	5.21353e-09	3	1.988	0.0482178	3	-0.310444	0.756839	6	0.624049	0.533664	1	0.0688352	0.945184	4	2.87748	0.0049403	59	1.494	0.135313	2	NA	NA	7	0.502817	0.615866	20	3.16888	0.00186924	3	-0.0687873	0.945451	7	0.242626	0.808957	3	NA	NA	4	0.4435
54963	UCKL1	uridine-cytidine kinase 1 like 1	88	3.66125	0.000260461	4	-0.444942	0.657373	4	1.48482	0.140586	38	2.51118	0.0128491	5	1.7084	0.0905159	10	-0.928241	0.354964	14	0.123231	0.902038	5	2.47088	0.0152412	120	-2.16073	0.0308189	4	NA	NA	4	NA	NA	38	2.16714	0.0318687	5	1.55344	0.127026	10	1.43986	0.154069	14	NA	NA	5	-1.15154
56132	PCDHB3	protocadherin beta 3	11	0.758125	0.448504	0	-0.285712	0.775721	0	-0.963087	0.337717	0	2.05432	0.0412854	0	-0.0666742	0.946968	0	0.00748763	0.994037	0	-1.08492	0.279163	1	0.649291	0.517701	47	-0.726225	0.467775	2	NA	NA	1	NA	NA	15	2.5895	0.0105984	1	-0.30614	0.76085	3	-0.438056	0.662605	7	NA	NA	1	-1.28609
64090	GAL3ST2	galactose-3-O-sulfotransferase 2	4	2.80399	0.00511775	0	NA	NA	0	0.186	0.852804	0	3.26373	0.00129954	0	0.812509	0.418338	0	0.280292	0.779689	0	1.30494	0.193297	0	-0.316439	0.752356	49	1.82242	0.0685206	0	NA	NA	1	2.77385	0.0062794	15	3.07174	0.00254518	3	-0.136984	0.891629	5	NA	NA	5	NA	NA	2	0.0573136
65251	ZNF649	zinc finger protein 649	17	1.33287	0.182794	4	0.362093	0.718087	1	0.647832	0.518508	2	2.55548	0.0113706	7	-0.418354	0.676543	0	0.0573378	0.954362	0	-1.80523	0.0724245	3	-2.21876	0.028859	87	-0.87736	0.380383	4	NA	NA	4	NA	NA	20	2.71523	0.00743339	10	-1.46687	0.149071	7	-0.230538	0.818302	9	NA	NA	3	-0.449617
79676	OGFOD2	2-oxoglutarate and iron dependent oxygenase domain containing 2	62	2.0429	0.0412504	8	-0.290789	0.771847	2	0.711562	0.478314	20	2.05312	0.0414026	7	0.432042	0.666597	4	-0.333274	0.739452	0	2.21116	0.0280682	4	-0.252432	0.801247	88	-1.17178	0.241407	8	NA	NA	2	-0.706597	0.480967	20	2.76711	0.00639836	7	0.398858	0.691804	5	NA	NA	2	NA	NA	4	-1.60675
79898	ZNF613	zinc finger protein 613	3	1.23043	0.218743	0	-0.218606	0.827426	0	0.999909	0.319653	0	2.52837	0.0122562	0	-0.550498	0.583147	0	-0.671714	0.502931	0	-2.93908	0.00364791	3	-1.10772	0.270752	88	1.70547	0.0882426	4	NA	NA	4	NA	NA	20	3.99472	0.000102946	9	-0.318879	0.751231	7	0.423668	0.67302	9	NA	NA	3	0.0581984
81858	SHARPIN	SHANK associated RH domain interactor	105	3.98454	7.11072e-05	3	0.164	0.87008	11	1.78667	0.0768769	43	3.45083	0.000685765	10	2.70054	0.00807184	13	2.28289	0.024023	12	0.958151	0.339053	4	0.706751	0.481433	138	3.40109	0.000682634	3	0.508562	0.61466	11	0.240864	0.810006	43	2.00349	0.0470006	10	1.56812	0.123561	13	-0.78437	0.435294	14	1.84841	0.0669056	4	1.08699
84467	FBN3	fibrillin 3	8	0.770541	0.44111	0	0.48648	0.627748	0	-2.4972	0.014071	0	2.61707	0.00956763	0	NA	NA	0	-0.463407	0.64383	0	1.38572	0.167255	0	2.42507	0.0171752	103	1.37889	0.168064	6	0.605707	0.549119	2	1.10842	0.269541	20	3.04114	0.00280101	0	0.178431	0.859151	7	-0.112192	0.910971	6	NA	NA	4	-0.31507
84869	CBR4	carbonyl reductase 4	52	1.34303	0.17948	0	NA	NA	3	1.20782	0.229829	10	2.00997	0.0458198	2	-0.639187	0.524093	2	0.882315	0.379199	6	-1.4192	0.157275	0	NA	NA	52	-0.346205	0.72922	0	NA	NA	3	1.82231	0.0704973	10	2.01113	0.0461781	2	-0.924483	0.359957	2	NA	NA	6	NA	NA	0	-0.181575
85465	SELENOI	selenoprotein I	11	2.58038	0.00998748	1	-0.522904	0.602259	3	2.66308	0.00896228	0	2.92195	0.00389137	0	2.17855	0.0316017	0	0.181702	0.856093	1	-0.3197	0.749504	1	0.423586	0.672815	41	3.7243	0.000200563	1	NA	NA	3	-0.185991	0.852715	20	2.3168	0.0219248	3	1.13328	0.262845	1	-0.943621	0.348393	4	NA	NA	2	2.91314
94239	H2AFV	H2A histone family member V	59	1.231	0.21853	10	-0.27825	0.781425	7	0.585634	0.559378	8	2.73888	0.0067392	2	-0.735818	0.463482	2	0.436348	0.663292	1	-0.521664	0.602437	2	-0.554286	0.580672	90	1.9153	0.0555786	10	-3.09071	0.00419666	7	0.970021	0.333674	30	2.61787	0.00979372	2	-1.62292	0.111297	2	-0.199397	0.842492	3	NA	NA	2	2.02847
133957	CCDC127	coiled-coil domain containing 127	94	1.49971	0.133915	5	-1.21151	0.228703	5	1.48872	0.139558	30	4.02008	8.32331e-05	9	-0.101506	0.919342	9	-0.97434	0.331657	7	1.11035	0.268077	1	-0.0739677	0.94119	117	-1.11929	0.263134	5	NA	NA	5	1.94313	0.0539649	30	2.25492	0.0256468	9	0.224769	0.823134	9	1.11889	0.266756	8	NA	NA	1	0.925669
222171	PRR15	proline rich 15	17	1.28567	0.198775	1	2.55005	0.0123703	0	1.19245	0.235773	3	2.0806	0.0387835	1	-2.27628	0.0248585	1	-0.446333	0.656083	1	-0.917116	0.3601	3	0.690818	0.491347	55	2.73303	0.00632342	1	NA	NA	2	0.882921	0.378761	12	2.26413	0.0250599	2	-0.302387	0.763692	1	0.416556	0.678193	6	0.355898	0.722517	3	-3.45635
283349	RASSF3	Ras association domain family member 3	18	1.19265	0.233209	0	1.1866	0.238345	1	-1.00175	0.318769	10	3.77343	0.000213848	3	1.70661	0.0908509	2	1.73231	0.0855375	0	-2.46789	0.0143645	0	1.35113	0.179829	77	-1.8828	0.0598539	5	-0.943782	0.352579	2	NA	NA	30	2.4826	0.014191	3	1.31095	0.196246	3	0.57097	0.569727	4	NA	NA	1	1.39523
340024	SLC6A19	solute carrier family 6 member 19	13	5.99816	2.54434e-09	0	2.00816	0.0474654	0	0.364789	0.716003	0	2.62824	0.00926976	0	1.57211	0.118933	3	0.103447	0.917764	10	-0.142822	0.886563	0	1.95703	0.0532492	144	1.86766	0.0619367	5	NA	NA	2	-0.133866	0.893696	43	3.53716	0.000544644	11	-0.352807	0.725811	7	-1.31351	0.193015	16	-0.122392	0.902785	1	0.649315
349075	ZNF713	zinc finger protein 713	5	4.88504	1.15354e-06	0	3.77365	0.000279919	0	4.64442	9.92151e-06	0	2.22643	0.0271356	0	1.47851	0.142265	0	-1.7092	0.0897467	0	-0.699118	0.485227	0	NA	NA	150	2.77051	0.00564178	46	0.0324092	0.974353	8	0.341344	0.733346	28	2.67548	0.00832662	9	1.86319	0.0686912	9	0.551612	0.582854	7	NA	NA	0	-2.06518
4193	MDM2	MDM2 proto-oncogene	3	4.00154	6.62392e-05	0	3.92304	0.000165264	0	4.33812	3.31258e-05	3	5.51784	1.08877e-07	0	-0.504202	0.615176	0	4.37398	2.44288e-05	0	0.636577	0.525071	0	-0.55802	0.57813	83	4.60462	4.36e-06	7	0.619048	0.540408	5	-1.69307	0.09262	30	1.98387	0.0491717	8	-2.47583	0.0169517	5	-0.567289	0.572212	5	NA	NA	2	-2.39148
57642	COL20A1	collagen type XX alpha 1 chain	6	2.79562	0.00525114	4	0.124256	0.901375	2	-0.413355	0.680189	0	3.11515	0.00211729	0	3.72214	0.000319519	0	-1.20951	0.228611	0	1.58099	0.115337	0	1.43776	0.153754	139	2.7656	0.00572714	5	NA	NA	5	-0.381294	0.703551	43	3.88821	0.000153675	8	0.822885	0.414729	12	0.235143	0.814739	14	NA	NA	9	0.925029
5260	PHKG1	phosphorylase kinase catalytic subunit gamma 1	84	5.16544	2.74662e-07	46	4.66371	1.01439e-05	8	2.33322	0.0215425	0	3.15428	0.00186499	0	1.11642	0.266791	0	2.13645	0.0344739	1	3.31521	0.00107321	0	NA	NA	164	4.40305	1.12e-05	46	0.884583	0.383191	8	0.944975	0.346265	29	2.84978	0.00501722	8	0.23447	0.815638	9	0.436755	0.663544	7	NA	NA	0	-1.06409
83886	PRSS27	serine protease 27	4	1.137	0.255733	0	2.1862	0.0312581	4	-0.00672777	0.994645	0	2.17198	0.03107	0	-0.134025	0.89364	0	-0.74779	0.455907	0	2.2621	0.0246816	0	0.228066	0.82008	80	-1.81347	0.0698892	2	NA	NA	4	-0.978702	0.32938	24	2.23676	0.0268392	2	0.704601	0.484536	6	-0.137942	0.890656	4	NA	NA	4	-0.985817
92737	DNER	delta/notch like EGF repeat containing	8	1.14405	0.252799	3	0.411377	0.681723	0	NA	NA	0	2.06943	0.0398306	0	1.83181	0.0698143	0	-0.289275	0.772821	0	-0.405159	0.68576	0	1.64994	0.102223	52	1.25864	0.208287	3	NA	NA	0	0.848101	0.397799	11	2.66497	0.00857836	2	-0.474124	0.637607	1	2.50454	0.014433	5	NA	NA	3	0.865128
129807	NEU4	neuraminidase 4	0	2.14448	0.0321667	0	NA	NA	0	1.44231	0.152192	0	3.77394	0.000213444	0	-0.310238	0.756995	0	-0.712053	0.477679	0	-0.024699	0.980318	0	0.570942	0.569373	49	1.12941	0.258844	0	NA	NA	1	2.87145	0.00470768	15	4.46693	1.59314e-05	3	-1.3684	0.177693	5	NA	NA	5	NA	NA	2	0.59205
57709	SLC7A14	solute carrier family 7 member 14	9	1.20187	0.229616	1	0.664545	0.507951	0	2.02056	0.0458706	0	3.99919	9.03152e-05	0	1.08894	0.278675	0	0.820067	0.413645	0	-1.80342	0.0727086	0	0.358567	0.720706	63	2.13615	0.0327723	1	NA	NA	2	1.49881	0.136128	14	2.83602	0.0052263	9	-0.00666246	0.994712	4	1.34304	0.18331	6	NA	NA	5	0.107886
342865	VSTM2B	V-set and transmembrane domain containing 2B	4	4.90776	1.03031e-06	4	0.925439	0.357083	0	0.381863	0.703335	0	3.2482	0.00136864	0	0.874773	0.383694	0	1.954	0.0527997	0	3.40233	0.000795446	0	-0.89274	0.374229	103	4.72472	2.44e-06	4	NA	NA	6	0.570094	0.569508	37	7.9966	3.81358e-13	9	3.21792	0.00234097	6	-0.433514	0.665886	6	NA	NA	8	1.41027
282679	AQP11	aquaporin 11	0	1.04181	0.29768	0	-1.06408	0.289988	0	0.0366636	0.970823	0	2.52032	0.0125307	0	2.01095	0.046894	0	0.391595	0.695984	0	-0.997457	0.319653	0	-1.28833	0.200728	66	2.48063	0.0131861	1	NA	NA	1	0.576566	0.565139	18	2.22306	0.0277701	6	1.60452	0.1153	4	-0.316005	0.752876	6	NA	NA	2	-0.350325
114131	UCN3	urocortin 3	6	1.4004	0.161617	0	NA	NA	0	1.05952	0.291796	0	2.14978	0.0328104	0	0.271515	0.786528	6	0.127825	0.89848	0	-0.465638	0.641942	0	0.114229	0.909294	53	2.88099	0.00400094	0	NA	NA	4	2.5193	0.0128586	11	2.81937	0.00549003	6	-2.02762	0.0482902	6	NA	NA	4	1.0225	0.308517	1	0.661821
125963	OR1M1	olfactory receptor family 1 subfamily M member 1	6	3.28504	0.00104531	0	5.18113	1.23576e-06	0	-0.422883	0.673245	0	3.97101	0.00010078	0	2.86475	0.00504136	0	-0.503608	0.61537	0	-0.406046	0.685109	0	-1.47621	0.143159	99	4.59871	4.48e-06	4	NA	NA	4	-1.11512	0.26667	16	2.01047	0.046249	3	1.71938	0.0921257	7	0.781071	0.437219	6	NA	NA	2	-1.44575
57578	KIAA1409	unc-79 homolog, NALCN channel complex subunit	5	-0.0599838	0.952177	0	0.059108	0.95299	0	-0.822654	0.412569	0	3.21824	0.00151176	0	1.34898	0.180245	0	0.0575077	0.954227	1	-1.12787	0.260622	0	-0.956429	0.341258	52	0.302795	0.762073	2	NA	NA	6	NA	NA	17	2.26139	0.0252335	1	1.11823	0.269151	3	NA	NA	3	NA	NA	2	-1.4679
115861	NXNL1	nucleoredoxin like 1	3	5.9995	2.52391e-09	0	0.0660133	0.947506	0	2.27161	0.0251492	0	2.13274	0.0342034	0	-0.781552	0.436236	0	-0.115919	0.907892	0	0.533286	0.594381	0	-0.511794	0.60997	75	3.61152	0.00031092	1	-0.47535	0.63787	4	-0.0219643	0.982507	13	3.98436	0.000107071	6	-0.354262	0.724727	2	-0.675299	0.501563	5	-0.554238	0.580406	5	0.728315
147741	ZNF560	zinc finger protein 560	3	2.34864	0.0189812	0	-0.0117117	0.99068	0	1.25988	0.210506	0	2.35697	0.019421	0	-0.599614	0.550055	0	0.580294	0.562698	0	0.141933	0.887265	0	1.31254	0.192466	95	3.89125	0.000102562	5	NA	NA	3	1.13377	0.25879	19	2.36263	0.0194832	3	1.79551	0.079004	6	-0.118352	0.906105	2	NA	NA	2	1.33938
10876	EDDM3A	epididymal protein 3A	1	2.61867	0.0089241	0	-0.284972	0.776286	0	1.25763	0.211316	0	2.41613	0.0166131	0	0.800117	0.42545	0	-0.602895	0.547605	0	-0.0270843	0.978417	0	0.375639	0.708014	97	5.14508	2.9e-07	4	0.00432371	0.996578	3	-0.173296	0.862664	26	4.58703	9.69121e-06	7	2.70602	0.00945883	6	-0.700768	0.485616	5	NA	NA	4	2.02351
317719	KLHL10	kelch like family member 10	0	2.5994	0.0094376	0	-0.857694	0.39322	0	1.30114	0.196059	0	2.15847	0.0321195	0	0.311446	0.756079	0	1.57008	0.118772	0	1.18536	0.23717	0	1.26341	0.2095	115	3.40175	0.000680994	2	NA	NA	3	1.3736	0.171714	29	2.08807	0.0385521	3	-0.0228858	0.981838	14	0.157764	0.875067	7	0.743593	0.458518	8	2.27506
2636	GBX1	gastrulation brain homeobox 1	0	4.26286	2.1553e-05	0	5.01871	2.42283e-06	0	0.95474	0.341902	0	4.18064	4.39659e-05	0	1.02672	0.306911	0	-1.37201	0.172371	0	-0.3204	0.748974	0	-1.39704	0.165622	63	1.66817	0.0954171	5	-0.304592	0.762712	2	3.20016	0.00169224	12	3.04277	0.00278677	3	0.327654	0.744628	5	-0.218892	0.827329	7	NA	NA	1	0.360408
58500	ZNF250	zinc finger protein 250	16	3.29763	0.000999621	0	-0.989917	0.324729	0	-0.226181	0.821501	0	3.87001	0.000148584	7	0.335669	0.737791	0	-0.0245756	0.98043	0	0.251757	0.801467	3	2.34777	0.0209387	99	3.35778	0.000798491	3	NA	NA	7	-1.1909	0.235667	31	2.09377	0.0380337	7	-0.718929	0.475744	9	-1.13504	0.259971	12	NA	NA	3	2.76001
340385	ZNF517	zinc finger protein 517	6	2.60159	0.00937742	0	-0.920557	0.359613	6	2.02416	0.0454926	0	2.20971	0.028295	0	-1.27097	0.206549	0	-0.503741	0.615277	0	4.06379	6.74977e-05	0	2.52763	0.0131165	103	2.05968	0.039541	3	0.507756	0.615218	8	1.76915	0.0790013	33	2.59728	0.010372	7	0.311452	0.756835	9	0.378777	0.705923	12	NA	NA	3	2.09347
995	CDC25C	cell division cycle 25C	6	0.980005	0.327254	0	0.359616	0.719933	0	2.86958	0.0049705	0	1.09254	0.275951	1	2.39711	0.0182919	0	0.234926	0.814628	0	0.139124	0.889481	2	1.34466	0.181904	65	2.70606	0.006859	5	NA	NA	4	2.23717	0.0268223	17	0.553933	0.580484	2	0.63212	0.530372	4	1.17099	0.245311	12	NA	NA	4	1.74454
2588	GALNS	galactosamine (N-acetyl)-6-sulfatase	96	-0.0807008	0.935691	3	0.351021	0.72635	5	2.73773	0.00726777	29	-1.35514	0.176948	9	-1.71876	0.0886053	3	0.115701	0.908064	8	-1.1374	0.256626	4	2.37802	0.0193867	105	3.46765	0.000534673	3	2.03123	0.0508816	5	2.25305	0.0257781	29	0.633937	0.527128	9	1.24226	0.220302	3	0.796276	0.428385	8	NA	NA	4	-1.83975
3216	HOXB6	homeobox B6	20	0.126861	0.899069	0	-0.360711	0.719117	0	2.20152	0.029888	0	1.10172	0.271948	0	0.232432	0.816655	0	-0.367666	0.713707	4	-0.298648	0.765494	7	0.634069	0.527544	86	0.0788696	0.937143	6	NA	NA	5	2.83998	0.00517006	21	-0.608116	0.544069	4	2.74338	0.00858082	7	-0.112539	0.910697	8	NA	NA	7	-1.3095
5863	RGL2	ral guanine nucleotide dissociation stimulator like 2	218	1.42952	0.153079	5	0.686719	0.493932	7	2.36227	0.0200061	52	-0.451671	0.652011	4	0.226381	0.821346	12	0.96405	0.33677	23	1.33953	0.181801	12	-0.104973	0.916616	234	0.398429	0.690351	5	NA	NA	7	2.50022	0.0135408	52	0.0499863	0.960203	4	-0.713762	0.478904	12	0.791327	0.431249	23	0.282835	0.777771	12	-0.612725
5955	RCN2	reticulocalbin 2	74	2.00078	0.0456093	7	-1.01853	0.311014	3	2.18656	0.0309944	19	2.45267	0.0150636	6	0.71165	0.478259	17	0.364375	0.716157	7	0.472643	0.636943	5	-0.355355	0.723104	84	1.28973	0.197275	7	NA	NA	3	2.94661	0.00375248	19	1.20871	0.228754	6	-1.84497	0.0713484	17	0.709907	0.479964	7	NA	NA	5	0.430353
6633	SNRPD2	small nuclear ribonucleoprotein D2 polypeptide	100	0.484746	0.627932	7	-1.40075	0.164546	1	2.23858	0.0272931	35	1.5487	0.123083	7	1.9879	0.049426	8	2.04201	0.0431276	4	-0.99239	0.322113	6	1.57483	0.118586	110	-1.75802	0.0788772	7	-0.921622	0.363843	1	2.07058	0.0401964	35	-0.435228	0.664048	7	-1.11176	0.271894	8	-0.27279	0.785765	4	0.161548	0.871923	6	-0.0868228
8500	PPFIA1	PTPRF interacting protein alpha 1	132	1.70632	0.0881721	3	-0.664764	0.507812	37	4.70802	7.67762e-06	27	0.417365	0.676873	15	6.08936	1.88621e-08	5	0.37182	0.710618	1	NA	NA	5	-1.76056	0.081497	136	2.33691	0.0195291	3	NA	NA	37	3.84797	0.000178904	27	-1.80651	0.0729266	15	-2.25062	0.0291284	5	6.10135	4.24715e-08	1	-0.8053	0.422176	5	-0.505542
8603	FAM193A	family with sequence similarity 193 member A	53	-0.262391	0.793059	11	-0.0999243	0.920615	3	3.51657	0.000647013	13	-1.44958	0.148789	8	0.780903	0.436617	9	-1.0059	0.316291	1	-0.473378	0.636419	5	-1.34954	0.180338	87	2.06928	0.0386316	11	0.269174	0.789579	3	2.12514	0.0352942	15	0.254918	0.79915	8	1.26075	0.213624	10	-1.20816	0.230781	5	NA	NA	5	-1.79265
9055	PRC1	protein regulator of cytokinesis 1	35	2.64897	0.008165	4	1.44018	0.153105	4	2.11955	0.0364014	12	-1.3142	0.19033	3	0.959701	0.339411	5	1.75867	0.080933	2	0.18391	0.854256	2	0.249753	0.803312	68	2.59378	0.00955298	4	NA	NA	4	2.07364	0.0399067	15	0.224382	0.822779	3	-1.51133	0.1374	5	NA	NA	9	NA	NA	2	1.26729
9158	FIBP	FGF1 intracellular binding protein	101	-0.389231	0.697165	7	-0.548582	0.584579	7	3.32388	0.00122301	34	0.724516	0.469622	6	-0.883083	0.379209	7	-1.22319	0.223421	3	-1.36428	0.173892	6	1.50411	0.135835	106	1.1282	0.259353	7	NA	NA	7	2.07401	0.0398717	34	-0.948297	0.344567	6	0.819772	0.416484	7	-0.00937603	0.992544	3	1.23005	0.220988	6	-1.51048
10128	LRPPRC	leucine rich pentatricopeptide repeat containing	56	2.63572	0.00848892	3	0.123998	0.901579	2	2.10474	0.0377002	21	0.731146	0.465572	2	-0.0298814	0.976218	2	0.814279	0.416941	3	-2.70004	0.00747975	2	1.47941	0.142305	55	1.22087	0.222261	3	NA	NA	2	2.15956	0.032474	21	NA	NA	2	-0.419381	0.676848	2	-0.0612127	0.951353	3	NA	NA	2	2.26692
10257	ABCC4	ATP binding cassette subfamily C member 4	41	-1.23446	0.217241	3	-0.810527	0.419663	3	2.82327	0.00568812	9	-1.00794	0.314736	2	-0.284497	0.77659	2	-1.02718	0.306201	5	-1.83271	0.0682154	2	0.359705	0.719858	41	3.31817	0.000920199	3	NA	NA	3	3.4398	0.000763185	9	0.521235	0.603004	2	2.09041	0.0420156	2	-0.316621	0.752411	5	NA	NA	2	0.877236
10460	TACC3	transforming acidic coiled-coil containing protein 3	73	4.97552	7.31762e-07	13	4.22818	5.41861e-05	3	2.12244	0.0361521	8	1.38092	0.168893	9	2.79232	0.0062194	13	0.781568	0.435858	2	0.12764	0.898552	5	3.23931	0.00164652	98	3.46853	0.000532938	13	0.126399	0.900232	3	3.62703	0.000398046	18	-1.08661	0.279026	9	0.948497	0.347728	13	-0.14248	0.887083	7	NA	NA	5	-0.193238
10608	MXD4	MAX dimerization protein 4	5	0.716568	0.47376	0	-0.546121	0.586263	0	2.37885	0.0191736	0	-1.07671	0.282945	5	-0.866081	0.38842	0	-0.682226	0.496282	0	1.14685	0.252705	0	-0.52717	0.599291	93	-1.03644	0.300107	10	0.0518951	0.958945	3	2.63504	0.00934041	15	-1.31153	0.191768	9	-0.0409568	0.967504	10	-1.90706	0.0603423	6	NA	NA	5	-1.45128
10641	NPRL2	NPR2 like, GATOR1 complex subunit	20	-2.17034	0.0301494	1	0.404442	0.686797	2	2.15375	0.033548	2	-1.51069	0.132494	3	2.31672	0.0224604	0	-0.0251138	0.980002	1	-1.80062	0.0731514	6	-0.464256	0.643515	61	0.745227	0.456211	1	NA	NA	2	2.31196	0.0222079	11	0.468152	0.640384	3	1.32386	0.191952	1	NA	NA	2	NA	NA	6	0.0768335
10668	CGRRF1	cell growth regulator with ring finger domain 1	6	1.08332	0.278855	1	-0.717794	0.474646	0	2.00999	0.0469964	1	0.299987	0.764508	1	0.255713	0.798673	0	NA	NA	0	1.63919	0.102623	2	1.62947	0.106491	51	0.892894	0.372007	1	NA	NA	5	2.24773	0.0261238	12	1.38697	0.167593	1	0.976426	0.333853	0	1.66744	0.0995968	2	NA	NA	2	0.28951
10980	COPS6	COP9 signalosome subunit 6	85	0.993741	0.320522	2	0.46247	0.644802	6	2.10878	0.0373418	20	-0.759619	0.448404	5	-1.08964	0.278364	5	0.756788	0.450516	8	0.711167	0.477744	3	-0.160621	0.87273	89	0.445195	0.656221	2	-1.13752	0.264037	6	2.52171	0.0127746	20	1.51496	0.131975	5	0.676	0.502354	5	-0.31926	0.750417	8	-0.46605	0.64199	3	0.942774
11198	SUPT16H	SPT16 homolog, facilitates chromatin remodeling subunit	66	0.780529	0.435212	4	0.341871	0.733203	4	2.34577	0.0208663	6	-0.659101	0.510612	8	0.704658	0.482583	6	0.56133	0.575517	4	-1.99654	0.0471249	4	2.67449	0.00879819	96	0.84427	0.398606	4	-0.66384	0.5117	4	2.27668	0.0242895	25	0.19422	0.846277	8	-0.321498	0.749258	6	-0.0638572	0.949254	4	1.88528	0.0617134	4	1.37275
11336	EXOC3	exocyst complex component 3	125	0.960472	0.336984	5	0.441028	0.660195	5	2.49456	0.0141702	35	2.97868	0.00326453	9	1.34597	0.181213	9	-1.85403	0.0659497	17	-1.62318	0.106002	1	-0.377211	0.70685	134	-0.952289	0.34105	5	NA	NA	5	3.11219	0.00224293	35	-1.73056	0.085672	9	1.77276	0.0827499	9	0.424121	0.672692	17	-1.08015	0.282154	1	-0.84606
23047	PDS5B	PDS5 cohesin associated factor B	50	2.1632	0.0306953	1	-0.567235	0.571893	4	2.46093	0.0154876	16	2.40085	0.0173018	1	0.876614	0.382698	4	1.80375	0.0735337	4	1.51664	0.130813	0	NA	NA	50	0.597194	0.550436	1	NA	NA	4	2.1018	0.0373244	16	1.30634	0.193519	1	-0.351439	0.72683	4	0.972512	0.333922	4	NA	NA	0	0.849248
25870	SUMF2	sulfatase modifying factor 2	146	2.98874	0.00285029	46	3.78999	0.000264404	8	5.59344	1.78155e-07	26	1.83815	0.0675691	9	1.53599	0.127549	9	0.626525	0.532045	7	-0.174436	0.861685	0	NA	NA	153	0.164486	0.869363	46	-0.629517	0.533623	8	2.04484	0.042705	29	0.928098	0.35491	9	-0.0529833	0.95797	9	0.411148	0.682136	7	NA	NA	0	-1.76489
27032	ATP2C1	ATPase secretory pathway Ca2+ transporting 1	52	0.81702	0.414056	0	NA	NA	5	2.31989	0.0222814	14	-1.43329	0.153383	8	0.919475	0.359955	0	NA	NA	3	-1.61551	0.107654	0	NA	NA	61	-0.757657	0.448734	0	NA	NA	5	3.08208	0.00246674	14	NA	NA	8	-1.59967	0.116373	0	NA	NA	3	0.136928	0.891308	0	-2.09959
51239	ANKRD39	ankyrin repeat domain 39	14	0.721196	0.47091	1	2.18283	0.0315127	1	2.3014	0.0233437	3	2.06537	0.0402171	5	-0.155059	0.877072	0	-0.433751	0.665167	1	-0.49517	0.620981	1	-2.08812	0.0394346	51	1.96044	0.0500652	1	NA	NA	5	2.04973	0.0422182	14	-0.504246	0.614859	6	-0.639605	0.525535	5	0.771899	0.4426	3	NA	NA	1	1.78657
55311	ZNF444	zinc finger protein 444	25	-1.05399	0.292071	4	0.583002	0.561273	1	2.08	0.0399601	9	-0.645831	0.519152	4	1.35043	0.179782	3	-0.592726	0.554371	0	-1.02526	0.30638	4	-2.02794	0.0453377	93	-0.725368	0.4683	5	0.823657	0.416427	3	2.46423	0.014916	26	0.426351	0.670489	4	-0.0253619	0.979874	8	-0.067853	0.946083	7	-0.35016	0.726808	4	-1.40955
57176	VARS2	valyl-tRNA synthetase 2, mitochondrial	44	-0.182669	0.855084	0	0.0376627	0.970036	0	2.05074	0.0427825	23	-0.437882	0.661959	0	-0.223631	0.823479	0	-2.3682	0.0193148	6	-0.303801	0.761571	0	1.30988	0.193361	139	1.64007	0.101128	4	NA	NA	7	3.10611	0.00228653	31	-0.0959429	0.923699	10	-0.169466	0.866158	12	5.15139	2.0232e-06	13	NA	NA	6	-1.00258
64577	ALDH8A1	aldehyde dehydrogenase 8 family member A1	10	5.00653	6.24939e-07	0	1.35983	0.177101	6	8.99412	1.10113e-14	0	-0.540849	0.589232	1	4.06193	9.40455e-05	0	1.1734	0.242731	3	0.0690815	0.944988	0	3.52823	0.000643844	49	2.21569	0.0268102	1	NA	NA	6	3.35107	0.0010299	13	NA	NA	1	-0.024209	0.980788	1	NA	NA	3	NA	NA	4	-0.22883
79073	TMEM109	transmembrane protein 109	60	0.90747	0.364315	5	-0.262425	0.793562	4	2.26551	0.0255339	15	0.429868	0.667769	4	-0.655444	0.513616	3	1.18214	0.239261	3	-0.350646	0.726194	3	0.0465475	0.962971	65	0.968228	0.333032	5	NA	NA	4	1.99586	0.047848	15	-1.16621	0.245457	4	NA	NA	3	0.104395	0.917135	3	NA	NA	3	-0.488633
80020	FOXRED2	FAD dependent oxidoreductase domain containing 2	17	0.0925751	0.926254	2	-0.415262	0.678886	3	2.59808	0.0107207	4	1.15982	0.247546	2	-0.351938	0.72559	0	1.09488	0.27555	0	1.29179	0.197803	4	-0.124341	0.901305	67	1.35521	0.175484	2	NA	NA	6	2.0868	0.0386813	13	0.172864	0.863001	3	-1.76676	0.0837626	4	-0.395543	0.693565	6	NA	NA	5	1.94348
84152	PPP1R1B	protein phosphatase 1 regulatory inhibitor subunit 1B	104	1.74798	0.0806875	6	0.863075	0.39027	8	2.97717	0.00361234	18	2.03208	0.043509	3	0.182419	0.855606	11	3.44173	0.00077294	0	0.547624	0.584513	10	1.46509	0.146163	118	0.721391	0.470742	6	NA	NA	8	3.13514	0.00208514	23	-1.34951	0.179291	3	2.67992	0.0101205	11	1.31463	0.192639	6	1.14848	0.252963	10	-1.02342
84299	MIEN1	migration and invasion enhancer 1	114	6.08779	1.47737e-09	6	-0.69242	0.490362	8	11.8213	5.17742e-21	22	8.87263	4.71689e-16	3	5.06891	1.72708e-06	11	6.09945	1.08476e-08	6	-2.10661	0.0363003	10	4.91936	3.59089e-06	116	6.43403	1.51e-10	6	NA	NA	8	3.56418	0.000496628	22	-0.781644	0.435707	3	1.60684	0.114787	11	1.18076	0.24143	6	NA	NA	10	0.433395
84720	PIGO	phosphatidylinositol glycan anchor biosynthesis class O	76	1.70387	0.0886276	7	-1.16209	0.248112	6	3.25788	0.00151251	18	0.379695	0.704587	9	0.533663	0.594702	10	4.93576	2.34718e-06	0	-0.320576	0.748841	4	1.5503	0.124361	86	1.37328	0.169799	7	-1.06235	0.296285	6	3.14644	0.00201129	18	1.30119	0.195273	9	-0.766665	0.447114	10	1.30218	0.196838	2	NA	NA	4	0.633253
84988	PPP1R16A	protein phosphatase 1 regulatory subunit 16A	54	2.77907	0.00552477	3	-0.191556	0.848499	0	3.78342	0.000257595	16	2.51954	0.0125577	4	1.20058	0.232616	7	1.91925	0.0570951	9	2.12094	0.0350616	4	2.21921	0.0288273	117	3.85505	0.000118876	3	0.516151	0.609411	10	2.19509	0.0297699	36	0.230246	0.818227	7	1.32868	0.19037	12	-0.270502	0.787517	13	1.10532	0.271143	4	0.0230664
92714	ARRDC1	arrestin domain containing 1	49	0.116744	0.907079	5	-0.144035	0.885778	1	2.18852	0.0308472	19	0.117237	0.906793	6	-0.321498	0.748472	5	-0.576341	0.565359	2	0.212693	0.831766	6	-0.172766	0.863199	79	1.90466	0.0569489	5	1.0977	0.280789	1	2.22377	0.0277324	24	0.633203	0.527605	6	1.30744	0.197424	6	-0.00520156	0.995864	5	NA	NA	6	-0.15559
440073	IQSEC3	IQ motif and Sec7 domain 3	28	-0.314518	0.753174	1	-0.170709	0.864815	0	2.73401	0.00734495	0	-0.0208392	0.983395	0	0.831448	0.407608	0	-2.35863	0.0197988	6	-0.434392	0.664436	0	-0.334542	0.7387	82	1.05411	0.291945	1	NA	NA	3	2.27273	0.0245334	23	-1.75122	0.0820371	5	-0.461769	0.646377	4	1.57536	0.119383	9	NA	NA	3	NA
10233	LRRC23	leucine rich repeat containing 23	4	1.00658	0.31431	0	2.5572	0.0121351	0	3.06637	0.00275542	1	-0.48662	0.627077	3	0.503796	0.61546	0	1.23149	0.220312	0	-2.03119	0.0434546	0	-0.556215	0.579358	98	-1.31116	0.189935	4	NA	NA	7	2.93081	0.00393719	19	-0.240198	0.810519	9	-0.0295373	0.976561	5	NA	NA	4	NA	NA	4	-1.62423
129049	SGSM1	small G protein signaling modulator 1	15	2.92655	0.0034831	5	1.38656	0.168822	0	2.87122	0.00494676	1	1.54629	0.123665	0	3.8562	0.000198855	7	-1.34295	0.181574	0	1.17451	0.241479	0	1.34424	0.18204	111	3.20398	0.00137393	5	0.98474	0.332376	5	2.04878	0.042312	23	-0.320828	0.748806	6	1.38655	0.172121	8	0.333631	0.739589	8	NA	NA	4	2.35679
84446	BRSK1	BR serine/threonine kinase 1	37	0.89663	0.370071	5	-1.19643	0.234506	0	2.21987	0.0285773	0	0.193676	0.846632	0	0.971361	0.333601	0	0.643851	0.520781	0	-1.07402	0.284004	0	-0.371489	0.711092	109	1.92375	0.0545085	5	1.50875	0.141488	3	2.99168	0.00326864	28	1.52988	0.12824	4	0.0717001	0.943145	11	1.722	0.0891916	10	2.55021	0.0119732	1	0.742411
201191	SAMD14	sterile alpha motif domain containing 14	11	0.425511	0.67053	4	0.381852	0.703424	0	2.93403	0.00410956	0	0.576769	0.564764	0	-0.201007	0.841082	0	-0.312148	0.755417	0	0.918829	0.359205	0	-0.804048	0.423356	87	-0.331078	0.740615	4	NA	NA	3	2.14064	0.0339993	20	-1.3142	0.19087	6	-0.552455	0.583255	9	-0.827832	0.410392	3	NA	NA	7	-1.50316
5132	PDC	phosducin	2	1.11678	0.264283	0	NA	NA	0	3.85322	0.000200987	0	0.491082	0.623923	0	0.995954	0.321562	0	0.311034	0.756262	0	1.244	0.214841	0	NA	NA	57	1.0861	0.277549	0	NA	NA	1	2.99069	0.0032787	17	-0.37736	0.706462	3	-0.409836	0.683788	3	1.36592	0.176045	5	NA	NA	0	-0.132306
2248	FGF3	fibroblast growth factor 3	9	1.55437	0.120326	0	-1.4451	0.151719	0	2.26897	0.0253147	0	-0.314111	0.753774	0	0.858937	0.392332	0	0.0774289	0.938399	0	-0.261315	0.794097	0	-0.499223	0.618765	147	5.05689	4.6e-07	2	NA	NA	39	2.07414	0.0398591	31	1.56571	0.11961	17	-0.215698	0.830157	6	-0.338894	0.735637	1	-0.5947	0.553119	4	-0.330046
11132	CAPN10	calpain 10	1	0.927676	0.353736	0	1.59353	0.114363	0	2.57987	0.0112664	0	0.533772	0.594111	0	-0.0128359	0.989783	0	0.656569	0.512592	0	1.33115	0.184538	0	2.1749	0.0320946	73	-0.569102	0.569342	3	-0.51692	0.608881	2	3.09855	0.00234189	18	-1.4499	0.149262	3	-0.443789	0.659232	9	0.713167	0.477955	8	NA	NA	1	1.9571
283385	MORN3	MORN repeat containing 3	0	-0.397039	0.6914	0	-0.395016	0.693717	0	2.86017	0.00510921	0	-0.414496	0.678969	0	-0.391988	0.695861	0	0.171723	0.863916	0	0.0340462	0.972872	0	1.13621	0.258697	63	1.1256	0.26045	4	NA	NA	1	2.0289	0.0443246	16	-0.54716	0.585116	5	-0.738311	0.463996	5	NA	NA	2	NA	NA	4	-0.0602576
2515	ADAM2	ADAM metallopeptidase domain 2	1	2.4779	0.0133349	0	-0.348009	0.728603	0	4.83075	4.65489e-06	0	1.20414	0.230002	0	-0.0201606	0.983954	0	2.07515	0.0399001	0	-0.36294	0.717003	0	1.09623	0.275722	109	2.9598	0.00310986	1	NA	NA	12	2.34629	0.0203342	21	0.112958	0.910221	27	0.584674	0.561563	7	-0.457236	0.648823	7	-0.242336	0.808917	3	-0.914654
3313	HSPA9	heat shock protein family A (Hsp70) member 9	69	1.99965	0.0457315	5	-1.30901	0.193687	4	3.81313	0.000231856	18	0.930016	0.353518	3	2.61735	0.0101696	3	-0.358714	0.720378	10	-0.378563	0.705382	5	3.3558	0.00113483	66	0.442827	0.657932	5	NA	NA	4	2.26485	0.0250254	18	NA	NA	3	0.272389	0.786516	3	0.0916565	0.927215	10	-0.8858	0.377426	5	2.28597
5709	PSMD3	proteasome 26S subunit, non-ATPase 3	113	4.97486	7.34095e-07	7	-0.0730247	0.94194	8	4.70522	7.76508e-06	22	2.71161	0.00729696	3	-1.04945	0.296381	9	7.47008	9.51025e-12	7	1.35338	0.177341	10	6.29121	9.34547e-09	115	1.38546	0.166045	7	NA	NA	8	3.28508	0.0012823	22	-0.222788	0.824016	3	-0.119192	0.905631	9	0.510801	0.610991	7	NA	NA	10	1.99389
203259	FAM219A	family with sequence similarity 219 member A	33	0.784522	0.432867	6	0.275984	0.78316	2	2.04701	0.0431548	7	-1.13119	0.259371	8	0.865492	0.388742	6	3.08	0.00251569	0	NA	NA	4	2.85873	0.00521718	108	1.92502	0.0543497	6	-2.00081	0.0542349	3	2.5745	0.0110548	24	1.16276	0.24685	10	0.20921	0.835188	13	-0.873517	0.38517	0	-0.383715	0.701842	4	2.70314
9342	SNAP29	synaptosome associated protein 29	103	2.56093	0.0105436	4	2.03621	0.0445126	5	2.70097	0.008062	35	0.0937079	0.925438	8	1.83406	0.0694774	7	3.05721	0.00270125	8	0.651301	0.515541	0	NA	NA	103	8.45345	4.94e-17	4	-0.313491	0.756008	5	4.91173	2.43553e-06	35	7.50311	5.91423e-12	8	2.97827	0.00457377	7	2.48032	0.0153691	8	NA	NA	0	1.09044
219927	MRPL21	mitochondrial ribosomal protein L21	142	2.74196	0.00618546	4	-0.336813	0.737001	39	4.2884	4.00967e-05	29	3.99604	9.14312e-05	16	3.41417	0.000910285	7	5.16728	8.49226e-07	2	-2.87117	0.0044947	5	1.06646	0.288891	152	2.88544	0.00394503	4	NA	NA	39	2.24124	0.0265509	29	0.210406	0.833649	16	1.10708	0.273892	7	4.16453	8.25048e-05	4	NA	NA	5	0.834436
1645	AKR1C1	aldo-keto reductase family 1 member C1	43	5.33643	1.10986e-07	0	NA	NA	4	4.1358	7.14423e-05	8	3.71997	0.000260812	6	2.6493	0.00931163	5	-0.512032	0.609478	7	0.429008	0.668343	1	0.360107	0.719558	59	3.40642	0.000669503	0	NA	NA	4	2.55067	0.0118036	15	1.67364	0.0963715	6	2.9475	0.0049746	5	NA	NA	7	1.70524	0.0906327	1	0.405276
1646	AKR1C2	aldo-keto reductase family 1 member C2	56	5.12606	3.37472e-07	0	NA	NA	4	3.70684	0.000337057	14	3.77022	0.000216428	6	2.73026	0.00742316	5	1.21349	0.227092	7	0.110079	0.912449	1	0.282513	0.778159	59	4.2186	2.55e-05	0	NA	NA	4	2.13107	0.0347938	15	0.868176	0.386743	6	2.01762	0.0493604	5	NA	NA	7	2.91787	0.0041802	1	0.137703
8644	AKR1C3	aldo-keto reductase family 1 member C3	53	4.46983	8.46245e-06	0	NA	NA	4	3.41793	0.000899036	13	3.97142	0.000100619	6	2.05949	0.0419213	5	-0.0271548	0.978377	7	-0.705233	0.481421	1	0.465239	0.642814	56	4.90771	9.86e-07	0	NA	NA	4	2.60339	0.0102042	13	0.947332	0.345057	6	2.75672	0.00828576	5	NA	NA	7	1.90008	0.0597267	1	-0.265716
10948	STARD3	StAR related lipid transfer domain containing 3	84	4.47451	8.28169e-06	6	-0.435069	0.664499	7	8.9661	1.27172e-14	22	7.77278	4.3831e-13	3	4.06212	9.39798e-05	6	5.11644	1.06424e-06	1	3.04041	0.00265317	10	5.65355	1.61244e-07	117	2.0639	0.0391394	6	NA	NA	8	9.16518	4.84204e-16	22	0.0570503	0.954584	3	3.32288	0.00173146	11	0.186156	0.852825	6	-1.72228	0.0874921	10	-1.06322
51475	CABP2	calcium binding protein 2	2	6.31981	3.52008e-10	0	-0.567949	0.571409	0	4.35455	3.10902e-05	0	-0.854331	0.393975	0	2.67785	0.008601	0	0.507808	0.612429	0	-0.535065	0.593153	0	0.816147	0.416436	124	2.73496	0.00628658	3	NA	NA	12	2.01704	0.0455633	26	-0.499857	0.617939	9	3.25908	0.00208103	4	-0.510931	0.6109	6	NA	NA	9	-0.0917348
2064	ERBB2	erb-b2 receptor tyrosine kinase 2	107	4.37545	1.3021e-05	6	0.709323	0.479861	8	8.07164	1.21909e-12	21	7.33174	6.00212e-12	3	3.63161	0.000437396	11	4.61059	9.31302e-06	2	-1.18377	0.237798	10	6.2243	1.26723e-08	115	5.94209	3.24e-09	6	NA	NA	8	4.77901	4.32398e-06	21	-0.55377	0.580595	3	4.11617	0.000154262	11	1.7217	0.0892465	6	NA	NA	10	4.10435
93210	PGAP3	post-GPI attachment to proteins 3	4	4.82879	1.52511e-06	0	0.533728	0.594776	0	9.45029	1.0499e-15	4	8.46174	6.35044e-15	0	3.4294	0.000865598	0	2.74429	0.00690218	0	-0.0823217	0.934467	0	6.64564	1.82677e-09	115	7.1014	1.64e-12	6	NA	NA	8	4.31291	2.9862e-05	21	-1.1478	0.252956	3	4.30347	8.45814e-05	11	1.97567	0.0518713	6	NA	NA	10	2.32992
1399	CRKL	CRK like proto-oncogene, adaptor protein	101	2.48992	0.0128929	4	0.100321	0.920301	5	3.18633	0.00189799	35	1.98361	0.0487102	8	-0.0480245	0.961788	7	0.809665	0.419579	6	3.27018	0.00124996	0	NA	NA	101	6.92526	5.62e-12	4	-0.848336	0.402754	5	2.53518	0.0123144	35	2.67303	0.0083846	8	4.40541	6.07453e-05	7	3.59532	0.000577334	6	NA	NA	0	1.49186
55915	LANCL2	LanC like 2	127	3.32869	0.000895329	47	4.9532	3.16869e-06	8	10.5151	4.27367e-18	22	4.96653	1.49022e-06	9	0.394155	0.694266	7	-0.261124	0.794401	5	-0.515405	0.606795	0	NA	NA	134	7.39462	1.98e-13	47	0.306345	0.76139	8	3.20487	0.00166662	22	4.7329	5.23682e-06	9	-0.439361	0.662413	7	1.44034	0.153933	5	NA	NA	0	6.51057
220064	ORAOV1	oral cancer overexpressed 1	60	8.3128	2.1937e-16	0	6.19735	1.47141e-08	27	6.54514	2.23037e-09	4	4.36849	2.03533e-05	15	6.63626	1.44505e-09	5	1.95802	0.0523212	0	1.81053	0.0715961	0	1.28612	0.201494	145	6.47131	1.18e-10	3	NA	NA	38	2.25119	0.0258983	32	2.31103	0.0222506	17	0.144718	0.885552	6	2.59307	0.0114314	1	-0.224975	0.822366	4	-0.402086
1019	CDK4	cyclin dependent kinase 4	87	4.41794	1.07357e-05	18	4.20817	5.83861e-05	3	-1.46829	0.145016	22	6.17729	3.75444e-09	2	-0.0373891	0.970246	2	-0.387019	0.699361	6	-1.88642	0.0605735	3	1.87142	0.0643319	90	5.12366	3.25e-07	18	3.15905	0.00351936	3	-1.05606	0.292724	22	-1.10427	0.271317	2	-0.978056	0.333054	2	NA	NA	6	NA	NA	3	-1.81102
1594	CYP27B1	cytochrome P450 family 27 subfamily B member 1	2	1.86961	0.0617481	0	4.61413	1.23334e-05	0	-0.254222	0.799822	0	0.434701	0.664263	0	0.192695	0.84757	0	-0.374127	0.708906	2	-0.0948896	0.92449	0	1.05409	0.294487	90	4.48618	7.61e-06	18	2.55383	0.0157908	3	0.199764	0.841949	22	0.331198	0.740976	2	0.991608	0.326466	2	NA	NA	6	NA	NA	3	-2.0511
1956	EGFR	epidermal growth factor receptor	117	4.44108	9.65778e-06	48	4.70937	8.4644e-06	9	5.68686	1.17504e-07	20	1.34737	0.179433	7	3.52687	0.000624947	4	0.0610735	0.951392	6	0.504277	0.614578	1	-0.0615742	0.95103	124	3.38843	0.000714779	48	2.4731	0.0190804	9	0.0213159	0.983023	20	-0.104551	0.916878	7	-0.102076	0.91913	4	-0.614093	0.541012	6	NA	NA	1	1.57168
2887	GRB10	growth factor receptor bound protein 10	36	4.55537	5.68634e-06	9	3.84078	0.00022125	2	0.109188	0.913262	10	2.94716	0.00360037	0	NA	NA	4	-0.992991	0.322517	5	0.534621	0.59346	1	0.978791	0.330143	50	0.596034	0.551211	9	2.47447	0.0190197	2	-0.0956078	0.923966	11	-0.164157	0.869838	0	0.296759	0.767958	4	NA	NA	5	-1.66978	0.0974656	1	0.648418
6302	TSPAN31	tetraspanin 31	58	4.34082	1.52201e-05	18	8.44272	3.4843e-13	0	0.814616	0.417136	21	6.16228	4.06441e-09	0	2.08	0.0399603	0	1.47194	0.1434	3	-2.21701	0.0276598	3	0.6125	0.541655	89	5.02801	5.34e-07	18	2.14074	0.0402691	3	0.571933	0.568265	22	-0.738363	0.461496	2	0.480071	0.633404	2	-0.612475	0.542076	6	NA	NA	3	0.511951
8408	ULK1	unc-51 like autophagy activating kinase 1	29	0.298434	0.765416	3	4.65825	1.0365e-05	2	-0.509568	0.611424	9	0.647285	0.518212	6	-0.814056	0.417455	0	-1.60527	0.110805	4	3.88854	0.000134065	4	-1.06284	0.29052	115	1.16491	0.244174	3	2.65419	0.0124316	2	NA	NA	34	-0.035493	0.971736	7	2.18324	0.0340463	12	1.36829	0.175308	15	NA	NA	4	0.580002
10106	CTDSP2	CTD small phosphatase 2	7	1.37925	0.168039	0	4.0056	0.000122839	0	-1.12748	0.262108	6	1.95476	0.0520484	1	2.93908	0.0040482	0	-0.762875	0.446889	0	-1.82738	0.0690156	0	0.827377	0.410075	88	2.90705	0.00368338	18	3.64933	0.000957862	3	0.477797	0.633524	20	1.29052	0.198939	2	1.07588	0.287471	2	NA	NA	6	NA	NA	3	-0.887498
10193	RNF41	ring finger protein 41	56	2.01625	0.0439651	7	2.43283	0.0168528	6	-1.15406	0.251094	19	0.419711	0.675161	5	1.43743	0.153569	5	0.422127	0.673614	1	1.07278	0.284563	8	2.04094	0.0440015	86	0.862483	0.388512	7	2.39639	0.0227772	6	-0.719532	0.472987	22	-0.0356961	0.971574	5	-0.353899	0.724997	5	0.716902	0.475661	3	-0.964318	0.336748	8	1.12717
10956	OS9	OS9, endoplasmic reticulum lectin	85	3.52718	0.000433645	18	4.63762	1.12442e-05	3	-0.231932	0.817042	22	3.70974	0.000270856	1	1.4982	0.137082	2	-0.691064	0.49073	6	-0.104032	0.91724	3	0.393587	0.694759	88	3.7822	0.000159412	18	2.56123	0.0155171	3	1.50731	0.133937	22	-0.735769	0.463068	1	0.502665	0.617547	2	-0.650858	0.517127	6	NA	NA	3	-0.807675
79837	PIP4K2C	phosphatidylinositol-5-phosphate 4-kinase type 2 gamma	87	3.40096	0.000690495	18	4.19706	6.08525e-05	2	2.18761	0.0309156	23	0.297639	0.766297	2	0.325365	0.745552	2	0.912605	0.363101	6	-0.330247	0.741532	4	1.74023	0.0850227	93	-0.788797	0.430312	18	2.54277	0.0162083	2	0.0781514	0.937817	23	-2.14311	0.0337849	2	1.50982	0.137784	2	-0.429658	0.668677	6	NA	NA	4	-0.580685
83892	KCTD10	potassium channel tetramerization domain containing 10	61	0.994385	0.320208	8	4.20046	6.00869e-05	5	-0.873008	0.384651	24	0.302706	0.762438	0	NA	NA	4	1.6433	0.102683	3	-0.576958	0.564566	3	0.81959	0.41448	72	0.0543823	0.956635	8	2.64362	0.0127514	5	NA	NA	24	-1.55979	0.121005	0	-0.924805	0.359791	4	NA	NA	5	NA	NA	3	1.17104
91107	TRIM47	tripartite motif containing 47	97	0.0542497	0.956744	6	2.02005	0.0461948	5	-1.15782	0.249563	20	-3.3515	0.000966105	11	1.71074	0.090083	5	-0.343679	0.73163	7	0.087852	0.930075	6	0.00586877	0.99533	99	2.57568	0.0100662	6	2.23577	0.0327057	5	-0.292895	0.770027	20	-1.08396	0.280193	11	0.962477	0.340736	5	0.210047	0.8342	7	NA	NA	6	3.25877
115557	ARHGEF25	Rho guanine nucleotide exchange factor 25	32	0.533631	0.593682	18	2.45617	0.0158594	0	-1.18724	0.23781	6	-0.710989	0.477945	2	2.47276	0.0150123	2	-1.92666	0.0561545	0	0.461	0.64526	4	0.527267	0.599224	91	-0.0599074	0.952235	18	2.39818	0.0226837	2	0.893069	0.373321	22	-0.693902	0.488861	2	-0.572336	0.569822	2	-1.17032	0.245576	6	NA	NA	4	-0.77686
116986	AGAP2	ArfGAP with GTPase domain, ankyrin repeat and PH domain 2	64	2.43718	0.0149266	18	3.66125	0.000412563	3	-0.113474	0.909871	22	1.30084	0.194855	2	0.588091	0.557734	2	-0.812783	0.417795	0	0.00831939	0.99337	3	0.919258	0.360265	89	3.50141	0.000471611	18	3.85133	0.00055125	3	1.91472	0.0575258	22	-0.195671	0.845144	2	0.754957	0.454041	2	0.987227	0.326706	6	NA	NA	3	-0.837126
196403	DTX3	deltex E3 ubiquitin ligase 3	63	1.21907	0.223024	18	2.12171	0.0364642	2	-2.10001	0.0381237	11	1.43477	0.152962	2	1.97502	0.0508913	2	-0.787003	0.43268	3	-0.831419	0.406651	4	-0.94778	0.345621	91	0.970182	0.332058	18	2.86762	0.00737466	2	0.952014	0.342696	22	1.07969	0.282084	2	-0.16258	0.871546	2	0.134303	0.893523	6	NA	NA	4	-0.802716
2583	B4GALNT1	beta-1,4-N-acetyl-galactosaminyltransferase 1	19	1.07556	0.282312	18	2.73097	0.00752806	0	-2.46594	0.0152846	0	0.272754	0.785332	0	-1.17354	0.243235	0	-3.65198	0.00037305	0	0.413547	0.679614	0	1.08823	0.279216	89	3.45591	0.000558378	18	2.4475	0.0202483	2	-1.10258	0.272064	22	0.0137314	0.989063	2	-0.28414	0.777551	2	-0.517133	0.606585	6	NA	NA	3	0.385658
50508	NOX3	NADPH oxidase 3	10	2.12792	0.0335202	0	1.98898	0.0495797	0	-0.414304	0.679497	0	1.18493	0.237494	0	NA	NA	0	-0.954819	0.341402	0	-0.421807	0.673583	0	-1.20365	0.231683	40	3.24895	0.00117497	4	7.88985	6.61833e-09	2	0.517857	0.605358	12	0.094298	0.925004	0	-0.397623	0.692708	4	NA	NA	2	NA	NA	2	-0.32656
92979	MARCHF9	membrane associated ring-CH-type finger 9	0	11.0935	1.82521e-27	0	12.0856	5.45856e-21	0	-0.10721	0.914825	0	7.66603	8.31669e-13	0	1.6236	0.107431	0	0.716834	0.474724	0	-0.696027	0.487157	0	-0.249048	0.80385	90	2.45522	0.0141532	18	4.06686	0.000303245	3	-0.889191	0.375394	22	-0.733892	0.464208	2	0.350013	0.727893	2	1.10183	0.274061	6	NA	NA	3	-1.49066
[truncated: 1 more columns]

## Sheet: RNA+protein
			protein	protein	protein	protein	protein	protein	protein	protein	protein	protein	protein	protein	protein	protein	protein	protein	protein	protein	protein	protein	protein	protein	protein	protein	mRNA	mRNA	mRNA	mRNA	mRNA	mRNA	mRNA	mRNA	mRNA	mRNA	mRNA	mRNA	mRNA	mRNA	mRNA	mRNA	mRNA	mRNA	mRNA	mRNA	mRNA	mRNA	mRNA
			pan-cancer	pan-cancer	pan-cancer	CNS-GBM	CNS-GBM	CNS-GBM	Head-and-Heck	Head-and-Heck	Head-and-Heck	Lung-Adeno	Lung-Adeno	Lung-Adeno	Lung-SCC	Lung-SCC	Lung-SCC	Pancreas	Pancreas	Pancreas	Kidney-RCC	Kidney-RCC	Kidney-RCC	Uterus	Uterus	Uterus	pan-cancer	pan-cancer	pan-cancer	CNS-GBM	CNS-GBM	CNS-GBM	Head-and-Heck	Head-and-Heck	Head-and-Heck	Lung-Adeno	Lung-Adeno	Lung-Adeno	Lung-SCC	Lung-SCC	Lung-SCC	Pancreas	Pancreas	Pancreas	Kidney-RCC	Kidney-RCC	Kidney-RCC	Uterus	Uterus
			1MB	1MB	1MB	1MB	1MB	1MB	1MB	1MB	1MB	1MB	1MB	1MB	1MB	1MB	1MB	1MB	1MB	1MB	1MB	1MB	1MB	1MB	1MB	1MB	1MB	1MB	1MB	1MB	1MB	1MB	1MB	1MB	1MB	1MB	1MB	1MB	1MB	1MB	1MB	1MB	1MB	1MB	1MB	1MB	1MB	1MB	1MB
			CNA+cancer type (t-statistic)	CNA+cancer type (t-statistic)	CNA+cancer type (p-value))	CNA+cancer type (t-statistic)	CNA+cancer type (t-statistic)	CNA+cancer type (p-value))	CNA+cancer type (t-statistic)	CNA+cancer type (t-statistic)	CNA+cancer type (p-value))	CNA+cancer type (t-statistic)	CNA+cancer type (t-statistic)	CNA+cancer type (p-value))	CNA+cancer type (t-statistic)	CNA+cancer type (t-statistic)	CNA+cancer type (p-value))	CNA+cancer type (t-statistic)	CNA+cancer type (t-statistic)	CNA+cancer type (p-value))	CNA+cancer type (t-statistic)	CNA+cancer type (t-statistic)	CNA+cancer type (p-value))	CNA+cancer type (t-statistic)	CNA+cancer type (t-statistic)	CNA+cancer type (p-value))	CNA+cancer type (t-statistic)	CNA+cancer type (t-statistic)	CNA+cancer type (p-value))	CNA+cancer type (t-statistic)	CNA+cancer type (t-statistic)	CNA+cancer type (p-value))	CNA+cancer type (t-statistic)	CNA+cancer type (t-statistic)	CNA+cancer type (p-value))	CNA+cancer type (t-statistic)	CNA+cancer type (t-statistic)	CNA+cancer type (p-value))	CNA+cancer type (t-statistic)	CNA+cancer type (t-statistic)	CNA+cancer type (p-value))	CNA+cancer type (t-statistic)	CNA+cancer type (t-statistic)	CNA+cancer type (p-value))	CNA+cancer type (t-statistic)	CNA+cancer type (t-statistic)	CNA+cancer type (p-value))	CNA+cancer type (t-statistic)	CNA+cancer type (t-statistic)
Entrez id	Symbol	Gene name	# tumors with SV bp	t	p	# tumors with SV bp	t	p	# tumors with SV bp	t	p	# tumors with SV bp	t	p	# tumors with SV bp	t	p	# tumors with SV bp	t	p	# tumors with SV bp	t	p	# tumors with SV bp	t	p	# tumors with SV bp	t	p	# tumors with SV bp	t	p	# tumors with SV bp	t	p	# tumors with SV bp	t	p	# tumors with SV bp	t	p	# tumors with SV bp	t	p	# tumors with SV bp	t	p	# tumors with SV bp	t
51292	GMPR2	guanosine monophosphate reductase 2	83	-3.13273	0.00177095	4	-1.00359	0.318124	4	-2.64143	0.00951667	24	-0.876199	0.382005	6	1.58348	0.116319	6	0.206521	0.8367	6	0.472016	0.637392	3	-2.99973	0.00344203	87	-0.902	0.367212	4	-0.378065	0.706226	4	-2.09682	0.0384113	24	1.15817	0.248217	6	1.32718	0.187329	6	1.14847	0.252835	6	0.677043	0.4991	3	-2.79222
182	JAG1	jagged 1	34	0.327935	0.743033	2	-0.287115	0.774649	6	0.343654	0.731794	4	NA	NA	2	0.101917	0.919017	2	2.03269	0.044219	3	NA	NA	3	-2.29981	0.0236249	56	-2.51238	0.0121041	2	-0.482644	0.630459	6	0.240229	0.810621	11	-1.9753	0.0496525	2	-0.357497	0.721438	2	1.72928	0.0860785	3	-0.493056	0.622471	3	-2.85733
828	CAPS	calcyphosine	78	-0.806801	0.419939	8	-0.431481	0.667096	5	-1.00861	0.315482	18	-0.519922	0.603711	4	-1.39993	0.164482	3	1.81014	0.0725323	2	NA	NA	5	-2.31202	0.0229138	82	0.900988	0.36775	8	-0.374505	0.708863	5	0.100543	0.920105	18	-0.237446	0.812561	4	-0.75812	0.450078	3	3.4642	0.0007161	4	2.45583	0.0148417	5	-2.77521
1396	CRIP1	cysteine rich protein 1	102	0.118561	0.905642	2	1.11328	0.268399	5	1.36489	0.175207	16	0.617801	0.537431	3	-0.852563	0.395842	9	0.708119	0.480111	4	0.737503	0.461617	6	-2.36595	0.0199933	103	0.662973	0.507457	2	0.0778978	0.938073	5	1.80045	0.0746602	16	1.15552	0.2493	3	-0.919092	0.360154	9	0.269631	0.787862	4	0.557295	0.577901	6	-3.31562
1397	CRIP2	cysteine rich protein 2	102	-1.30685	0.191498	2	-0.149871	0.881184	5	0.141436	0.887797	16	0.123128	0.902133	3	-0.139935	0.888979	9	-1.98635	0.0490496	4	1.64596	0.101227	6	-2.97351	0.00372265	103	-1.27114	0.203891	2	-2.35823	0.0204119	5	-0.481541	0.631134	16	0.182845	0.855111	3	-0.172508	0.863371	9	-0.759189	0.449083	4	1.35412	0.177107	6	-5.09904
1838	DTNB	dystrobrevin beta	42	-2.1278	0.0335912	2	-0.370484	0.711846	4	-0.803894	0.423275	22	-0.616335	0.538396	2	-1.49386	0.138212	2	-1.78518	0.0765121	4	0.474004	0.635978	2	-2.6493	0.00943223	66	-0.727706	0.466916	2	-0.534897	0.593971	4	0.966036	0.336246	22	0.284222	0.776543	2	0.202597	0.839842	2	-2.83343	0.00532313	4	1.75617	0.0804708	2	-2.33435
2099	ESR1	estrogen receptor 1	14	NA	NA	0	NA	NA	0	NA	NA	0	NA	NA	0	NA	NA	0	NA	NA	0	NA	NA	5	-2.05166	0.042926	63	0.395924	0.692222	4	0.488499	0.626322	2	-0.549071	0.584122	12	1.63873	0.10289	3	-1.53706	0.127287	4	-0.567876	0.571077	4	0.0604993	0.951814	5	-2.72973
2632	GBE1	1,4-alpha-glucan branching enzyme 1	75	-1.26538	0.205963	1	-0.799398	0.426054	4	-1.17819	0.241386	22	-0.0562591	0.955193	5	-1.79037	0.076276	7	0.324906	0.745763	17	-0.807133	0.420477	2	-2.68867	0.0084586	78	-0.725575	0.468221	1	-0.386739	0.699814	4	-1.89223	0.0612151	22	0.354475	0.723368	5	-1.22887	0.221869	7	0.580687	0.562434	17	0.302928	0.762235	2	-2.8524
3800	KIF5C	kinesin family member 5C	31	-0.57673	0.564243	1	2.00685	0.0476075	4	0.382759	0.702672	4	NA	NA	0	NA	NA	6	0.455547	0.649459	0	NA	NA	1	-2.70671	0.00804373	48	0.570581	0.568375	1	1.25158	0.213797	4	2.78034	0.00643684	17	0.65594	0.51264	0	NA	NA	6	-1.71598	0.0884941	2	0.508923	0.611323	1	-3.31824
4926	NUMA1	nuclear mitotic apparatus protein 1	90	-0.911698	0.362099	2	-1.9136	0.0586813	23	3.25884	0.00150789	21	0.0304513	0.975738	7	1.23914	0.218055	4	-1.48275	0.140506	4	-0.166754	0.867719	5	-3.01993	0.00323941	96	-1.80177	0.0717974	2	-1.79538	0.0757725	23	1.02696	0.306797	21	-1.38627	0.167257	7	0.200166	0.841738	4	-1.84586	0.0671363	4	2.01292	0.0453587	5	-3.74621
5286	PIK3C2A	phosphatidylinositol-4-phosphate 3-kinase catalytic subunit type 2 alpha	47	1.60411	0.108935	2	0.0715849	0.943083	3	0.71004	0.479253	20	1.41499	0.158673	3	1.93976	0.0550919	1	1.61495	0.108692	4	1.70474	0.0896815	1	-2.08213	0.0399904	47	-0.248594	0.803712	2	-0.122495	0.902766	3	1.22559	0.223094	20	-0.811197	0.418246	3	1.6703	0.0978386	1	1.05645	0.292679	4	-0.275673	0.783061	1	-3.11429
5335	PLCG1	phospholipase C gamma 1	48	0.320707	0.748485	4	0.00832084	0.993378	3	1.92403	0.0570579	18	-1.03436	0.302256	1	1.05787	0.292544	1	-1.30013	0.195805	5	1.51502	0.131235	2	-2.25658	0.0263022	48	0.340486	0.733542	4	0.0966835	0.923181	3	-0.647152	0.518946	18	-0.233256	0.815808	1	1.21479	0.22717	1	-1.44025	0.152146	5	1.55055	0.122466	2	-3.93599
5564	PRKAB1	protein kinase AMP-activated non-catalytic subunit beta 1	40	0.484389	0.628199	3	-0.942407	0.348375	4	1.53955	0.126679	2	NA	NA	3	1.39719	0.165302	3	-0.130496	0.896371	2	1.15422	0.249683	1	-2.81481	0.00592212	60	1.10083	0.271162	3	-0.932281	0.353555	4	1.11618	0.266891	20	1.47624	0.141501	3	0.780128	0.43707	3	-0.443161	0.658369	2	-0.35953	0.719549	1	-2.6507
5578	PRKCA	protein kinase C alpha	90	-1.81595	0.0696111	4	0.352568	0.725193	6	-0.667191	0.506114	16	-0.132746	0.894532	6	-0.0575221	0.954239	15	-0.446964	0.655628	12	1.19823	0.23214	5	-2.71243	0.00791596	94	-0.985305	0.324645	4	0.175741	0.860872	6	1.16058	0.248446	16	0.358398	0.720435	6	-0.0919526	0.926911	15	1.03106	0.304386	12	-0.625933	0.532017	5	-2.84093
5991	RFX3	regulatory factor X3	46	-0.392398	0.694866	4	-0.524993	0.600811	4	NA	NA	13	NA	NA	3	0.893677	0.373538	4	-0.900119	0.370097	1	NA	NA	6	-2.22903	0.0281443	63	-0.0855518	0.931835	4	-0.0233518	0.981419	6	1.245	0.215902	16	-0.412704	0.680279	3	0.449403	0.654067	6	-0.532209	0.595469	4	1.32779	0.185643	6	-3.21653
7388	UQCRH	ubiquinol-cytochrome c reductase hinge protein	58	-1.67265	0.0946556	6	0.29	0.772448	2	-0.181166	0.856586	14	NA	NA	2	0.643212	0.521489	1	-2.31349	0.0222299	2	0.888309	0.375382	4	-3.02708	0.0031703	81	-2.52723	0.0116064	6	-2.53282	0.0129536	2	0.0637015	0.949329	29	0.718989	0.473013	2	0.394551	0.693975	1	-0.0400659	0.968101	2	0.164609	0.869405	4	-3.61082
7474	WNT5A	Wnt family member 5A	16	0.584301	0.559189	2	1.27815	0.204312	2	-0.388498	0.698434	5	NA	NA	0	NA	NA	2	-0.860698	0.391079	0	NA	NA	1	-2.52207	0.013312	35	0.478654	0.63226	2	0.846062	0.399644	2	-0.614692	0.540088	6	0.309819	0.757031	0	NA	NA	3	0.963293	0.337149	2	1.17519	0.241207	1	-3.19551
8100	IFT88	intraflagellar transport 88	53	-2.18136	0.0293693	1	-3.12598	0.00235138	2	-0.221134	0.825531	15	-0.601966	0.547933	6	-0.806667	0.421682	4	0.384755	0.701058	3	-0.489137	0.625283	4	-2.5165	0.0135107	72	-1.66732	0.0956762	1	-0.623643	0.534357	2	-0.605834	0.545932	17	-0.533013	0.594634	6	0.544074	0.587544	4	-0.301199	0.763733	3	0.328454	0.742885	4	-4.46656
8861	LDB1	LIM domain binding 1	36	1.48327	0.138332	1	-0.53629	0.593012	3	1.59725	0.113396	4	NA	NA	2	0.333715	0.73926	0	NA	NA	0	NA	NA	6	-2.35589	0.0205116	58	0.124049	0.901294	1	-0.817166	0.415878	5	-0.198677	0.8429	15	0.462931	0.643933	2	2.18618	0.0310235	0	NA	NA	3	1.68072	0.0942562	6	-5.30246
9223	MAGI1	membrane associated guanylate kinase, WW and PDZ domain containing 1	52	-0.0643665	0.948689	0	NA	NA	1	-0.47708	0.634296	14	0.242661	0.808524	1	0.851607	0.39637	4	1.7249	0.0868691	10	NA	NA	5	-2.53635	0.0128147	57	-0.795808	0.426279	0	NA	NA	1	-1.52428	0.130446	14	0.404565	0.686243	1	0.528006	0.598609	4	1.82085	0.0708768	11	-1.95313	0.0520896	5	-2.96185
9901	SRGAP3	SLIT-ROBO Rho GTPase activating protein 3	41	-1.15014	0.250399	6	1.86813	0.064826	2	-0.0141138	0.988766	3	NA	NA	4	-0.268903	0.788532	0	NA	NA	3	NA	NA	4	-2.01933	0.0462405	68	0.149763	0.880973	6	0.988559	0.32539	2	0.158747	0.874173	17	0.0386841	0.969182	4	-0.890374	0.375301	7	1.36873	0.173392	8	0.610859	0.541932	4	-2.89524
23268	DNMBP	dynamin binding protein	48	-0.0111247	0.991126	2	-0.367916	0.713755	3	-1.58958	0.114936	13	-0.0553835	0.95589	2	-0.814561	0.417167	3	0.871015	0.385316	2	NA	NA	3	-2.51664	0.0135058	60	0.657112	0.511217	2	-0.509088	0.611871	3	1.39578	0.165724	13	-0.377917	0.705905	2	-0.401461	0.688897	3	0.723605	0.470579	5	0.499813	0.617713	3	-3.00701
23303	KIF13B	kinesin family member 13B	66	-2.35067	0.0188898	2	0.397372	0.691984	3	-1.28564	0.201398	14	0.213014	0.83154	3	0.187795	0.8514	3	0.399012	0.690524	4	0.28733	0.774135	4	-3.11388	0.00243392	65	-1.34546	0.178696	2	0.20075	0.841323	3	-2.0626	0.0416183	14	-0.22682	0.820803	3	0.276614	0.78262	3	0.919103	0.359705	4	2.06918	0.0397138	4	-3.68802
23541	SEC14L2	SEC14 like lipid binding 2	71	-0.139522	0.88906	7	0.828712	0.409345	3	1.00543	0.317003	21	0.0810235	0.935511	4	0.392447	0.695523	1	0.459707	0.646477	4	1.54845	0.122977	4	-2.03904	0.0441953	71	-1.24937	0.21174	7	0.383964	0.701863	3	1.04829	0.296912	21	0.336124	0.737141	4	0.604434	0.546859	1	0.377962	0.706061	4	-0.56858	0.570229	4	-2.75129
23647	ARFIP2	ADP ribosylation factor interacting protein 2	44	1.95538	0.0507542	1	0.487133	0.627286	4	-0.529545	0.597545	10	-0.18312	0.854895	4	2.4546	0.0157475	6	0.334349	0.738643	2	1.26144	0.208516	3	-3.59982	0.000506078	45	2.92861	0.00346012	1	1.34195	0.18281	4	-0.673877	0.50187	10	0.435656	0.663571	4	0.354772	0.723472	6	0.454918	0.64991	2	1.03848	0.300204	3	-2.73252
23760	PITPNB	phosphatidylinositol transfer protein beta	180	-1.93484	0.0532288	1	1.82695	0.070847	33	-0.38324	0.702317	33	0.158823	0.873974	25	1.00188	0.318703	6	3.05173	0.0027477	10	0.0455415	0.963718	18	-5.96629	4.05154e-08	179	-3.80312	0.000149058	1	0.148254	0.882457	33	-0.673372	0.50219	33	-0.925344	0.355936	25	1.22979	0.221523	6	0.771734	0.441641	10	-0.449005	0.653876	18	-9.27645
26872	STEAP1	STEAP family member 1	24	1.38901	0.165432	0	NA	NA	6	-2.89	0.0047941	5	NA	NA	8	1.31562	0.191279	2	NA	NA	0	NA	NA	3	-2.07604	0.040563	61	-0.146677	0.883408	3	0.759546	0.449407	6	-1.66053	0.0997908	14	1.49543	0.136426	8	-0.0476082	0.962119	4	1.3411	0.182174	5	0.685771	0.493589	3	-3.57519
27254	CSDC2	cold shock domain containing C2	27	-1.199	0.23101	3	-0.384991	0.701105	0	NA	NA	1	NA	NA	1	NA	NA	1	NA	NA	5	NA	NA	7	-2.63522	0.00980456	98	-0.822433	0.410971	3	0.108143	0.91411	6	-0.448499	0.654717	18	-2.9605	0.00345454	6	-0.596699	0.551993	5	0.207563	0.835887	6	-0.0832355	0.933741	7	-2.80591
28992	MACROD1	MACRO domain containing 1	79	-1.58864	0.112391	4	0.32933	0.742631	6	0.0220725	0.982432	18	-0.31156	0.75571	8	1.93078	0.0562068	3	-0.305796	0.760238	3	-0.723741	0.47003	5	-2.85188	0.00532179	82	-2.4028	0.0164002	4	1.24151	0.217474	6	-0.414762	0.679162	18	-0.45114	0.652393	8	0.764249	0.446433	3	0.208276	0.835332	3	-0.761737	0.447044	5	-3.08903
29091	STXBP6	syntaxin binding protein 6	50	-0.123202	0.901972	3	0.0410329	0.967356	4	0.571232	0.56922	9	NA	NA	4	0.1729	0.863063	2	1.39762	0.164556	2	NA	NA	3	-2.51933	0.0134096	75	-1.44634	0.148306	3	0.151987	0.87952	6	0.470502	0.638972	17	0.179719	0.857561	4	0.146063	0.884152	2	0.0678667	0.945994	7	0.185962	0.852649	3	-5.58542
51341	ZBTB7A	zinc finger and BTB domain containing 7A	69	0.763712	0.445217	8	-0.574126	0.567239	7	0.690673	0.491295	24	2.22221	0.0274808	1	1.35682	0.177748	9	0.582876	0.560964	3	NA	NA	7	-2.74238	0.00727733	110	-0.24312	0.807948	8	0.643325	0.521563	7	-0.278133	0.781457	27	0.189202	0.850132	1	0.139631	0.889219	9	-0.801468	0.424291	5	0.315919	0.752368	7	-2.05106
51375	SNX7	sorting nexin 7	37	-2.13865	0.0326731	0	NA	NA	2	0.0932497	0.925883	6	NA	NA	3	-1.11399	0.267828	3	0.428585	0.668919	5	0.097619	0.922325	2	-2.84934	0.00536103	49	-1.31905	0.187369	0	NA	NA	2	0.0715715	0.943079	14	0.0530713	0.95773	3	0.436378	0.663459	3	0.606769	0.545039	5	-0.846452	0.398233	2	-3.17984
51479	ANKFY1	ankyrin repeat and FYVE domain containing 1	68	-1.43947	0.150261	0	NA	NA	6	-0.0858928	0.931715	20	-0.274212	0.784214	3	-1.13364	0.259526	3	2.09197	0.0383425	6	1.19596	0.233023	3	-2.25368	0.0264914	69	-1.7756	0.0760162	0	NA	NA	6	1.04137	0.300094	20	0.99975	0.318677	3	-3.66551	0.000389102	3	1.08352	0.280537	6	1.53814	0.12547	3	-3.8549
53349	ZFYVE1	zinc finger FYVE-type containing 1	65	-2.52475	0.0117117	2	-0.338588	0.735667	5	1.04345	0.299137	16	0.457417	0.647883	1	0.881851	0.379872	2	-2.2374	0.0269244	4	NA	NA	4	-4.84603	4.83655e-06	69	-1.25356	0.210213	2	-0.846413	0.39945	5	-0.590283	0.556269	16	0.794638	0.427795	1	0.167605	0.867216	2	-0.661492	0.509441	4	-0.635031	0.526077	4	-3.78573
54839	LRRC49	leucine rich repeat containing 49	5	NA	NA	4	1.80109	0.0748617	0	NA	NA	0	NA	NA	0	NA	NA	0	NA	NA	0	NA	NA	1	-3.94076	0.000198719	45	0.62483	0.532185	4	0.396338	0.692745	3	4.15694	6.60002e-05	13	1.31299	0.190737	1	0.976619	0.331003	4	0.533141	0.594826	3	-1.36291	0.174325	4	-2.85956
55620	STAP2	signal transducing adaptor family member 2	59	0.304568	0.760763	0	NA	NA	7	-1.8639	0.065129	22	0.435427	0.663736	2	1.29309	0.198819	8	2.56445	0.0114443	5	NA	NA	6	-2.71926	0.00776599	98	-0.63828	0.523397	8	0.531301	0.59645	7	-1.29212	0.199151	22	1.05325	0.293535	2	1.44249	0.15214	8	1.30263	0.194953	5	-0.791701	0.4294	6	-3.88486
55740	ENAH	ENAH, actin regulator	57	0.283016	0.77721	1	-0.843352	0.40115	2	-0.835302	0.405444	20	0.936487	0.350187	4	-1.72056	0.0882763	1	-0.530433	0.596696	3	0.200152	0.84155	3	-3.12228	0.00237175	60	0.866269	0.386492	1	-0.222805	0.824166	2	-0.993722	0.322643	20	1.25109	0.212409	4	-1.93932	0.0551453	1	-1.16451	0.2463	3	-0.00904231	0.992794	3	-2.20442
56912	IFT46	intraflagellar transport 46	41	-0.0132032	0.989469	2	0.820203	0.414154	1	NA	NA	10	0.429427	0.668201	3	0.000184817	0.999853	8	-0.0222398	0.982295	1	NA	NA	5	-1.99241	0.0491659	59	0.780266	0.435367	2	1.12348	0.264065	1	1.02513	0.307658	15	0.241983	0.809049	3	0.818946	0.414672	8	1.07279	0.285309	4	-1.43615	0.1524	5	-2.68728
56957	OTUD7B	OTU deubiquitinase 7B	61	-0.75814	0.448511	2	-1.1899	0.237053	2	0.787546	0.432737	23	0.589545	0.556181	3	-0.981427	0.328638	0	NA	NA	1	1.56692	0.118738	4	-3.00824	0.00335535	63	-0.575532	0.565024	2	-2.90464	0.0045731	2	0.479949	0.632262	23	1.44487	0.150107	3	-1.69989	0.0921113	0	NA	NA	1	-0.1309	0.895976	4	-2.60192
57020	VPS35L	VPS35 endosomal protein sorting factor like	63	0.0463141	0.963067	3	1.39047	0.167635	1	-0.642252	0.522109	19	-0.118209	0.906024	3	-0.27177	0.786333	7	0.0133809	0.989344	6	1.95492	0.0518825	1	-2.93774	0.00413963	52	-0.935981	0.349472	3	1.34596	0.18152	1	1.07172	0.286301	19	-0.58044	0.562292	3	-0.8769	0.382543	7	-0.858956	0.39191	6	1.85356	0.0651588	1	-7.42374
57470	LRRC47	leucine rich repeat containing 47	70	1.72242	0.0852343	8	2.15036	0.0340653	5	0.106692	0.915237	20	1.08752	0.278155	0	NA	NA	6	-1.52303	0.130125	5	-1.37725	0.169861	1	-2.67846	0.00870183	74	1.14545	0.25222	8	1.68638	0.0950039	5	-0.0411529	0.967252	20	0.901096	0.368654	0	NA	NA	6	-1.256	0.211317	5	-0.769577	0.442388	1	-2.22773
79817	MOB3B	MOB kinase activator 3B	46	1.3632	0.173168	19	0.460045	0.646535	0	NA	NA	2	NA	NA	4	-0.798837	0.426188	8	-1.06296	0.289728	3	NA	NA	1	-4.11158	8.28829e-05	73	0.200973	0.840749	19	1.58318	0.116704	0	NA	NA	16	-0.204009	0.83856	4	-1.0514	0.295488	8	0.798509	0.425999	4	0.492273	0.623024	1	-3.878
80150	ASRGL1	asparaginase like 1	81	-2.54068	0.0111884	6	-0.837834	0.404227	3	-0.735259	0.463821	8	NA	NA	11	-0.825385	0.411024	4	0.814365	0.416891	6	1.07565	0.283289	7	-4.09364	8.85326e-05	98	-2.85197	0.004409	6	-0.751657	0.454116	3	-1.18232	0.239751	21	-1.98887	0.0481206	11	-2.55232	0.0121397	4	0.287173	0.774427	6	0.650519	0.516045	7	-3.53787
84284	NTPCR	nucleoside-triphosphatase, cancer-related	69	-0.0871823	0.93054	3	0.208496	0.835288	6	1.44973	0.150116	18	0.0500553	0.96013	3	1.45504	0.148641	7	-0.269521	0.787946	5	-0.147484	0.882888	3	-2.14485	0.034489	70	-0.857184	0.391491	3	-0.43172	0.666923	6	-0.0947152	0.924722	18	0.361955	0.71778	3	0.999025	0.320079	7	0.791016	0.430343	5	-0.511963	0.609197	3	-3.00546
84883	AIFM2	apoptosis inducing factor, mitochondria associated 2	45	-1.30396	0.19251	2	-0.0741875	0.941017	0	NA	NA	12	0.118238	0.906001	2	0.248469	0.804257	3	0.44728	0.655429	5	-0.285871	0.775254	6	-2.30298	0.0234387	58	-2.63962	0.00839259	2	-1.93601	0.055839	0	NA	NA	12	0.202216	0.83996	2	1.76713	0.0801125	3	-0.995256	0.321419	5	-2.53512	0.0119454	6	-4.3382
134957	STXBP5	syntaxin binding protein 5	38	-0.861039	0.389412	0	NA	NA	2	-0.883086	0.379207	9	-0.830992	0.40705	2	-1.68292	0.0953615	1	0.211057	0.833166	1	NA	NA	2	-2.82777	0.00570552	41	-0.0518417	0.958662	0	NA	NA	2	0.637177	0.525397	9	0.237845	0.812252	2	-1.26942	0.207099	1	0.631183	0.529004	3	-0.373395	0.709219	2	-3.05231
162394	SLFN5	schlafen family member 5	72	0.316183	0.751917	7	0.0733549	0.941678	4	-0.62303	0.534616	15	1.10275	0.271502	2	0.545169	0.586794	8	0.0383318	0.969481	7	-0.334695	0.738182	3	-4.4432	2.37554e-05	77	2.00964	0.044662	7	0.798286	0.426696	4	0.254907	0.799293	15	1.42899	0.154616	2	-0.574374	0.566944	8	2.07574	0.0398438	7	1.50429	0.13396	3	-5.75973
317649	EIF4E3	eukaryotic translation initiation factor 4E family member 3	36	-0.262766	0.792789	3	-1.38049	0.170675	2	-0.62404	0.533955	5	NA	NA	1	-1.30789	0.193766	9	-1.36278	0.175255	10	1.68953	0.0927164	3	-3.10016	0.00253859	66	-2.36788	0.0180263	3	-0.502516	0.616468	2	0.599148	0.550365	14	0.672398	0.50213	1	-2.71397	0.0077726	9	-1.21815	0.225325	11	0.950465	0.342934	3	-4.1803
389337	ARHGEF37	Rho guanine nucleotide exchange factor 37	32	-0.60395	0.546001	1	0.116047	0.907861	2	-0.102571	0.918499	7	-0.00385253	0.996931	3	-0.32099	0.748856	3	-2.43436	0.0162446	3	0.213138	0.831429	3	-2.60543	0.0106361	47	-1.77383	0.0763089	1	1.58869	0.115454	2	-1.02494	0.307748	9	-0.432334	0.665979	3	-0.178043	0.859032	3	-1.28727	0.200237	3	0.146669	0.88353	3	-2.83667
400961	PAIP2B	poly(A) binding protein interacting protein 2B	20	0.264938	0.791127	0	NA	NA	2	-0.521046	0.603432	1	NA	NA	3	-0.311837	0.755783	4	0.268349	0.788847	3	NA	NA	3	-3.06355	0.00288545	56	1.54313	0.123026	1	-0.255524	0.79887	2	-0.45981	0.646604	19	1.46956	0.143302	3	-0.156154	0.876212	4	0.666734	0.506097	5	1.60734	0.109435	3	-2.0599
55031	USP47	ubiquitin specific peptidase 47	45	1.49274	0.135749	3	0.0632484	0.949702	3	0.38316	0.702376	10	0.976129	0.330216	5	2.4017	0.0180761	4	4.67479	7.12814e-06	2	-0.685577	0.493715	3	-3.54483	0.000609045	45	-0.633966	0.526207	3	-0.0433348	0.965526	3	0.478403	0.633358	10	-0.54049	0.589479	5	1.30471	0.194843	4	4.58239	1.04656e-05	2	-1.03217	0.303142	3	-9.52287
23263	MCF2L	MCF.2 cell line derived transforming sequence like	71	0.0136791	0.989088	1	-1.66029	0.100154	1	0.530339	0.596996	28	-0.831447	0.406744	7	2.33754	0.0213077	4	-3.29799	0.00126096	3	0.724585	0.469541	3	-2.62608	0.0100531	93	-0.310533	0.756202	1	-1.78105	0.0780998	1	-1.1083	0.270265	28	-0.190864	0.848832	7	3.69658	0.000349324	4	-2.11177	0.0365762	3	0.712895	0.476676	3	-3.25248
59339	PLEKHA2	pleckstrin homology domain containing A2	111	0.563349	0.573296	1	-1.1391	0.257525	9	1.00073	0.319259	15	0.638158	0.524123	28	3.52742	0.000623774	3	-0.00858957	0.993159	6	1.02171	0.308063	5	-3.5464	0.000605866	114	-0.1902	0.84918	1	-0.399576	0.690366	9	1.20297	0.231695	15	0.717631	0.473848	28	3.2651	0.00147798	3	-1.30034	0.195734	6	0.667443	0.505198	5	-4.32857
573	BAG1	BCL2 associated athanogene 1	109	2.06352	0.0392684	6	1.33098	0.186382	3	-0.945492	0.346578	26	0.587362	0.557644	11	2.40595	0.0178783	13	2.70985	0.00761844	1	0.183042	0.854948	6	-2.73289	0.00747443	115	1.87097	0.0615579	6	1.89763	0.0607809	3	-0.453152	0.651374	26	1.33158	0.18456	11	3.19979	0.00181911	13	2.89171	0.00447721	2	0.275276	0.783366	6	-2.02992
51780	KDM3B	lysine demethylase 3B	67	-2.03307	0.0422523	5	0.53276	0.595444	4	3.70621	0.000337803	17	-2.09317	0.0376344	2	3.04869	0.00290865	4	1.87291	0.0632756	12	-2.15928	0.0319461	4	-2.33284	0.0217446	66	-1.33258	0.182886	5	0.298753	0.765781	4	2.70983	0.00786366	17	-0.121343	0.903545	2	2.51976	0.0132496	4	0.313887	0.754099	12	-0.633451	0.527106	4	-4.06257
65982	ZSCAN18	zinc finger and SCAN domain containing 18	67	2.11232	0.0348656	8	5.29204	7.75596e-07	5	0.161012	0.872393	16	-1.75908	0.0801986	2	3.07389	0.00269263	9	-0.728084	0.467842	3	-1.41518	0.158461	2	-2.7352	0.00742591	76	-0.595726	0.551455	8	3.58809	0.000528906	5	-0.164067	0.869994	19	-3.1617	0.00182042	2	1.35396	0.178657	9	-2.33135	0.0212381	3	-2.16239	0.0316819	2	-4.36676
472	ATM	ATM serine/threonine kinase	53	0.159118	0.873601	2	0.527801	0.598868	4	-0.37001	0.71212	22	0.659021	0.510664	1	2.23173	0.0277576	4	-0.834659	0.405406	4	-3.48152	0.000603227	1	1.12796	0.262147	53	0.123479	0.901746	2	1.11142	0.269194	4	0.0929658	0.926108	22	1.52413	0.129104	1	2.30195	0.0233115	4	-2.51148	0.0132195	4	-3.70496	0.000268311	1	0.609685
1499	CTNNB1	catenin beta 1	37	-0.191626	0.848065	0	NA	NA	2	1.92494	0.0569429	9	0.578875	0.563345	1	0.166899	0.867771	4	1.60002	0.111967	4	-2.08987	0.0378	1	-0.692702	0.490169	37	-0.972054	0.331192	0	NA	NA	2	0.267732	0.789431	9	-0.179641	0.857622	1	0.447008	0.65579	4	0.233731	0.815553	4	-3.24457	0.0013622	1	-1.13708
2059	EPS8	epidermal growth factor receptor pathway substrate 8	59	-0.362712	0.71688	2	0.953336	0.342839	6	-0.765229	0.445852	18	0.927554	0.354792	4	0.13114	0.895916	4	-0.926648	0.355788	3	-2.32225	0.0211506	0	NA	NA	64	-1.67058	0.095029	2	0.635596	0.526568	6	-0.799135	0.426016	18	0.908181	0.364909	4	0.0359248	0.971411	4	-1.26334	0.208676	3	-3.18366	0.00166778	0	NA
3276	PRMT1	protein arginine methyltransferase 1	64	-1.02461	0.305741	6	0.252984	0.800827	0	NA	NA	17	0.256035	0.798195	4	1.10864	0.27012	4	-0.960332	0.338631	4	-2.04432	0.042135	5	-0.216479	0.829074	71	-0.127504	0.89856	6	0.45636	0.649173	0	NA	NA	17	0.436507	0.662955	4	2.46654	0.0152605	4	-1.94632	0.0537247	4	-2.82275	0.00520395	5	1.40363
5494	PPM1A	protein phosphatase, Mg2+/Mn2+ dependent 1A	52	-0.917449	0.35908	1	1.19569	0.234792	2	0.85722	0.393276	14	1.67729	0.0951753	3	1.61052	0.110287	4	-0.697133	0.486937	6	-1.98445	0.0484709	1	-1.93581	0.0558325	58	-1.4009	0.161466	1	0.305039	0.761004	2	1.6498	0.101972	18	1.45092	0.148417	3	0.758165	0.450051	4	-0.761192	0.44789	6	-2.92401	0.00382205	1	-0.350366
7189	TRAF6	TNF receptor associated factor 6	32	-1.03374	0.301486	4	-0.430758	0.66762	3	0.484908	0.628752	1	NA	NA	1	1.41948	0.15872	1	-0.11387	0.909512	4	-3.48357	0.000602583	4	-0.385227	0.700922	46	0.319288	0.749556	4	-0.081408	0.935289	3	1.33884	0.183513	14	1.76285	0.0795006	1	0.441262	0.659931	1	0.611168	0.542131	4	-3.04987	0.00257434	4	-1.22103
8452	CUL3	cullin 3	49	-1.72521	0.0847301	0	NA	NA	5	-1.1756	0.242415	9	-0.533258	0.594465	4	-1.252	0.21335	1	1.01701	0.310995	4	-2.83172	0.00506732	2	1.006	0.316944	49	1.24287	0.214125	0	NA	NA	5	2.03137	0.0447437	9	1.38351	0.168098	4	-2.25058	0.0264965	1	0.0166571	0.986735	4	-2.14795	0.032826	2	-0.509909
9373	PLAA	phospholipase A2 activating protein	66	-0.752016	0.452189	19	-1.10984	0.269869	3	1.37726	0.171361	3	NA	NA	9	1.69605	0.0928403	8	0.343327	0.731895	4	-3.57585	0.000430731	0	NA	NA	83	0.501005	0.616447	19	-1.20273	0.232068	3	0.457641	0.648156	16	1.21279	0.226686	9	1.96402	0.0521709	8	0.848112	0.397899	4	-4.765	3.4564e-06	0	NA
56850	GRIPAP1	GRIP1 associated protein 1	42	1.93559	0.0531362	0	NA	NA	0	NA	NA	10	1.21567	0.225587	2	1.1007	0.273518	1	1.33489	0.184175	1	-4.20245	3.86471e-05	2	0.875845	0.383278	45	0.34068	0.733396	0	NA	NA	0	NA	NA	10	0.554194	0.580084	2	1.31792	0.190373	1	-0.070432	0.943955	1	-4.3037	2.54175e-05	2	2.63513
79796	ALG9	ALG9, alpha-1,2-mannosyltransferase	30	-0.138483	0.889886	0	NA	NA	0	NA	NA	10	-0.876727	0.381719	6	0.310324	0.75693	0	NA	NA	2	-2.21357	0.027972	2	-0.354923	0.723425	39	1.32403	0.18571	0	NA	NA	0	NA	NA	10	1.44266	0.150729	6	0.721336	0.472306	0	NA	NA	2	-2.71528	0.00715511	2	-0.217684
80173	IFT74	intraflagellar transport 74	77	-0.354314	0.723167	19	0.361821	0.718289	3	0.0965477	0.92327	16	-0.130512	0.896297	9	0.501542	0.61704	8	-1.40604	0.162045	4	-2.7197	0.00710048	0	NA	NA	83	0.4844	0.628178	19	0.224649	0.822735	3	0.00902286	0.992818	16	0.226326	0.821186	9	0.903934	0.3681	8	2.08839	0.0386691	4	-7.64984	6.48354e-13	0	NA
90861	JPT2	Jupiter microtubule associated homolog 2	57	1.09483	0.273868	5	0.896037	0.372474	4	0.913941	0.362822	21	2.18427	0.0301353	7	-0.411715	0.68138	5	0.365572	0.715261	9	-2.15031	0.0326417	6	0.0326107	0.974052	65	-0.628283	0.52995	5	0.628763	0.530997	4	0.88547	0.377908	21	NA	NA	7	-0.403899	0.687101	5	0.0403752	0.967854	9	-4.23628	3.35893e-05	6	-0.426268
91647	ATPAF2	ATP synthase mitochondrial F1 complex assembly factor 2	69	-0.681422	0.495735	0	NA	NA	4	-1.34515	0.181474	20	-0.231523	0.817152	6	1.03984	0.300801	7	0.816405	0.415728	5	-2.74562	0.00656342	6	-1.25372	0.212987	73	0.335913	0.736987	0	NA	NA	4	-0.488681	0.626087	20	0.461606	0.644881	6	2.60163	0.0106174	7	1.64312	0.10272	5	-2.45814	0.0147494	6	0.428953
91703	ACY3	aminoacylase 3	44	-1.41187	0.158411	3	-0.77071	0.442792	0	NA	NA	5	NA	NA	0	NA	NA	4	1.49673	0.136833	7	-2.0946	0.0374	8	0.00263798	0.997902	129	-1.4339	0.151826	3	0.408053	0.684153	17	-0.609093	0.543778	25	2.03678	0.0430304	9	-1.31753	0.19053	4	1.32766	0.186566	7	-2.78531	0.00582062	9	0.0108739
157638	FAM84B	family with sequence similarity 84 member B	94	2.70128	0.00700118	3	1.09662	0.275578	9	0.850549	0.396955	21	2.03183	0.0435347	11	1.80679	0.0736588	14	0.979145	0.329286	6	-2.05233	0.041343	3	-0.702305	0.484189	101	2.68851	0.00726284	3	2.04939	0.0431804	9	1.22898	0.221826	21	1.80322	0.0729052	11	1.47948	0.142005	14	3.85416	0.000179952	6	-3.74465	0.000231446	3	-0.486606
221830	TWISTNB	TWIST neighbor	51	-0.608043	0.543294	1	0.256588	0.798052	2	2.24306	0.0269933	22	-1.1778	0.240318	2	-0.133754	0.893853	4	-0.693771	0.489036	8	-2.10473	0.0365637	2	-0.973441	0.332781	66	-1.80804	0.0708154	1	-2.34967	0.0208603	2	2.57211	0.0115065	22	-1.40736	0.160921	2	-1.89636	0.0606614	4	-0.857184	0.392885	9	-2.95004	0.00352586	2	-0.982683
51477	ISYNA1	inositol-3-phosphate synthase 1	98	-1.10867	0.267778	4	0.792069	0.430294	6	2.80889	0.00592965	24	-0.603298	0.547015	8	1.18922	0.237035	4	-0.131126	0.895874	5	-2.9593	0.00342892	6	-1.25895	0.2111	101	-0.105345	0.916118	4	-0.166262	0.868304	6	2.35988	0.0201288	24	1.07567	0.28341	8	0.966935	0.335798	4	-1.64878	0.101554	5	-1.98398	0.0485182	6	-0.607186
79031	PDCL3	phosducin like 3	38	3.44338	0.000593182	1	1.29942	0.196944	1	0.20296	0.839559	12	1.14634	0.253067	5	7.88378	3.14294e-12	1	-0.136408	0.891705	4	-2.98087	0.00320375	0	NA	NA	42	5.0589	4.79496e-07	1	0.011611	0.99076	1	0.80659	0.421726	12	2.34006	0.020297	5	10.1512	2.80368e-17	1	1.23975	0.217252	4	-3.23694	0.0013974	0	NA
5925	RB1	RB transcriptional corepressor 1	63	-2.31746	0.0206546	1	-0.705187	0.482419	3	-1.1601	0.248638	13	-2.1141	0.0358462	8	-3.21342	0.00174235	5	0.542836	0.588151	6	0.56395	0.573433	0	NA	NA	82	-4.1986	2.85584e-05	1	-2.41633	0.0175885	3	-0.647627	0.51864	15	-2.68404	0.00790277	8	-3.86575	0.000192167	5	0.178268	0.858784	6	0.289409	0.772545	0	NA
116496	FAM129A	family with sequence similarity 129 member A	49	-1.71959	0.0857478	3	1.44818	0.150858	3	-2.90527	0.00447522	12	-2.66958	0.00823835	5	-0.00858243	0.993169	1	-0.900895	0.369273	6	0.56554	0.572293	1	0.131372	0.895756	50	-2.0981	0.0360758	3	0.995649	0.32195	3	-4.16983	6.28794e-05	12	-2.38872	0.017866	5	0.785918	0.433686	1	-0.128016	0.89833	6	-0.236066	0.813604	1	0.386846
613	BCR	BCR, RhoGEF and GTPase activating protein	137	-0.876856	0.380731	6	-0.63635	0.526078	3	-0.815633	0.416557	28	-2.45577	0.0149384	8	1.66281	0.0993325	12	-0.362306	0.717699	10	-0.0541571	0.956861	6	1.18633	0.23842	139	-0.238817	0.811282	6	-0.703482	0.483476	3	0.938679	0.35005	28	-2.81287	0.00541529	8	0.797586	0.426911	12	-0.0281316	0.977599	10	-0.997615	0.319577	6	1.9559
836	CASP3	caspase 3	49	-0.366754	0.713863	6	0.445147	0.657226	2	-1.2488	0.214514	7	-2.30101	0.022512	0	NA	NA	4	-1.02788	0.305874	8	2.16375	0.0315809	1	-0.748777	0.455822	49	-2.8222	0.00483731	6	0.521208	0.603435	2	-2.72947	0.00743991	7	-2.66537	0.00833835	0	NA	NA	4	-1.57282	0.118136	8	-2.36203	0.0190596	1	-0.402346
914	CD2	CD2 molecule	34	-2.35085	0.0189667	1	NA	NA	1	0.935684	0.351583	17	-3.75336	0.000230459	5	-1.67175	0.0975515	4	0.368455	0.71312	0	NA	NA	3	-0.234176	0.815357	50	-2.4506	0.0143839	1	0.180787	0.85692	1	1.33125	0.185989	17	-4.80679	3.06725e-06	5	-2.90328	0.00450166	4	-0.0311255	0.975216	3	-0.484338	0.628634	3	-0.480373
961	CD47	CD47 molecule	54	0.361032	0.718136	0	NA	NA	2	1.31058	0.192858	14	-2.97335	0.00331922	5	0.452628	0.65175	6	1.63733	0.103926	6	0.293286	0.769617	5	-0.0931444	0.925983	56	-1.43764	0.15076	0	NA	NA	2	0.116536	0.90745	14	-4.11768	5.65953e-05	5	-0.672155	0.502961	6	2.99741	0.00324989	7	-1.27061	0.205227	5	-1.76463
1997	ELF1	E74 like ETS transcription factor 1	35	-1.5719	0.116276	3	-0.191679	0.848403	2	-2.52055	0.0132213	11	-2.77526	0.0060554	1	0.927199	0.355949	2	1.57533	0.117556	7	-1.41175	0.159477	2	0.388957	0.698169	49	-2.08731	0.0370411	3	-0.00357426	0.997156	2	0.530696	0.59675	11	-2.27628	0.0239211	1	0.883638	0.37891	2	3.13286	0.00212975	8	-0.904724	0.366615	2	1.00696
2350	FOLR2	folate receptor beta	83	-0.757413	0.448946	2	-0.16133	0.872176	24	0.238208	0.812184	16	-2.91551	0.00403292	5	-0.760074	0.448913	4	-1.39549	0.165195	4	1.56684	0.118651	5	0.393909	0.694522	96	-1.2278	0.219731	2	0.441692	0.659716	24	0.0811676	0.935463	22	-2.14515	0.033184	5	-0.371294	0.711167	4	-0.286193	0.775176	4	-0.737549	0.461585	5	-0.43851
3855	KRT7	keratin 7	76	-1.97713	0.0482429	3	0.520955	0.603611	3	1.33447	0.184938	23	-2.95058	0.00356238	5	0.804764	0.422774	3	-0.321488	0.748345	3	-0.908793	0.364576	8	0.983589	0.32779	82	0.578999	0.562684	3	0.191817	0.848295	3	0.843339	0.400956	23	-3.13505	0.00198527	5	1.28539	0.201483	3	0.484327	0.62895	3	-0.45034	0.652915	8	1.89345
6310	ATXN1	ataxin 1	31	-1.6771	0.0938606	1	0.466913	0.641631	4	-0.399947	0.690008	13	-4.02741	8.3742e-05	4	0.940942	0.348894	3	-0.828641	0.408792	1	NA	NA	0	NA	NA	64	-2.59482	0.00956342	1	-0.504567	0.615031	4	0.575661	0.566076	16	-3.84317	0.000164522	4	0.530857	0.596639	3	-1.11624	0.266333	3	-0.4616	0.644831	0	NA
6916	TBXAS1	thromboxane A synthase 1	123	-1.2711	0.203921	7	-1.81812	0.072197	2	-0.946248	0.346195	24	-3.21828	0.00151158	2	-1.00637	0.316552	6	1.50367	0.135038	5	-0.342716	0.732146	6	0.728751	0.467928	125	-0.801759	0.422829	7	-1.74118	0.0848899	2	0.139307	0.889474	24	-3.72823	0.000252972	2	-2.07003	0.0409036	6	0.926372	0.355931	5	0.135145	0.892623	6	-0.356687
8874	ARHGEF7	Rho guanine nucleotide exchange factor 7	55	0.609633	0.542213	4	0.178593	0.858637	2	0.882886	0.379315	15	-2.74583	0.00660352	3	0.471888	0.637986	2	-1.08238	0.281044	2	-0.305498	0.760281	0	NA	NA	56	0.0148335	0.988167	4	-0.848758	0.39815	2	1.57339	0.118637	15	-2.28082	0.0236457	3	0.37664	0.707201	2	0.731987	0.465464	2	0.995907	0.320405	0	NA
8894	EIF2S2	eukaryotic translation initiation factor 2 subunit beta	106	-1.91036	0.0563087	3	-0.448378	0.654901	3	-2.02469	0.0454376	37	-2.89277	0.004255	16	-0.404055	0.686994	5	1.23558	0.218794	4	0.154949	0.877006	6	0.0369372	0.970612	105	-2.11323	0.0347585	3	0.54918	0.58417	3	1.12748	0.262109	37	-3.05729	0.00254856	16	1.85075	0.0670163	5	0.591917	0.554911	4	0.212086	0.832239	6	2.3477
9871	SEC24D	SEC24 homolog D, COPII coat complex component	49	-0.795948	0.426209	0	NA	NA	2	-1.44676	0.150943	11	-2.631	0.00919759	2	-0.555952	0.579427	2	-0.250871	0.802301	2	0.535938	0.592553	1	-1.85691	0.0663897	49	-1.00653	0.314333	0	NA	NA	2	-2.21089	0.0292123	11	-3.21904	0.0015078	2	0.3328	0.739949	2	-0.101005	0.919698	2	0.896272	0.371101	1	-1.03676
9881	TRANK1	tetratricopeptide repeat and ankyrin repeat containing 1	15	-1.77128	0.0769797	2	-0.692402	0.491356	1	0.671085	0.50383	9	-2.81538	0.00545843	1	-0.99081	0.324056	1	0.991502	0.323326	0	NA	NA	0	NA	NA	46	0.436521	0.662527	2	0.14279	0.886759	1	1.45877	0.147612	14	-2.39768	0.0174475	1	-2.15379	0.0335443	1	1.03732	0.301468	2	0.815739	0.415544	0	NA
10384	BTN3A3	butyrophilin subfamily 3 member A3	75	-1.16477	0.24434	0	NA	NA	6	-0.112795	0.910409	24	-2.12875	0.0345361	5	0.469371	0.639778	6	1.05467	0.293488	7	-0.927151	0.354939	0	NA	NA	76	-2.46174	0.0139502	0	NA	NA	6	-0.556976	0.578729	24	-3.01842	0.0028822	5	-0.331602	0.740851	6	0.262605	0.793261	7	0.3238	0.746401	0	NA
11216	AKAP10	A-kinase anchoring protein 10	74	-0.840541	0.400778	5	-0.388241	0.698707	3	0.911137	0.36431	30	-2.56483	0.0110786	6	-1.32649	0.187554	2	0.420161	0.675046	5	0.0980425	0.922005	3	1.63587	0.105142	87	-0.153417	0.878092	5	-0.15033	0.880823	3	3.96786	0.000132856	30	-2.64694	0.0087896	6	0.0475841	0.962138	2	1.27307	0.205213	6	0.0977806	0.922197	3	2.10891
23173	METAP1	methionyl aminopeptidase 1	32	-1.53978	0.12386	0	NA	NA	1	0.477297	0.634142	11	-2.30533	0.0222059	4	1.73333	0.085972	1	1.07208	0.285628	5	-0.818369	0.414048	1	-0.418313	0.676653	34	-2.07613	0.0380649	0	NA	NA	1	-0.398583	0.69101	11	-2.81607	0.00536386	4	1.74186	0.0844607	1	1.47796	0.141784	5	-0.796403	0.426668	1	-1.83325
23269	MGA	MGA, MAX dimerization protein	63	-0.860471	0.38975	4	-1.26336	0.209553	8	-0.0931671	0.925948	29	-2.08373	0.038495	5	0.377958	0.706225	4	1.08913	0.278065	4	NA	NA	4	1.53893	0.127111	101	-0.477597	0.633012	4	-0.372687	0.710211	8	-0.303475	0.762129	29	-3.19062	0.00165589	5	0.0826205	0.934311	4	1.89179	0.0606926	7	-0.459954	0.64601	4	1.12818
51741	WWOX	WW domain containing oxidoreductase	71	-1.40517	0.160233	2	-0.599324	0.550384	11	0.429079	0.668808	17	-2.18075	0.0304051	7	-2.10618	0.0375724	8	-1.13779	0.257254	4	0.598504	0.550178	4	0.188066	0.851222	81	-0.461887	0.644235	2	0.110681	0.912103	11	0.787688	0.432654	17	-2.97833	0.00326809	7	0.0895646	0.928804	8	-0.380799	0.70396	4	-1.51071	0.132318	4	1.51905
54914	FOCAD	focadhesin	136	-2.01629	0.0439929	36	-0.685357	0.494788	14	-0.930095	0.354455	26	-2.54661	0.0116536	16	-3.36151	0.00108209	13	-0.619787	0.536458	3	-2.36673	0.0188383	2	0.967692	0.33563	150	-2.22391	0.0263139	36	0.45082	0.653146	14	0.348738	0.727985	26	-3.67717	0.000305283	16	-1.88383	0.062355	13	-1.93524	0.0550838	3	-1.2781	0.202579	2	-0.011997
57498	KIDINS220	kinase D interacting substrate 220	48	-1.98405	0.0474975	1	-0.270103	0.787667	5	-0.896616	0.371975	15	-2.72567	0.00700446	4	0.258623	0.796432	0	NA	NA	2	NA	NA	2	0.321334	0.748656	56	-3.6368	0.000286102	1	0.12795	0.898459	5	-1.85247	0.0667673	15	-3.08422	0.00233859	4	0.975427	0.331591	0	NA	NA	5	-0.431296	0.666682	2	-0.185857
64170	CARD9	caspase recruitment domain family member 9	49	-0.713531	0.475697	6	-1.17432	0.243202	5	0.573923	0.567247	12	-2.25564	0.0252098	5	-2.35348	0.0204602	6	-1.29377	0.19819	4	NA	NA	5	1.079	0.283293	67	-1.3209	0.186751	6	-1.96991	0.0517607	5	1.34684	0.180931	12	-3.54792	0.00048695	5	-2.42153	0.0171699	8	-0.562509	0.574716	5	1.02263	0.307622	5	1.33765
64222	TOR3A	torsin family 3 member A	48	0.0893771	0.9288	0	NA	NA	1	1.38529	0.1689	20	-2.62683	0.00930694	4	0.724391	0.470437	1	0.807665	0.421043	0	NA	NA	3	-1.10513	0.271866	64	-1.60708	0.108264	0	NA	NA	1	0.148168	0.882494	20	-2.86066	0.00469085	4	0.544694	0.587119	2	1.50812	0.133897	3	-0.586749	0.557982	3	-0.954121
80143	SIKE1	suppressor of IKBKE 1	39	-1.97352	0.0487118	1	-1.07373	0.285662	1	0.453247	0.651306	13	-3.55331	0.00047768	4	0.701138	0.484768	3	0.547623	0.584943	5	1.64087	0.10257	1	0.33543	0.738033	54	-2.12035	0.0341525	1	-0.484348	0.629254	1	-0.413197	0.680305	13	-2.78549	0.00587478	4	0.834853	0.405696	3	-0.17289	0.863001	5	-0.145707	0.884288	1	0.702003
54165	DCUN1D1	defective in cullin neddylation 1 domain containing 1	77	1.82754	0.0678497	4	1.16033	0.248823	8	6.10782	1.73212e-08	21	-2.68689	0.00783798	20	2.56955	0.0115866	4	1.28283	0.201784	0	NA	NA	0	NA	NA	79	2.1319	0.0331897	4	2.50538	0.0139338	8	8.18933	6.71935e-13	21	-2.56981	0.010926	20	2.60587	0.0104948	4	-0.656753	0.512475	0	NA	NA	0	NA
211	ALAS1	5'-aminolevulinate synthase 1	21	-0.0849815	0.932301	4	-2.25714	0.0262899	1	0.793577	0.430049	2	NA	NA	2	0.0311038	0.975246	1	NA	NA	1	NA	NA	5	1.16341	0.248121	68	-0.594307	0.552403	4	-3.11332	0.00244475	1	1.27292	0.205859	17	-0.956102	0.340211	2	0.605241	0.546325	2	0.822942	0.412014	5	-1.60374	0.110226	7	0.78013
331	XIAP	X-linked inhibitor of apoptosis	43	-3.89434	0.000103716	3	-7.39092	5.39903e-11	2	-0.512091	0.609653	15	0.843354	0.400069	2	-1.96092	0.0525117	2	-0.530685	0.596515	1	0.783539	0.434193	1	-1.03496	0.30326	48	-3.00654	0.00268963	3	-8.98262	2.27974e-14	2	1.67494	0.0968936	15	0.632981	0.527491	2	-1.47804	0.142363	2	-0.392968	0.694968	2	2.1449	0.0330724	1	0.0862074
586	BCAT1	branched chain amino acid transaminase 1	70	0.282298	0.777762	1	-2.15124	0.0339938	7	-0.109894	0.912703	26	0.703495	0.482591	5	1.56184	0.121335	8	-1.65956	0.0993593	4	-1.41261	0.159308	1	0.619346	0.537156	77	-0.277625	0.781341	1	-2.69582	0.00830561	7	0.176455	0.860276	26	0.180557	0.856904	5	0.0719061	0.942813	8	-3.10204	0.00234751	4	-0.0546262	0.956487	1	0.887953
738	VPS51	VPS51, GARP complex subunit	94	-0.0812181	0.935281	4	-3.13034	0.00232005	7	0.799864	0.425595	32	0.98921	0.323793	8	-1.50617	0.135025	6	0.195455	0.845335	4	0.208528	0.835014	7	-0.26843	0.788944	104	0.0148063	0.988189	4	-2.15932	0.0333433	7	1.34977	0.179994	32	0.000975441	0.999223	8	-1.54007	0.126553	6	-0.698091	0.486339	4	1.13564	0.257359	7	0.803413
1298	COL9A2	collagen type IX alpha 2 chain	20	NA	NA	5	-2.32096	0.0224276	2	NA	NA	8	NA	NA	0	NA	NA	0	NA	NA	0	NA	NA	2	0.733593	0.465368	75	0.676998	0.498519	5	-2.77795	0.00659213	3	2.37075	0.0195762	18	1.14059	0.255445	4	0.515173	0.607515	5	2.29949	0.023035	3	0.65866	0.510812	3	-1.37576
1384	CRAT	carnitine O-acetyltransferase	111	-1.14217	0.253595	10	-2.05562	0.042563	7	-0.747283	0.456563	35	-0.892027	0.373483	6	1.92315	0.0571703	7	-0.44216	0.659091	12	-0.162232	0.871275	4	-1.30599	0.194676	112	-1.65815	0.0975119	10	-5.02483	2.36259e-06	7	0.749508	0.455227	35	-0.305445	0.760355	6	0.850605	0.396924	7	0.109427	0.913029	12	-1.27044	0.205288	4	-1.52225
1496	CTNNA2	catenin alpha 2	44	-0.0377391	0.969903	1	-2.25582	0.0263757	5	1.84301	0.0681486	3	NA	NA	0	NA	NA	4	0.629477	0.530116	2	-1.09671	0.274075	3	-1.58917	0.115311	62	-1.00112	0.316944	1	-3.11987	0.00239601	5	0.86682	0.388017	16	-0.18697	0.85188	3	1.02662	0.306957	4	0.203361	0.839164	2	-0.387703	0.698616	3	-0.40415
1809	DPYSL3	dihydropyrimidinase like 3	41	-0.108254	0.913811	3	-2.27669	0.0250495	1	0.420317	0.675113	11	-0.43318	0.665365	1	-0.742368	0.459522	0	NA	NA	4	-0.124116	0.901339	0	NA	NA	44	1.13316	0.257341	3	-3.32884	0.00124213	1	0.684789	0.494986	11	-1.18609	0.237039	1	0.293176	0.769966	0	NA	NA	4	0.675796	0.49989	0	NA
1893	ECM1	extracellular matrix protein 1	71	0.872635	0.383025	2	-2.31246	0.0229117	2	1.39466	0.166062	27	0.306409	0.759621	4	0.124212	0.901385	0	NA	NA	2	-1.0762	0.28304	5	-1.03518	0.303186	72	-0.259453	0.795324	2	-3.02329	0.00321472	2	0.0860348	0.931603	27	0.279284	0.780324	4	0.735295	0.463799	0	NA	NA	2	0.15279	0.878706	5	-1.37512
2050	EPHB4	EPH receptor B4	63	-0.135361	0.892354	4	-2.43989	0.0165468	2	1.62375	0.107429	23	-0.854732	0.393754	6	1.69189	0.0936332	9	1.44247	0.15152	6	NA	NA	4	1.39617	0.165884	100	0.761058	0.446751	4	-3.0812	0.0026973	2	1.94335	0.0546505	23	-1.13469	0.257907	6	1.15277	0.251621	9	3.33275	0.00111391	11	0.244095	0.807388	4	0.563139
2140	EYA3	EYA transcriptional coactivator and phosphatase 3	67	-0.48503	0.627754	4	-2.16288	0.0330604	3	-0.218316	0.827607	32	0.333151	0.7394	3	0.229248	0.819122	6	2.36248	0.019735	5	-0.965748	0.335385	3	0.836024	0.405217	86	1.05331	0.292383	4	-4.8766	4.32683e-06	3	-0.571399	0.56895	33	0.201683	0.840376	3	1.00757	0.315979	6	2.49326	0.0138847	6	1.17187	0.242535	3	0.0989263
2596	GAP43	growth associated protein 43	25	0.340548	0.733534	1	-2.18542	0.0313164	3	1.79769	0.0751006	3	NA	NA	3	2.51817	0.0134509	1	-1.46546	0.145154	1	NA	NA	1	NA	NA	64	0.0213658	0.982957	1	-2.67242	0.00886321	3	2.31883	0.0223413	18	0.646231	0.518894	4	1.84501	0.0678546	1	0.652241	0.515371	5	-1.78798	0.0751745	4	-1.89747
3422	IDI1	isopentenyl-diphosphate delta isomerase 1	58	0.382038	0.702503	1	-2.28469	0.0245566	3	0.633815	0.52758	9	NA	NA	5	-1.28431	0.201859	13	-0.752426	0.453124	7	-3.01518	0.00292118	1	2.12359	0.0362753	72	0.784938	0.432623	1	-4.14534	7.37092e-05	3	0.949417	0.344589	19	0.200761	0.841096	5	-1.07002	0.287063	13	0.012636	0.989937	9	0.57766	0.564093	1	0.983085
4170	MCL1	MCL1, BCL2 family apoptosis regulator	30	0.991279	0.321812	2	-2.58773	0.0111761	2	-1.35846	0.177231	6	1.32686	0.186115	4	0.13452	0.893249	0	NA	NA	1	NA	NA	5	2.15407	0.0337379	51	0.533084	0.59406	2	-2.88699	0.00481537	2	0.444965	0.657261	6	0.609508	0.542901	4	0.914041	0.362789	0	NA	NA	2	-1.30281	0.19402	5	0.245726
4952	OCRL	OCRL, inositol polyphosphate-5-phosphatase	30	0.767138	0.44314	2	-2.75225	0.00707721	0	NA	NA	9	1.21811	0.22466	3	0.363992	0.716589	0	NA	NA	4	1.68652	0.0931658	1	0.796673	0.427586	36	2.8203	0.00486569	2	-3.61748	0.000476669	0	NA	NA	9	1.53182	0.127197	3	-0.401282	0.68902	0	NA	NA	4	3.67135	0.000303799	1	1.20665
5051	PAFAH2	platelet activating factor acetylhydrolase 2	54	1.16819	0.242993	7	-2.071	0.0410702	2	-0.670507	0.504007	21	1.41985	0.157257	7	-1.24391	0.216304	8	0.417159	0.677234	4	0.740656	0.459807	1	-0.756895	0.450966	78	-1.7118	0.0871557	7	-8.15632	1.40861e-12	2	0.503054	0.61598	21	0.697298	0.486451	7	0.985887	0.326455	8	0.415042	0.67878	5	-0.429405	0.668054	1	-0.523379
5524	PTPA	protein phosphatase 2 phosphatase activator	111	-2.37984	0.0174649	10	-2.76525	0.00683399	7	0.842366	0.401498	35	-1.22288	0.222857	6	-0.826002	0.410676	7	-0.237379	0.812728	12	0.844939	0.39908	4	-0.77785	0.43857	92	-3.01559	0.00261895	10	-5.70796	1.29779e-07	7	-0.466142	0.64208	35	-0.868212	0.386351	6	0.10416	0.917241	7	0.897687	0.370975	12	0.554314	0.579935	4	-1.67524
5580	PRKCD	protein kinase C delta	64	-0.0668017	0.94675	2	-1.99456	0.048957	2	-0.413247	0.680268	14	-1.37122	0.17189	3	-0.0435546	0.965342	2	2.84241	0.00518396	8	0.183146	0.854856	5	1.81949	0.0719539	60	0.351221	0.725476	2	-2.95798	0.0039076	2	-3.13488	0.00222976	14	-1.38808	0.166706	3	1.31676	0.190787	2	1.08504	0.279866	8	-0.6242	0.533152	5	2.55655
7298	TYMS	thymidylate synthetase	47	1.53878	0.124271	1	-2.72598	0.00763427	6	1.59184	0.114576	13	NA	NA	10	1.00086	0.319197	6	NA	NA	1	NA	NA	2	-0.0500669	0.960173	76	1.01627	0.309679	1	-4.24549	5.07866e-05	6	0.333304	0.739569	20	1.46159	0.145471	10	1.91223	0.0585717	11	1.2638	0.208511	5	-0.577491	0.564207	2	0.991941
7779	SLC30A1	solute carrier family 30 member 1	39	0.0118691	0.990532	3	-2.09547	0.0387891	3	-0.508865	0.611914	3	NA	NA	3	-1.92584	0.0568284	6	2.58026	0.0109577	6	-0.661696	0.508928	3	1.98127	0.0504215	49	-3.7723	0.000168525	3	-4.14461	7.39095e-05	3	-0.524851	0.600793	10	1.11593	0.265831	3	-0.676817	0.500011	6	1.69968	0.0915291	6	-3.75956	0.000218877	3	1.4047
7813	EVI5	ecotropic viral integration site 5	38	-0.257685	0.796705	2	-2.72299	0.00769847	1	-0.109941	0.912679	16	-0.29897	0.765283	1	-0.620775	0.536093	3	-0.419626	0.675462	2	NA	NA	1	1.10462	0.272085	46	-0.279494	0.779908	2	-5.0843	1.84848e-06	1	0.745488	0.457642	16	-0.286486	0.774812	1	0.421911	0.673952	3	-0.328661	0.742929	3	1.28011	0.201873	1	0.518693
8424	BBOX1	gamma-butyrobetaine hydroxylase 1	26	-1.55383	0.120616	4	-2.05566	0.0425595	0	NA	NA	0	NA	NA	3	NA	NA	1	NA	NA	3	0.468414	0.639968	0	NA	NA	44	-1.76586	0.0776378	4	-3.06843	0.00280425	0	NA	NA	10	-0.498585	0.618636	4	0.932189	0.353377	2	-0.0782936	0.937712	3	0.589076	0.556423	0	NA
8454	CUL1	cullin 1	57	-0.959446	0.337514	4	-2.9535	0.00395982	3	1.43942	0.153005	10	-1.27696	0.203144	9	-0.44274	0.658865	2	0.382595	0.702631	3	-1.17975	0.239399	2	-1.0193	0.310621	58	0.143142	0.886199	4	-2.94678	0.00403941	3	0.727295	0.468664	10	0.107429	0.91456	9	0.981118	0.32879	2	-0.0719898	0.942718	3	0.339666	0.734436	2	-0.791183
9349	RPL23	ribosomal protein L23	85	1.30185	0.193203	5	-2.74174	0.00730325	5	-0.394334	0.694135	20	1.14302	0.254437	3	1.35662	0.177812	9	-0.174426	0.861796	4	-0.949766	0.343293	10	0.0262953	0.979076	98	2.58539	0.00982752	5	-2.13634	0.0352215	5	-0.481642	0.631063	20	3.1897	0.00166094	3	2.23161	0.0277656	9	2.1576	0.0327558	4	-4.10006	5.83921e-05	10	0.259852
9798	IST1	IST1, ESCRT-III associated factor	68	-0.831409	0.405899	4	-2.33129	0.0218521	3	1.72102	0.0881925	24	-1.8825	0.0612645	6	0.900656	0.369832	2	1.15962	0.248279	4	-0.781214	0.435532	0	NA	NA	70	-0.581234	0.561177	4	-5.01146	2.49604e-06	3	0.925009	0.357082	24	-0.00566399	0.995487	6	0.777218	0.438778	2	3.99811	0.000105322	4	-0.414542	0.678886	0	NA
9969	MED13	mediator complex subunit 13	47	-1.95433	0.0509652	2	-2.13353	0.0354573	1	-1.57344	0.118808	13	-0.653494	0.514321	4	0.426295	0.670766	4	-0.213931	0.830973	4	NA	NA	6	1.21668	0.22671	72	-1.049	0.29436	2	-2.93585	0.00417208	1	0.0891954	0.929097	14	-1.07934	0.281777	4	0.141441	0.887792	4	3.97283	0.000115823	6	-2.05306	0.0412663	6	-0.46814
10179	RBM7	RNA binding motif protein 7	24	-0.620302	0.535185	3	-3.08007	0.00270656	1	0.278357	0.781286	2	NA	NA	2	0.513813	0.608462	2	-0.61052	0.542559	3	0.748705	0.454881	0	NA	NA	46	0.00491203	0.996081	3	-3.07073	0.00278471	1	-0.965997	0.336265	19	0.183784	0.854375	2	0.400323	0.689732	2	1.40428	0.162568	3	-1.95587	0.0517644	0	NA
10393	ANAPC10	anaphase promoting complex subunit 10	25	-1.56969	0.116823	1	-2.90565	0.00455965	2	-0.83024	0.408287	6	NA	NA	0	NA	NA	1	1.32087	0.188814	9	-0.441247	0.659497	2	-0.149447	0.881514	49	0.64322	0.520187	1	-2.77353	0.00667532	2	0.167926	0.866965	13	-0.203733	0.838775	0	NA	NA	1	-2.50933	0.0132964	9	-0.38193	0.702887	2	-0.0965416
10735	STAG2	stromal antigen 2	45	-0.962988	0.335734	3	-5.8532	6.70073e-08	2	-1.12512	0.263079	16	1.19637	0.233013	1	0.650479	0.516791	2	-0.424881	0.671605	2	0.971897	0.332199	1	1.90668	0.0595213	49	-1.27863	0.201241	3	-9.81405	3.7312e-16	2	1.6882	0.0943136	16	0.477775	0.633348	1	-0.449119	0.654263	2	0.189382	0.85008	2	0.911222	0.363189	1	1.3753
10813	UTP14A	UTP14A, small subunit processome component	27	-0.00504732	0.995974	2	-2.59925	0.0108163	0	NA	NA	9	-1.39027	0.166039	2	1.90788	0.0591127	0	NA	NA	4	-1.46262	0.145172	1	0.555579	0.579778	32	0.0369876	0.9705	2	-9.08021	1.40775e-14	0	NA	NA	9	0.912067	0.362865	2	1.76916	0.0797429	0	NA	NA	4	2.26362	0.0245862	1	1.21439
11325	DDX42	DEAD-box helicase 42	70	0.395268	0.692711	3	-2.03221	0.0449239	0	NA	NA	14	0.97089	0.332812	4	1.45207	0.149464	5	0.531161	0.596193	7	-0.161129	0.872142	5	0.179268	0.858105	71	2.21528	0.0269019	3	-2.75918	0.00695244	0	NA	NA	14	0.692855	0.489229	4	2.07503	0.0404284	5	3.64452	0.000383025	7	0.0408439	0.967458	5	2.03613
11328	FKBP9	FK506 binding protein 9	54	0.784672	0.43279	1	-3.13119	0.00231398	4	-0.0353718	0.97185	15	0.646989	0.518404	1	-0.918899	0.360254	4	0.0638258	0.949205	3	0.694724	0.487979	2	-1.27881	0.204047	59	1.75661	0.0792045	1	-3.54068	0.000620215	4	0.773633	0.440886	15	0.76408	0.445748	1	-0.836016	0.405044	4	1.23376	0.21947	3	0.42008	0.674843	2	-1.32162
26058	GIGYF2	GRB10 interacting GYF protein 2	56	-0.0907414	0.927712	4	-5.05009	2.12913e-06	2	-0.0175172	0.986057	9	-0.960766	0.337866	5	-1.33133	0.185964	3	-0.949529	0.344074	5	1.86533	0.0634907	0	NA	NA	55	-1.05286	0.292589	4	-3.6113	0.000488991	2	0.262221	0.793665	9	-1.00903	0.314216	5	-0.22375	0.823387	3	-1.09283	0.276442	5	0.651392	0.515483	0	NA
55274	PHF10	PHD finger protein 10	54	-1.54535	0.122571	6	-2.42503	0.0171972	6	1.18615	0.23824	10	-0.0370237	0.97051	2	0.369648	0.712389	8	-1.30502	0.194321	4	NA	NA	1	-1.33413	0.185318	64	-4.18784	2.9929e-05	6	-3.44794	0.000843511	6	0.885024	0.378166	14	-0.880177	0.379853	2	0.571481	0.568895	8	-6.12501	9.57255e-09	6	0.63774	0.524316	1	0.378321
55303	GIMAP4	GTPase, IMAP family member 4	76	0.403169	0.686891	6	-2.43408	0.0167984	0	NA	NA	13	0.223055	0.823727	5	0.00928501	0.992609	4	0.491648	0.623779	8	1.0098	0.313722	1	0.918353	0.360736	75	0.0571072	0.954468	6	-2.96169	0.00386483	0	NA	NA	13	0.30564	0.760207	5	-0.425331	0.671466	4	0.923443	0.357449	8	-0.995017	0.320836	1	0.976583
55735	DNAJC11	DnaJ heat shock protein family (Hsp40) member C11	78	-0.445797	0.655819	10	-2.76368	0.00686437	3	0.286487	0.77507	25	0.529413	0.597124	2	0.290275	0.772178	2	1.32415	0.187724	7	-0.594306	0.552941	1	-0.439199	0.661505	83	1.02259	0.30668	10	-3.12963	0.00232514	3	1.14731	0.253859	25	-0.921826	0.357764	2	0.318675	0.750606	2	0.314433	0.753685	7	-0.401917	0.688141	1	1.38181
55898	UNC45A	unc-45 myosin chaperone A	71	0.979937	0.327301	4	-2.1779	0.0318892	4	1.28856	0.200384	17	1.77056	0.0782035	3	2.49225	0.0142574	5	2.0022	0.0472967	9	1.28433	0.200401	2	-1.11781	0.266437	73	1.53658	0.124624	4	-3.38922	0.00102196	4	1.2943	0.198401	17	2.17433	0.0308908	3	2.16113	0.0329582	5	0.975244	0.33121	9	1.65896	0.0985675	2	0.916921
56829	ZC3HAV1	zinc finger CCCH-type containing, antiviral 1	125	2.50433	0.0123911	6	-2.07993	0.0402248	3	1.49982	0.136663	23	0.0298672	0.976204	3	-0.106716	0.915218	5	1.20009	0.232237	7	0.324443	0.745917	4	-0.437167	0.662972	127	1.67786	0.0935981	6	-2.79697	0.00624431	3	0.906821	0.366578	23	0.220391	0.825798	3	-0.655378	0.513658	5	0.298428	0.765842	7	-0.404707	0.686092	4	-1.11745
63932	CXorf56	chromosome X open reading frame 56	22	-1.45719	0.145393	4	-2.94936	0.00399962	1	0.0687636	0.945307	3	NA	NA	3	1.27558	0.204893	1	-1.42704	0.155895	1	-0.333522	0.739133	2	1.51749	0.132396	37	0.623415	0.53313	4	-2.03041	0.0450811	1	-0.405896	0.685637	13	-0.288965	0.772917	3	2.27138	0.0251444	1	0.636761	0.525367	4	0.852523	0.394864	2	4.05152
64172	OSGEPL1	O-sialoglycoprotein endopeptidase like 1	38	-0.260814	0.794295	2	-2.64514	0.0095559	4	-0.0239397	0.980948	15	0.159798	0.873218	2	-0.599409	0.550191	2	1.17058	0.244727	5	-0.479695	0.631991	3	1.19771	0.233978	59	0.441212	0.659128	2	-3.18919	0.0019329	4	0.0254172	0.97977	17	-0.661408	0.509135	2	-0.388772	0.698232	3	-0.560299	0.576218	6	-0.271051	0.786609	3	0.477135
64760	FAM160B2	family with sequence similarity 160 member B2	32	-1.76949	0.0770706	2	-2.67784	0.00873103	2	-0.634009	0.527453	9	-0.2033	0.839114	2	-0.336265	0.737342	0	NA	NA	3	-3.74627	0.000232423	3	1.11413	0.268006	39	-1.88749	0.0593025	2	-2.51521	0.0135753	2	0.679741	0.498164	9	-1.14657	0.252971	2	0.709759	0.479427	0	NA	NA	3	-0.871168	0.384625	3	-0.0306576
79932	KIAA0319L	KIAA0319 like	60	-1.5052	0.13256	3	-5.0975	1.75015e-06	3	2.2328	0.0276847	16	0.548024	0.584306	2	-0.174274	0.861986	7	-0.662125	0.509037	4	NA	NA	4	0.380035	0.704759	68	-2.90069	0.00378183	3	-3.92218	0.000165769	3	1.57775	0.11763	16	0.767674	0.443614	2	0.0813308	0.935334	7	-1.48493	0.139928	4	-1.91255	0.0571222	4	0.776171
83549	UCK1	uridine-cytidine kinase 1	37	0.18037	0.856898	3	-2.35662	0.0204953	2	1.45504	0.148643	6	NA	NA	3	-1.13879	0.257383	2	-1.85925	0.0652008	5	0.214	0.830756	4	0.396729	0.692448	49	1.14571	0.25211	3	-3.21928	0.00175911	2	1.73385	0.0858797	14	-0.272566	0.785477	3	-1.69521	0.0929993	2	-0.543814	0.58748	5	1.36978	0.172172	4	3.63546
83742	MARVELD1	MARVEL domain containing 1	11	-1.68233	0.09303	2	-2.57622	0.0115293	0	NA	NA	3	NA	NA	3	-0.719498	0.473678	1	0.0369347	0.970602	0	NA	NA	2	1.00373	0.318424	42	-0.999737	0.317611	2	-3.63401	0.000452711	0	NA	NA	11	-0.260038	0.795111	3	-0.690937	0.49113	1	-0.101419	0.919371	5	0.112813	0.910283	2	0.850542
84859	LRCH3	leucine rich repeats and calponin homology domain containing 3	72	1.08014	0.280284	6	-2.68218	0.00862671	7	1.79832	0.074999	18	0.216859	0.828546	6	0.526486	0.599661	3	-1.51647	0.131773	7	1.27584	0.203448	1	1.13342	0.259862	73	-1.0791	0.280731	6	-2.20483	0.0298796	7	1.08685	0.279593	18	-1.35585	0.176723	6	-0.0641813	0.948948	3	-1.39446	0.165503	7	0.9494	0.343473	1	1.18725
84962	AJUBA	ajuba LIM protein	46	-2.35682	0.0186667	4	-2.37499	0.0195586	5	0.583044	0.561114	19	-2.22754	0.0271166	9	0.978496	0.330078	4	-1.53182	0.128757	0	NA	NA	1	1.65993	0.100192	76	0.351541	0.725236	4	-3.06932	0.00279669	5	2.22635	0.0281269	20	0.139133	0.88949	9	0.832722	0.406891	7	0.356364	0.722133	5	1.45234	0.147852	1	0.762567
167555	FAM151B	family with sequence similarity 151 member B	19	-1.13258	0.257872	2	-2.65012	0.00942592	0	NA	NA	4	NA	NA	4	-1.44616	0.151111	1	NA	NA	1	NA	NA	7	-0.0758654	0.939684	61	-0.474733	0.635051	2	-2.09091	0.0392059	0	NA	NA	15	0.764848	0.445291	4	0.840171	0.402722	3	0.79986	0.425218	8	0.530915	0.596021	7	-1.98136
81831	NETO2	neuropilin and tolloid like 2	5	NA	NA	5	-2.21027	0.0294875	0	NA	NA	0	NA	NA	0	NA	NA	0	NA	NA	0	NA	NA	0	NA	NA	64	1.26014	0.207831	5	-2.8	0.00619051	1	1.95751	0.0529413	12	1.20138	0.23107	4	-0.525768	0.600158	10	-1.24002	0.217152	10	0.0431235	0.965643	3	0.412304
4763	NF1	neurofibromin 1	74	-2.9243	0.00351286	6	-2.29935	0.0236753	3	2.10281	0.0378724	16	-1.58327	0.11499	6	0.720063	0.473086	5	1.11809	0.265544	3	2.21945	0.0275059	4	-1.58174	0.116997	73	-2.86826	0.00418953	6	-3.97203	0.00013865	3	2.99313	0.00344284	16	0.41762	0.676686	6	-0.491666	0.623982	5	0.601476	0.548547	3	0.198245	0.843039	4	-1.46846
7415	VCP	valosin containing protein	88	-0.081503	0.935055	7	-2.75374	0.00706016	6	4.65543	9.49212e-06	18	-0.768557	0.443091	9	-0.182217	0.855764	10	2.59848	0.0104198	2	0.714571	0.475646	4	0.501887	0.616896	86	2.57777	0.0100459	7	-2.38025	0.0192976	6	4.11658	7.67634e-05	18	0.190696	0.848963	9	1.81719	0.0720404	10	5.75214	5.77077e-08	2	-0.30573	0.760103	4	1.27239
1730	DIAPH2	diaphanous related formin 2	51	-1.79531	0.0728484	1	-2.54726	0.012446	5	0.0338083	0.973094	12	-1.1562	0.249021	2	2.96019	0.00379381	5	-1.84255	0.0676056	3	1.13527	0.25752	3	0.430276	0.66795	57	-2.10681	0.0353125	1	-3.66616	0.000403759	5	-1.38076	0.170256	12	-0.867115	0.38695	2	3.86707	0.000190347	5	0.716747	0.474777	3	0.438813	0.661234	3	0.599037
23250	ATP11A	ATPase phospholipid transporting 11A	68	3.20662	0.00138149	1	-2.75503	0.00703457	1	-0.287106	0.774597	26	0.518406	0.604766	7	3.12609	0.00229157	4	1.83343	0.0689744	3	-1.54118	0.124764	3	0.602427	0.548311	88	2.20902	0.0273354	1	-2.92525	0.00430453	1	-0.533599	0.594747	26	-0.106215	0.915521	7	3.96722	0.000133167	4	2.02695	0.044666	3	0.524076	0.60076	3	0.597323
594	BCKDHB	branched chain keto acid dehydrogenase E1 subunit beta	61	-0.818962	0.41296	3	1.37707	0.171726	4	1.63385	0.105285	11	-1.44235	0.150816	4	-2.46769	0.0152143	5	-0.170115	0.865178	8	-0.784038	0.433889	0	NA	NA	58	-1.80301	0.071603	3	-0.763875	0.446834	4	1.38699	0.168382	11	-1.10295	0.271414	4	-2.88844	0.00470284	5	-0.144037	0.885689	8	-1.18145	0.238717	0	NA
868	CBLB	Cbl proto-oncogene B	42	-1.55626	0.11996	0	NA	NA	2	0.382169	0.703108	15	-2.13747	0.0338726	7	-2.50594	0.0137475	2	1.38645	0.167928	4	-0.841048	0.401395	1	1.17637	0.242354	58	0.0320095	0.974469	0	NA	NA	2	-0.722592	0.471537	17	-0.744527	0.457459	7	-3.11892	0.00234313	2	2.68268	0.00823038	4	-0.461586	0.644841	1	1.73395
1029	CDKN2A	cyclin dependent kinase inhibitor 2A	163	-1.56874	0.117026	42	0.396634	0.692527	26	-1.88652	0.0624859	27	1.42022	0.157313	14	-2.01544	0.0464132	25	0.11759	0.906582	5	NA	NA	3	-1.97268	0.051409	208	-2.85221	0.00440573	42	0.52981	0.59748	32	-1.02904	0.305826	33	-1.06079	0.290103	14	-3.12928	0.00226894	25	-1.8792	0.0624052	10	-1.67679	0.0950235	3	-2.13009
1272	CNTN1	contactin 1	62	-2.59872	0.00948822	1	-0.737712	0.462508	5	0.0675649	0.94626	13	NA	NA	4	-2.70746	0.00791624	6	-0.962056	0.337767	2	NA	NA	1	-1.37427	0.172558	88	-0.82187	0.411292	1	-0.400239	0.689879	5	0.503169	0.615899	26	1.37626	0.170327	4	-2.47039	0.0151065	6	-1.04796	0.296556	4	-1.30774	0.192346	1	-3.62996
1387	CREBBP	CREB binding protein	67	-0.828988	0.407269	2	-0.832461	0.407237	2	1.86561	0.0648873	20	0.462882	0.643968	2	-2.22089	0.0285061	6	0.797505	0.426579	5	0.0296415	0.976381	5	-3.18563	0.00194878	71	-0.395635	0.692435	2	0.893992	0.373586	2	1.42361	0.157524	20	0.202437	0.839787	2	-2.72728	0.00748606	6	0.463602	0.64369	5	-1.07406	0.283989	5	-1.45492
1601	DAB2	DAB2, clathrin adaptor protein	59	-0.488517	0.625267	3	-1.73945	0.0851948	6	-0.172863	0.863092	15	1.04936	0.295318	7	-2.0474	0.0431153	4	-1.1665	0.245499	3	0.587568	0.557436	1	-1.03121	0.305031	63	-1.38652	0.165809	3	-2.22087	0.0287362	6	0.10069	0.919989	15	0.880584	0.379633	7	-3.04118	0.00297611	4	-1.90539	0.0588882	3	0.299684	0.764705	1	-1.03889
1741	DLG3	discs large MAGUK scaffold protein 3	73	-1.82877	0.0676685	4	-1.59775	0.113386	3	-2.82347	0.00567567	18	-1.18354	0.238043	5	-2.06085	0.0417652	15	1.08078	0.281737	8	-0.472774	0.636863	0	NA	NA	81	-2.6565	0.00798566	4	-0.157284	0.875352	3	-1.26544	0.208488	18	-2.07673	0.0391435	5	-3.19291	0.00185444	15	0.296045	0.767654	8	-0.460492	0.645624	0	NA
1796	DOK1	docking protein 1	34	1.17783	0.239118	2	-0.727183	0.468902	1	-1.23835	0.218349	7	1.79706	0.0740413	4	-2.23361	0.0276293	1	0.906144	0.366486	3	0.0674074	0.946328	2	-0.431993	0.666715	56	-0.498459	0.618239	2	-1.33781	0.184151	1	-1.73544	0.0855964	12	-0.0345792	0.972451	4	-4.87923	3.81233e-06	1	-0.270074	0.787519	3	-0.172399	0.863285	2	-0.68177
2348	FOLR1	folate receptor 1	60	-0.0150722	0.987978	2	-3.43256	0.000921564	19	-0.295617	0.768329	10	NA	NA	6	-2.50503	0.0137809	2	1.3706	0.173662	4	0.149592	0.881242	5	0.495371	0.62147	97	-0.975128	0.329666	2	-0.908417	0.365957	24	0.240981	0.81004	22	-0.578143	0.563838	6	-2.83361	0.0055202	4	0.0436129	0.965278	4	0.464759	0.64257	5	0.448052
2533	FYB1	FYN binding protein 1	50	0.372795	0.709369	3	-1.36851	0.17438	6	0.23332	0.815967	18	0.647888	0.517823	7	-2.18041	0.0314598	3	-0.794715	0.428195	2	-0.530491	0.596317	1	-0.250393	0.802819	51	-0.531487	0.59518	3	-2.12325	0.0363315	6	0.101903	0.919028	18	0.330391	0.741461	7	-3.517	0.000646072	3	-0.636013	0.525861	2	-0.650845	0.515835	1	-0.458757
3696	ITGB8	integrin subunit beta 8	39	0.404108	0.68622	1	0.221051	0.825527	2	1.3946	0.166079	8	NA	NA	1	-2.66219	0.0089844	4	1.38808	0.168294	6	NA	NA	2	-0.435983	0.663828	63	-0.490869	0.623596	1	-0.467557	0.641172	2	1.52826	0.129454	19	0.158879	0.873929	1	-2.62587	0.00993407	4	0.382229	0.702902	9	-0.4951	0.621031	2	-1.41198
3710	ITPR3	inositol 1,4,5-trisphosphate receptor type 3	130	-1.45965	0.144629	1	2.87475	0.00499022	2	0.0132484	0.989455	25	-0.638088	0.524169	3	-3.70757	0.000336197	8	-1.16913	0.244444	7	0.696903	0.486613	5	-0.231313	0.817564	134	-0.673994	0.500427	1	1.68673	0.0949367	2	-0.713972	0.476829	25	-0.326091	0.744707	3	-4.32861	3.43615e-05	8	-0.984972	0.326426	7	1.50761	0.133109	5	0.30268
4059	BCAM	basal cell adhesion molecule (Lutheran blood group)	113	-1.32247	0.186247	6	-0.431554	0.667043	3	0.105845	0.915908	40	-0.110334	0.912259	3	-1.99733	0.0483763	6	-2.16769	0.0319624	6	0.995647	0.320536	6	2.7766	0.00660513	118	-1.29383	0.195939	6	-0.514824	0.607872	3	-0.152678	0.878946	40	0.459213	0.646595	3	-3.66266	0.000392964	6	-2.15093	0.0332895	6	0.361407	0.718147	6	0.830368
4068	SH2D1A	SH2 domain containing 1A	14	-0.825131	0.409586	0	NA	NA	2	0.105786	0.915952	4	NA	NA	3	-3.04984	0.00289233	3	-0.0762696	0.939324	0	NA	NA	1	-1.2659	0.209932	55	-1.69981	0.0893903	4	-2.42963	0.0169736	2	0.979445	0.32959	16	-0.0189574	0.984895	3	-3.28196	0.00139639	3	0.0365012	0.970937	3	-0.522922	0.601562	1	-1.14427
4204	MECP2	methyl-CpG binding protein 2	40	-0.950352	0.342112	3	0.427546	0.669939	2	-0.233466	0.81585	10	-0.583371	0.560321	4	-2.40796	0.017769	4	-1.1991	0.232605	5	-0.0309138	0.975367	1	0.358915	0.720439	43	-0.693232	0.488279	3	-3.45973	0.000808222	2	-1.14285	0.255676	10	0.757026	0.449953	4	-6.23632	9.31998e-09	4	-1.75943	0.0807865	5	2.72083	0.00703997	1	1.87346
6597	SMARCA4	SWI/SNF related, matrix associated, actin dependent regulator of chromatin, subfamily a, member 4	108	0.81089	0.417581	7	0.688031	0.49311	8	1.94561	0.0543752	21	-0.122463	0.902659	4	-3.05683	0.00283715	9	0.674288	0.501298	5	-2.08196	0.0386061	6	2.75379	0.00704662	109	1.33503	0.182086	7	1.28261	0.202748	8	1.24124	0.217282	21	0.527344	0.598557	4	-3.09161	0.00254964	9	2.01053	0.046397	5	2.48239	0.0138088	6	1.68127
6809	STX3	syntaxin 3	50	-0.99342	0.320714	6	0.988741	0.325301	6	-0.297511	0.766664	12	-0.807952	0.420108	6	-2.82523	0.00565605	2	1.46501	0.145278	4	-0.8525	0.394952	0	NA	NA	61	-0.121602	0.903232	6	0.00336219	0.997324	6	-0.25906	0.796096	12	-1.15733	0.248562	6	-2.83375	0.00551794	2	1.15587	0.249805	4	0.67916	0.49776	0	NA
7020	TFAP2A	transcription factor AP-2 alpha	21	-0.891072	0.37332	0	NA	NA	2	0.945758	0.346443	2	NA	NA	4	-2.31905	0.022329	0	NA	NA	0	NA	NA	5	-0.784863	0.434796	64	-0.974648	0.329905	2	0.240883	0.810165	2	0.826174	0.410579	17	0.606264	0.545048	4	-4.80807	5.10863e-06	2	1.10274	0.272131	3	0.68661	0.493061	5	-0.691682
7326	UBE2G1	ubiquitin conjugating enzyme E2 G1	67	-0.00535997	0.995724	0	NA	NA	6	1.29233	0.19908	20	-1.11328	0.266964	3	-2.62788	0.00987933	3	-0.0128857	0.989738	6	0.6213	0.5351	3	-0.62393	0.534153	69	0.734306	0.462886	0	NA	NA	6	0.45537	0.649784	20	-0.624435	0.533076	3	-3.19753	0.00183212	3	1.48674	0.13945	6	-0.111832	0.91106	3	1.21421
7403	KDM6A	lysine demethylase 6A	25	-1.66307	0.0966466	0	NA	NA	3	-1.68769	0.0944102	10	1.44747	0.149628	4	-2.15608	0.0333391	2	-0.0579272	0.953893	1	NA	NA	2	-1.67767	0.0966316	51	-0.47354	0.635902	0	NA	NA	3	-1.49678	0.137423	14	0.242293	0.808809	4	-3.92346	0.00015532	2	0.152174	0.879278	1	-0.442066	0.658882	2	-0.303852
8573	CASK	calcium/calmodulin dependent serine protein kinase	40	-1.8475	0.0649033	1	-0.894095	0.373507	2	0.345389	0.730486	5	-0.847358	0.39784	2	-3.30606	0.001292	2	0.821298	0.412935	1	0.416335	0.677582	3	-2.11924	0.0366242	41	-1.50099	0.133585	1	0.568122	0.571278	2	0.891555	0.374651	5	-0.949266	0.343667	2	-5.16998	1.11074e-06	2	0.790189	0.430813	1	-0.277185	0.781902	3	-0.705014
8634	RTCA	RNA 3'-terminal phosphate cyclase	36	-0.0802235	0.936072	2	-1.2331	0.22058	2	0.449161	0.654241	12	-1.07392	0.284194	1	-2.09399	0.0386684	0	NA	NA	3	-0.417032	0.677069	2	0.151919	0.87957	37	0.438874	0.660821	2	-1.01881	0.31088	2	1.04097	0.30028	12	0.355221	0.72281	1	-3.32273	0.00122759	0	NA	NA	3	-0.719008	0.47291	2	-0.430798
9325	TRIP4	thyroid hormone receptor interactor 4	58	-0.0431311	0.965604	7	0.434687	0.664776	1	-0.155979	0.876349	14	0.043866	0.965056	2	-2.41198	0.0176013	7	0.690544	0.491056	3	-0.324787	0.745669	6	-1.81979	0.0719081	61	1.9988	0.0458243	7	1.08018	0.282795	1	-1.4552	0.148598	14	-0.0788512	0.937232	2	-2.84646	0.00531771	7	0.0320061	0.974515	3	0.225058	0.822146	6	2.48277
9334	B4GALT5	beta-1,4-galactosyltransferase 5	35	-0.39668	0.691765	5	-0.864193	0.389659	1	0.567399	0.571715	9	NA	NA	7	-2.96582	0.0037374	0	NA	NA	0	NA	NA	5	0.0483008	0.961577	77	1.63544	0.102182	5	0.117807	0.906469	1	0.0230402	0.981662	19	-0.386719	0.699388	7	-2.17123	0.0321654	3	1.73301	0.0854123	3	0.781825	0.435169	5	1.26647
9535	GMFG	glia maturation factor gamma	104	0.613014	0.539976	3	-0.449533	0.654072	7	1.21314	0.227799	29	-0.126724	0.89929	9	-3.53815	0.000601575	14	-0.385324	0.700613	5	-0.437609	0.662107	2	1.55512	0.123208	105	-0.618513	0.536338	3	-0.10016	0.920428	7	-0.856369	0.393744	29	-0.914574	0.36155	9	-3.72526	0.000316052	14	0.441003	0.659927	5	-0.6091	0.543095	2	1.03638
9562	MINPP1	multiple inositol-polyphosphate phosphatase 1	70	-2.86365	0.00426197	7	-1.57986	0.117462	7	-1.23954	0.217908	3	NA	NA	4	-2.04208	0.0436495	1	0.0907775	0.927806	6	1.54584	0.123648	2	2.53005	0.0130321	72	-1.41203	0.158164	7	-1.86168	0.0657404	7	-1.26155	0.209905	8	0.987877	0.324443	4	-2.88965	0.00468608	1	0.463127	0.644031	6	-0.0642083	0.948863	2	1.75039
9908	G3BP2	G3BP stress granule assembly factor 2	37	-0.038764	0.969085	0	NA	NA	2	0.949768	0.344411	1	NA	NA	6	-2.1595	0.0330877	2	-0.938236	0.349824	2	1.87515	0.0621213	3	-1.23413	0.220168	52	-1.11437	0.265311	0	NA	NA	2	-1.61915	0.108415	12	-1.87039	0.0629363	6	-3.31144	0.00127328	2	-0.458342	0.647455	2	1.28415	0.200458	3	0.0322643
9926	LPGAT1	lysophosphatidylglycerol acyltransferase 1	45	0.194095	0.846135	2	1.23345	0.220452	2	0.801463	0.424674	13	-0.622489	0.534351	3	-2.52697	0.012996	7	1.31914	0.189391	5	-1.62263	0.106212	3	0.843032	0.401306	52	0.403312	0.68678	2	2.27385	0.0252265	2	1.71746	0.0888427	13	-0.859089	0.391352	3	-2.86342	0.00506102	7	0.683763	0.495314	5	-2.46118	0.0146283	3	0.921791
10499	NCOA2	nuclear receptor coactivator 2	68	0.492094	0.622752	1	0.484677	0.629021	4	0.797385	0.427027	22	1.07162	0.285223	6	-2.1151	0.036787	5	1.32751	0.186616	11	-1.08207	0.280623	1	-0.814099	0.417603	82	-0.660872	0.508804	1	-0.670912	0.503904	4	-1.18004	0.24065	22	1.46887	0.143489	6	-3.21856	0.0017142	5	0.964784	0.336404	11	-1.24621	0.214029	1	-0.685076
10550	ARL6IP5	ADP ribosylation factor like GTPase 6 interacting protein 5	56	-1.69737	0.0898682	3	1.08819	0.279263	2	0.86031	0.391578	15	-1.16782	0.244314	3	-2.85646	0.00516493	4	0.629158	0.530325	8	-1.09178	0.276144	5	-1.63617	0.105078	56	-1.99626	0.0460995	3	1.84863	0.0676211	2	0.327568	0.743891	15	-2.31829	0.0214759	3	-2.15289	0.0336167	4	0.582247	0.561386	9	-0.969594	0.333328	5	-1.40396
10981	RAB32	RAB32, member RAS oncogene family	37	0.523568	0.600669	0	NA	NA	2	0.174838	0.861544	8	-0.441774	0.659145	2	-2.63349	0.00972766	1	0.575931	0.565635	3	1.10234	0.27154	2	0.315746	0.752881	36	0.426314	0.669945	0	NA	NA	2	0.862838	0.390193	8	-0.569465	0.569699	2	-3.09608	0.00251476	1	0.507507	0.61264	3	0.196071	0.844738	2	0.50697
11020	IFT27	intraflagellar transport 27	65	-0.372698	0.709436	2	1.67029	0.0981547	5	1.26408	0.208999	14	-0.397233	0.691656	2	-2.78186	0.00640896	6	1.74626	0.0830749	6	-0.57083	0.568709	6	0.134946	0.892937	75	0.728542	0.466404	2	0.071054	0.943504	5	2.52109	0.0132025	16	1.61543	0.107843	2	-3.78532	0.000255875	6	2.48187	0.0143155	6	0.149291	0.881462	6	0.22724
11100	HNRNPUL1	heterogeneous nuclear ribonucleoprotein U like 1	106	-2.61486	0.00903051	3	-1.75875	0.0818397	2	0.574543	0.566829	25	1.28644	0.199824	13	-3.40916	0.000925436	12	-1.61052	0.109655	7	0.776325	0.438406	5	-1.6339	0.105556	113	-1.57655	0.115127	3	-3.22181	0.00174521	2	0.695166	0.488487	25	0.974232	0.331155	13	-2.34639	0.0208335	12	1.03231	0.303798	7	-0.651955	0.51512	5	0.803755
29952	DPP7	dipeptidyl peptidase 7	81	-0.495571	0.620282	6	1.43038	0.155888	3	0.639741	0.523735	20	-0.493441	0.622259	6	-2.34405	0.0209576	7	-0.435783	0.6637	7	0.47093	0.638168	7	-1.34754	0.180977	81	-1.605	0.10872	6	1.10909	0.270191	3	1.12351	0.263783	20	-0.0816855	0.934981	6	-3.21174	0.00175165	7	-0.74303	0.458774	7	0.522735	0.601692	7	-0.862292
51135	IRAK4	interleukin 1 receptor associated kinase 4	48	-2.17728	0.0296631	2	0.125817	0.900143	6	-0.626929	0.532067	14	-1.24032	0.216355	7	-3.27724	0.00142157	5	0.250772	0.802377	3	0.21471	0.830196	1	0.380575	0.70436	58	-1.61772	0.105949	2	-0.177833	0.859233	6	-1.18508	0.238661	14	-0.545211	0.586235	7	-2.98324	0.00354695	5	-0.472186	0.637568	3	0.567782	0.57077	1	1.07454
51260	PBDC1	polysaccharide biosynthesis domain containing 1	33	-1.30162	0.19328	0	NA	NA	2	-1.24148	0.217168	13	0.7547	0.451344	3	-3.30201	0.00130901	3	-1.20425	0.230615	1	0.299192	0.765081	0	NA	NA	36	-1.39126	0.164367	0	NA	NA	2	-1.13494	0.258961	13	0.361022	0.718475	3	-5.80807	6.68783e-08	3	2.26803	0.0249272	1	-1.19156	0.234737	0	NA
51684	SUFU	SUFU negative regulator of hedgehog signaling	26	-2.07408	0.0383709	2	2.16859	0.0326112	4	-1.21207	0.228342	3	NA	NA	2	-2.96901	0.00370185	0	NA	NA	2	NA	NA	5	0.349394	0.727559	57	-1.43367	0.151891	2	-1.614	0.109844	4	0.55563	0.579646	20	0.62731	0.531194	2	-3.73962	0.000300553	0	NA	NA	3	1.93705	0.0540379	5	-0.494069
54332	GDAP1	ganglioside induced differentiation associated protein 1	71	-0.477501	0.633089	0	NA	NA	5	-0.351371	0.726014	20	0.732892	0.464509	2	-2.44747	0.0160449	8	-0.00704137	0.994392	7	NA	NA	2	0.338239	0.735922	74	-0.902798	0.366789	0	NA	NA	5	0.327827	0.743695	20	1.04826	0.295822	2	-2.85921	0.00512356	8	0.0450591	0.964128	7	-1.59876	0.111329	2	-0.327975
54859	ELP6	elongator acetyltransferase complex subunit 6	72	-0.0565868	0.954885	2	-3.78553	0.000268559	3	1.20602	0.230519	10	0.605198	0.545894	5	-2.18511	0.0311041	7	-0.744693	0.457771	4	NA	NA	6	0.141575	0.887712	84	-2.39436	0.0167809	2	-0.301871	0.763411	3	1.50721	0.134759	14	-0.385877	0.70001	5	-2.64311	0.00947248	7	-1.51127	0.133091	5	-0.78456	0.433567	6	0.101508
55323	LARP6	La ribonucleoprotein domain family member 6	16	-0.962194	0.336357	4	0.442266	0.659302	1	NA	NA	1	NA	NA	1	-2.06894	0.0417806	3	-1.02314	0.308784	0	NA	NA	4	-0.812256	0.418654	45	-1.20093	0.229982	4	0.115729	0.908112	3	2.19507	0.0303604	13	0.0144774	0.988464	1	-2.96333	0.00376543	4	-1.28064	0.202551	3	0.371026	0.71098	4	-1.05994
56255	TMX4	thioredoxin related transmembrane protein 4	54	-0.136936	0.891103	0	NA	NA	3	0.712352	0.477827	25	-0.723216	0.470418	3	-2.43239	0.0166908	2	-3.01051	0.00312158	5	-0.0261267	0.97918	2	-0.603095	0.547868	55	-0.05826	0.95355	0	NA	NA	3	1.87688	0.0633103	25	-0.766437	0.444348	3	-3.475	0.00074381	2	-0.1545	0.87745	5	-0.216794	0.828573	2	-1.59581
64149	C17orf75	chromosome 17 open reading frame 75	77	0.48219	0.629754	5	0.516673	0.606585	3	1.50629	0.134996	22	-1.73569	0.084206	4	-2.29484	0.0237311	7	1.68347	0.0946294	3	0.801243	0.423905	3	-1.20189	0.232362	63	1.4741	0.140717	5	0.427161	0.670229	3	1.69342	0.0933411	22	-0.983237	0.326715	4	-2.83576	0.00548583	7	2.52475	0.012753	4	0.328225	0.743058	3	0.480665
79607	FAM118B	family with sequence similarity 118 member B	43	-1.1621	0.245429	2	1.20143	0.232573	4	-1.70989	0.090239	13	0.133718	0.893764	3	-2.61732	0.0101703	2	0.998796	0.319707	2	-0.121039	0.903774	0	NA	NA	46	-1.29019	0.197199	2	1.54872	0.124773	4	-1.06682	0.288499	13	-0.633112	0.527406	3	-2.72851	0.00746015	2	0.708974	0.479582	2	-0.107202	0.914728	0	NA
81792	ADAMTS12	ADAM metallopeptidase with thrombospondin type 1 motif 12	38	-0.235101	0.814233	0	NA	NA	3	NA	NA	17	NA	NA	8	-2.75943	0.00683312	4	-0.555277	0.579638	0	NA	NA	0	NA	NA	86	0.773728	0.439223	5	-0.486951	0.627415	6	1.62495	0.107172	26	0.755754	0.450713	8	-2.72883	0.0074534	4	-0.975555	0.331056	7	1.05664	0.291851	1	0.501653
83440	ADPGK	ADP dependent glucokinase	47	-0.13122	0.895622	2	0.136983	0.891334	1	0.344947	0.730824	17	-0.988736	0.324024	2	-2.38172	0.0190325	3	2.21338	0.0285758	3	-0.0356925	0.971561	2	2.37069	0.0197531	48	-0.0261029	0.979179	2	0.808946	0.420568	1	0.520548	0.603778	17	-2.20787	0.0284252	2	-2.89745	0.0045797	3	2.28827	0.023699	3	-0.456298	0.648632	2	0.98951
83480	PUS3	pseudouridylate synthase 3	12	-3.14486	0.00173127	2	-1.94429	0.0548182	4	0.888102	0.37666	0	NA	NA	3	-3.02013	0.00317291	2	NA	NA	0	NA	NA	0	NA	NA	45	-3.59713	0.000332999	2	0.126439	0.899652	4	-0.439252	0.661382	11	-0.314155	0.753741	3	-2.08697	0.0393122	2	1.17449	0.242299	2	-2.20681	0.0283757	0	NA
162073	ITPRIPL2	inositol 1,4,5-trisphosphate receptor interacting protein like 2	20	NA	NA	0	NA	NA	0	NA	NA	11	NA	NA	3	-2.33246	0.0215841	0	NA	NA	0	NA	NA	0	NA	NA	70	-1.49329	0.135588	4	-0.592853	0.554688	1	0.172348	0.863496	17	-0.375225	0.707903	3	-3.51393	0.000652802	7	-0.993081	0.322474	6	-0.407104	0.684333	2	-0.637442
132	ADK	adenosine kinase	47	-1.87545	0.0609573	0	NA	NA	4	-3.06742	0.00274657	13	0.737762	0.461551	2	0.345973	0.730055	2	0.139884	0.888963	2	1.07842	0.282048	3	-0.726041	0.46958	45	-2.39018	0.0169721	0	NA	NA	4	-3.52562	0.000627585	13	0.537398	0.591609	2	1.02927	0.305718	2	0.063876	0.949165	2	0.518057	0.604946	3	-1.43473
375	ARF1	ADP ribosylation factor 1	34	-1.12246	0.261911	0	NA	NA	3	-2.14289	0.0344317	3	NA	NA	1	NA	NA	4	0.157321	0.875231	5	0.204477	0.838173	1	0.714266	0.476796	49	-2.06096	0.0394923	3	-1.47066	0.144689	3	-3.35615	0.00110119	13	0.642817	0.521102	1	NA	NA	4	-0.615599	0.539211	5	-1.35899	0.17556	1	1.69929
1147	CHUK	conserved helix-loop-helix ubiquitous kinase	55	-1.99607	0.0461456	2	0.779836	0.437426	4	-3.55569	0.000566887	14	-1.27934	0.202306	2	1.01141	0.314144	3	0.767934	0.443888	6	-0.64418	0.520159	3	-0.888007	0.376756	61	0.0415024	0.966901	2	0.542389	0.58882	4	-2.25379	0.0262866	14	-0.631531	0.528437	2	1.50454	0.135445	3	0.879384	0.380779	6	-0.506755	0.612841	3	-0.0478661
2029	ENSA	endosulfine alpha	75	-2.03932	0.0416241	2	1.93917	0.0554483	1	-2.69444	0.00821107	28	-0.331758	0.74043	4	-1.20464	0.231049	2	0.910505	0.364204	2	1.42797	0.154744	6	0.027021	0.978499	76	-1.17735	0.239256	2	0.0491178	0.960929	1	-2.07237	0.0406802	28	0.292277	0.770387	4	-1.14863	0.253318	2	-0.156404	0.875952	2	-0.419148	0.675522	6	-1.43965
3516	RBPJ	recombination signal binding protein for immunoglobulin kappa J region	43	-0.849194	0.395948	0	NA	NA	2	-2.25697	0.0260806	10	-0.953611	0.341588	3	-0.778772	0.437866	5	0.592314	0.554646	3	-0.343027	0.731915	1	0.118429	0.905975	51	0.216246	0.828827	0	NA	NA	2	-6.87386	4.61295e-10	13	2.1074	0.0363672	3	1.43133	0.155304	5	0.471064	0.638366	3	-1.10635	0.269801	1	-1.08336
3716	JAK1	Janus kinase 1	44	0.945107	0.344784	4	-0.399663	0.690302	2	-2.75197	0.00697997	11	1.4978	0.13581	3	-0.467913	0.640816	3	0.420615	0.674715	3	0.681037	0.496577	1	-0.222546	0.824362	54	-2.49041	0.0128753	4	-2.53195	0.0129838	2	-3.78208	0.000258821	11	0.243008	0.808256	3	-0.887676	0.376744	3	0.0893078	0.928972	3	-2.07094	0.0395474	1	-0.423316
3726	JUNB	JunB proto-oncogene, AP-1 transcription factor subunit	72	-1.21718	0.22382	7	-0.216373	0.829161	9	-3.81737	0.000228389	18	0.499678	0.617883	9	0.917156	0.361163	4	-1.25936	0.210105	4	-1.01749	0.310167	5	1.25533	0.212406	109	-0.22185	0.824463	7	0.406234	0.685484	9	-4.24773	4.68294e-05	18	0.906043	0.366037	9	1.25344	0.212828	4	-0.545876	0.586065	4	-0.886024	0.376586	5	-0.38442
3895	KTN1	kinectin 1	37	1.5481	0.121847	1	1.07259	0.286173	2	-2.12351	0.0360602	7	1.47545	0.141712	0	NA	NA	0	NA	NA	4	-0.588709	0.556672	2	0.658561	0.511754	40	0.742381	0.457982	1	0.444927	0.657385	2	-4.78829	5.5393e-06	7	0.526884	0.598876	0	NA	NA	0	NA	NA	4	-1.41469	0.158592	2	-0.609819
5098	PCDHGC3	protocadherin gamma subfamily C, 3	32	1.95683	0.0506929	3	-0.874742	0.383921	1	-2.40367	0.0179842	13	NA	NA	2	0.642388	0.522021	4	1.39865	0.164864	0	NA	NA	1	1.40484	0.164039	47	0.841164	0.400401	3	-0.55694	0.578878	1	-2.63753	0.00961966	16	0.603424	0.546932	2	-0.602491	0.548146	4	-0.31182	0.755665	6	0.726897	0.468073	1	0.0448387
5788	PTPRC	protein tyrosine phosphatase, receptor type C	43	1.22667	0.220175	0	NA	NA	3	-2.5009	0.0139333	12	0.923609	0.356837	4	-1.64575	0.102806	6	-0.372804	0.709887	4	-0.343504	0.731553	0	NA	NA	51	0.00944563	0.992465	0	NA	NA	3	-3.00489	0.00332275	12	1.5315	0.127275	4	-1.80379	0.0741319	6	-0.733226	0.464711	4	-0.315164	0.75294	0	NA
6650	CAPN15	calpain 15	58	0.143034	0.886295	5	-0.155188	0.877002	4	-3.39086	0.000982889	18	NA	NA	5	-1.82861	0.0702966	6	0.282835	0.777743	9	0.893125	0.372957	5	-0.0184761	0.985297	91	2.21146	0.027166	5	0.0274205	0.978182	4	-2.23301	0.02767	23	1.98895	0.0481123	5	1.70352	0.0914287	6	-0.249468	0.803384	10	0.876662	0.381639	5	2.14272
8225	GTPBP6	GTP binding protein 6 (putative)	64	0.909091	0.3635	3	1.06312	0.290396	4	-1.99961	0.0481008	33	0.512934	0.608578	0	NA	NA	6	-0.350802	0.726288	7	-0.0324403	0.974155	1	1.05604	0.293574	64	1.38299	0.166926	3	0.138409	0.890207	4	-3.08685	0.00258168	33	1.942	0.053578	0	NA	NA	6	0.0469099	0.962655	7	1.46252	0.145038	1	-1.59974
9577	BABAM2	BRISC and BRCA1 A complex member 2	55	0.219253	0.826487	1	0.106066	0.915754	1	-2.34042	0.0211521	19	-0.35323	0.724299	2	-0.14517	0.884855	4	0.915416	0.36163	5	1.05285	0.293587	5	-1.58812	0.115547	45	2.30527	0.0213219	1	0.130694	0.896294	1	-3.41437	0.000909692	19	1.00951	0.313988	2	-0.256954	0.797717	4	1.14325	0.254989	5	-0.198679	0.8427	5	1.78
10483	SEC23B	Sec23 homolog B, coat complex II component	56	-0.806616	0.420038	2	0.186687	0.852305	2	-3.63859	0.00042701	17	0.216739	0.82864	1	-0.877378	0.382284	1	0.394542	0.693813	4	-1.16809	0.244058	1	0.32569	0.745368	65	-1.86878	0.0618626	2	0.0519135	0.958707	2	-2.32255	0.0221321	17	-1.36195	0.174792	1	-0.278821	0.780931	1	-0.690061	0.491358	4	-0.994903	0.320892	1	-0.665869
10565	ARFGEF1	ADP ribosylation factor guanine nucleotide exchange factor 1	46	-0.340479	0.733555	2	-0.983342	0.327937	2	-2.7193	0.00765674	7	NA	NA	0	NA	NA	4	-0.568802	0.57045	7	-0.351393	0.725636	3	-0.823575	0.412223	66	-1.94205	0.0523318	2	-1.98103	0.0504796	2	-2.24668	0.0267532	20	-0.737131	0.461933	0	NA	NA	4	0.160624	0.872633	7	-0.791896	0.429286	3	-1.66359
10979	FERMT2	fermitin family member 2	41	2.22547	0.0262223	2	0.679217	0.498652	2	-2.08346	0.0396371	16	2.12943	0.0344791	3	1.01263	0.313566	3	0.0981483	0.921962	2	1.09242	0.275864	2	0.492501	0.62349	43	2.84412	0.00451841	2	0.272208	0.786053	2	-2.78997	0.00626143	16	1.66854	0.0968219	3	1.74333	0.0842036	3	-0.861463	0.390533	2	0.765331	0.444906	2	1.57457
26985	AP3M1	adaptor related protein complex 3 subunit mu 1	36	-2.60028	0.00942913	0	NA	NA	4	-2.47208	0.0150391	2	NA	NA	2	-1.28324	0.202233	2	-0.222991	0.823885	2	-0.0859866	0.931557	3	-3.05562	0.00290807	45	-1.39395	0.163556	0	NA	NA	4	-4.70012	7.92705e-06	13	1.60092	0.111022	2	2.10615	0.0375751	2	1.16763	0.245047	2	-0.27737	0.78176	3	-0.750761
27304	MOCS3	molybdenum cofactor synthesis 3	81	-1.29926	0.194086	3	-0.599409	0.550327	2	-2.76499	0.00672566	29	-1.51633	0.131064	4	-1.20917	0.229312	4	0.440576	0.660236	2	1.48249	0.139667	5	0.331985	0.740625	89	1.48968	0.136535	3	0.014809	0.988216	2	-2.911	0.00440007	29	-0.0809949	0.935529	4	0.560689	0.576204	4	2.38542	0.0184697	2	0.7899	0.430448	5	1.78361
28988	DBNL	drebrin like	78	-0.986575	0.324036	9	-0.473226	0.637138	7	-2.02665	0.0452329	28	-1.35945	0.175581	1	-0.191218	0.848724	2	-0.238325	0.811996	4	-0.145049	0.884807	0	NA	NA	78	0.0018888	0.998493	9	-1.42234	0.158201	7	-2.65415	0.00918738	28	-0.511534	0.609559	1	1.40792	0.162108	2	-0.178872	0.85831	4	0.429723	0.667823	0	NA
29062	WDR91	WD repeat domain 91	64	-1.80662	0.0710557	2	-0.685024	0.494997	2	-3.5445	0.000588808	11	3.01144	0.00294627	4	-0.375968	0.7077	4	-0.0501042	0.960114	5	-0.264622	0.791553	1	0.298412	0.766033	64	-0.9568	0.338834	2	-1.14103	0.256724	2	-3.92459	0.000155465	11	0.755918	0.450615	4	0.882353	0.379602	4	-0.62987	0.52986	5	-0.671885	0.502371	1	0.541749
51280	GOLM1	golgi membrane protein 1	56	0.133209	0.894049	3	1.46321	0.146711	3	-2.03246	0.0446313	20	1.99818	0.0470942	0	NA	NA	4	0.65406	0.514202	9	-1.57899	0.115802	0	NA	NA	58	-1.12801	0.259508	3	2.47187	0.0152204	3	-2.93435	0.00410558	20	1.11537	0.266073	0	NA	NA	4	0.386613	0.69966	9	-1.29585	0.196405	0	NA
51678	MPP6	membrane palmitoylated protein 6	49	-1.59487	0.110987	3	-0.472087	0.637947	5	-3.00752	0.00329645	14	-1.1057	0.270226	6	-0.318779	0.750528	1	0.0613185	0.951198	2	-0.895772	0.371371	1	-0.0547458	0.956455	54	0.16903	0.865798	3	0.784646	0.434614	5	-2.44672	0.0160764	14	-1.16578	0.245135	6	-0.159104	0.873893	1	-0.314253	0.753821	2	-0.4564	0.648559	1	0.679469
55033	FKBP14	FK506 binding protein 14	23	0.660234	0.50928	1	0.34924	0.727682	3	-2.68502	0.00843034	6	NA	NA	1	1.58035	0.117034	1	0.706627	0.481035	4	NA	NA	3	0.0462397	0.963215	55	2.71398	0.00672997	1	-0.745153	0.458019	3	-2.14525	0.0342377	10	0.329931	0.741808	1	0.268185	0.789083	1	2.81868	0.00555923	6	0.539024	0.590423	3	1.9916
55619	DOCK10	dedicator of cytokinesis 10	48	-2.66842	0.00772069	0	NA	NA	5	-2.59081	0.0109359	11	-0.390054	0.696925	4	-1.84936	0.067219	1	-0.74376	0.458334	5	-0.574906	0.56597	1	-0.230744	0.818005	51	-3.35972	0.000801293	0	NA	NA	5	-2.82933	0.00558909	11	-1.07323	0.2845	4	-2.1144	0.0368488	1	-0.229875	0.818542	6	-0.797626	0.425959	1	-0.409447
56954	NIT2	nitrilase family member 2	54	0.343418	0.73134	1	-0.764652	0.446374	3	-2.92829	0.00418024	18	0.717996	0.473624	7	1.79876	0.074929	3	-0.657727	0.51185	7	-1.89398	0.0595637	2	0.924404	0.357594	55	2.32267	0.0203403	1	-1.52495	0.130594	3	-3.048	0.00291477	18	1.59992	0.111243	7	0.843498	0.400867	3	-0.417751	0.676803	7	0.173838	0.862155	2	0.926362
57551	TAOK1	TAO kinase 1	88	-2.12647	0.0336561	7	-0.890434	0.375482	5	-2.53721	0.0126438	19	-1.40359	0.16204	7	-0.0574457	0.954299	7	0.192188	0.847888	4	-1.11684	0.265356	9	0.970897	0.334039	91	-0.458494	0.646669	7	0.591292	0.555729	5	-2.84702	0.00530907	19	-0.66164	0.508987	7	-0.551147	0.582704	7	0.0133556	0.989364	4	-0.182912	0.855038	9	-0.0923274
57636	ARHGAP23	Rho GTPase activating protein 23	63	-0.135445	0.892287	5	0.833618	0.406587	2	-2.37005	0.0196112	11	NA	NA	4	0.541292	0.589453	7	0.424614	0.67203	0	NA	NA	7	-0.827646	0.409923	85	0.241759	0.809003	5	0.926097	0.356742	2	-3.556	0.000566302	16	0.481382	0.630788	4	-0.220048	0.826261	9	-1.23145	0.220326	0	NA	NA	7	-0.316918
152100	CMC1	C-X9-C motif containing 1	22	0.404854	0.685662	1	-0.115345	0.908415	1	-2.05694	0.0421703	3	NA	NA	0	NA	NA	1	1.33655	0.18374	2	-0.297152	0.76664	0	NA	NA	42	-0.834456	0.404167	1	-1.37032	0.173818	1	-2.71975	0.00764692	17	-1.06465	0.288357	0	NA	NA	1	1.94446	0.0539503	2	0.591143	0.55504	0	NA
157697	ERICH1	glutamate rich 1	33	-1.83799	0.0664982	0	NA	NA	6	-2.21153	0.0291665	7	NA	NA	8	1.09327	0.276902	5	-1.02542	0.307334	2	NA	NA	0	NA	NA	66	-0.116879	0.906973	1	1.09566	0.275995	6	-3.62755	0.000443531	20	-0.485539	0.627842	8	1.35491	0.178356	5	0.778663	0.437561	4	1.29713	0.195964	0	NA
202018	TAPT1	transmembrane anterior posterior transformation 1	44	-0.609634	0.542232	1	0.399534	0.690397	2	-3.0007	0.00340076	18	-0.69	0.491019	3	2.24038	0.0271724	0	NA	NA	2	-0.276994	0.782096	2	-1.44046	0.152989	51	-2.21804	0.0267127	1	-0.362201	0.718007	2	-2.21313	0.0290526	18	-0.989047	0.323872	3	2.39204	0.0185329	0	NA	NA	2	-1.9667	0.0504921	2	-2.86164
338773	TMEM119	transmembrane protein 119	41	-1.89252	0.058724	7	-0.531585	0.596254	3	-2.62253	0.0100257	15	-0.0900651	0.928328	1	-0.156609	0.875853	4	-1.08576	0.279548	2	NA	NA	3	0.404147	0.687064	60	-2.1392	0.0325929	7	0.716816	0.475246	3	-3.54587	0.000586067	15	1.30849	0.192256	1	0.0671389	0.946599	4	-0.880306	0.380282	5	-0.88741	0.375841	3	0.38506
493869	GPX8	glutathione peroxidase 8 (putative)	74	0.600276	0.548446	2	0.548974	0.584311	4	-2.8314	0.00555572	24	0.735228	0.463089	7	0.858416	0.392618	10	0.922226	0.358081	7	-0.662805	0.508223	2	0.514673	0.607965	100	-0.465932	0.641337	2	0.284343	0.776767	4	-3.95998	0.000136727	24	0.424532	0.671649	7	-0.0409258	0.967433	10	0.692027	0.490127	9	-0.995244	0.320726	2	-0.214659
1512	CTSH	cathepsin H	53	-1.01039	0.3125	4	1.1878	0.237874	2	0.314948	0.753426	11	-0.348463	0.727924	3	0.0542683	0.956824	5	-2.72345	0.00732784	3	0.254184	0.799595	1	-1.27353	0.205904	58	-1.04286	0.297196	4	1.65071	0.102101	2	-0.0600954	0.952194	13	0.147094	0.88321	3	0.392892	0.695196	5	-3.32665	0.00113662	3	-1.0212	0.308297	1	-0.831127
1879	EBF1	early B-cell factor 1	15	-0.107013	0.914806	0	NA	NA	0	NA	NA	1	NA	NA	2	0.428482	0.669371	3	-2.18066	0.0311117	2	NA	NA	0	NA	NA	38	2.10983	0.0350504	0	NA	NA	0	NA	NA	11	-0.82546	0.410124	2	0.271201	0.786769	3	-2.97782	0.00345087	5	0.365063	0.71542	0	NA
2968	GTF2H4	general transcription factor IIH subunit 4	89	0.962917	0.335837	4	-0.162767	0.871048	7	1.21824	0.225864	31	2.00635	0.0462071	10	1.32126	0.189286	12	-1.99702	0.0478634	10	NA	NA	6	0.277197	0.782225	139	-0.65417	0.51311	4	-1.64566	0.103137	7	0.565354	0.573039	31	1.81639	0.0708536	10	1.26763	0.207736	12	-2.63448	0.00942659	13	0.690884	0.490377	6	1.37671
3001	GZMA	granzyme A	39	-2.38584	0.0172589	0	NA	NA	3	-0.726148	0.469364	6	NA	NA	7	-1.32734	0.187274	9	-2.68388	0.00820244	4	2.07507	0.0391924	2	0.133064	0.894421	91	-2.27172	0.0232554	2	-0.455532	0.649766	3	-0.00830808	0.993387	24	-0.486982	0.626821	7	-0.963448	0.337536	9	-2.14487	0.0337804	4	0.00294675	0.997652	2	0.235958
4281	MID1	midline 1	78	-0.394498	0.693282	1	-0.559085	0.577406	9	-0.656842	0.512706	16	-0.75812	0.449338	9	-1.20609	0.230469	7	-2.82042	0.0055252	8	0.186152	0.852507	2	-0.438335	0.662118	82	1.86178	0.062844	1	-0.265981	0.790825	9	0.268385	0.788924	17	0.129854	0.896817	9	-1.05027	0.29598	7	-4.82054	3.8256e-06	8	0.33753	0.736044	2	0.0314129
6840	SVIL	supervillin	51	-1.28245	0.199922	2	-1.13983	0.257223	0	NA	NA	15	0.682612	0.495666	4	0.865893	0.388523	6	-3.44337	0.000768652	5	0.686736	0.492986	1	-1.22437	0.223808	54	-2.73003	0.00641261	2	-0.401099	0.689248	0	NA	NA	15	0.167009	0.867537	4	0.988311	0.325272	6	-2.84615	0.00512694	5	0.0950584	0.924356	1	-3.2225
8436	CAVIN2	caveolae associated protein 2	56	3.07086	0.00217914	2	1.31743	0.190865	4	1.90809	0.0591106	16	1.41289	0.15929	2	0.852239	0.396021	1	-2.59006	0.0106653	4	2.5107	0.0127818	0	NA	NA	40	0.866779	0.386237	2	0.508963	0.611958	4	2.47899	0.0147673	16	-1.24903	0.213159	2	0.898777	0.370828	1	-2.75809	0.00663275	4	2.12912	0.0343712	0	NA
8482	SEMA7A	semaphorin 7A (John Milton Hagen blood group)	26	-3.71763	0.000214836	2	0.0909279	0.927741	0	NA	NA	7	NA	NA	3	-0.455907	0.649398	3	-3.88156	0.000165356	0	NA	NA	3	NA	NA	51	-2.39665	0.0166768	2	0.286465	0.775146	0	NA	NA	23	-0.786035	0.432806	3	-0.0193335	0.984612	3	-4.84608	3.45303e-06	2	-1.04195	0.298596	4	0.693348
8570	KHSRP	KH-type splicing regulatory protein	93	-1.18598	0.235848	7	0.309654	0.757502	6	-2.4532	0.0158057	20	-0.382047	0.702845	3	-0.959053	0.339735	8	-2.2481	0.0262154	8	1.84558	0.066322	6	0.295057	0.768588	96	-0.691213	0.489547	7	-0.721392	0.47244	6	-0.969554	0.334497	20	-0.502354	0.615988	3	-0.270204	0.787533	8	-3.08345	0.00248865	8	2.24061	0.0260645	6	1.61266
9124	PDLIM1	PDZ and LIM domain 1	45	-2.72549	0.0065076	0	NA	NA	2	2.45635	0.0156756	14	-0.0890415	0.929141	2	-1.15069	0.252473	3	-3.1859	0.00179826	3	-0.481717	0.630494	2	0.833458	0.406655	42	-2.92515	0.00349855	0	NA	NA	2	1.39138	0.167053	14	-0.680416	0.497052	2	-0.902067	0.369086	3	-3.62399	0.000411772	3	-0.390137	0.696818	2	1.44955
22902	RUFY3	RUN and FYVE domain containing 3	44	-0.429508	0.667625	2	1.28513	0.201873	1	-0.992746	0.323116	8	0.252435	0.800972	3	-0.0413647	0.967084	2	-2.62182	0.00976568	4	0.112396	0.910614	0	NA	NA	44	-0.244658	0.806757	2	0.766465	0.4453	1	-0.494302	0.622126	8	-1.08931	0.277369	3	0.596175	0.552341	2	-2.38238	0.0186166	4	-0.633537	0.52705	0	NA
25992	SNED1	sushi, nidogen and EGF like domains 1	43	-0.0669402	0.946646	2	0.419657	0.675795	2	-0.0301844	0.97598	19	0.131643	0.895409	4	-0.378318	0.705958	10	-2.43523	0.0162073	0	NA	NA	2	-0.508261	0.612436	77	0.605025	0.545261	2	0.580675	0.562835	2	0.465569	0.642488	21	-0.567919	0.570747	4	0.456528	0.648953	10	-3.35471	0.00103554	7	0.482512	0.629929	2	0.378911
29993	PACSIN1	protein kinase C and casein kinase substrate in neurons 1	40	-2.1423	0.0324087	2	-0.615339	0.539802	0	NA	NA	9	NA	NA	3	-0.0309536	0.975365	6	-2.21749	0.0282872	0	NA	NA	5	-0.677599	0.499656	61	0.238194	0.811765	2	0.36962	0.712489	0	NA	NA	19	0.0654404	0.947891	3	0.22509	0.822347	6	-3.02709	0.00296591	3	-0.635936	0.525488	5	-0.443706
51705	EMCN	endomucin	9	0.545978	0.585344	0	NA	NA	0	NA	NA	4	NA	NA	1	0.379041	0.705649	2	-2.90222	0.00433842	0	NA	NA	0	NA	NA	47	0.965361	0.334532	0	NA	NA	1	-2.53781	0.0126235	14	-0.575769	0.565438	1	-2.60088	0.0106392	2	-2.16237	0.0323791	3	-1.13433	0.257907	2	-1.68408
55959	SULF2	sulfatase 2	33	0.182656	0.855115	2	-0.741167	0.46042	1	0.413478	0.6801	6	NA	NA	5	0.853424	0.395367	3	-3.68112	0.000336414	1	NA	NA	7	1.70809	0.0908519	77	-0.619021	0.536004	2	-0.681942	0.496935	1	0.11418	0.909313	25	-0.353611	0.724015	5	0.10642	0.915452	3	-4.2423	4.11715e-05	6	1.04622	0.296624	7	0.663351
79690	GAL3ST4	galactose-3-O-sulfotransferase 4	47	-0.759753	0.447632	2	0.0395752	0.968515	5	1.96002	0.0528338	20	0.0298777	0.976196	6	-0.498075	0.619473	4	-3.76679	0.000286682	4	NA	NA	3	NA	NA	91	0.28319	0.777073	2	0.45866	0.647526	6	3.21101	0.00175573	20	1.09414	0.275248	6	0.0908106	0.927816	6	-2.90986	0.00424013	8	-1.45004	0.14849	4	-0.0671485
83544	DNAL1	dynein axonemal light chain 1	42	-0.94586	0.344452	3	-1.10285	0.27288	4	0.0757606	0.939762	2	NA	NA	1	-1.07973	0.282738	2	-3.09602	0.00239235	3	NA	NA	4	-1.77717	0.078708	62	-1.7101	0.0874697	3	-0.575412	0.566373	4	-1.17167	0.243982	16	0.632991	0.527485	1	-1.58385	0.116236	2	-2.17496	0.0314018	5	0.382315	0.702602	4	-1.12198
91624	NEXN	nexilin F-actin binding protein	52	-1.23738	0.216172	1	0.447913	0.655236	3	0.277387	0.782028	12	1.04368	0.297933	1	-0.680086	0.497947	3	-3.737	0.000275483	6	-0.280692	0.779215	2	-0.844296	0.400603	55	-1.80758	0.0708867	1	0.304411	0.761481	3	-0.44187	0.659492	12	-0.926668	0.35525	1	-1.30052	0.196271	3	-2.22406	0.0278308	6	-0.123734	0.90164	2	-2.12606
51	ACOX1	acyl-CoA oxidase 1	97	0.511142	0.609339	6	1.00903	0.315524	5	-0.30285	0.762603	22	-1.68203	0.0941728	9	0.366645	0.714622	5	2.72581	0.00727861	7	-0.392735	0.694904	6	-1.12992	0.261325	99	0.745435	0.456135	6	0.383394	0.702284	5	-0.885764	0.377769	22	0.551423	0.581978	9	1.5321	0.128505	5	2.13177	0.0348645	7	-0.396964	0.691784	6	-1.79334
158	ADSL	adenylosuccinate lyase	78	1.53553	0.124898	3	0.971505	0.333764	5	1.55972	0.121834	18	0.940108	0.348331	4	1.41303	0.160606	6	3.36125	0.0010132	5	1.37222	0.17142	5	0.705741	0.482058	81	0.500219	0.617	3	-0.230422	0.81826	5	0.762866	0.447254	18	-0.131888	0.89521	4	0.373654	0.709415	6	3.0886	0.00244873	5	-0.871152	0.384634	5	1.55395
204	AK2	adenylate kinase 2	106	0.580353	0.561778	5	-1.11853	0.266159	5	-0.468738	0.640229	18	0.151032	0.880107	2	-0.939825	0.349464	9	2.18534	0.0306155	7	-0.359377	0.719665	6	1.64717	0.102792	108	2.36696	0.0180709	5	2.31813	0.022588	5	-1.13084	0.2607	18	-0.581344	0.561684	2	-0.671279	0.503517	9	4.29094	3.39946e-05	7	0.0553303	0.955926	6	3.2511
218	ALDH3A1	aldehyde dehydrogenase 3 family member A1	68	-1.46263	0.143849	2	-1.01549	0.31245	2	-0.0378405	0.969887	25	-0.800679	0.424297	6	0.791499	0.430437	4	2.67669	0.00837114	1	NA	NA	3	-0.437494	0.662735	79	-0.292026	0.770311	2	-0.839434	0.403333	2	-0.314885	0.753474	25	-0.117058	0.906935	6	0.928325	0.355368	4	2.43018	0.0164247	6	0.194142	0.846246	3	-0.683255
224	ALDH3A2	aldehyde dehydrogenase 3 family member A2	75	-1.08895	0.27638	2	-0.992352	0.323547	2	2.49442	0.0141755	25	-1.05517	0.29266	5	-0.703443	0.483337	4	3.34307	0.00107642	6	1.15108	0.250971	3	0.0573325	0.954399	80	-0.517073	0.605188	2	-0.642815	0.521892	2	2.32396	0.0220535	25	-1.07505	0.283689	5	-0.146047	0.884164	4	3.37978	0.000952365	6	1.57008	0.117854	3	-0.737251
1000	CDH2	cadherin 2	47	3.33576	0.000880872	1	0.69159	0.490882	2	NA	NA	3	NA	NA	7	2.04324	0.0437977	13	2.14145	0.0343299	6	0.508513	0.611618	1	0.452933	0.651619	72	1.10654	0.268685	1	2.19695	0.030456	7	0.995442	0.32181	15	0.329282	0.742298	7	1.57078	0.119243	13	3.14122	0.00207394	6	-0.42744	0.669483	1	1.24541
1207	CLNS1A	chloride nucleotide-sensitive channel 1A	62	0.5202	0.603015	1	-0.13106	0.896005	1	1.17289	0.243493	16	0.513355	0.608287	6	0.775602	0.439728	4	2.70519	0.0077205	6	-0.710204	0.478351	2	0.472464	0.637668	64	3.25174	0.00117446	1	-1.04733	0.297603	1	-0.27731	0.782087	16	2.00535	0.0463151	6	2.34089	0.0211267	4	4.32569	2.96192e-05	6	-1.57829	0.115955	2	0.996632
1267	CNP	2',3'-cyclic nucleotide 3' phosphodiesterase	110	2.0467	0.0408898	2	0.717218	0.474999	3	-0.653756	0.514698	28	1.91724	0.0566765	2	-0.276576	0.78265	14	2.45425	0.0154106	6	1.35363	0.17727	8	-1.06299	0.290455	112	3.53667	0.000418492	2	0.19101	0.848925	3	-0.471187	0.638485	28	0.957871	0.33932	2	0.0866691	0.9311	14	2.79332	0.0059877	6	0.75106	0.45343	8	1.34997
1774	DNASE1L1	deoxyribonuclease 1 like 1	25	0.0738793	0.941127	2	0.68945	0.492375	2	-1.92591	0.0569278	10	-1.54728	0.123666	4	-1.02952	0.305693	4	2.42451	0.016958	2	NA	NA	1	NA	NA	43	2.5384	0.0112441	2	0.776257	0.439505	2	-0.903812	0.368144	11	1.43826	0.15197	4	-0.198829	0.842778	4	3.60446	0.000439947	5	-1.3466	0.179513	1	3.42525
1786	DNMT1	DNA methyltransferase 1	91	-0.403067	0.686971	5	-0.672987	0.502589	7	1.71856	0.0886414	22	-0.28089	0.779094	5	1.9997	0.0481158	8	2.92589	0.00404022	4	-1.46215	0.145161	5	-0.320658	0.749167	104	0.847549	0.396835	5	-0.589979	0.556606	7	1.70515	0.0911226	22	0.313422	0.754297	5	1.14928	0.253052	8	4.50253	1.4526e-05	4	0.181476	0.856163	5	-0.440618
1841	DTYMK	deoxythymidylate kinase	50	1.59836	0.110209	0	NA	NA	1	-0.162938	0.870881	16	0.335098	0.737913	3	0.50547	0.614288	5	2.34889	0.0203022	5	0.932082	0.352335	2	-0.0969947	0.922933	51	2.04233	0.0413065	0	NA	NA	1	-0.421128	0.674522	16	1.34808	0.179204	3	1.24254	0.216807	5	3.57718	0.000485134	5	-0.427869	0.669171	2	0.331411
2314	FLII	FLII, actin remodeling protein	67	-0.466916	0.64064	0	NA	NA	4	0.721896	0.471963	19	-1.32506	0.18671	5	0.255355	0.798948	7	2.66698	0.00860405	5	0.185984	0.852632	6	-0.440495	0.660569	70	1.11503	0.265031	0	NA	NA	4	3.8299	0.000218429	19	0.373593	0.709115	5	0.937656	0.350573	7	4.0724	7.94631e-05	5	-0.974741	0.330774	6	2.02335
2590	GALNT2	polypeptide N-acetylgalactosaminyltransferase 2	51	2.42196	0.0155743	1	0.387116	0.699536	2	-0.929236	0.354898	12	1.30556	0.193247	1	0.509853	0.611225	5	2.77577	0.00630142	4	1.21566	0.225446	1	1.20956	0.229416	52	1.05866	0.289936	1	1.06521	0.289481	2	0.0575178	0.954242	12	1.24475	0.214725	1	0.680274	0.497828	5	2.09745	0.0378466	4	1.03502	0.301812	1	2.34453
2948	GSTM4	glutathione S-transferase mu 4	47	0.730494	0.46523	6	-0.401409	0.689021	0	NA	NA	9	NA	NA	0	NA	NA	3	2.88896	0.00451414	6	1.00049	0.318308	2	0.491842	0.623954	59	2.12906	0.0334238	6	0.296953	0.76715	0	NA	NA	21	1.1197	0.264226	0	NA	NA	3	3.07049	0.00259158	6	0.722654	0.470671	2	0.320223
3159	HMGA1	high mobility group AT-hook 1	55	2.13752	0.0327441	2	-0.535616	0.593476	0	NA	NA	17	0.0542348	0.956804	2	-1.45468	0.14874	6	3.37103	0.000980662	3	0.0142184	0.988669	5	2.83531	0.00558294	58	-0.373739	0.708655	2	1.61848	0.108875	0	NA	NA	17	-0.297174	0.766652	2	-0.179302	0.858046	6	3.08915	0.00244455	3	-1.22813	0.220728	5	0.45845
3428	IFI16	interferon gamma inducible protein 16	72	2.22171	0.0264772	2	-0.30071	0.764292	2	1.2529	0.213024	20	-0.931624	0.352689	5	0.85591	0.393997	10	2.75476	0.00669688	8	-1.20964	0.227738	1	0.726708	0.469173	73	0.54631	0.58494	2	-1.11394	0.268116	2	0.158321	0.874508	20	-1.24404	0.214987	5	1.67115	0.0976695	10	2.23457	0.0271143	8	-1.22151	0.223218	1	0.516928
3927	LASP1	LIM and SH3 protein 1	96	-1.49806	0.134362	5	0.17713	0.859783	6	-0.142521	0.886942	19	1.60887	0.109271	3	2.42192	0.0171524	9	2.03385	0.0439552	4	-0.00622712	0.995037	10	-1.24688	0.215475	98	0.0795708	0.93659	5	1.22547	0.223426	6	-0.198997	0.84265	19	1.79481	0.0742413	3	2.48084	0.0146951	9	2.79396	0.00597649	4	1.35413	0.177104	10	-0.755339
4799	NFX1	nuclear transcription factor, X-box binding 1	72	1.87788	0.0607022	6	1.35704	0.177985	3	-0.947808	0.345403	23	1.09944	0.273078	11	0.954515	0.342015	13	2.37117	0.0191664	1	1.03206	0.303355	6	0.671441	0.503552	115	1.35892	0.174392	6	0.760446	0.448871	3	-1.99384	0.0487621	26	-1.98323	0.0487521	11	2.66918	0.00881134	13	3.54945	0.000534219	2	1.19848	0.232039	6	-0.351818
4853	NOTCH2	notch 2	51	1.53061	0.126122	1	-0.574358	0.567083	2	0.230317	0.818294	18	-0.524263	0.600694	6	1.65313	0.101292	5	2.36729	0.01936	3	NA	NA	0	NA	NA	51	3.34255	0.000852134	1	-0.746099	0.45745	2	0.069399	0.944804	18	-0.841899	0.400881	6	3.57532	0.000530315	5	4.8801	2.98414e-06	3	2.16048	0.0318313	0	NA
5033	P4HA1	prolyl 4-hydroxylase subunit alpha 1	52	1.35002	0.177246	2	-0.843733	0.400938	3	0.27923	0.780618	13	1.18805	0.236267	1	0.370467	0.711781	5	1.98761	0.0489082	6	-0.41176	0.680924	1	0.671753	0.503355	56	0.978333	0.328079	2	-0.439192	0.661519	3	0.702133	0.48415	13	1.34288	0.18088	1	0.437713	0.662493	5	2.89055	0.00449277	6	-1.88517	0.060743	1	1.05906
5139	PDE3A	phosphodiesterase 3A	53	-1.42076	0.155704	2	-0.641634	0.522817	6	-0.181882	0.856026	20	-1.36204	0.17484	9	-0.424985	0.671718	2	2.52758	0.0126555	3	-0.560468	0.5758	1	-0.196208	0.844862	75	-1.72435	0.0848674	2	-0.752273	0.453747	6	-0.147983	0.88264	23	-1.81313	0.0713571	9	-0.991635	0.323655	2	4.04681	8.75982e-05	3	-0.863465	0.388835	1	-1.51729
5528	PPP2R5D	protein phosphatase 2 regulatory subunit B'delta	95	1.82821	0.0677487	5	0.43815	0.662273	1	-0.430101	0.668004	21	1.5523	0.12222	8	1.96258	0.0523409	9	4.42552	1.98568e-05	9	-0.144688	0.885092	7	1.93901	0.0554367	99	3.3871	0.000726039	5	0.395754	0.693174	1	0.592811	0.554583	21	1.33628	0.183022	8	3.79733	0.000245229	9	8.60485	1.88335e-14	9	-0.111273	0.911503	7	2.58689
6242	RTKN	rhotekin	50	-0.301603	0.763005	2	0.274502	0.784295	2	1.42635	0.156733	11	-1.20792	0.228549	4	1.44573	0.151232	1	3.68765	0.000327826	3	-1.32832	0.185528	2	1.67254	0.0976744	57	-0.731629	0.464518	2	0.335706	0.737833	2	2.91073	0.00440356	11	0.300862	0.763842	4	1.76063	0.0812132	1	2.19563	0.0298399	3	-1.37395	0.170876	2	1.99508
7942	TFEB	transcription factor EB	61	1.0179	0.308986	3	0.223397	0.823706	1	1.4514	0.149649	20	0.26465	0.7916	9	-1.43374	0.154619	10	3.85093	0.000182097	1	NA	NA	3	0.0151781	0.987922	92	3.57618	0.000360564	3	-0.427995	0.669624	1	0.894252	0.373232	26	2.62618	0.00932423	9	-0.826295	0.410511	10	4.26857	3.71312e-05	3	2.8474	0.00483099	3	2.55587
8565	YARS	tyrosyl-tRNA synthetase	109	-0.132378	0.894706	6	-1.82986	0.0704071	5	-1.54889	0.124416	18	-0.546726	0.585195	2	-2.18352	0.0312237	8	1.9792	0.0498588	4	1.33196	0.184277	6	1.09679	0.275476	108	1.58792	0.112532	6	-0.870055	0.386463	5	-3.0951	0.00252237	18	-0.11271	0.910377	2	-1.0993	0.27415	8	3.01066	0.00312017	4	2.14386	0.0331566	6	0.905122
8725	URI1	URI1, prefoldin like chaperone	96	-0.0990761	0.921094	7	-1.91757	0.0581697	5	-0.613414	0.540929	38	-0.228679	0.819359	8	-2.51389	0.0134592	10	2.45235	0.0154885	5	1.35026	0.178591	9	-0.919338	0.360223	105	3.39289	0.000711	7	-2.40571	0.0180772	5	-0.381848	0.703346	38	2.1512	0.0326972	8	-0.462058	0.644996	10	6.00646	1.70565e-08	6	-0.393396	0.694413	9	2.37853
8974	P4HA2	prolyl 4-hydroxylase subunit alpha 2	39	-0.0679008	0.945876	2	-1.54571	0.125499	1	1.13407	0.259347	14	0.654996	0.513246	1	-0.979815	0.32943	1	2.05597	0.0417412	5	-0.908661	0.364542	2	-0.510287	0.611022	38	2.20914	0.0273271	2	-0.369128	0.712853	1	1.07204	0.28616	14	1.30059	0.194943	1	-0.800171	0.425418	1	3.54354	0.00054528	5	0.505249	0.613897	2	0.470118
9022	CLIC3	chloride intracellular channel 3	47	-0.0524428	0.958188	0	NA	NA	3	1.06546	0.289111	17	-0.142688	0.886684	6	1.04901	0.296582	7	3.78375	0.000232687	1	NA	NA	7	-1.42619	0.157057	78	-0.0995587	0.920709	6	-1.59887	0.11317	3	0.5844	0.560205	17	-0.176	0.860478	6	0.0262057	0.979143	7	3.01184	0.0031088	6	-0.0677277	0.946065	7	-0.611578
9097	USP14	ubiquitin specific peptidase 14	65	0.131514	0.895389	0	NA	NA	5	-0.501325	0.617192	18	0.572601	0.567578	10	-0.0901272	0.928358	9	2.04181	0.043147	5	0.213639	0.83103	2	1.90996	0.0591235	65	1.2086	0.227021	0	NA	NA	5	-0.3461	0.72996	18	1.61838	0.107206	10	-0.486688	0.627494	9	2.6393	0.00930016	5	1.0759	0.283167	2	1.44007
9600	PITPNM1	phosphatidylinositol transfer protein membrane associated 1	111	-0.0225017	0.982052	3	-0.773838	0.440948	12	1.92804	0.0565513	25	1.07403	0.284142	9	-0.951952	0.343308	4	2.53645	0.0123541	6	-2.05814	0.0407768	9	0.740891	0.460568	117	1.07706	0.281638	3	-0.988574	0.325383	12	2.7187	0.00766952	25	1.34926	0.178827	9	-1.67423	0.0970623	4	4.40728	2.13714e-05	6	0.050476	0.95979	9	1.53879
10212	DDX39A	DExD-box helicase 39A	113	2.50566	0.0123454	4	1.88238	0.0628453	9	0.953969	0.342291	23	-0.608022	0.543884	9	1.89964	0.0602241	5	3.19332	0.00175592	4	1.61279	0.10827	6	-0.219676	0.82659	114	2.18331	0.0291797	4	0.977854	0.33063	9	-0.37936	0.705187	23	0.409035	0.682965	9	0.798965	0.426114	5	4.14438	6.0278e-05	4	2.63447	0.00903416	6	3.45047
10226	PLIN3	perilipin 3	105	2.03477	0.0420789	11	1.22824	0.22239	7	3.0278	0.00309983	17	1.16271	0.246376	3	-0.0581961	0.953703	8	4.42331	2.00343e-05	6	-0.113073	0.910078	5	-1.46702	0.14564	106	1.44489	0.148713	11	1.23494	0.219899	7	1.51786	0.132056	17	-0.117657	0.906461	3	0.688291	0.492787	8	4.08607	7.54199e-05	6	-0.305946	0.759939	5	-0.196008
10553	HTATIP2	HIV-1 Tat interactive protein 2	56	-0.0439518	0.96495	1	0.990068	0.324656	5	1.92474	0.0569683	15	-0.382124	0.702788	3	0.08602	0.931614	1	2.51255	0.0131813	4	-1.15197	0.250609	1	0.732305	0.465767	60	1.20286	0.229235	1	1.08231	0.281855	5	2.38708	0.0187715	15	-0.355499	0.722602	3	-0.0698349	0.944458	1	2.92121	0.00409767	4	-1.08904	0.277346	1	1.25423
10617	STAMBP	STAM binding protein	59	0.422456	0.672763	1	1.37689	0.171781	1	0.248934	0.803898	12	-0.566865	0.571461	4	1.59586	0.113525	1	2.52082	0.0128806	3	0.76718	0.443812	2	-0.639386	0.524095	61	1.84545	0.0651832	1	2.39577	0.0185451	1	0.13492	0.892934	12	-0.91042	0.363731	4	2.34736	0.0207819	1	3.47957	0.00067807	3	-0.0336253	0.973207	2	-0.38733
11227	GALNT5	polypeptide N-acetylgalactosaminyltransferase 5	23	1.58885	0.112617	0	NA	NA	2	-1.02527	0.307592	15	1.74468	0.0826247	1	-0.805397	0.422411	1	3.08636	0.00246603	0	NA	NA	0	NA	NA	38	-0.372333	0.709701	1	1.60075	0.112753	2	-0.408408	0.683806	15	0.118809	0.90555	1	-0.149814	0.881198	1	2.08967	0.038552	4	-0.413379	0.679737	0	NA
22876	INPP5F	inositol polyphosphate-5-phosphatase F	31	-0.205299	0.837378	2	-1.00781	0.316108	3	1.8391	0.0687262	4	NA	NA	2	0.465082	0.642836	2	2.45927	0.0152064	4	-0.675001	0.500509	4	1.4224	0.158151	49	-0.906947	0.364592	2	-1.73827	0.0854034	3	0.279795	0.780185	15	-0.0179958	0.985661	2	-0.310684	0.756656	2	2.94485	0.00381515	4	0.0180009	0.985655	4	1.088
22950	SLC4A1AP	solute carrier family 4 member 1 adaptor protein	50	2.09954	0.0359689	0	NA	NA	1	1.70105	0.0918934	19	0.0169632	0.986483	3	-0.959543	0.33949	4	4.07086	7.99327e-05	4	-0.455016	0.649584	5	1.03404	0.303715	54	2.50244	0.0124477	0	NA	NA	1	1.1943	0.235054	19	-0.144351	0.885373	3	0.0969676	0.922937	4	5.42953	2.59618e-07	5	-1.32856	0.18539	5	2.00054
23586	DDX58	DExD/H-box helicase 58	98	1.82668	0.0679794	9	0.544103	0.587645	5	-1.30242	0.195624	21	-0.268093	0.788913	16	-0.117583	0.906623	11	3.65016	0.000375471	4	1.23742	0.217276	6	1.19836	0.233725	100	2.07263	0.0383904	9	0.979545	0.329799	5	-0.909768	0.365028	21	-0.755386	0.450933	16	0.248215	0.804453	11	2.15516	0.0329503	4	1.25439	0.21105	6	2.74396
25824	PRDX5	peroxiredoxin 5	88	2.74239	0.00618398	5	0.206378	0.836937	6	1.81959	0.0716708	22	-0.859436	0.391161	7	0.230525	0.818133	3	3.26486	0.00139268	4	0.463256	0.643647	6	-0.152892	0.878804	90	2.73859	0.00624904	5	-0.646857	0.519285	6	3.55265	0.000572767	22	-0.550121	0.58287	7	0.0442874	0.964759	3	3.08153	0.00250364	4	-0.542398	0.588101	6	-0.884768
26499	PLEK2	pleckstrin 2	39	0.9549	0.339952	0	NA	NA	8	2.59406	0.0108392	13	NA	NA	4	1.00052	0.319602	4	2.57131	0.0112306	0	NA	NA	2	-0.917396	0.361998	73	0.437409	0.661883	4	0.49403	0.622425	8	1.67407	0.0970933	19	-1.18629	0.236957	5	1.33045	0.186251	4	3.00588	0.00316645	3	1.71412	0.0879346	3	-0.380115
27000	DNAJC2	DnaJ heat shock protein family (Hsp40) member C2	52	-0.331728	0.740151	1	-2.47121	0.0152469	4	1.24079	0.217447	16	-1.97667	0.0494962	4	0.633469	0.527805	6	2.05435	0.0419007	1	0.289635	0.772377	0	NA	NA	56	2.60155	0.00937866	1	-1.8132	0.0729581	4	0.880987	0.380337	16	-1.12537	0.261823	4	0.965715	0.336406	6	2.87235	0.00474349	1	-1.33806	0.182277	0	NA
50717	DCAF8	DDB1 and CUL4 associated factor 8	66	2.92091	0.00355115	3	0.639728	0.523889	0	NA	NA	18	2.83807	0.00502147	3	1.49834	0.137045	5	2.68221	0.00824142	8	0.959946	0.338176	2	-0.927168	0.356165	63	2.76539	0.00576045	3	0.503988	0.615437	0	NA	NA	18	1.89059	0.0601696	3	1.27907	0.203691	5	3.10728	0.00230906	8	1.51448	0.13136	2	-1.98478
51069	MRPL2	mitochondrial ribosomal protein L2	88	0.0148379	0.988164	5	-0.0360119	0.971348	1	1.26765	0.207725	20	-0.924969	0.356187	10	1.15479	0.250799	10	2.45056	0.0155625	8	-0.0183532	0.985377	7	0.0355936	0.97168	100	2.44837	0.0144728	5	-0.574347	0.567091	1	1.46342	0.146339	20	0.619109	0.536571	10	2.62406	0.0099836	10	6.21972	6.00891e-09	10	-1.82153	0.0699031	7	2.30769
51441	YTHDF2	YTH N6-methyladenosine RNA binding protein 2	57	0.801716	0.42288	2	-0.368923	0.713006	4	0.750359	0.454717	5	NA	NA	2	-0.793593	0.429222	5	2.34173	0.0206796	7	-0.126627	0.899354	0	NA	NA	85	0.220658	0.825391	2	-1.20758	0.230208	4	0.101498	0.919349	30	-0.85442	0.393926	2	-0.507127	0.613129	5	2.98816	0.00334341	7	-0.844628	0.399249	0	NA
54477	PLEKHA5	pleckstrin homology domain containing A5	64	0.99454	0.32015	0	NA	NA	5	-0.0185462	0.985238	24	-0.0467386	0.96277	8	-0.870202	0.386175	2	4.36555	2.52663e-05	4	0.414282	0.67908	1	-0.960787	0.339073	69	0.28582	0.775058	0	NA	NA	5	0.0991407	0.921216	24	-0.199073	0.842414	8	-0.968113	0.335212	2	2.51546	0.013078	4	0.257523	0.797019	1	-0.476724
54938	SARS2	seryl-tRNA synthetase 2, mitochondrial	104	1.21338	0.225207	3	-1.80859	0.0736783	8	1.32195	0.189056	30	-0.7086	0.479423	7	2.21427	0.028972	13	2.86587	0.00483578	5	0.0660063	0.947434	2	0.786559	0.433478	106	1.89878	0.0577998	3	-1.59501	0.114031	8	2.41404	0.0175074	30	-0.323503	0.746663	7	1.2693	0.20714	13	3.51904	0.000593434	5	-0.483289	0.629378	2	0.118322
55149	MTPAP	mitochondrial poly(A) polymerase	43	1.70047	0.0892989	2	0.793446	0.429496	2	1.06706	0.28839	13	1.2723	0.204788	5	2.37143	0.019542	3	3.25061	0.00145892	4	-0.289887	0.772227	1	0.8236	0.412208	49	0.422874	0.672452	2	-0.493249	0.622975	2	0.884607	0.37839	13	2.45104	0.01513	5	0.711111	0.478592	3	4.69208	6.63041e-06	5	-1.18086	0.23895	1	-0.751176
55157	DARS2	aspartyl-tRNA synthetase 2, mitochondrial	59	-0.525616	0.599245	1	1.07939	0.283147	4	1.68081	0.0957729	17	-0.244704	0.806944	3	-0.377923	0.706251	4	3.31656	0.00117519	3	-0.312301	0.755113	1	0.912168	0.363965	56	2.26828	0.0234645	1	0.63262	0.528502	4	1.87477	0.0636034	17	-0.998809	0.319131	3	0.088472	0.92967	4	3.46559	0.000712711	3	-1.05339	0.293333	1	0.79449
55168	MRPS18A	mitochondrial ribosomal protein S18A	61	-0.236889	0.812788	3	0.268729	0.788721	1	1.04275	0.29946	17	-0.598871	0.549957	5	0.988406	0.325226	6	2.54533	0.0120587	10	-0.882034	0.378812	6	-1.53774	0.127401	69	2.98528	0.00288255	3	-1.28771	0.200976	1	1.95687	0.0530183	17	0.251058	0.802035	5	1.04707	0.29747	6	3.37571	0.000965436	10	0.495277	0.620906	6	1.71384
55291	PPP6R3	protein phosphatase 6 regulatory subunit 3	154	1.58442	0.113344	4	-0.220353	0.826069	34	1.5283	0.129446	33	0.937947	0.349438	13	-3.23267	0.00163912	4	2.69418	0.00796629	5	0.796708	0.426496	6	-1.31359	0.192116	156	0.790602	0.429311	4	-0.750077	0.455062	34	1.77893	0.0781453	33	0.131137	0.895803	13	-1.29524	0.198079	4	3.57125	0.000495255	5	0.195828	0.844928	6	-0.905236
55665	URGCP	upregulator of cell proliferation	47	-0.166106	0.86811	9	0.327785	0.743796	4	-0.706914	0.481186	24	-1.48535	0.139073	1	0.747454	0.45646	2	2.09141	0.0383931	1	NA	NA	0	NA	NA	72	1.33224	0.182998	9	-0.511361	0.610285	4	-0.566321	0.572384	24	-1.50445	0.134092	1	1.93977	0.0550904	2	2.68561	0.00816234	4	-0.674839	0.500496	0	NA
55760	DHX32	DEAH-box helicase 32 (putative)	55	0.596831	0.550747	4	0.721932	0.47211	2	1.06022	0.291476	18	-0.731262	0.465502	3	1.12546	0.262962	9	1.99688	0.0478797	4	-0.764127	0.445729	4	-0.224897	0.822537	78	0.701869	0.482878	4	0.814172	0.417583	2	0.964956	0.336784	18	-1.01532	0.311216	3	1.75626	0.0819596	9	3.35962	0.00101874	4	-1.05569	0.292285	4	0.36247
55876	GSDMB	gasdermin B	55	-0.594404	0.552445	0	NA	NA	6	-0.131809	0.895479	23	-1.00257	0.317317	3	-1.52487	0.130579	10	3.3142	0.0011844	0	NA	NA	8	-0.103434	0.91791	118	2.41467	0.0158775	7	-1.22582	0.223297	8	2.18085	0.0314262	23	-0.506218	0.613278	3	0.282022	0.778482	10	4.30582	3.20492e-05	7	-0.0758207	0.939632	10	3.31539
56257	MEPCE	methylphosphate capping enzyme	92	1.47944	0.139272	4	0.46288	0.644509	3	0.706449	0.481474	22	-0.0398055	0.968289	7	-0.245747	0.806358	6	3.083	0.00249212	10	0.395501	0.692893	5	2.20369	0.029937	100	0.521326	0.602223	4	0.0991018	0.921266	3	2.18931	0.0307886	22	1.04659	0.296592	7	-0.980279	0.329202	6	2.26745	0.0249757	11	-0.864838	0.388083	5	1.43386
56342	PPAN	peter pan homolog (Drosophila)	47	1.93502	0.0534363	0	NA	NA	7	-0.87697	0.382505	15	NA	NA	0	NA	NA	9	2.73881	0.00701192	3	NA	NA	5	4.68731	9.13809e-06	93	2.26068	0.0239372	5	3.98069	0.000134394	7	0.672231	0.502913	19	0.577336	0.564382	4	2.44611	0.0161022	9	2.75768	0.00664059	5	0.944095	0.346171	5	-0.618408
57003	CCDC47	coiled-coil domain containing 47	70	2.3371	0.0195866	3	-0.939033	0.350095	0	NA	NA	14	1.11584	0.265871	4	0.206001	0.837189	5	2.31517	0.0221346	7	2.27068	0.0241523	5	0.578526	0.564264	71	4.01384	6.29161e-05	3	-1.6343	0.105506	0	NA	NA	14	1.52127	0.12982	4	0.796541	0.427515	5	4.97717	1.96111e-06	7	0.923324	0.356864	5	0.930009
57175	CORO1B	coronin 1B	105	1.19201	0.233477	4	-0.815185	0.417006	9	1.17636	0.242113	24	1.12895	0.260313	7	-0.546961	0.585566	4	4.42514	1.9887e-05	6	0.739961	0.460127	9	2.01296	0.0469194	106	2.78895	0.00535987	4	-0.0907027	0.92792	9	1.44877	0.150383	24	1.58273	0.115112	7	0.002937	0.997662	4	4.52793	1.30929e-05	6	0.757916	0.449323	9	2.53942
57510	XPO5	exportin 5	69	0.879272	0.379419	3	0.0170677	0.986418	1	1.05961	0.291752	17	-0.0960428	0.923586	6	1.21096	0.228628	7	2.04129	0.0431993	9	-1.02828	0.305025	6	1.00406	0.317873	71	1.28441	0.199211	3	-0.600407	0.549664	1	1.52711	0.129741	17	0.056904	0.95468	6	0.752581	0.453385	7	4.87874	3.00169e-06	10	-0.556707	0.578301	6	0.732045
57827	C6orf47	chromosome 6 open reading frame 47	184	1.78696	0.0742285	7	-1.41178	0.161283	10	2.01241	0.0467366	58	1.67802	0.0949529	11	-0.44835	0.654824	18	3.00855	0.00316157	24	NA	NA	11	-0.811945	0.418832	169	2.65905	0.00794073	7	-1.35064	0.180019	10	0.434775	0.664618	58	2.42995	0.0160112	11	1.17846	0.241275	18	3.14495	0.00204953	29	1.27789	0.202654	11	2.16872
60682	SMAP1	small ArfGAP 1	56	0.665256	0.506006	3	2.33296	0.0217602	1	1.07371	0.285415	22	0.531754	0.595505	3	-2.10283	0.0378706	2	3.28982	0.00128336	3	0.278245	0.781091	1	-0.984273	0.327455	55	0.274253	0.783931	3	-0.16962	0.865669	1	1.23943	0.21795	22	2.0543	0.0412871	3	-1.8741	0.0636972	2	4.44933	1.80343e-05	3	-0.286572	0.774713	1	-0.277082
79574	EPS8L3	EPS8 like 3	13	1.47173	0.141849	0	NA	NA	0	NA	NA	5	NA	NA	0	NA	NA	3	3.06814	0.00261067	0	NA	NA	2	0.881296	0.3809	58	0.0155734	0.987577	6	-0.728185	0.468292	0	NA	NA	21	-0.45852	0.647092	0	NA	NA	3	2.32264	0.0217165	6	-0.913824	0.361823	2	0.899229
79814	AGMAT	agmatinase	31	-0.637645	0.523894	2	0.0574741	0.954301	2	NA	NA	0	NA	NA	3	NA	NA	4	2.33905	0.020823	5	0.774655	0.439415	6	0.221019	0.825547	69	-0.433632	0.664623	2	-0.615381	0.539774	2	2.20794	0.0294237	18	-0.173299	0.862597	5	-1.11771	0.266243	4	3.35321	0.00104071	5	0.541841	0.588484	6	-0.00545967
79939	SLC35E1	solute carrier family 35 member E1	53	0.871162	0.383858	0	NA	NA	4	0.882942	0.379285	16	0.157554	0.875	4	-1.83013	0.0700666	7	3.19872	0.00172569	5	-0.896758	0.370851	3	1.20124	0.232614	76	3.00911	0.00266721	0	NA	NA	4	0.2201	0.826221	21	0.553581	0.580503	4	-0.659318	0.511135	7	2.42317	0.0167312	5	0.292086	0.7705	3	4.0855
80155	NAA15	N(alpha)-acetyltransferase 15, NatA auxiliary subunit	47	0.304638	0.760691	0	NA	NA	0	NA	NA	13	1.07979	0.281576	0	NA	NA	3	2.61293	0.0100104	4	2.01284	0.0453724	2	0.457211	0.648553	49	1.58011	0.114309	0	NA	NA	0	NA	NA	13	1.50218	0.134677	0	NA	NA	3	3.95662	0.000123077	4	0.516211	0.606233	2	1.93358
80194	TMEM134	transmembrane protein 134	63	0.918833	0.358478	3	0.333309	0.739635	9	0.476361	0.635259	21	0.720312	0.47231	8	-0.294142	0.76923	3	2.63158	0.00984509	1	NA	NA	8	1.18959	0.237336	108	2.00072	0.0456164	3	1.80918	0.0735865	11	1.73367	0.0859126	24	2.19925	0.0290421	8	0.34409	0.731467	4	5.02639	1.58192e-06	6	0.128932	0.897531	9	1.45373
80347	COASY	Coenzyme A synthase	97	0.638234	0.523436	2	-1.59276	0.114536	5	-0.222345	0.824477	20	-0.678116	0.498506	2	1.12696	0.26233	15	2.64328	0.00919711	6	0.761037	0.447465	9	-1.45337	0.149382	102	1.99139	0.0466333	2	-1.48072	0.141991	5	-0.0860667	0.931577	20	0.07143	0.943129	2	1.18039	0.240514	15	4.61156	9.27555e-06	6	1.56335	0.119428	9	-0.318505
83940	TATDN1	TatD DNase domain containing 1	74	1.63939	0.101377	2	-1.77189	0.0796189	3	1.95013	0.0538271	24	0.287573	0.77398	5	0.290974	0.771645	5	3.53248	0.000566529	7	0.414781	0.678714	0	NA	NA	79	2.75954	0.00586401	2	0.230319	0.818339	3	1.64896	0.102144	24	0.336169	0.737107	5	0.396986	0.692183	5	4.91001	2.62352e-06	7	0.0848602	0.932451	0	NA
84674	CARD6	caspase recruitment domain family member 6	36	0.205165	0.837497	3	-1.21523	0.227292	4	0.617018	0.538558	11	-0.201171	0.840807	11	-1.00494	0.317235	5	2.55743	0.0116666	1	NA	NA	1	-0.210423	0.833784	65	-0.0250356	0.98003	3	-1.29512	0.198417	4	0.246278	0.805948	13	0.862062	0.389717	11	-0.823596	0.412036	5	2.80911	0.0057176	2	0.0477184	0.961985	1	-1.99556
84951	TNS4	tensin 4	39	0.514155	0.607366	0	NA	NA	7	-0.629468	0.53041	11	NA	NA	3	-0.347615	0.728826	12	2.74293	0.00692928	0	NA	NA	0	NA	NA	114	1.18047	0.238016	5	0.438051	0.662343	7	-0.0342407	0.97275	29	0.351828	0.725349	3	-0.728138	0.46815	12	2.23699	0.026952	6	0.42113	0.674077	9	0.0936375
91869	RFT1	RFT1 homolog	50	-0.752807	0.451739	2	0.136067	0.892056	2	-0.225581	0.821966	12	-1.21147	0.227259	3	-0.880266	0.380726	2	2.82386	0.00547531	7	-1.6161	0.107723	5	0.750868	0.454568	60	1.29052	0.197084	2	1.45558	0.148806	2	-2.04517	0.0433384	14	-1.3797	0.169267	3	-0.058517	0.953448	2	2.11044	0.0366925	8	1.59576	0.111997	5	3.67976
92241	RCSD1	RCSD domain containing 1	67	0.540858	0.588702	1	1.13104	0.260887	0	NA	NA	22	0.265808	0.790669	2	-0.931561	0.3537	2	2.95008	0.00375511	8	0.150678	0.88037	0	NA	NA	73	-1.08531	0.277971	1	1.13866	0.257708	0	NA	NA	22	-0.743883	0.457847	2	-0.465767	0.642347	2	2.63682	0.00936503	8	-0.582424	0.560886	0	NA
93643	TJAP1	tight junction associated protein 1	72	0.446666	0.655195	5	-0.265186	0.791441	1	0.338194	0.735892	18	-0.304283	0.761238	6	0.951523	0.343524	7	2.62237	0.00975074	9	0.437324	0.662313	6	0.282514	0.778158	75	1.61131	0.107339	5	2.69901	0.00823223	1	0.939891	0.349431	18	-0.204377	0.838273	6	1.6169	0.1089	7	2.72734	0.00724676	9	0.469208	0.639392	6	0.440076
126432	RINL	Ras and Rab interactor like	42	1.09561	0.273852	0	NA	NA	5	NA	NA	17	NA	NA	7	-1.93189	0.0560687	10	3.33984	0.00119896	0	NA	NA	2	NA	NA	107	1.47679	0.139958	3	-0.488954	0.626001	8	0.164129	0.869945	30	-1.04817	0.295863	7	-0.346324	0.729792	13	2.69239	0.00800684	5	1.73467	0.0842194	3	0.141694
134218	DNAJC21	DnaJ heat shock protein family (Hsp40) member C21	67	1.05314	0.292514	5	0.00569386	0.995469	6	1.27066	0.206657	24	0.0427358	0.965956	8	-0.225892	0.821724	5	2.3906	0.018222	5	-0.709336	0.478906	1	-0.313786	0.754364	84	1.98828	0.0469763	5	-0.243931	0.807811	6	-1.98727	0.0494973	24	-0.72201	0.471158	8	0.660915	0.510114	5	5.22513	6.55839e-07	5	-3.43375	0.000712958	1	-1.37867
284106	CISD3	CDGSH iron sulfur domain 3	55	1.54035	0.123787	5	0.374709	0.708712	4	-0.511193	0.610289	15	1.82527	0.0697474	3	2.65737	0.00910544	9	2.07887	0.0395506	3	-0.0328767	0.973806	10	-0.0230702	0.981644	93	3.22996	0.00126691	5	0.480996	0.631625	4	0.77874	0.437884	17	2.81044	0.00545481	3	1.54289	0.125865	9	2.96131	0.00362903	3	-1.44121	0.150967	10	1.31695
284161	GDPD1	glycerophosphodiester phosphodiesterase domain containing 1	101	-0.195407	0.845108	0	NA	NA	10	-0.123888	0.901696	28	0.749776	0.454342	10	0.144903	0.885066	4	2.72981	0.0075394	4	0.126455	0.899507	6	0.866763	0.388233	113	2.19672	0.0282044	0	NA	NA	12	0.039014	0.968953	29	2.23164	0.0267833	10	0.139898	0.889009	9	2.13489	0.0346037	4	-0.994315	0.321177	6	-1.48683
317781	DDX51	DEAD-box helicase 51	93	1.01023	0.312597	3	2.60826	0.0105702	2	-2.97786	0.00360486	35	0.585468	0.558914	7	0.440522	0.660465	11	3.30117	0.00123637	10	0.115792	0.907943	4	0.659171	0.511364	114	2.43195	0.0151431	3	0.246465	0.805854	2	-1.36167	0.176218	35	1.26514	0.207338	7	-0.314609	0.753683	11	2.29039	0.0235726	14	2.0083	0.0458507	4	-0.4761
654463	FER1L6	fer-1 like family member 6	16	NA	NA	0	NA	NA	0	NA	NA	3	NA	NA	0	NA	NA	6	3.20637	0.0016837	0	NA	NA	0	NA	NA	70	0.573634	0.566309	3	0.19011	0.849629	3	0.600083	0.549744	20	0.549879	0.583035	4	0.252982	0.800776	6	2.17645	0.0312878	7	0.212215	0.832138	0	NA
9169	SCAF11	SR-related CTD associated factor 11	60	-1.00258	0.316264	2	1.10683	0.27116	6	5.16149	1.16648e-06	15	-0.569436	0.569719	6	0.378995	0.705457	6	-3.63316	0.000398696	6	0.457391	0.647849	3	0.986608	0.326315	75	-1.53728	0.124451	2	0.568169	0.57126	6	4.56972	1.33731e-05	15	0.116767	0.907165	6	1.06192	0.290709	6	-8.78533	6.83742e-15	6	0.0384651	0.969352	3	-1.30132
18	ABAT	4-aminobutyrate aminotransferase	63	1.56111	0.118747	0	NA	NA	2	2.15845	0.0331711	21	2.22055	0.0276503	1	3.19392	0.00185313	7	0.755491	0.45129	9	0.237601	0.81242	2	-0.975606	0.331712	70	0.688432	0.491295	0	NA	NA	2	2.81152	0.00588468	26	1.56681	0.118789	1	1.95453	0.0532982	7	-0.066686	0.946932	9	0.607634	0.544066	2	-1.75157
47	ACLY	ATP citrate lyase	110	0.435338	0.66339	2	0.258192	0.796817	3	2.05158	0.0426989	28	-0.052893	0.957872	2	-0.286275	0.775232	14	2.09151	0.0383841	6	-0.688071	0.492146	8	0.4491	0.654372	112	0.517895	0.604614	2	0.187857	0.85139	3	2.85111	0.00524623	28	1.4665	0.144131	2	0.322764	0.747515	14	2.30122	0.0229339	6	-1.93049	0.0548499	8	-0.654004
392	ARHGAP1	Rho GTPase activating protein 1	81	1.06224	0.288326	4	1.95716	0.0532639	7	2.96103	0.00379151	22	0.56138	0.575186	2	0.350896	0.726369	6	-0.126511	0.899519	2	1.28246	0.201056	2	-0.603645	0.547503	81	0.504748	0.613816	4	0.104967	0.916623	7	2.02635	0.045264	22	-0.515622	0.606705	2	-0.64703	0.519024	6	0.780856	0.436275	2	2.61725	0.00948774	2	-0.771712
435	ASL	argininosuccinate lyase	82	-1.95102	0.051271	5	0.105853	0.915922	5	2.70304	0.00801516	21	-1.12388	0.262453	4	-0.594461	0.553483	5	-1.39002	0.166845	5	-0.299209	0.765068	2	-0.0613159	0.951235	84	-1.21787	0.22348	5	0.186572	0.852394	5	2.48227	0.0146395	21	0.0607526	0.951619	4	-0.470487	0.638983	5	-1.0369	0.301665	5	-0.934538	0.351065	2	0.794207
547	KIF1A	kinesin family member 1A	63	-0.50842	0.611267	3	1.36889	0.174261	2	4.23967	4.82857e-05	17	-0.41964	0.675319	3	-0.961097	0.338711	10	0.331766	0.740588	0	NA	NA	1	-1.12857	0.261893	75	1.63125	0.103063	3	1.14256	0.256095	2	2.56995	0.0115742	20	0.753702	0.451942	3	0.759758	0.449102	10	-1.67311	0.0966566	7	2.68751	0.00775666	1	-0.329199
1072	CFL1	cofilin 1	101	0.170804	0.864405	7	-1.49941	0.137083	7	3.82905	0.000219093	35	1.73251	0.0847717	6	-0.158847	0.874095	7	-1.71884	0.0879706	3	0.505887	0.613452	6	1.07981	0.282931	107	0.19214	0.847661	7	-1.73611	0.0857869	7	2.50306	0.0138533	35	1.96891	0.0503878	6	0.10954	0.912983	7	-0.118251	0.906047	3	-1.1967	0.23273	6	1.47984
1109	AKR1C4	aldo-keto reductase family 1 member C4	28	3.14987	0.00171664	0	NA	NA	4	3.78252	0.000258416	4	NA	NA	7	1.7335	0.085943	0	NA	NA	3	NA	NA	1	0.0924969	0.926496	57	4.57498	5.19082e-06	0	NA	NA	4	3.73856	0.000301668	12	3.97917	9.76366e-05	7	1.23015	0.221391	6	-0.666707	0.506114	7	-0.744053	0.457649	1	0.807438
1399	CRKL	CRK like proto-oncogene, adaptor protein	101	0.378929	0.704803	4	0.977123	0.33099	5	3.31886	0.00124308	35	-0.414691	0.678826	8	0.069981	0.944342	7	-0.49658	0.620305	6	0.61513	0.539117	0	NA	NA	101	2.48992	0.0128929	4	0.100321	0.920301	5	3.18633	0.00189799	35	1.98361	0.0487102	8	-0.0480245	0.961788	7	0.809665	0.419579	6	3.27018	0.00124996	0	NA
1495	CTNNA1	catenin alpha 1	69	1.37807	0.16842	5	0.395434	0.693409	4	2.17113	0.032173	17	-0.747887	0.455434	3	-0.206838	0.836537	3	1.16427	0.246398	10	0.917355	0.35998	6	-1.12561	0.263138	66	0.606021	0.544599	5	-0.755671	0.451716	4	2.65931	0.00905665	17	0.0684582	0.945491	3	1.86055	0.0656066	3	1.33334	0.184699	10	-1.51504	0.131216	6	-0.159545
1508	CTSB	cathepsin B	58	-0.871719	0.383524	2	0.867219	0.388007	1	3.35141	0.00111834	21	-2.08564	0.038319	3	-0.0998219	0.920676	5	-0.130417	0.896434	5	-0.489746	0.624811	1	-0.345339	0.730595	59	0.196899	0.843935	2	0.717669	0.474722	1	4.32204	3.52409e-05	21	-1.02346	0.307363	3	0.283695	0.777203	5	0.776426	0.438876	5	-0.248061	0.804322	1	0.817601
1652	DDT	D-dopachrome tautomerase	93	0.0461263	0.963217	6	-1.94196	0.0551036	3	3.78141	0.000259439	4	0.0784581	0.937545	8	-0.469751	0.639507	10	0.432525	0.66606	8	-0.26234	0.79331	5	-0.409266	0.683256	96	1.43672	0.151022	6	-0.238798	0.811777	3	3.61623	0.000461127	4	-0.633799	0.526958	8	-0.863044	0.39008	10	0.250717	0.80242	8	-0.240831	0.809913	5	0.139064
1656	DDX6	DEAD-box helicase 6	62	1.13025	0.258579	2	-0.93662	0.351329	1	2.61048	0.0103631	15	0.823797	0.411066	4	-1.01599	0.311971	7	-0.212242	0.832243	4	0.173432	0.862474	4	0.893386	0.373885	63	-0.747779	0.454719	2	-0.176649	0.86016	1	3.02725	0.00310503	15	1.52062	0.129983	4	-0.170162	0.86521	7	-1.72843	0.0862323	4	-1.40904	0.160255	4	-1.57398
1785	DNM2	dynamin 2	108	-0.682094	0.495303	8	0.156173	0.876228	8	3.68574	0.000362748	23	-1.5863	0.114301	5	0.0588498	0.953184	9	-1.41811	0.158496	5	0.457935	0.64746	6	-1.12721	0.262462	109	1.17082	0.241873	8	0.606505	0.545626	8	3.21611	0.00172758	23	-2.13339	0.0341489	5	-0.267111	0.789908	9	1.22977	0.220953	5	2.2741	0.0239379	6	0.659641
2011	MARK2	microtubule affinity regulating kinase 2	96	-0.974752	0.329868	4	-1.14481	0.255162	6	2.71704	0.00770565	23	-0.0224421	0.982118	9	1.40973	0.161576	3	3.02301	0.00300354	5	-0.569549	0.569575	7	-1.87106	0.0643828	97	1.82849	0.06769	4	0.814682	0.417292	6	2.63211	0.00976468	23	1.42585	0.155518	9	0.0455794	0.963732	3	1.27036	0.206175	5	-0.401009	0.688808	7	1.95745
2146	EZH2	enhancer of zeste 2 polycomb repressive complex 2 subunit	35	0.844203	0.398798	5	-0.392836	0.695321	3	2.90685	0.00445436	7	NA	NA	8	0.17483	0.86155	2	0.471986	0.637831	1	NA	NA	1	1.08424	0.280974	56	0.864324	0.387559	5	-1.17847	0.241552	3	2.67274	0.00872436	9	-2.25187	0.0254515	8	1.05283	0.294835	2	1.87549	0.0629182	4	-1.79383	0.0742322	1	0.583271
2173	FABP7	fatty acid binding protein 7	36	-0.980782	0.326961	3	-0.731295	0.466399	3	2.78523	0.00635731	7	NA	NA	2	-0.462523	0.644663	0	NA	NA	5	-1.46588	0.144309	1	-1.47528	0.144821	53	-0.151493	0.879609	3	-0.965878	0.336558	3	2.633	0.00974084	15	-1.43026	0.15425	2	-0.307063	0.759403	2	-1.64828	0.101655	5	-0.229114	0.818996	1	0.235983
2495	FTH1	ferritin heavy chain 1	81	0.199544	0.841869	5	0.941763	0.348703	3	3.69707	0.000348725	23	0.0318962	0.974588	8	-1.31729	0.190609	4	1.89781	0.059889	4	-0.502164	0.616064	5	-0.0222337	0.982308	90	1.2761	0.202134	5	2.03889	0.0442396	3	2.57602	0.0113851	23	2.69159	0.00773254	8	0.0711109	0.943445	4	0.427444	0.669747	4	-0.187251	0.851638	5	1.34687
2820	GPD2	glycerol-3-phosphate dehydrogenase 2	51	0.449026	0.653489	2	-0.840352	0.402821	4	2.15237	0.0336587	10	-0.678626	0.498184	9	0.871992	0.385202	1	0.368171	0.713331	3	1.52672	0.128293	1	-0.363084	0.71734	51	-0.159935	0.872955	2	0.582424	0.561661	4	2.8894	0.00468954	10	-0.956087	0.340218	9	1.02046	0.309855	1	0.536623	0.592425	3	0.98921	0.323662	1	0.0319182
2909	ARHGAP35	Rho GTPase activating protein 35	82	-0.0621991	0.950414	9	-0.196311	0.844786	5	3.29074	0.00136117	20	-0.383875	0.701492	7	-0.759045	0.449526	4	0.354969	0.723175	3	0.561633	0.574954	2	-1.1872	0.238079	86	0.196145	0.844525	9	-0.163654	0.870351	5	3.73653	0.000303821	20	-0.761575	0.447238	7	-0.253284	0.800544	4	-0.771901	0.441543	3	-0.50841	0.611683	2	-1.60481
3146	HMGB1	high mobility group box 1	41	1.37394	0.169703	1	0.23838	0.8121	2	2.14281	0.0344387	13	0.0125726	0.989982	1	0.456131	0.649238	2	-0.508534	0.611921	1	0.101858	0.918964	3	1.3517	0.179649	48	-0.134115	0.893331	1	0.445473	0.656992	2	2.82439	0.00566983	13	-0.281563	0.778579	1	0.42599	0.670987	2	1.48017	0.141193	1	1.16613	0.244844	3	-1.42512
3297	HSF1	heat shock transcription factor 1	124	0.32066	0.748522	3	-0.519722	0.604466	11	2.38604	0.0188219	40	1.95196	0.0523823	10	-3.72745	0.000313647	13	0.355293	0.722933	13	-1.47808	0.140905	4	0.281504	0.77893	133	3.8623	0.000117478	3	-0.638898	0.524427	11	3.62381	0.000449276	40	3.65033	0.000336718	10	-0.641288	0.522733	13	1.04879	0.296175	13	1.45609	0.146812	4	1.37626
3313	HSPA9	heat shock protein family A (Hsp70) member 9	69	1.65867	0.0974256	5	-0.198031	0.843444	4	4.1208	7.55644e-05	18	0.371	0.711042	3	1.62039	0.108148	3	-2.78967	0.00605166	10	1.78238	0.0760917	5	0.944315	0.347379	66	1.99965	0.0457315	5	-1.30901	0.193687	4	3.81313	0.000231856	18	0.930016	0.353518	3	2.61735	0.0101696	3	-0.358714	0.720378	10	-0.378563	0.705382	5	3.3558
3487	IGFBP4	insulin like growth factor binding protein 4	81	-0.378541	0.705108	5	0.0356399	0.971644	7	2.81773	0.00578008	22	-0.451148	0.652435	3	0.0323601	0.974246	12	-0.940802	0.348512	7	-3.34537	0.000971069	10	-0.908067	0.366117	116	-0.400616	0.688765	5	0.653128	0.515252	7	2.74565	0.00710643	29	-1.96161	0.051239	3	-0.629591	0.53033	12	-3.99662	0.000105916	7	-0.0498785	0.960265	10	-0.546722
3490	IGFBP7	insulin like growth factor binding protein 7	62	1.51101	0.131032	6	-0.364869	0.716021	3	3.72147	0.000320278	16	1.96866	0.0504159	9	0.278285	0.781341	3	1.32381	0.187836	4	1.0628	0.28906	2	-0.158388	0.874484	63	1.43948	0.150238	6	-0.280914	0.779387	3	3.4567	0.000790601	16	2.57448	0.0107844	9	0.0380335	0.969733	3	0.507919	0.612352	4	0.651752	0.515251	2	-0.36921
3609	ILF3	interleukin enhancer binding factor 3	110	0.232386	0.816276	8	0.921132	0.359315	8	3.37471	0.00103638	24	-2.2482	0.0256887	5	-0.584216	0.560328	9	0.122982	0.902307	4	-0.323059	0.746963	6	2.04605	0.0434865	111	2.313	0.0208677	8	2.81176	0.00598563	8	2.0681	0.0410883	24	-0.926381	0.355399	5	-0.907779	0.366074	9	3.42297	0.000823625	4	1.12417	0.262183	6	1.31043
3978	LIG1	DNA ligase 1	66	-0.519428	0.603559	6	0.605417	0.546345	5	2.12373	0.0360416	17	1.30196	0.194472	2	0.37196	0.710672	4	-2.52825	0.0126325	5	-1.33008	0.184933	2	0.852796	0.395895	77	0.0243068	0.980611	6	-0.0635958	0.949426	5	2.71203	0.00781523	17	0.00879679	0.99299	2	0.708435	0.480245	4	-1.57976	0.116538	5	-0.720466	0.472013	2	1.52208
4097	MAFG	MAF bZIP transcription factor G	66	0.807607	0.419531	3	0.729661	0.467393	4	2.41578	0.0174282	9	NA	NA	7	-0.140198	0.888772	9	-0.450737	0.652913	2	NA	NA	8	0.703817	0.48325	107	1.7464	0.0809622	3	-0.516545	0.606674	4	4.09596	8.28934e-05	22	-0.116431	0.907432	7	0.0370693	0.9705	9	-1.05523	0.293234	6	1.32287	0.187269	8	1.56837
4176	MCM7	minichromosome maintenance complex component 7	84	-1.62748	0.103886	2	-0.602689	0.548151	6	2.1029	0.0378649	20	-2.05121	0.0415901	6	0.274395	0.78432	5	0.6046	0.546475	8	-2.1925	0.0294162	4	0.952935	0.343016	91	1.20356	0.228963	2	-0.492583	0.623444	6	4.40366	2.56998e-05	20	-0.889891	0.374627	6	-0.85237	0.395949	5	0.776244	0.438983	8	0.0887815	0.929337	4	1.03282
4217	MAP3K5	mitogen-activated protein kinase kinase kinase 5	37	0.536513	0.591705	2	0.353483	0.724509	2	2.79981	0.0060868	9	0.922069	0.357638	1	1.34199	0.182494	2	-0.0610423	0.951417	1	NA	NA	3	1.04864	0.296976	41	-0.450996	0.652062	2	0.632237	0.52875	2	2.56258	0.0118074	9	0.00227857	0.998184	1	0.443381	0.658402	2	-0.289573	0.772594	4	-0.270601	0.786955	3	1.40495
4282	MIF	macrophage migration inhibitory factor (glycosylation-inhibiting factor)	114	0.94788	0.343369	6	0.659399	0.511235	3	2.38871	0.0186927	28	0.030038	0.976068	7	-1.83929	0.0686982	10	-0.479882	0.632099	7	0.279815	0.779887	4	1.07185	0.286476	117	2.13616	0.0328405	6	1.38625	0.168915	3	2.78206	0.00640523	28	-0.153532	0.878138	7	-1.86596	0.0648376	10	-0.106846	0.915072	7	0.171418	0.864054	4	1.7561
4357	MPST	mercaptopyruvate sulfurtransferase	73	1.21897	0.223079	2	0.885437	0.378157	4	2.14355	0.0343774	15	0.347281	0.728757	4	0.515832	0.607056	5	-0.880107	0.380389	6	-0.327856	0.743338	7	0.752233	0.453751	77	2.26339	0.0237651	2	2.71496	0.00787371	4	3.35174	0.00111714	15	-0.128739	0.897697	4	-0.0333242	0.973479	5	1.33191	0.185169	6	0.288585	0.773175	7	1.44837
4678	NASP	nuclear autoantigenic sperm protein	87	1.11362	0.265648	7	0.384509	0.70146	4	3.33365	0.00118486	27	-1.02316	0.307506	2	1.15483	0.250781	1	-1.27584	0.204237	6	0.0140821	0.988777	5	0.136869	0.891421	89	1.65194	0.0987721	7	1.72485	0.0878058	4	2.88312	0.00477703	27	-1.35118	0.178213	2	0.813772	0.417617	1	-0.724534	0.470011	6	1.19244	0.234392	5	-0.405592
4774	NFIA	nuclear factor I A	38	2.39763	0.0166442	1	-0.056788	0.954833	1	4.26608	4.36671e-05	9	0.0595256	0.952598	2	0.0906354	0.927955	3	0.422996	0.672981	4	1.44314	0.150437	1	-2.33892	0.0214132	40	-0.290513	0.771467	1	0.343266	0.732157	1	2.78708	0.00631359	10	-1.76767	0.0786878	2	0.453433	0.651172	3	0.876218	0.382491	4	-0.224794	0.822351	1	-2.07955
4854	NOTCH3	notch 3	86	0.868352	0.385382	2	0.411319	0.681765	9	2.78779	0.00630079	19	-0.574383	0.566438	8	0.231311	0.817523	8	0.454734	0.650042	5	0.634365	0.526523	4	-0.538503	0.591476	103	0.999873	0.317546	2	1.33997	0.183453	9	2.40318	0.0180071	25	-1.43359	0.153299	8	-0.381966	0.703259	8	1.05166	0.294862	5	1.91172	0.0572294	4	0.386775
5106	PCK2	phosphoenolpyruvate carboxykinase 2, mitochondrial	77	0.387781	0.698243	3	-0.897325	0.371814	2	4.87149	3.93613e-06	24	1.15923	0.247786	5	-1.2113	0.2285	5	-0.830633	0.40767	6	-1.36656	0.173183	2	1.01014	0.314969	80	2.01485	0.0441116	3	-0.706102	0.481853	2	3.10513	0.00244537	24	2.64083	0.00894408	5	-0.992984	0.323001	5	-0.288684	0.773273	6	-0.390782	0.696341	2	1.7221
5297	PI4KA	phosphatidylinositol 4-kinase alpha	103	0.388654	0.697597	4	0.568399	0.571105	5	2.84932	0.00527361	35	-1.07002	0.28594	8	0.537715	0.591911	7	1.88755	0.0612658	8	0.809616	0.419052	0	NA	NA	103	0.275576	0.782915	4	-0.553425	0.581273	5	2.97819	0.00360131	35	-1.11464	0.266382	8	-0.0334269	0.973398	7	0.795689	0.42763	8	2.6964	0.00755925	0	NA
5431	POLR2B	RNA polymerase II subunit B	61	1.00257	0.316257	6	1.27108	0.206805	2	7.29094	6.01954e-11	16	-0.402108	0.688047	10	1.50015	0.136576	3	0.290003	0.772265	3	-0.250771	0.802229	2	-1.68617	0.0950111	61	2.25637	0.0242017	6	0.911064	0.364568	2	14.1308	4.90448e-26	16	0.543763	0.587229	10	3.29218	0.00135488	3	1.37301	0.17206	3	0.0810693	0.935462	2	-1.91685
5516	PPP2CB	protein phosphatase 2 catalytic subunit beta	64	0.575999	0.564728	2	0.272347	0.785947	4	2.70086	0.00806443	8	NA	NA	6	-0.406149	0.685459	7	-0.116841	0.907162	3	NA	NA	4	-0.67719	0.499914	74	-1.79606	0.0727009	2	-2.97732	0.0036893	4	2.188	0.0308864	11	0.0726529	0.942157	6	0.141751	0.887548	7	-1.80126	0.0739274	8	-1.31748	0.189066	4	-0.963557
5526	PPP2R5B	protein phosphatase 2 regulatory subunit B'beta	97	2.05143	0.0404459	5	0.158098	0.874715	7	2.31256	0.0226975	30	-0.0113658	0.990944	8	2.64973	0.00930048	6	0.951397	0.343128	4	NA	NA	7	-0.596168	0.552466	105	2.23075	0.0258567	5	-0.459144	0.64718	7	2.74674	0.00708447	32	1.63189	0.104325	8	0.62856	0.531002	6	1.01213	0.313315	4	0.823451	0.411156	7	-0.658688
5538	PPT1	palmitoyl-protein thioesterase 1	76	0.765858	0.443901	5	-0.65492	0.514102	3	2.40553	0.0178979	19	0.5419	0.588509	4	-0.219297	0.826844	5	1.82	0.071007	3	1.02313	0.307391	4	1.13367	0.259758	79	1.63251	0.102798	5	0.0382387	0.969578	3	3.71961	0.000322365	19	-0.774211	0.439749	4	0.612835	0.541311	5	1.66211	0.0988449	3	-1.09596	0.274311	4	1.75306
5584	PRKCI	protein kinase C iota	62	0.247071	0.804895	2	1.56955	0.119844	3	3.46467	0.000769893	15	-1.13794	0.256549	9	2.09283	0.0387742	2	-0.67922	0.498179	5	-0.507203	0.612537	6	-0.786628	0.433437	67	1.92484	0.0544531	2	1.34202	0.18279	3	6.63047	1.48558e-09	15	-0.609706	0.54277	9	2.02565	0.0453376	2	1.76357	0.0801013	6	0.208104	0.835343	6	-0.714348
5594	MAPK1	mitogen-activated protein kinase 1	104	-0.425839	0.670296	4	0.439954	0.66097	5	2.25905	0.0259464	29	0.152205	0.879184	7	0.653818	0.514659	7	-0.667349	0.505705	6	-1.67217	0.0959392	3	1.36262	0.176192	104	0.850972	0.394931	4	1.07403	0.285529	5	2.84411	0.00535422	29	2.55242	0.0114673	7	0.109845	0.912742	7	1.31996	0.189116	6	-3.4419	0.0006929	3	1.64717
5604	MAP2K1	mitogen-activated protein kinase kinase 1	60	0.122457	0.902556	8	-0.175457	0.861094	4	2.92718	0.00419404	13	0.312158	0.755256	1	-1.38177	0.169976	6	0.373598	0.709299	4	-0.702223	0.483296	7	-0.0699187	0.944404	60	2.63689	0.00845994	8	-0.212007	0.832555	4	2.38456	0.0188937	13	2.30706	0.0221073	1	-1.49584	0.137695	6	1.82013	0.0709882	4	-0.436509	0.662901	7	1.93632
5978	REST	RE1 silencing transcription factor	33	1.77012	0.0771858	7	1.15612	0.25053	2	2.76756	0.00667656	7	NA	NA	10	1.18192	0.239908	0	NA	NA	0	NA	NA	2	0.611659	0.542209	62	0.583426	0.559701	7	-0.388039	0.698856	2	5.14426	1.25523e-06	17	-1.18764	0.236427	10	2.71267	0.00780113	3	-0.105329	0.916273	3	-0.799589	0.424823	2	-1.53199
6431	SRSF6	serine and arginine rich splicing factor 6	58	-2.13442	0.0329993	3	-2.26738	0.0256338	1	2.56642	0.0116852	23	-1.23264	0.219202	4	0.1222	0.902974	3	-0.853911	0.39469	5	-0.399182	0.690153	4	-1.19158	0.236363	63	-1.5792	0.114516	3	-2.20684	0.0297343	1	3.94758	0.00014303	23	-1.92983	0.0550868	4	-1.3377	0.183884	3	-0.637285	0.525034	5	-0.791307	0.429629	4	-1.13645
6717	SRI	sorcin	73	1.94271	0.0522691	3	0.234589	0.815033	5	6.27021	8.14584e-09	20	1.38338	0.168138	7	1.22309	0.224034	3	1.61828	0.107971	6	-0.0254449	0.979724	1	-0.649405	0.517627	76	2.61027	0.00914397	3	0.349211	0.727704	5	6.70254	1.05239e-09	20	0.660794	0.509528	7	0.705551	0.48203	3	1.5647	0.120029	6	0.184589	0.853723	1	-0.652498
6856	SYPL1	synaptophysin like 1	45	2.4472	0.0145368	2	-1.37803	0.17143	6	5.36897	4.77594e-07	4	NA	NA	5	2.55707	0.0119847	4	0.726016	0.469104	6	0.298509	0.765606	3	-1.77788	0.0785892	56	1.22579	0.220486	2	-0.232924	0.816321	6	3.27855	0.00141559	15	-0.312265	0.755175	5	2.52899	0.0129261	4	0.550132	0.583152	6	0.853188	0.394496	3	-0.60591
7263	TST	thiosulfate sulfurtransferase	73	0.717034	0.473483	2	1.20184	0.232413	4	3.26366	0.0014848	15	-0.444152	0.657428	4	-1.25982	0.210528	5	0.0721399	0.942599	6	0.287517	0.773992	7	-0.306322	0.760023	77	-0.267622	0.78903	2	1.45858	0.14798	4	2.49358	0.0142068	15	-0.242932	0.808315	4	-1.48684	0.140055	5	0.997122	0.320516	6	-0.252059	0.801234	7	-0.227069
7443	VRK1	vaccinia related kinase 1	31	0.712362	0.476392	2	-0.713783	0.477112	2	3.38626	0.000997859	11	-0.35773	0.720934	1	0.134699	0.893107	0	NA	NA	2	NA	NA	0	NA	NA	35	0.505114	0.613558	2	-0.508885	0.612013	2	3.3594	0.00108956	11	0.496316	0.620233	1	-0.00517677	0.995879	0	NA	NA	3	-1.97417	0.0496311	0	NA
7551	ZNF3	zinc finger protein 3	24	2.7419	0.00627481	2	0.823357	0.412367	6	3.14888	0.00213449	3	NA	NA	5	3.26228	0.00149139	0	NA	NA	4	NA	NA	3	-0.236546	0.813513	89	2.60773	0.00921179	2	0.163855	0.870193	6	4.56744	1.34945e-05	20	0.506934	0.612777	5	1.95218	0.0535792	5	1.7223	0.0873405	8	0.886297	0.376438	3	-0.766246
7750	ZMYM2	zinc finger MYM-type containing 2	55	1.46596	0.142946	0	NA	NA	2	3.34745	0.00113287	20	1.42472	0.155846	6	1.38715	0.168334	3	-0.455918	0.649193	1	NA	NA	5	-0.0479324	0.96187	71	2.34161	0.0193411	0	NA	NA	2	3.33288	0.00118781	20	-0.288997	0.772892	6	1.22903	0.221809	3	0.0190683	0.984815	2	-0.183031	0.854945	5	-1.99335
8050	PDHX	pyruvate dehydrogenase complex component X	57	0.824648	0.409724	5	-2.15975	0.0333089	1	3.2732	0.0014401	10	0.708969	0.479195	5	-0.811594	0.418861	1	1.68594	0.0941521	6	0.280317	0.779504	7	-0.0238251	0.981042	58	0.526553	0.598588	5	0.360783	0.719063	1	1.98677	0.0495526	10	1.64756	0.101062	5	-1.12742	0.262137	1	2.74744	0.00683972	6	0.0533169	0.957528	7	1.51802
8295	TRRAP	transformation/transcription domain associated protein	48	2.32156	0.0204506	3	2.28293	0.0246642	10	2.98892	0.00348684	3	NA	NA	7	2.57635	0.0113749	2	0.65199	0.515533	2	NA	NA	4	2.03022	0.0451011	67	0.938278	0.348264	3	1.52485	0.13062	10	2.46383	0.01537	13	0.444181	0.657407	7	0.856841	0.393484	2	-1.19133	0.235647	4	3.40781	0.000780451	4	1.13673
8603	FAM193A	family with sequence similarity 193 member A	53	-1.19983	0.230575	11	-1.93796	0.0555976	3	5.215	1.1074e-06	13	NA	NA	8	0.288102	0.773837	9	-2.05063	0.0425175	1	NA	NA	5	-1.85131	0.0671988	87	-0.262391	0.793059	11	-0.0999243	0.920615	3	3.51657	0.000647013	15	-1.44958	0.148789	8	0.780903	0.436617	10	-1.0059	0.316291	5	-0.473378	0.636419	5	-1.34954
8774	NAPG	NSF attachment protein gamma	54	1.10387	0.269855	2	0.360165	0.719523	3	3.07961	0.00264569	12	0.539446	0.590197	2	4.50085	1.75647e-05	9	1.86483	0.0644095	5	0.710861	0.477937	1	-1.49981	0.136946	56	1.73435	0.0830773	2	1.60358	0.112126	3	2.86921	0.00497596	12	1.07934	0.281778	2	0.885118	0.378116	9	2.1184	0.0360014	5	-1.15139	0.250837	1	-1.36399
8896	BUD31	BUD31 homolog	61	2.33345	0.0197788	3	0.28782	0.774111	9	3.32401	0.00122249	12	-1.40005	0.163173	5	1.20611	0.230485	2	0.345785	0.73005	3	0.609272	0.542991	2	1.25253	0.21342	63	-0.357178	0.721012	3	-0.0913249	0.927427	9	2.39894	0.0182059	13	-0.547695	0.584531	5	-0.653932	0.514585	2	-0.0792122	0.936983	3	-1.98649	0.048237	2	-0.296838
9026	HIP1R	huntingtin interacting protein 1 related	92	-0.00446082	0.996441	8	-1.32347	0.188855	2	2.80844	0.00593727	22	-0.941587	0.347575	7	0.202102	0.840228	6	0.0410255	0.967337	3	0.177041	0.859644	4	-1.42216	0.158222	93	0.224713	0.822236	8	-1.46851	0.145268	2	2.51388	0.0134592	22	-0.531776	0.595489	7	0.363343	0.717079	6	-0.717346	0.474419	3	0.146166	0.883926	4	-0.796117
9112	MTA1	metastasis associated 1	103	2.40868	0.0161503	2	0.889275	0.376102	5	2.12375	0.0360395	17	0.981347	0.327644	3	0.311473	0.756059	9	0.9219	0.35825	4	1.5098	0.13257	6	-0.520387	0.603992	104	1.66596	0.0959464	2	-1.39557	0.166097	5	2.86314	0.00506514	17	0.813422	0.416973	3	1.09558	0.275769	9	0.491266	0.624048	4	0.395768	0.692665	6	-0.994481
9202	ZMYM4	zinc finger MYM-type containing 4	52	0.456667	0.648007	3	-0.802105	0.424494	3	2.65863	0.00907372	13	1.28288	0.201066	2	-0.923216	0.358011	6	-0.413464	0.679933	3	NA	NA	4	0.105624	0.916101	63	0.171381	0.863949	3	-2.50066	0.0141088	3	3.32296	0.00122668	13	1.52738	0.128294	2	-1.75009	0.0830236	6	0.83197	0.406917	4	-0.521679	0.602426	4	-1.14441
9342	SNAP29	synaptosome associated protein 29	103	2.97194	0.00301419	4	2.20694	0.0297269	5	3.27064	0.00145196	35	0.73813	0.461327	8	2.58886	0.0109941	7	0.752791	0.452906	8	3.21675	0.00149561	0	NA	NA	103	2.56093	0.0105436	4	2.03621	0.0445126	5	2.70097	0.008062	35	0.0937079	0.925438	8	1.83406	0.0694774	7	3.05721	0.00270125	8	0.651301	0.515541	0	NA
9401	RECQL4	RecQ like helicase 4	32	NA	NA	0	NA	NA	9	2.70198	0.00812394	8	NA	NA	5	1.39878	0.165518	0	NA	NA	0	NA	NA	3	NA	NA	116	3.27833	0.00107	3	-0.365555	0.71551	9	2.94467	0.00398141	36	2.75406	0.00644588	7	1.28392	0.201997	12	1.10497	0.271169	13	0.788015	0.431548	4	3.42943
9662	CEP135	centrosomal protein 135	58	1.25529	0.209682	7	2.00228	0.0481055	3	2.9577	0.00382943	22	-0.158603	0.874146	11	-0.648464	0.518101	3	-0.636396	0.525612	1	NA	NA	1	-0.440769	0.660372	73	1.05577	0.291255	7	0.963857	0.337565	3	6.28704	7.52981e-09	22	1.93393	0.0545767	11	-1.88391	0.0623439	3	0.941507	0.348152	4	0.188577	0.850601	1	-1.11333
9737	GPRASP1	G protein-coupled receptor associated sorting protein 1	6	NA	NA	1	0.248776	0.804066	4	4.49385	2.69786e-05	0	NA	NA	0	NA	NA	0	NA	NA	0	NA	NA	1	0.280231	0.77993	41	0.973037	0.330703	1	0.202308	0.840104	4	5.18464	1.04328e-06	14	1.30205	0.194442	0	NA	NA	3	-0.339345	0.734881	4	1.69058	0.0923537	1	-0.0237498
10072	DPP3	dipeptidyl peptidase 3	106	3.37947	0.000747983	6	2.88341	0.00486593	7	6.10499	1.75487e-08	30	1.10043	0.27251	7	-1.25756	0.21134	8	1.02628	0.306622	4	-0.108819	0.913447	9	1.05741	0.292979	111	1.86128	0.0629148	6	1.83956	0.0689565	7	3.67275	0.00037946	30	0.915411	0.361112	7	-0.356959	0.721839	8	0.956448	0.340581	4	-1.24876	0.213097	9	1.84975
10152	ABI2	abl interactor 2	59	0.00690674	0.99449	2	0.560576	0.576407	5	2.06079	0.0417948	11	0.535827	0.592754	4	-0.8636	0.389776	2	0.0177806	0.985841	8	-0.870148	0.385199	2	-0.0528165	0.957988	60	0.491136	0.623408	2	-0.0981626	0.92201	5	4.28458	4.06868e-05	12	-0.195884	0.844906	4	-0.025616	0.979612	2	0.567167	0.571557	8	-1.27757	0.202766	2	-0.896369
10490	VTI1B	vesicle transport through interaction with t-SNAREs 1B	73	0.783455	0.433506	5	0.618955	0.537428	8	3.26119	0.00149658	18	-0.498916	0.618404	4	1.35289	0.178997	4	1.40321	0.162884	3	0.0459522	0.963391	3	0.504427	0.615117	74	1.51156	0.130872	5	1.47069	0.14468	8	2.62189	0.0100433	18	0.724468	0.469652	4	0.404354	0.686775	4	1.40991	0.160902	3	-0.957427	0.339417	3	-0.301346
10576	CCT2	chaperonin containing TCP1 subunit 2	82	2.43965	0.0148357	8	1.3808	0.170581	8	2.57182	0.0115156	27	0.37275	0.709742	6	0.0289829	0.976933	6	-0.406289	0.685183	5	0.767787	0.443452	1	0.866954	0.388129	88	4.88938	1.12883e-06	8	2.71779	0.00781149	8	6.14939	1.42905e-08	27	1.75815	0.080299	6	0.171501	0.86416	6	0.277444	0.78187	5	5.67459	4.41887e-08	1	-0.669071
10606	PAICS	phosphoribosylaminoimidazole carboxylase and phosphoribosylaminoimidazolesuccinocarboxamide synthase	72	1.62761	0.103852	7	-0.640155	0.523613	2	2.79329	0.00620206	22	-0.12267	0.902495	13	2.57049	0.011557	3	1.18456	0.238303	4	0.254374	0.799448	2	0.985546	0.326833	73	1.0468	0.295371	7	-0.925251	0.35718	2	4.33361	3.37065e-05	22	0.158817	0.873978	13	1.29367	0.198617	3	0.673389	0.501868	4	0.52533	0.59989	2	0.670827
10713	USP39	ubiquitin specific peptidase 39	64	1.10462	0.269531	4	0.340462	0.73426	3	3.50281	0.000677649	22	-1.41703	0.158079	3	1.01116	0.314265	2	-0.365085	0.715628	3	-1.07005	0.28579	4	0.244348	0.807483	64	2.64368	0.00829283	4	0.431266	0.667252	3	2.16116	0.0329554	22	-0.316579	0.751903	3	3.31477	0.00125964	2	-0.915433	0.361621	3	0.623527	0.533593	4	0.971848
10884	MRPS30	mitochondrial ribosomal protein S30	72	0.30157	0.763032	3	-0.355527	0.722983	3	2.60168	0.0106159	25	-0.570842	0.568768	12	1.32513	0.188004	5	-0.200855	0.841119	2	-0.885749	0.376811	2	0.0471465	0.962494	80	-0.721315	0.470837	3	-1.55075	0.124286	3	3.5566	0.000565142	25	0.982483	0.327086	12	1.54816	0.124592	5	-1.04741	0.296809	2	-0.671427	0.502663	2	-1.66948
10914	PAPOLA	poly(A) polymerase alpha	31	1.94372	0.0521476	2	-0.526631	0.599677	2	2.53453	0.0127352	8	1.81061	0.071749	1	0.0749116	0.940428	0	NA	NA	3	-0.769558	0.442411	1	1.34627	0.181387	34	1.33765	0.18123	2	0.208267	0.835467	2	2.71704	0.00770557	8	-0.472718	0.636946	1	0.591154	0.555688	0	NA	NA	3	-0.25646	0.797838	1	0.372894
10923	SUB1	SUB1 homolog, transcriptional regulator	76	1.1157	0.26476	3	0.132285	0.895038	5	3.08786	0.00257935	22	-1.10696	0.269683	4	0.726917	0.468894	2	-0.156849	0.875601	5	0.161932	0.871511	2	0.0127459	0.989857	79	1.10636	0.268761	3	-0.811881	0.418889	5	3.81013	0.000234342	22	-0.0221382	0.982361	4	-0.465175	0.64277	2	-0.528146	0.598278	5	-2.01223	0.045432	2	-0.776226
10938	EHD1	EH domain containing 1	105	0.967701	0.333376	6	0.210526	0.833708	7	2.37881	0.0191754	32	-0.577237	0.564449	8	-0.137513	0.890889	6	1.75617	0.0813619	4	0.549311	0.583359	8	0.72489	0.470283	108	1.95693	0.0505549	6	0.312666	0.75522	7	2.83191	0.0055475	32	-0.308001	0.758412	8	-0.959935	0.339293	6	-0.0844983	0.932787	4	-1.07107	0.285328	8	3.92849
10944	C11orf58	chromosome 11 open reading frame 58	33	0.738843	0.460154	3	-0.507416	0.613039	4	2.75218	0.00697575	3	NA	NA	3	1.92273	0.0572228	3	-0.243312	0.808139	4	-1.0827	0.280147	2	0.560776	0.576257	45	2.42765	0.0153436	3	0.38572	0.700567	4	3.28711	0.0013772	15	1.38488	0.167678	3	3.27151	0.00144795	3	1.03664	0.301785	4	0.397567	0.69134	2	-1.46411
10946	SF3A3	splicing factor 3a subunit 3	64	0.92763	0.353773	2	-1.0778	0.28385	7	2.62956	0.00983363	12	-0.0370099	0.970515	4	0.865393	0.388796	8	0.484852	0.628579	5	-2.27464	0.0239094	4	-0.471462	0.63838	62	1.66379	0.0963784	2	0.435377	0.664276	7	2.48025	0.0147181	12	2.5823	0.0105511	4	-0.101072	0.919686	8	0.802957	0.423432	5	-0.525597	0.599705	4	0.161627
11166	SOX21	SRY-box 21	8	NA	NA	2	-0.140575	0.888503	4	3.93189	0.000151413	0	NA	NA	1	-0.105101	0.916496	0	NA	NA	0	NA	NA	0	NA	NA	37	0.214278	0.830362	2	-0.273303	0.785214	4	2.14749	0.0340545	6	-0.830901	0.407051	1	0.234864	0.814772	2	0.91403	0.362355	6	-1.64675	0.101058	2	0.0839365
11198	SUPT16H	SPT16 homolog, facilitates chromatin remodeling subunit	66	1.94489	0.0520241	4	-1.44695	0.151203	4	3.02197	0.00315522	6	NA	NA	8	1.35156	0.179421	6	0.726512	0.468801	4	-0.860858	0.390271	4	1.6227	0.107932	96	0.780529	0.435212	4	0.341871	0.733203	4	2.34577	0.0208663	25	-0.659101	0.510612	8	0.704658	0.482583	6	0.56133	0.575517	4	-1.99654	0.0471249	4	2.67449
22887	FOXJ3	forkhead box J3	31	0.665568	0.50588	4	1.02339	0.308724	4	2.77666	0.00650503	3	NA	NA	3	0.333035	0.739772	7	0.192989	0.847288	1	NA	NA	1	0.652748	0.515479	52	2.44977	0.014417	4	1.13122	0.260812	4	5.2116	9.41755e-07	10	1.93731	0.0541601	3	2.211	0.0292044	7	0.370736	0.711424	3	0.936581	0.350015	1	0.605199
22905	EPN2	epsin 2	74	0.406747	0.684262	2	-0.464268	0.643518	1	2.69455	0.00820849	27	-0.248962	0.803654	4	-0.0732873	0.941717	4	0.239413	0.811154	7	1.40114	0.162663	4	-1.12263	0.264396	81	-0.672928	0.501104	2	0.350338	0.72686	1	2.33444	0.0214755	27	-0.375807	0.707471	4	0.470071	0.639279	4	-0.925175	0.356551	7	0.553259	0.580655	4	-0.166007
23013	SPEN	spen family transcriptional repressor	64	1.43681	0.151047	3	-0.0792848	0.936973	3	3.23278	0.00163852	17	2.76138	0.00630861	5	0.56798	0.571261	6	0.244725	0.807047	6	-0.549128	0.583524	6	-1.04081	0.300576	72	0.871614	0.383569	3	0.95197	0.343528	3	2.58234	0.011191	17	1.19052	0.235297	5	2.22248	0.0283952	6	-0.264886	0.791507	6	0.0358287	0.971452	6	-0.897742
23063	WAPL	WAPL cohesin release factor	42	-0.714449	0.47508	3	0.498691	0.61915	3	2.41449	0.017487	4	-0.79034	0.430294	3	-1.25711	0.211503	2	0.511156	0.61009	3	-0.661715	0.508876	1	1.37714	0.17167	39	-1.26958	0.204447	3	-0.036694	0.970806	3	2.97268	0.0036614	4	-1.44586	0.14983	3	-1.10727	0.270706	2	0.034225	0.972749	3	-0.892297	0.373222	1	-0.19353
23130	ATG2A	autophagy related 2A	76	-0.0657363	0.947601	5	-1.24062	0.2178	7	3.33975	0.0011616	32	-1.62428	0.10594	8	-0.0438197	0.965131	6	0.765602	0.445269	0	NA	NA	7	1.64245	0.103768	105	0.718248	0.472725	5	0.605762	0.546117	7	4.37858	2.83296e-05	32	-0.670266	0.503486	8	-1.89761	0.0604948	6	1.77982	0.0773886	4	-0.464328	0.642878	7	1.56076
23236	PLCB1	phospholipase C beta 1	52	-0.18118	0.856256	0	NA	NA	3	3.41512	0.00090742	25	0.342623	0.732253	3	-1.73986	0.0848141	2	0.913861	0.362444	5	1.64343	0.101755	2	-1.61246	0.110144	56	-0.45108	0.652002	0	NA	NA	3	3.62326	0.00045012	25	-0.998503	0.319279	3	-2.05725	0.0421406	2	0.877211	0.381954	5	1.33267	0.184038	2	-1.54623
23326	USP22	ubiquitin specific peptidase 22	64	1.20477	0.228616	7	-0.748804	0.455825	6	5.29767	6.50466e-07	9	NA	NA	9	2.19082	0.0306756	14	0.0972717	0.922657	2	NA	NA	6	1.18705	0.238139	152	1.21115	0.226043	7	0.813453	0.417992	6	4.89364	3.59191e-06	44	1.58951	0.113573	9	2.09154	0.038892	14	1.52499	0.129635	6	-0.93722	0.349687	6	0.257182
23408	SIRT5	sirtuin 5	68	0.921502	0.356964	2	-0.659905	0.510911	12	3.04806	0.00291428	12	-0.260685	0.794638	11	0.794101	0.428928	3	0.896625	0.371539	4	0.339442	0.734607	2	2.07821	0.040358	71	2.43679	0.0149428	2	1.81831	0.0721676	12	3.24775	0.00156224	14	0.149728	0.881135	11	0.00355464	0.997171	3	2.05814	0.0415291	4	0.087765	0.930144	2	2.4129
23466	CBX6	chromobox 6	34	0.540786	0.588816	1	-1.14582	0.255047	2	2.20636	0.0304623	7	NA	NA	5	-0.0325983	0.974057	8	-1.57821	0.117263	1	NA	NA	6	1.47272	0.144099	65	0.269001	0.787968	2	-0.555298	0.579996	2	3.12628	0.0022902	13	0.96287	0.336811	5	-0.27848	0.781192	8	-0.799084	0.425667	5	0.110172	0.912375	6	3.00181
23481	PES1	pescadillo ribosomal biogenesis factor 1	66	1.35974	0.174163	7	-1.22391	0.224013	3	2.53288	0.0127917	21	-0.174114	0.861957	5	0.820837	0.413599	1	-0.547665	0.58484	5	0.713578	0.476266	3	2.84927	0.0053621	71	1.74167	0.0817867	7	-0.115968	0.907923	3	2.83047	0.00557069	21	-0.446953	0.655408	5	1.72921	0.0867108	1	-0.166023	0.868391	5	0.415039	0.678523	3	1.24982
25920	NELFB	negative elongation factor complex member B	92	1.02378	0.306131	6	-0.257213	0.79757	3	2.488	0.014419	25	-0.604415	0.546274	7	0.611397	0.542258	7	0.674992	0.500853	7	1.16217	0.246453	7	0.812328	0.418613	92	3.3957	0.000703785	6	-1.02097	0.30986	3	3.08622	0.00259236	25	1.92887	0.0552065	7	0.434776	0.664617	7	0.623224	0.534205	7	0.0789474	0.937147	7	2.22527
26145	IRF2BP1	interferon regulatory factor 2 binding protein 1	95	0.528668	0.597127	8	-0.775203	0.440145	2	2.5089	0.0136396	32	0.291793	0.770757	8	0.470847	0.638727	7	-0.0393909	0.968638	4	-0.145965	0.88409	5	1.09788	0.275001	103	-0.242676	0.808292	8	-0.47418	0.636459	2	3.50282	0.000677629	32	0.53244	0.59503	8	-0.295891	0.767898	7	-0.905633	0.366768	4	-1.33313	0.183886	5	1.196
26472	PPP1R14B	protein phosphatase 1 regulatory inhibitor subunit 14B	85	2.30818	0.0211475	4	0.5265	0.599768	6	2.15775	0.0332268	20	0.330637	0.741275	7	-0.432289	0.666418	3	0.661673	0.509326	4	1.05169	0.294119	5	1.64826	0.102568	85	3.03727	0.00243292	4	0.557774	0.578311	6	2.78469	0.00635702	20	0.620533	0.535635	7	0.551155	0.582699	3	0.149137	0.881671	4	-0.508008	0.611963	5	1.74181
26523	AGO1	argonaute 1, RISC catalytic component	68	-0.310328	0.756362	3	-0.191632	0.848439	2	2.03775	0.0440895	21	-0.413759	0.679508	2	1.44444	0.151591	6	-0.582209	0.561412	3	0.302315	0.762703	4	-0.354844	0.723485	67	-1.43068	0.152745	3	0.707222	0.48116	2	3.06179	0.00279442	21	-2.69748	0.00760195	2	0.939845	0.349454	6	-0.736302	0.462844	3	-0.197742	0.843432	4	-0.963878
27074	LAMP3	lysosomal associated membrane protein 3	35	NA	NA	0	NA	NA	7	3.51671	0.000646703	6	NA	NA	19	-0.214357	0.830684	0	NA	NA	0	NA	NA	0	NA	NA	79	-0.45621	0.648311	4	0.827878	0.409815	7	2.84229	0.00538263	21	-1.77531	0.0774139	19	-0.450229	0.653473	5	1.29703	0.196865	1	-0.608939	0.543202	0	NA
29889	GNL2	G protein nucleolar 2	61	2.66904	0.00772325	2	0.565243	0.573241	7	3.88513	0.000179251	20	0.684	0.494791	3	-0.684818	0.494968	7	-0.189417	0.850055	3	-0.351039	0.725929	3	0.913612	0.363209	64	5.19324	2.37278e-07	2	1.24861	0.214877	7	4.66155	9.26119e-06	20	1.82691	0.0692493	3	-0.556873	0.578799	7	0.940989	0.348417	3	0.511825	0.609294	3	2.36442
29894	CPSF1	cleavage and polyadenylation specific factor 1	113	1.3666	0.171989	3	0.327094	0.744317	10	2.0198	0.0459511	37	1.13257	0.258795	7	0.114622	0.908963	12	0.207741	0.835749	13	-2.12849	0.0344349	4	1.80844	0.0736693	121	2.30074	0.0215537	3	-0.350105	0.727035	10	2.71799	0.00768511	37	1.36882	0.172638	7	-0.870941	0.385773	12	1.28326	0.201632	13	1.72664	0.0856557	4	0.698938
50626	CYHR1	cysteine and histidine rich 1	83	0.768119	0.442597	3	-0.659317	0.511287	10	3.02922	0.00308648	18	NA	NA	7	-0.505397	0.614339	12	-0.64163	0.522288	9	NA	NA	4	1.08778	0.279417	117	4.56825	5.35292e-06	3	-1.33639	0.184613	10	2.53865	0.0125949	36	3.26788	0.00128158	7	-0.546352	0.585983	12	1.80843	0.072799	13	2.45106	0.0150344	4	3.75866
50848	F11R	F11 receptor	45	2.1236	0.0339142	4	0.106437	0.91546	2	3.40736	0.000930968	4	NA	NA	4	1.76497	0.0804759	3	0.910109	0.364411	6	-0.990946	0.322826	2	1.05091	0.29594	56	1.37916	0.168066	4	-0.590902	0.55599	2	3.25302	0.00153621	17	1.62446	0.1059	4	1.47975	0.141934	3	1.1259	0.262235	6	-1.81726	0.070556	2	0.739681
51109	RDH11	retinol dehydrogenase 11 (all-trans/9-cis/11-cis)	73	2.03214	0.0423439	5	-0.294868	0.768738	7	3.10618	0.00243743	18	0.868115	0.386404	4	0.556785	0.578859	4	-0.340231	0.73422	3	-0.528705	0.597553	3	0.135586	0.892432	73	2.02629	0.0429254	5	1.12499	0.263429	7	2.60806	0.0104321	18	1.08119	0.280957	4	2.52451	0.0130821	4	0.646517	0.519059	3	-0.899863	0.369191	3	-0.819213
51340	CRNKL1	crooked neck pre-mRNA splicing factor 1	55	-0.0535249	0.957322	1	-1.63725	0.104888	3	2.43014	0.016789	14	-0.946568	0.345037	3	1.03449	0.303282	5	-0.865233	0.388469	4	-0.182412	0.855431	0	NA	NA	62	0.469972	0.638449	1	-1.45139	0.149966	3	4.73566	6.86372e-06	14	0.632148	0.528034	3	0.374029	0.709137	5	-0.239117	0.811383	4	0.645074	0.519561	0	NA
51495	HACD3	3-hydroxyacyl-CoA dehydratase 3	63	0.72001	0.471649	8	-0.562223	0.575288	5	3.73975	0.000300409	12	-0.625133	0.532619	2	1.01183	0.313947	5	1.37415	0.171707	2	-2.76734	0.00614187	7	1.3464	0.181344	64	2.17017	0.0301625	8	1.7546	0.0825527	5	3.90165	0.000168898	12	0.852511	0.394982	2	2.1151	0.0367875	5	2.44804	0.015667	2	-0.065178	0.948092	7	1.88454
51702	PADI3	peptidyl arginine deiminase 3	18	-0.346881	0.728844	0	NA	NA	3	3.45255	0.000801582	2	NA	NA	4	-0.638525	0.524522	4	-1.28634	0.200865	1	NA	NA	0	NA	NA	79	0.0202833	0.98382	4	-0.828766	0.409314	3	2.83756	0.00545729	25	1.19151	0.23491	4	-1.58081	0.116929	5	0.722042	0.471536	6	-0.62696	0.531344	3	-0.0743851
54910	SEMA4C	semaphorin 4C	43	0.473534	0.63595	1	1.37896	0.171145	6	3.08195	0.00269833	14	0.3832	0.701991	6	-1.09659	0.275331	5	1.30434	0.194996	2	NA	NA	1	-1.34215	0.182712	53	1.41093	0.158489	1	0.640865	0.523154	6	3.61928	0.000456323	14	1.6618	0.098168	6	-0.0884677	0.929673	5	-0.0739216	0.941183	3	0.0762724	0.939273	1	-1.02189
55003	PAK1IP1	PAK1 interacting protein 1	47	0.439598	0.660321	4	0.36906	0.712904	2	2.94222	0.00401059	15	-0.0614159	0.951091	4	-0.144135	0.88567	3	2.37257	0.0190968	1	NA	NA	5	0.177705	0.859329	65	1.05834	0.290086	4	-0.10961	0.91295	2	2.35654	0.0203011	15	1.34451	0.180354	4	-0.753535	0.452815	3	1.66061	0.0991469	2	0.320236	0.749097	5	-0.91274
55075	UACA	uveal autoantigen with coiled-coil domains and ankyrin repeats	44	-0.474464	0.635249	4	0.0268935	0.978601	3	2.53877	0.0125908	12	-0.17708	0.85963	1	0.368851	0.712982	4	-0.700339	0.484939	3	-0.558213	0.577277	4	-2.03468	0.0446402	43	0.22722	0.820286	4	0.365274	0.715719	3	3.40395	0.000941482	12	-0.176522	0.860068	1	0.294241	0.769155	4	1.02473	0.307349	3	-0.372965	0.709539	4	-1.78066
55225	RAVER2	ribonucleoprotein, PTB binding 2	29	0.299744	0.764436	4	-0.531279	0.596465	2	2.44842	0.0160051	4	NA	NA	4	0.598278	0.550943	3	-0.564377	0.573526	2	NA	NA	1	-1.68099	0.0960154	57	-0.120649	0.903986	4	0.255848	0.798622	2	3.57809	0.000525339	12	-0.424063	0.67199	4	0.650012	0.517104	3	-0.163944	0.870024	3	-2.43052	0.0158893	1	0.381061
55256	ADI1	acireductone dioxygenase 1	52	0.560469	0.575261	1	0.299975	0.764851	3	3.01175	0.0032545	14	1.52166	0.129723	7	-0.0369559	0.97059	3	-0.923135	0.357608	2	0.746838	0.455974	1	0.30264	0.762819	60	0.358135	0.720297	1	-0.065604	0.947831	3	4.95603	2.77221e-06	14	0.979502	0.328552	7	0.907995	0.36596	3	0.193542	0.846829	2	-0.246399	0.805606	1	0.0118498
55614	KIF16B	kinesin family member 16B	53	0.454318	0.649694	4	1.0066	0.316682	4	3.80682	0.000237115	12	-0.936166	0.350352	3	-0.427521	0.669876	6	-0.0368514	0.970659	4	-0.967422	0.334631	5	2.35168	0.0207324	72	0.121447	0.903354	4	0.317733	0.751385	4	2.57667	0.0113649	12	-0.701251	0.483987	3	-0.630606	0.529668	6	-0.574207	0.566798	7	0.160309	0.872786	5	2.00677
55763	EXOC1	exocyst complex component 1	73	-0.397899	0.690771	8	0.501168	0.617412	3	4.21737	5.25499e-05	23	-0.562642	0.574328	10	0.839038	0.403354	3	1.51451	0.13227	4	1.00976	0.313746	1	1.31234	0.192535	74	1.59985	0.109858	8	0.803268	0.423825	3	6.92893	3.53322e-10	23	1.78793	0.0753476	10	0.476943	0.634394	3	2.00323	0.0471845	4	1.04233	0.298417	1	-0.00386124
55775	TDP1	tyrosyl-DNA phosphodiesterase 1	35	1.73414	0.0832346	5	-0.0434712	0.965417	4	2.70821	0.00789961	5	NA	NA	4	1.01195	0.313887	6	-1.39895	0.164267	3	NA	NA	1	2.43618	0.0166872	62	3.02243	0.00255326	5	0.207966	0.835701	4	3.45301	0.000800366	10	1.87815	0.0618604	4	1.5628	0.121109	7	-0.518038	0.605293	9	-0.00137433	0.998905	1	1.78972
56931	DUS3L	dihydrouridine synthase 3 like	70	-0.167005	0.867397	8	0.332525	0.740225	5	3.11186	0.002395	17	0.385731	0.700118	4	0.706555	0.481408	3	-0.329656	0.742178	3	NA	NA	5	0.810081	0.419897	78	0.658367	0.510411	8	-0.074364	0.940877	5	2.47657	0.0148621	17	0.191385	0.848424	4	0.715894	0.475646	3	-0.758622	0.449421	5	1.17112	0.242836	5	-0.176347
56941	HMCES	5-hydroxymethylcytosine binding, ES cell specific	58	1.97241	0.0488177	3	-0.0349077	0.972227	5	2.83789	0.00545191	16	-0.892734	0.373292	4	0.599964	0.549823	1	0.91083	0.364033	2	NA	NA	3	-1.33656	0.184527	81	1.42767	0.153611	3	-0.1947	0.846044	5	2.62641	0.00991934	23	-0.0518226	0.958723	4	1.40623	0.162608	1	0.175751	0.860757	5	0.3962	0.692347	3	-1.01573
57153	SLC44A2	solute carrier family 44 member 2	108	1.41284	0.157947	8	-0.668926	0.505165	8	3.17033	0.00199583	24	-0.168128	0.866658	5	1.86694	0.0646993	8	1.2531	0.212367	3	0.122972	0.902248	6	0.5471	0.58558	110	-0.786623	0.431636	8	-1.23701	0.219133	8	2.3155	0.0225299	24	-1.02238	0.307876	5	3.1571	0.00208033	8	-0.938484	0.349697	4	-1.48194	0.139808	6	2.2965
57186	RALGAPA2	Ral GTPase activating protein catalytic alpha subunit 2	49	-0.538483	0.590354	1	-1.36039	0.176925	2	3.53177	0.0006147	15	-0.218827	0.827015	6	0.807178	0.421389	8	-0.0958298	0.9238	5	-1.05481	0.292692	1	0.0584477	0.953513	63	1.94857	0.0515472	1	-0.857812	0.393155	2	2.08361	0.0396236	15	-0.132084	0.895055	6	0.701172	0.484747	8	-0.113371	0.909907	5	-0.92617	0.355387	1	0.336172
60496	AASDHPPT	aminoadipate-semialdehyde dehydrogenase-phosphopantetheinyl transferase	38	1.01779	0.308967	3	0.968674	0.335167	2	3.05196	0.00287976	10	0.247733	0.804603	2	-0.823396	0.412149	0	NA	NA	5	0.485397	0.627887	0	NA	NA	38	0.155629	0.876348	3	2.16951	0.032539	2	2.26543	0.025539	10	0.171235	0.864218	2	-0.801657	0.424562	0	NA	NA	5	-1.03915	0.299891	0	NA
64577	ALDH8A1	aldehyde dehydrogenase 8 family member A1	10	NA	NA	0	NA	NA	6	4.18378	6.70815e-05	0	NA	NA	1	NA	NA	0	NA	NA	3	-1.94021	0.0538183	0	NA	NA	49	5.00653	6.24939e-07	1	1.35983	0.177101	6	8.99412	1.10113e-14	13	-0.540849	0.589232	1	4.06193	9.40455e-05	1	1.1734	0.242731	3	0.0690815	0.944988	4	3.52823
65003	MRPL11	mitochondrial ribosomal protein L11	83	-0.641954	0.521028	6	0.804187	0.423297	7	2.24148	0.0270988	9	NA	NA	7	-1.0927	0.277028	8	-2.92751	0.00402051	4	-1.73177	0.084805	9	0.818273	0.415228	112	2.81064	0.00501344	6	2.07895	0.0403173	7	3.64475	0.00041804	31	2.56763	0.0109926	7	-1.40548	0.16283	8	-0.498896	0.618677	4	0.0994423	0.920879	9	1.84997
79153	GDPD3	glycerophosphodiester phosphodiesterase domain containing 3	44	0.734251	0.463018	0	NA	NA	1	2.96982	0.00369287	21	0.0612233	0.951247	4	-0.531584	0.596487	4	-1.2153	0.22649	0	NA	NA	8	2.38316	0.0191333	75	2.04498	0.041044	1	-0.266994	0.790053	1	2.07261	0.0406577	22	1.73221	0.0848254	4	-1.16612	0.246206	5	-0.917105	0.360748	0	NA	NA	8	1.15408
79364	ZXDC	ZXD family zinc finger C	9	0.714851	0.47496	1	-0.492041	0.623825	2	2.68691	0.00854303	1	NA	NA	2	0.194778	0.845943	0	NA	NA	2	NA	NA	1	2.12336	0.0362949	41	-0.171484	0.863868	1	1.53189	0.128873	2	2.5271	0.0129917	15	1.01751	0.310179	2	0.278476	0.781194	3	0.265468	0.79106	5	-0.751902	0.452925	1	2.28791
79830	ZMYM1	zinc finger MYM-type containing 1	27	0.398154	0.69063	2	-0.476907	0.634523	2	2.52586	0.013035	2	NA	NA	2	-0.252261	0.801332	6	-0.593507	0.553968	2	NA	NA	3	0.827163	0.410196	56	0.397253	0.691242	2	-1.63523	0.10531	2	3.88786	0.000177502	12	1.34634	0.179764	2	-0.951197	0.343689	7	0.973876	0.331886	4	-0.439625	0.660646	3	0.922996
79888	LPCAT1	lysophosphatidylcholine acyltransferase 1	131	1.4985	0.134252	4	0.282802	0.777944	3	3.08424	0.00260825	42	1.92957	0.0551184	9	0.966001	0.336264	7	0.698341	0.486183	17	0.835477	0.404381	1	-0.610636	0.542883	139	3.08554	0.00207188	4	0.162994	0.87087	3	3.18364	0.00191411	42	1.13038	0.259711	9	0.673308	0.502231	7	2.18845	0.0303831	17	0.988215	0.324148	1	-1.03601
80012	PHC3	polyhomeotic homolog 3	58	0.8706	0.384173	2	0.0834062	0.933704	3	3.16769	0.00201244	16	0.681484	0.496378	9	0.533572	0.594765	2	0.670814	0.503502	4	-0.845301	0.399017	6	-2.08658	0.0395765	67	4.12203	3.97718e-05	2	1.38971	0.167866	3	6.74082	8.75826e-10	16	0.311862	0.75548	9	1.74376	0.0841275	2	3.14345	0.00205932	5	1.27738	0.202833	6	-0.522973
83693	HSDL1	hydroxysteroid dehydrogenase like 1	66	1.67442	0.0942944	6	-0.204779	0.838183	9	3.45311	0.000800112	19	-0.225199	0.822061	3	0.343394	0.731989	2	-0.068807	0.945247	6	1.03487	0.301905	1	0.544718	0.587211	69	2.12389	0.0338548	6	0.0930154	0.926087	9	4.66049	9.30092e-06	19	-0.357123	0.721388	3	0.300846	0.764127	2	0.758738	0.449352	6	1.94554	0.0530015	1	0.965928
84440	RAB11FIP4	RAB11 family interacting protein 4	29	-0.508014	0.611617	0	NA	NA	1	2.03576	0.0444454	4	NA	NA	5	0.177941	0.859169	3	-1.55369	0.122849	0	NA	NA	4	0.483809	0.629623	71	-1.58238	0.11379	7	-1.0206	0.310038	1	3.3416	0.00115462	17	-0.752138	0.45288	6	-0.41703	0.677508	4	-1.8509	0.0664016	2	-0.160576	0.872577	4	1.37456
84720	PIGO	phosphatidylinositol glycan anchor biosynthesis class O	76	2.1088	0.0351891	7	-0.512236	0.609675	6	2.51329	0.0134806	18	1.12397	0.262413	9	0.124996	0.900766	10	0.769421	0.443008	0	NA	NA	4	1.29283	0.199172	86	1.70387	0.0886276	7	-1.16209	0.248112	6	3.25788	0.00151251	18	0.379695	0.704587	9	0.533663	0.594702	10	4.93576	2.34718e-06	2	-0.320576	0.748841	4	1.5503
85440	DOCK7	dedicator of cytokinesis 7	55	1.99004	0.0467974	1	0.650414	0.516995	5	3.48025	0.00073088	13	-0.430173	0.667548	4	-1.22585	0.222996	5	0.597264	0.551347	5	1.48369	0.139348	1	0.015583	0.987599	55	3.40202	0.000687828	1	0.362503	0.717781	5	4.50548	1.72476e-05	13	-0.672636	0.501979	4	-0.0236892	0.981146	5	0.548876	0.584011	5	3.52991	0.000507495	1	2.68155
85477	SCIN	scinderin	43	-0.144825	0.884873	3	-0.60046	0.54963	2	3.47139	0.000752816	5	NA	NA	0	NA	NA	0	NA	NA	6	-0.487132	0.626666	2	-0.566604	0.572305	54	0.187874	0.851003	3	-0.313389	0.754672	2	2.75656	0.00688937	16	0.687972	0.492292	0	NA	NA	0	NA	NA	6	-0.685713	0.493626	2	-0.624394
95681	CEP41	centrosomal protein 41	64	-0.550731	0.581914	5	0.59556	0.552885	4	3.63327	0.000434892	19	-1.1777	0.24036	3	-0.989116	0.32488	3	1.60358	0.111178	4	1.42811	0.154703	2	-0.336748	0.737042	66	0.364164	0.715791	5	0.862776	0.390434	4	3.24566	0.0015727	19	0.268752	0.788406	3	0.00533884	0.99575	3	0.565031	0.573004	4	1.13511	0.257583	2	0.830516
114928	GPRASP2	G protein-coupled receptor associated sorting protein 2	16	1.04872	0.294643	0	NA	NA	4	3.93907	0.000180074	3	-0.718147	0.473721	0	NA	NA	3	-0.0667339	0.94692	2	NA	NA	1	2.11282	0.0371837	31	-0.278669	0.780541	1	0.427961	0.669638	4	4.94738	2.84238e-06	3	-1.17413	0.241783	0	NA	NA	3	0.624379	0.53344	3	0.709194	0.478966	1	0.653477
117177	RAB3IP	RAB3A interacting protein	82	-0.0807361	0.935666	8	1.7668	0.0804738	9	2.81357	0.00585002	26	1.78888	0.0751943	7	0.604516	0.546805	4	0.676679	0.499891	5	NA	NA	1	0.57962	0.563529	93	-0.818343	0.413301	8	1.60193	0.112491	9	2.91627	0.00433195	26	0.380473	0.704011	7	0.109268	0.913198	6	-0.913585	0.362588	6	-0.966263	0.334988	1	0.183942
134430	WDR36	WD repeat domain 36	46	0.493008	0.622093	1	0.586714	0.558788	4	2.8406	0.00540926	13	-1.8598	0.064428	2	0.0751468	0.940241	0	NA	NA	5	0.164355	0.869606	0	NA	NA	50	0.12197	0.902941	1	-0.6948	0.488877	4	2.74638	0.00709172	13	-0.790083	0.430444	2	-0.642295	0.522082	0	NA	NA	5	-1.10365	0.270965	0	NA
200916	RPL22L1	ribosomal protein L22 like 1	42	0.946589	0.344089	1	-0.563575	0.574371	2	2.35979	0.0201332	8	-0.245021	0.806758	8	1.75303	0.0825154	4	-1.49828	0.136431	2	NA	NA	5	0.280028	0.780058	62	2.2506	0.0245661	1	-1.59045	0.115055	2	4.53124	1.55784e-05	13	-1.08967	0.277212	8	3.41624	0.000904094	4	-1.57715	0.117136	6	-0.767537	0.443597	5	1.31867
256281	NUDT14	nudix hydrolase 14	53	1.55109	0.121195	2	0.799495	0.425998	5	2.2005	0.0299621	1	NA	NA	3	0.374414	0.708851	10	-0.490742	0.624418	4	0.50521	0.613929	7	2.09814	0.0385186	87	1.11166	0.266475	2	-1.02164	0.309548	5	5.09194	1.56699e-06	16	0.0327779	0.973885	3	0.715579	0.475839	10	-1.09429	0.275804	4	-0.350989	0.725937	7	1.48703
121214	SDR9C7	short chain dehydrogenase/reductase family 9C member 7	7	NA	NA	0	NA	NA	5	2.98667	0.00351052	0	NA	NA	0	NA	NA	0	NA	NA	0	NA	NA	0	NA	NA	108	-0.381743	0.70271	18	0.517262	0.606176	5	2.52116	0.0132	24	-0.213381	0.831254	4	-1.01528	0.312308	3	0.729774	0.466812	4	0.421912	0.673507	8	0.137921
6712	SPTBN2	spectrin beta, non-erythrocytic 2	97	0.906282	0.364965	5	-0.774043	0.440828	9	2.98177	0.00356273	26	0.244736	0.806919	6	1.18244	0.239702	7	3.75578	0.000257465	1	NA	NA	8	-0.534981	0.5939	106	0.643057	0.520293	5	-0.621866	0.53552	9	2.3603	0.0201069	26	0.265718	0.790738	6	0.328534	0.743162	7	2.14153	0.0340539	4	0.169823	0.865308	8	0.0754774
7153	TOP2A	topoisomerase (DNA) II alpha	87	1.05447	0.291928	5	-0.73664	0.463156	8	2.68521	0.00842587	29	1.04139	0.298992	3	0.0057014	0.995462	12	2.98913	0.00333349	4	NA	NA	10	2.56191	0.0119657	117	1.4973	0.134541	5	0.49712	0.620253	8	2.67329	0.00871116	29	2.29054	0.0230652	3	-0.665015	0.507499	12	2.87037	0.00477154	7	-0.398848	0.690398	10	1.82062
23384	SPECC1L	sperm antigen with calponin homology and coiled-coil domains 1 like	116	0.12902	0.897362	5	-0.127816	0.898565	3	2.018	0.0461414	27	-1.44935	0.148856	8	-1.55121	0.123861	9	2.67294	0.00846039	8	-0.0179747	0.985676	5	-0.806439	0.421983	121	-0.881536	0.37818	5	-0.798052	0.426831	3	2.62581	0.00993575	27	-1.612	0.108587	8	-0.552191	0.581991	9	2.15754	0.0327603	8	-0.790339	0.430193	5	-0.315192
23592	LEMD3	LEM domain containing 3	121	2.53465	0.0113911	10	1.3456	0.181635	7	3.78704	0.000254326	21	NA	NA	8	-0.52641	0.599713	18	2.32899	0.0213667	27	-0.897288	0.370573	10	1.15804	0.249722	155	3.71146	0.000214183	10	1.29805	0.197413	7	5.39231	4.3146e-07	41	2.57601	0.0107384	8	1.38836	0.167967	18	3.14486	0.00205013	27	0.676652	0.499348	10	-1.54384
30968	STOML2	stomatin like 2	88	1.35088	0.176972	7	0.408078	0.684135	6	2.87075	0.0049535	18	-0.16929	0.865745	9	0.503715	0.615517	10	4.16879	5.48441e-05	2	-0.312944	0.754626	4	0.92098	0.35937	86	2.57879	0.0100164	7	-0.78233	0.435966	6	3.13977	0.00219603	18	0.493549	0.622183	9	0.844493	0.400314	10	6.4066	2.37274e-09	2	-0.816254	0.41525	4	2.35641
84152	PPP1R1B	protein phosphatase 1 regulatory inhibitor subunit 1B	104	1.78223	0.0750057	6	0.592964	0.554614	8	4.22787	5.30218e-05	18	1.29896	0.195748	3	1.33974	0.183223	11	3.12065	0.00221367	0	NA	NA	10	2.1526	0.0338573	118	1.74798	0.0806875	6	0.863075	0.39027	8	2.97717	0.00361234	23	2.03208	0.043509	3	0.182419	0.855606	11	3.44173	0.00077294	6	0.547624	0.584513	10	1.46509
5716	PSMD10	proteasome 26S subunit, non-ATPase 10	56	0.100075	0.920301	1	-0.406692	0.68514	3	-2.74102	0.00718981	18	-0.650905	0.515878	9	6.63036	1.44465e-09	3	-1.57217	0.11827	3	0.0699865	0.944269	0	NA	NA	58	-1.25726	0.208871	1	0.31079	0.756634	3	-6.54813	2.13955e-09	18	-1.89196	0.0599857	9	5.6759	1.21279e-07	3	0.0819145	0.934837	3	-0.0948373	0.924532	0	NA
54840	APTX	aprataxin	69	-0.557608	0.577241	7	-0.573073	0.567949	3	-2.98422	0.0035366	14	NA	NA	14	2.24276	0.0270133	12	0.898387	0.370603	2	NA	NA	7	-1.60477	0.111829	114	-2.81261	0.0049831	7	-0.0735053	0.941559	3	-4.46589	2.01538e-05	23	-1.54065	0.125031	14	2.68261	0.00848746	12	0.966754	0.335422	4	-0.797048	0.426294	7	-2.88958
9847	C2CD5	C2 calcium dependent domain containing 5	68	0.936543	0.34917	1	2.28773	0.0243713	4	-3.21975	0.00170778	34	2.37614	0.0184687	4	3.69514	0.000351083	3	2.6187	0.00985084	1	-0.0729397	0.941923	0	NA	NA	72	-0.240582	0.809915	1	1.35543	0.178494	4	-2.41499	0.017464	34	2.5915	0.0102825	4	2.68317	0.00847415	3	2.50526	0.0134432	1	-0.157552	0.874956	0	NA
55082	ARGLU1	arginine and glutamate rich 1	38	-0.120553	0.904064	2	-1.46773	0.14548	0	NA	NA	6	0.889667	0.374747	1	4.17576	6.14931e-05	1	-2.66512	0.00864924	5	-0.918104	0.359633	3	1.20386	0.231604	39	-2.2639	0.0237333	2	-3.22852	0.00170876	0	NA	NA	6	-1.11831	0.264817	1	3.48251	0.000725368	1	-2.99516	0.00327243	5	0.0860232	0.931527	3	-0.561113
48	ACO1	aconitase 1	97	-0.281979	0.778005	9	-0.839483	0.403306	6	0.250692	0.802543	21	-0.8605	0.390576	16	2.99754	0.00339742	10	-0.0677277	0.946104	4	-0.624695	0.53283	6	-1.0413	0.300353	99	1.73547	0.0828789	9	0.596396	0.552329	6	-0.864906	0.389062	21	-0.755078	0.451118	16	3.38001	0.00101853	10	3.30596	0.00121703	4	-0.0963054	0.923367	6	-0.0168756
202	CRYBG1	crystallin beta-gamma domain containing 1	35	2.29031	0.0222128	1	3.01451	0.00330074	2	-0.615855	0.539323	4	NA	NA	2	3.79497	0.000247283	1	1.92876	0.0558916	9	1.12976	0.25983	5	1.65583	0.101022	45	1.75102	0.0801983	1	1.80068	0.0749262	2	-0.559708	0.576871	14	1.10778	0.269328	2	2.97299	0.00365792	1	1.48743	0.139268	9	1.56134	0.119902	5	1.19594
322	APBB1	amyloid beta precursor protein binding family B member 1	41	1.55568	0.120061	1	-0.339957	0.734639	3	1.21602	0.227056	11	1.16214	0.246674	4	3.05612	0.00284332	6	-1.10558	0.270904	1	1.13991	0.255799	3	-0.0638938	0.949188	46	0.421978	0.673106	1	-1.42415	0.15768	4	-0.902979	0.368604	11	1.5799	0.115758	4	2.69342	0.00823459	6	-1.69023	0.0933271	2	-0.25517	0.798834	3	-0.28102
667	DST	dystonin	73	1.83722	0.0664082	2	1.34922	0.180474	7	0.309145	0.757824	22	-0.0855987	0.931874	4	2.98813	0.00349512	4	0.392745	0.695137	7	0.719885	0.472378	3	-0.0442449	0.964801	72	2.86908	0.00417864	2	2.69139	0.00840868	7	0.844395	0.400368	22	0.3973	0.691583	4	2.25852	0.0259806	4	-0.168483	0.866459	7	0.847814	0.397475	3	0.392543
905	CCNT2	cyclin T2	34	-0.751105	0.452773	2	-2.1359	0.0352581	3	0.756887	0.450813	15	-0.892388	0.37329	1	2.35964	0.0201409	6	0.380196	0.704407	5	-1.34149	0.181388	0	NA	NA	55	-0.594065	0.552565	2	-0.853007	0.395801	3	-0.265131	0.791428	15	-1.03248	0.303131	1	3.32816	0.00120616	6	-0.02547	0.979718	6	0.549757	0.583051	0	NA
1716	DGUOK	deoxyguanosine kinase	54	0.584412	0.559054	1	-0.287448	0.774396	1	0.0758635	0.939672	11	-0.669263	0.50418	4	2.90746	0.00444629	1	1.62581	0.106339	2	NA	NA	2	1.56385	0.121143	57	1.5387	0.124103	1	1.82265	0.0715017	1	0.41471	0.6792	11	-0.722374	0.470934	4	3.20658	0.00178051	1	3.31814	0.00116696	3	0.982891	0.326756	2	1.35692
1719	DHFR	dihydrofolate reductase	42	0.579066	0.562673	2	-0.812515	0.418527	0	NA	NA	15	1.06158	0.289745	4	4.87223	3.92405e-06	3	-0.0693121	0.944849	2	NA	NA	7	-0.545996	0.586335	60	0.814181	0.41568	2	-0.399435	0.690469	0	NA	NA	15	1.41454	0.158806	4	3.47615	0.000740948	3	1.42092	0.15768	8	0.236297	0.813425	7	0.560817
2184	FAH	fumarylacetoacetate hydrolase	53	2.14505	0.0321383	3	1.8018	0.0747485	2	-0.111045	0.911793	17	3.43988	0.000727582	3	2.9408	0.00402756	6	0.401009	0.689057	3	0.824284	0.410688	3	-0.449597	0.654015	56	0.437774	0.661618	3	0.0771074	0.9387	2	1.75329	0.0824703	19	0.171272	0.864188	3	3.03854	0.00300015	6	-0.020997	0.98328	3	-0.0734706	0.941499	3	1.24
2673	GFPT1	glutamine--fructose-6-phosphate transaminase 1	57	0.595754	0.551446	1	-2.04843	0.0432764	4	0.473311	0.636974	18	-0.962088	0.337203	5	2.77833	0.00647406	2	0.0051744	0.995879	4	1.39246	0.165216	2	0.737046	0.462892	66	0.115256	0.908259	1	-2.09588	0.0387515	4	-0.341884	0.733122	18	-0.766648	0.444223	5	2.25449	0.0262415	2	0.429707	0.668104	4	-0.422936	0.672761	2	0.775457
2936	GSR	glutathione-disulfide reductase	73	2.513	0.0120923	2	0.353152	0.724757	4	-0.570656	0.569452	12	0.574888	0.566033	6	2.03232	0.0446454	7	-0.0775945	0.938267	8	2.36926	0.018705	4	-2.4273	0.0170762	74	-0.221178	0.824986	2	-1.36633	0.17506	4	-0.480934	0.631564	12	0.32551	0.745146	6	2.69262	0.00825298	7	-2.00398	0.0471038	8	1.01683	0.310367	4	-0.964844
3052	HCCS	holocytochrome c synthase	110	0.890478	0.373392	1	-1.16954	0.245083	22	-0.836788	0.404594	24	-0.180211	0.857175	16	2.06433	0.0414281	7	0.885787	0.377319	10	0.281631	0.778508	3	0.941716	0.348677	120	1.97677	0.0482646	1	-0.591276	0.555725	22	-1.56203	0.121261	24	0.400144	0.689491	16	4.07825	8.80225e-05	7	0.849443	0.39715	10	-0.753327	0.45207	3	1.47383
3480	IGF1R	insulin like growth factor 1 receptor	65	0.870646	0.384113	4	-1.84971	0.0674636	3	-0.385903	0.700349	17	0.710786	0.47807	7	2.73497	0.00732496	2	-0.905037	0.367082	5	-1.84097	0.0671224	2	0.343585	0.73191	67	0.686165	0.492723	4	-0.590417	0.556313	3	-0.566337	0.572373	17	0.849519	0.39664	7	2.70917	0.00787829	2	-0.956402	0.340604	5	-0.414153	0.679171	2	-0.236688
3707	ITPKB	inositol-trisphosphate 3-kinase B	46	-1.08887	0.276435	4	1.19698	0.234293	3	-1.17692	0.241889	14	-2.45577	0.0149383	1	3.40465	0.000939309	1	1.09228	0.276687	3	-0.330069	0.741723	2	-0.368902	0.713013	51	-0.73444	0.462804	4	0.703021	0.483762	3	-0.383315	0.702261	14	-1.88597	0.0607934	1	2.00423	0.0476204	1	-0.150463	0.880628	4	-0.192424	0.84759	2	1.01529
3796	KIF2A	kinesin family member 2A	34	0.811671	0.417131	0	NA	NA	0	NA	NA	9	0.0748671	0.940398	3	3.325	0.00121856	1	0.148166	0.882436	7	-0.629005	0.53001	0	NA	NA	34	0.45738	0.647469	0	NA	NA	0	NA	NA	9	0.278108	0.781225	3	3.2219	0.00169616	1	-0.613617	0.540517	7	-0.684822	0.494187	0	NA
3916	LAMP1	lysosomal associated membrane protein 1	101	1.46287	0.143746	3	0.0994291	0.921007	1	-0.286888	0.774763	28	-0.881418	0.379182	9	6.96773	2.92681e-10	4	2.88097	0.00462322	5	0.489763	0.624799	6	1.04062	0.300667	99	2.3632	0.0182544	3	1.31212	0.192641	1	0.83321	0.406618	28	-1.31716	0.189339	9	6.37044	5.09285e-09	4	1.74975	0.0824673	5	0.842418	0.400482	6	2.24853
4150	MAZ	MYC associated zinc finger protein	38	-0.47072	0.637947	2	1.41499	0.16034	1	-1.127	0.26231	2	NA	NA	4	2.17741	0.0316891	5	-0.467447	0.640945	0	NA	NA	7	-2.01788	0.0463945	76	1.35905	0.174351	2	0.413377	0.680262	1	1.10836	0.270238	22	-1.33068	0.184857	4	3.00109	0.00336112	5	-0.444746	0.657226	0	NA	NA	7	0.327925
4175	MCM6	minichromosome maintenance complex component 6	49	2.00952	0.0446902	1	-0.200469	0.841542	3	1.64725	0.102497	17	2.15587	0.0323252	1	2.13719	0.0349043	3	0.280462	0.779559	3	-0.0602366	0.952023	0	NA	NA	49	1.59307	0.111371	1	-0.727265	0.468852	3	1.9094	0.0589396	17	1.50011	0.135213	1	4.70191	7.86976e-06	3	0.767898	0.443909	3	-0.735974	0.462542	0	NA
4209	MEF2D	myocyte enhancer factor 2D	57	1.58044	0.114315	6	1.08237	0.281829	3	-0.45807	0.647849	21	0.471447	0.637851	3	2.26132	0.0258008	2	-0.553807	0.580641	5	0.916683	0.360341	9	-0.382377	0.703027	92	0.441845	0.65867	6	-1.59215	0.114672	3	-0.565131	0.57319	21	0.227173	0.820529	3	3.07929	0.00264828	2	-0.514693	0.607622	5	0.582681	0.560713	9	0.664387
4437	MSH3	mutS homolog 3	50	-0.74704	0.455202	2	-0.8369	0.404749	0	NA	NA	15	0.67424	0.500962	4	3.58621	0.000510991	3	-0.341533	0.733241	8	-0.284965	0.775958	7	-0.592249	0.555076	60	0.651592	0.514772	2	0.256138	0.798398	0	NA	NA	15	1.16657	0.244817	4	4.59223	1.22262e-05	3	-0.34023	0.73422	8	1.38763	0.166672	7	-2.04511
4629	MYH11	myosin heavy chain 11	58	0.584471	0.559006	0	NA	NA	1	0.331577	0.74087	23	-0.126163	0.899734	4	2.24697	0.0267338	1	0.132762	0.894582	2	-0.364423	0.715899	2	-0.521238	0.603401	57	-0.00906778	0.992766	0	NA	NA	1	0.604297	0.54695	23	0.305283	0.760478	4	3.36597	0.00106644	1	-0.162726	0.870981	2	0.179083	0.85804	2	-0.267174
4691	NCL	nucleolin	65	2.30167	0.0215125	3	1.72381	0.0879958	3	-0.31395	0.754182	17	1.17616	0.240972	2	2.07573	0.0403619	2	-1.87056	0.0636041	6	-2.05727	0.0408615	2	-0.325111	0.745804	66	2.67534	0.00755263	3	1.21066	0.229031	3	1.91286	0.0584902	17	1.70718	0.0893887	2	2.65839	0.00907983	2	-0.52086	0.60333	6	-1.45831	0.146201	2	0.938265
4706	NDUFAB1	NADH:ubiquinone oxidoreductase subunit AB1	70	-0.657681	0.51086	4	0.582625	0.561526	3	0.985425	0.326681	18	-0.645739	0.519212	5	3.61948	0.000456002	8	0.211598	0.832745	4	-1.2729	0.204435	3	-0.705752	0.482051	72	-0.431337	0.66629	4	0.883853	0.379007	3	0.678039	0.499238	18	-0.652781	0.514671	5	3.88015	0.000182491	8	0.19897	0.84259	4	-0.719181	0.472803	3	0.214375
4976	OPA1	OPA1, mitochondrial dynamin like GTPase	53	1.6097	0.107709	2	-1.03896	0.301458	8	1.1218	0.264505	10	0.229851	0.81845	8	2.05676	0.0421884	3	2.33351	0.0211207	8	0.0477715	0.961942	2	1.17823	0.241617	55	1.11708	0.264154	2	-0.645828	0.519948	8	1.08352	0.281058	10	0.858445	0.391706	8	3.05192	0.00288008	3	0.341489	0.733274	8	0.228698	0.819319	2	1.38844
5413	43713	septin 5	119	-0.28359	0.776772	4	0.532763	0.595429	4	0.971355	0.333583	37	0.475269	0.635127	7	2.89558	0.00459688	8	-1.31376	0.191172	12	-1.02639	0.305857	1	0.418881	0.676229	120	-0.198014	0.843063	4	-0.418339	0.676634	4	0.709064	0.479841	37	0.403989	0.686664	7	2.26075	0.0258172	8	-1.28296	0.201721	12	0.304381	0.761129	1	1.25967
5422	POLA1	DNA polymerase alpha 1, catalytic subunit	30	0.626599	0.53108	1	0.978454	0.330309	0	NA	NA	13	-0.330013	0.741746	2	2.22249	0.0283738	5	0.187992	0.85119	1	NA	NA	0	NA	NA	40	1.97728	0.0482069	1	0.918825	0.36049	0	NA	NA	13	0.147576	0.882831	2	3.38913	0.000985518	5	-0.988009	0.324929	2	-0.691225	0.490163	0	NA
5550	PREP	prolyl endopeptidase	32	1.85033	0.0644947	3	0.77013	0.443133	2	-1.64837	0.102266	9	0.0240867	0.980808	1	2.10819	0.0373941	0	NA	NA	5	-0.324639	0.745769	1	-0.455236	0.649968	30	1.83597	0.0665743	3	-0.78817	0.43256	2	-1.16887	0.245101	9	-0.419844	0.675064	1	3.09456	0.00252656	0	NA	NA	5	-0.599968	0.549154	1	-1.85358
5631	PRPS1	phosphoribosyl pyrophosphate synthetase 1	43	0.00344865	0.997249	0	NA	NA	3	-0.16886	0.866229	9	NA	NA	8	3.22432	0.00167889	3	-1.70202	0.0910699	3	1.4435	0.150327	0	NA	NA	54	0.89203	0.372531	0	NA	NA	3	0.306371	0.759923	17	-0.404399	0.686365	8	3.51805	0.000641578	3	0.126833	0.899263	3	0.87324	0.383498	0	NA
5833	PCYT2	phosphate cytidylyltransferase 2, ethanolamine	99	0.679941	0.496666	3	-0.458204	0.647853	4	2.30395	0.0231948	22	-1.41456	0.158799	7	2.00442	0.0475995	10	0.0131212	0.989551	6	0.372973	0.709534	8	0.481727	0.631096	108	0.792799	0.42803	3	-0.264761	0.791767	4	2.12393	0.0360245	22	-0.0952341	0.924227	7	2.70478	0.00797623	10	-0.540825	0.589533	6	0.283832	0.77681	8	1.23036
5930	RBBP6	RB binding protein 6, ubiquitin ligase	64	-0.0828151	0.934013	2	1.092	0.277594	1	-0.237469	0.812756	17	-0.496043	0.620425	6	4.40006	2.60626e-05	7	-0.325497	0.745316	3	NA	NA	3	-0.828134	0.409649	70	0.177182	0.859391	2	0.542325	0.588865	1	-1.44685	0.150918	17	-1.33171	0.184519	6	3.32677	0.00121162	7	1.79235	0.0753502	4	2.3003	0.0223813	3	-0.603238
6143	RPL19	ribosomal protein L19	96	2.35224	0.0188128	6	-0.548001	0.584976	6	-1.5179	0.132044	25	2.34483	0.0200468	3	2.59045	0.0109466	10	0.630203	0.529643	5	0.928717	0.354072	10	-0.437528	0.662711	108	2.19264	0.0284983	6	8.40992	4.09019e-13	6	-0.235389	0.814366	25	1.92535	0.0556473	3	5.30307	6.35488e-07	10	1.69228	0.0929347	5	-2.9753	0.00325859	10	1.63807
6470	SHMT1	serine hydroxymethyltransferase 1	66	1.53639	0.124689	0	NA	NA	4	2.38895	0.0186812	18	1.1812	0.23897	5	2.47051	0.0151016	7	1.56169	0.120738	5	0.72579	0.468753	6	-0.281429	0.778987	67	0.493547	0.621704	0	NA	NA	4	1.75225	0.0826504	18	1.63362	0.103959	5	2.8353	0.00549321	7	1.42231	0.157278	5	-0.0696821	0.944511	6	-0.0709382
6505	SLC1A1	solute carrier family 1 member 1	19	2.3573	0.0188387	3	1.82613	0.0709724	0	NA	NA	9	NA	NA	3	3.51693	0.000671359	2	NA	NA	1	NA	NA	0	NA	NA	63	-0.432526	0.665426	3	0.159163	0.873878	6	-0.468184	0.640623	23	1.65841	0.09885	3	3.08621	0.00259247	7	-0.339944	0.734435	2	-0.714419	0.475736	4	-2.83791
6867	TACC1	transforming acidic coiled-coil containing protein 1	115	0.805317	0.420786	1	-0.85765	0.393244	10	1.2648	0.208742	15	0.184161	0.85408	28	2.94663	0.00395819	4	1.55814	0.121575	6	-0.136681	0.891411	5	-0.243301	0.808292	117	1.88814	0.0592151	1	-0.70886	0.480147	10	1.74442	0.0840113	15	0.743076	0.458335	28	5.10828	1.46231e-06	4	3.97473	0.000115001	6	-0.437899	0.661895	5	-0.596728
6919	TCEA2	transcription elongation factor A2	60	1.0387	0.299246	4	1.3083	0.193929	4	0.352408	0.725239	16	NA	NA	5	2.7727	0.0065792	10	-0.324595	0.745998	8	NA	NA	5	1.7152	0.089535	118	1.21177	0.225807	4	-1.71338	0.089905	4	-0.466061	0.642137	36	-0.422997	0.672766	5	2.21381	0.0290042	10	-0.629598	0.530038	14	1.33861	0.182099	5	1.99162
6936	GCFC2	GC-rich sequence DNA-binding factor 2	43	3.02964	0.00250463	1	0.620113	0.536668	3	-0.429338	0.668557	12	1.79052	0.0749297	7	2.61857	0.0101356	4	1.88622	0.0614461	4	NA	NA	0	NA	NA	52	2.74588	0.0061125	1	1.52733	0.130003	3	-0.657559	0.512261	12	0.134269	0.893329	7	2.90598	0.00446587	4	1.77735	0.0777966	5	0.500254	0.617403	0	NA
7027	TFDP1	transcription factor Dp-1	35	2.13044	0.0334324	3	0.318657	0.750686	1	0.663321	0.508682	6	NA	NA	10	6.28179	7.71693e-09	4	-1.57923	0.116659	1	NA	NA	6	0.639814	0.523817	93	2.86411	0.00424448	3	0.841301	0.402292	1	0.618072	0.537866	27	0.815313	0.415893	10	8.51645	1.27254e-13	4	0.123143	0.90218	4	-0.0768338	0.938827	6	1.78281
7165	TPD52L2	tumor protein D52 like 2	106	1.51543	0.129912	4	1.44124	0.152804	5	-0.197437	0.843867	39	1.44577	0.149856	5	2.0526	0.0425978	10	-2.27228	0.0246743	14	0.888829	0.375084	5	-0.145006	0.88501	122	2.68594	0.00731928	4	0.632569	0.528535	5	-0.347114	0.7292	39	1.11651	0.265586	5	2.95383	0.00387399	10	-1.58773	0.114723	14	2.0977	0.0370895	5	0.245156
7227	TRPS1	transcriptional repressor GATA binding 1	33	1.28594	0.198823	5	-1.70953	0.090617	3	1.07443	0.285095	10	NA	NA	3	3.26599	0.00147379	3	0.5452	0.586645	1	NA	NA	0	NA	NA	63	0.681133	0.495901	5	-0.0240783	0.980841	3	1.11056	0.269293	19	1.02569	0.306314	3	2.8357	0.00548678	3	-1.03961	0.300408	5	1.0652	0.287969	0	NA
7264	TSTA3	tissue specific transplantation antigen P35B	129	-0.446431	0.655361	3	2.26313	0.0259045	13	-1.78715	0.0767987	37	0.658964	0.5107	9	4.4245	2.36961e-05	13	-2.38981	0.0182595	13	-0.0998477	0.920558	4	-0.255764	0.798681	138	1.48746	0.137118	3	0.776901	0.439148	13	-1.201	0.232453	37	1.03819	0.300476	9	5.27675	7.11898e-07	13	-0.807124	0.421036	13	1.10853	0.268862	4	-0.00356619
7284	TUFM	Tu translation elongation factor, mitochondrial	72	0.414307	0.678718	3	0.707806	0.480799	2	1.63883	0.104241	17	0.304239	0.761272	2	3.3278	0.00120758	3	0.528876	0.597773	2	-1.85815	0.0645085	5	-0.619596	0.536991	74	0.551075	0.58167	3	-0.768046	0.444365	2	1.73252	0.086117	17	0.365413	0.715202	2	4.18541	5.92958e-05	3	0.342309	0.732659	2	-0.853151	0.394516	5	1.4692
8226	PUDP	pseudouridine 5'-phosphatase	46	-0.964693	0.334879	0	NA	NA	3	0.279112	0.780703	13	-0.690427	0.490751	1	2.38036	0.0190818	5	-0.344721	0.730844	1	-1.30424	0.19354	2	0.0369349	0.970613	46	-0.442846	0.657946	0	NA	NA	3	-0.3007	0.764232	13	-0.81626	0.415353	1	2.77764	0.00647695	5	-0.665207	0.507062	1	-0.224277	0.822753	2	0.715524
8451	CUL4A	cullin 4A	97	2.09537	0.0363327	3	1.01953	0.310539	1	0.114732	0.908876	25	-0.258138	0.796574	8	7.06982	1.78034e-10	4	-1.77384	0.0783776	5	-0.734391	0.463507	5	1.8188	0.0720603	95	2.18696	0.0289109	3	0.386142	0.700255	1	0.722258	0.471741	25	-1.79284	0.0745561	8	7.99543	1.79117e-12	4	-0.888896	0.375664	5	-1.01977	0.308972	5	1.41154
8525	DGKZ	diacylglycerol kinase zeta	61	1.80208	0.0717874	4	0.372014	0.710711	7	1.3126	0.192178	20	1.81616	0.0709648	2	5.44968	3.35807e-07	4	-0.461249	0.645373	3	-0.26302	0.792789	3	-0.334106	0.739029	63	3.05626	0.00228381	4	0.398717	0.690996	7	1.43364	0.154646	20	3.0418	0.00267702	2	2.62426	0.00997828	4	0.277702	0.781672	3	2.53097	0.0120836	3	3.01317
8559	PRPF18	pre-mRNA processing factor 18	36	-0.0882842	0.929666	0	NA	NA	0	NA	NA	8	1.147	0.252796	2	4.05429	9.67392e-05	3	-0.695687	0.487839	5	NA	NA	1	1.28988	0.200193	40	3.26138	0.0011355	0	NA	NA	0	NA	NA	8	0.278078	0.781248	2	2.99591	0.00341413	3	0.968927	0.33434	5	2.23601	0.0263687	1	-0.87039
8654	PDE5A	phosphodiesterase 5A	34	-0.888789	0.374297	1	-0.686984	0.493766	3	-1.04558	0.298155	10	-1.49393	0.136818	2	4.26701	4.3512e-05	1	1.40254	0.163083	3	-1.62673	0.105316	2	-0.482357	0.63065	50	-1.1505	0.250138	1	0.232373	0.816748	3	-1.81162	0.0729034	10	-1.67984	0.0945984	2	3.4696	0.000757325	1	1.55981	0.121182	3	-0.59157	0.554754	2	-0.111535
8711	TNK1	tyrosine kinase non receptor 1	44	2.30239	0.0216064	0	NA	NA	9	-0.139153	0.889596	9	NA	NA	2	3.50091	0.000681989	7	NA	NA	2	NA	NA	3	0.613313	0.54112	95	-1.31817	0.187664	5	0.321721	0.748371	9	-0.0546622	0.956511	21	-0.683065	0.49538	2	3.10013	0.00248351	10	0.372783	0.709903	5	0.314778	0.753233	3	-2.49295
8834	TMEM11	transmembrane protein 11	145	1.39686	0.1627	7	0.772201	0.441912	7	1.45361	0.149038	44	0.705071	0.481611	9	2.82233	0.00570377	14	0.495081	0.62136	6	0.765383	0.444887	6	-0.546917	0.585705	156	1.69082	0.0910958	7	-0.604726	0.546802	7	0.511024	0.610407	44	1.11437	0.2665	9	4.87244	3.92078e-06	14	0.450938	0.652769	6	-1.82139	0.069925	6	0.56936
8872	CDC123	cell division cycle 123	41	0.669041	0.503613	0	NA	NA	1	-0.336092	0.737472	17	0.573235	0.567149	2	3.22431	0.00168324	3	0.406631	0.684998	2	NA	NA	2	-0.441185	0.660071	58	0.760651	0.446994	0	NA	NA	1	1.68424	0.0951066	17	0.887321	0.376005	2	5.02999	2.03449e-06	3	1.45357	0.148421	5	-2.17743	0.0305272	2	-0.12165
8881	CDC16	cell division cycle 16	62	0.868341	0.385372	2	-1.31128	0.192925	0	NA	NA	21	-1.97606	0.0495651	7	3.29655	0.00133596	4	0.235594	0.81411	2	-0.962397	0.336984	3	-0.0379738	0.969787	63	2.10903	0.0351197	2	-0.219336	0.826859	0	NA	NA	21	-1.36266	0.17457	7	4.51389	1.66846e-05	4	-0.615598	0.539212	2	-0.312113	0.755255	3	-1.56133
8975	USP13	ubiquitin specific peptidase 13 (isopeptidase T-3)	64	-0.475573	0.634473	6	1.2179	0.226278	4	0.183243	0.854961	18	-1.04395	0.297808	11	3.27691	0.00142307	2	0.582435	0.56126	0	NA	NA	2	-0.828665	0.409349	76	0.195624	0.844933	6	-0.204589	0.838331	4	-0.0230975	0.981616	18	0.459834	0.64615	11	3.16635	0.00202095	2	-0.0825291	0.93435	6	-0.360495	0.718827	2	-1.99043
8987	STBD1	starch binding domain 1	36	3.51959	0.000449531	0	NA	NA	3	0.229598	0.818847	10	0.810231	0.4188	6	3.00516	0.00331346	4	1.97146	0.0507309	2	2.26282	0.0246553	3	0.914712	0.362611	53	3.73241	0.000197366	0	NA	NA	3	0.814595	0.41713	10	0.359943	0.719281	6	4.0776	8.82364e-05	4	1.88774	0.0612229	2	1.13535	0.257483	3	0.65673
9040	UBE2M	ubiquitin conjugating enzyme E2 M	58	1.32444	0.185596	7	0.519835	0.604388	3	-0.0957687	0.923887	18	0.324832	0.745658	2	4.19603	5.69674e-05	8	1.66125	0.0990192	3	0.962355	0.336947	2	-1.46228	0.14693	62	2.07502	0.0381676	7	2.57293	0.0116323	3	0.456594	0.648906	18	-0.867065	0.386978	2	4.55697	1.4068e-05	8	1.18218	0.239243	3	0.319719	0.749489	2	-0.128295
9141	PDCD5	programmed cell death 5	90	2.31692	0.0206644	4	1.49955	0.137047	2	-0.0369786	0.970572	40	1.8434	0.0667967	11	2.66038	0.00902984	4	-1.78419	0.076673	3	-1.33713	0.182586	5	2.83675	0.00555976	91	3.50959	0.000463089	4	-0.895599	0.372731	2	0.415876	0.678349	40	1.85683	0.0648508	11	3.62014	0.000454974	4	0.746755	0.45653	3	1.75519	0.0806387	5	1.53236
9149	DYRK1B	dual specificity tyrosine phosphorylation regulated kinase 1B	40	0.620683	0.53506	4	-0.370342	0.711952	0	NA	NA	9	NA	NA	10	5.24068	8.31382e-07	0	NA	NA	2	NA	NA	5	-1.283	0.20258	118	2.38951	0.0170032	4	-0.439918	0.660996	4	1.58346	0.116325	31	-1.21966	0.224075	10	5.18742	1.04438e-06	17	1.19573	0.233931	5	2.75168	0.00643041	5	-0.593868
9181	ARHGEF2	Rho/Rac guanine nucleotide exchange factor 2	87	2.19798	0.0281279	6	0.450937	0.653063	3	0.521681	0.602991	18	1.61877	0.107121	4	5.62864	1.52356e-07	2	0.794098	0.428553	5	-0.640402	0.52259	11	2.16345	0.0329889	86	1.47656	0.140018	6	-0.673158	0.502481	3	-0.531137	0.596445	18	1.192	0.234718	4	5.79635	7.18449e-08	2	0.380969	0.703834	5	0.0690705	0.944997	11	2.04789
9197	SLC33A1	solute carrier family 33 member 1	45	-0.647551	0.517397	1	-0.640852	0.523162	3	-0.535782	0.593242	12	-0.50047	0.617312	7	3.00923	0.00327946	3	0.721943	0.471597	5	-1.76608	0.0789792	0	NA	NA	46	0.943292	0.345695	1	-0.881422	0.380314	3	-0.732027	0.465783	12	1.03584	0.301568	7	5.94319	3.68922e-08	3	0.201617	0.840524	6	-0.891961	0.373402	0	NA
9439	MED23	mediator complex subunit 23	50	1.55131	0.121096	0	NA	NA	2	-0.764033	0.446561	14	0.809286	0.419342	4	3.35209	0.00111588	1	-0.747075	0.456337	3	-2.05276	0.0413414	4	-0.427354	0.670079	57	2.86575	0.00422261	0	NA	NA	2	1.34503	0.181513	14	-0.0166452	0.986737	4	3.83077	0.000217755	1	1.85915	0.0652158	3	-1.20193	0.230699	4	-2.04652
9547	CXCL14	C-X-C motif chemokine ligand 14	23	1.16902	0.242736	2	0.334412	0.738806	2	0.229009	0.819308	5	NA	NA	4	3.90855	0.000164745	2	0.253948	0.799928	1	NA	NA	3	0.299015	0.765575	48	0.743114	0.457538	2	0.663668	0.50851	2	0.398451	0.691107	15	-0.225044	0.822182	4	2.55511	0.0120485	2	0.465406	0.642402	4	0.349979	0.726694	3	-0.388946
9618	TRAF4	TNF receptor associated factor 4	60	-0.786988	0.431496	7	-0.80096	0.425153	1	0.53756	0.592319	13	1.38688	0.167294	7	3.10805	0.00242339	8	0.304655	0.761148	1	NA	NA	9	-1.42926	0.156176	87	0.938843	0.347974	7	-0.677378	0.499812	3	0.706429	0.481486	18	0.837121	0.403555	7	3.40489	0.000938564	9	-0.850363	0.396652	2	-0.1252	0.900481	9	0.667862
9712	USP6NL	USP6 N-terminal like	36	-0.196833	0.843999	0	NA	NA	1	-0.410034	0.682616	13	-0.0760554	0.939453	4	2.6106	0.0103597	2	2.01169	0.046273	5	-1.71583	0.0879046	2	-0.742106	0.459835	55	0.173384	0.862374	0	NA	NA	1	0.100552	0.920098	13	-0.493603	0.622145	4	2.90997	0.00441349	2	2.04866	0.0424621	6	-0.292587	0.770117	2	-0.154968
9759	HDAC4	histone deacetylase 4	49	-0.315156	0.752697	4	-1.67533	0.0971572	2	0.249597	0.803386	15	-0.943179	0.346762	3	2.02398	0.0455115	6	0.709487	0.479264	6	0.584319	0.559685	1	-0.827675	0.409908	55	0.842114	0.399869	4	-1.43841	0.153605	2	-0.35986	0.719675	15	0.684458	0.494503	3	3.06105	0.00280071	6	-0.545797	0.58612	7	1.82617	0.0691985	1	-1.96596
9833	MELK	maternal embryonic leucine zipper kinase	25	1.58594	0.113565	0	NA	NA	5	-0.126924	0.899293	0	NA	NA	10	3.16303	0.00209691	4	NA	NA	0	NA	NA	3	0.656601	0.513395	85	2.77584	0.00557963	5	-0.373129	0.709884	5	0.915661	0.361943	21	0.688511	0.491953	11	3.66379	0.00039142	9	3.68262	0.000334625	3	-0.562729	0.5742	3	0.339502
9846	GAB2	GRB2 associated binding protein 2	32	1.95031	0.051454	1	-1.01335	0.313467	0	NA	NA	2	NA	NA	3	5.34026	5.40992e-07	3	0.232313	0.816652	3	NA	NA	1	-0.0128697	0.989758	59	1.90901	0.0564665	1	-1.19207	0.236204	0	NA	NA	13	-1.54689	0.123521	3	5.63278	1.49579e-07	3	-0.672647	0.502339	5	0.40372	0.686816	1	-0.266762
10020	GNE	glucosamine (UDP-N-acetyl)-2-epimerase/N-acetylmannosamine kinase	60	1.73465	0.08307	5	0.785258	0.434257	5	-0.257597	0.797222	5	NA	NA	10	2.97123	0.00367734	9	0.918111	0.360223	3	1.12652	0.2612	4	1.17018	0.244826	82	0.369611	0.711729	5	0.398103	0.691448	5	-0.722994	0.471291	20	-0.683608	0.495039	10	2.7651	0.00672362	9	1.95439	0.0527525	3	1.18195	0.238517	4	0.857461
10273	STUB1	STIP1 homology and U-box containing protein 1	74	1.40403	0.16057	5	-2.02555	0.0456162	4	2.93472	0.00410113	11	NA	NA	6	2.03629	0.0442386	6	0.715652	0.475461	10	-0.332335	0.73996	5	1.21704	0.226572	93	0.918403	0.358567	5	-0.805013	0.422822	4	1.94665	0.054249	24	0.857261	0.392358	6	2.63995	0.00955567	6	-1.09521	0.275406	10	-0.0150345	0.988018	5	1.25337
10299	43530	membrane associated ring-CH-type finger 6	34	1.67851	0.0938845	4	-0.254597	0.799635	4	1.38157	0.171262	17	NA	NA	4	3.76801	0.000290183	1	NA	NA	0	NA	NA	2	NA	NA	84	2.12649	0.0336372	4	-1.95026	0.0540616	5	-0.036588	0.970882	27	0.393145	0.694644	5	5.2984	6.39492e-07	4	1.24475	0.215398	5	1.54121	0.124722	3	0.0177344
10352	WARS2	tryptophanyl tRNA synthetase 2, mitochondrial	71	1.8276	0.0678644	2	0.752501	0.45361	5	-1.28636	0.201147	23	0.531601	0.595611	7	6.41085	4.21075e-09	9	2.05421	0.0419138	6	NA	NA	1	0.694562	0.489008	77	2.12372	0.0338692	2	-0.525093	0.600742	5	1.85215	0.0668129	23	0.598572	0.550157	7	6.35057	5.59117e-09	9	1.82177	0.0707374	7	-2.69243	0.00764688	1	0.978626
10723	SLC12A7	solute carrier family 12 member 7	103	0.810852	0.417618	5	1.77161	0.0796651	4	0.69596	0.487992	9	NA	NA	10	3.56276	0.00055345	8	1.38599	0.16807	16	-0.551466	0.581884	1	-0.407468	0.684572	148	2.54319	0.011092	5	1.81844	0.0721486	4	1.1356	0.258708	43	0.882321	0.378695	10	2.45893	0.0155693	8	2.40278	0.0176515	16	0.956799	0.339734	1	-0.805438
10728	PTGES3	prostaglandin E synthase 3	88	2.43651	0.0149646	13	0.995839	0.321858	5	0.439043	0.661532	21	1.71375	0.0881717	5	3.43897	0.000838578	5	1.56163	0.120751	3	1.87679	0.0618946	8	-0.582301	0.561729	96	0.834196	0.404314	13	0.152715	0.878947	5	0.665469	0.50721	21	-0.118593	0.905721	5	2.70269	0.0080232	5	-0.143157	0.886383	3	0.641607	0.521805	8	1.38578
10743	RAI1	retinoic acid induced 1	53	0.480328	0.6311	0	NA	NA	5	-0.912746	0.363467	21	0.595974	0.551887	7	2.78346	0.00637963	4	-1.24666	0.214713	3	NA	NA	6	-0.0496292	0.960521	76	0.912203	0.36182	0	NA	NA	5	-0.907102	0.36643	21	0.345646	0.729984	7	2.18568	0.0310604	4	0.104607	0.916845	5	0.685259	0.493912	6	0.131034
10767	HBS1L	HBS1 like translational GTPase	34	2.84998	0.00444697	1	1.00189	0.31894	6	1.54251	0.125959	1	NA	NA	1	2.23256	0.0277008	1	1.10397	0.2716	4	1.02878	0.304733	4	-1.45576	0.148721	47	3.97895	7.27796e-05	1	2.90604	0.00455442	6	3.27388	0.00143695	12	0.370021	0.711771	1	2.65628	0.00913319	1	1.65505	0.100271	4	0.611163	0.541731	4	-0.397738
10809	STARD10	StAR related lipid transfer domain containing 10	57	2.85318	0.00440403	4	-0.466099	0.642211	15	1.92612	0.0567935	4	NA	NA	4	2.10518	0.0376613	3	0.642625	0.521574	4	0.877044	0.3815	4	-1.20495	0.231186	76	3.04078	0.00240371	4	-0.728082	0.468354	15	1.56743	0.120023	17	1.18495	0.237486	4	3.69402	0.000352449	3	-1.61043	0.109674	5	0.639856	0.522941	4	-1.25953
10845	CLPX	caseinolytic mitochondrial matrix peptidase chaperone subunit	59	1.19152	0.233672	8	-1.02032	0.310167	3	0.985462	0.326662	12	1.16094	0.247094	2	2.80517	0.0059935	6	-0.0765918	0.939063	3	-0.441308	0.659434	7	1.33936	0.183616	61	1.31897	0.187395	8	0.639418	0.52409	3	-0.646308	0.51949	12	0.795548	0.427267	2	3.40607	0.000934932	6	0.984265	0.326772	3	-0.830912	0.406937	7	-0.515779
11066	SNRNP35	small nuclear ribonucleoprotein U11/U12 subunit 35	19	0.582034	0.56079	0	NA	NA	3	NA	NA	1	NA	NA	8	4.19721	6.95116e-05	3	0.936967	0.350926	0	NA	NA	3	-0.651693	0.516733	92	1.61614	0.10629	7	1.7536	0.0827238	3	1.02299	0.308664	17	0.343837	0.731342	8	7.17499	1.06435e-10	6	2.67387	0.00843823	2	0.611559	0.54147	5	-0.509368
11101	ATE1	arginyltransferase 1	46	2.10862	0.0351702	1	1.63488	0.105383	2	0.485098	0.628618	7	-1.27846	0.202615	3	6.17731	1.25549e-08	2	-0.10462	0.916835	3	0.40783	0.683805	4	-1.6066	0.111428	47	0.728496	0.466433	1	1.20489	0.231237	2	1.46202	0.146721	7	-1.44076	0.151265	3	4.07455	8.97513e-05	2	-0.243305	0.808144	3	0.0557714	0.955575	4	-1.98127
11164	NUDT5	nudix hydrolase 5	54	2.90237	0.00376649	0	NA	NA	1	0.470342	0.639086	17	2.25635	0.025164	2	3.40335	0.000943333	3	-1.44232	0.151562	5	1.6784	0.0947144	2	1.73725	0.08555	58	2.11468	0.034634	0	NA	NA	1	0.895628	0.3725	17	0.404738	0.686116	2	4.0997	8.1748e-05	3	0.369981	0.711985	5	0.980169	0.328094	2	-0.0436477
11231	SEC63	SEC63 homolog, protein translocation regulator	61	0.945546	0.344558	8	-1.0208	0.309943	3	-0.477112	0.634274	12	-0.676511	0.499522	4	7.73694	6.56589e-12	2	-0.0847499	0.932588	7	0.30446	0.761072	1	0.311308	0.756242	60	2.06177	0.0394147	8	2.62836	0.0100058	3	-1.42484	0.15717	12	-1.22625	0.221591	4	5.23555	8.49894e-07	2	1.05742	0.292239	7	0.208453	0.835071	1	-2.04099
11243	PMF1	polyamine modulated factor 1	65	0.268229	0.788572	6	-0.258712	0.796417	3	0.674428	0.501522	19	-0.886619	0.376423	2	3.35258	0.00111409	2	0.318122	0.750891	5	-0.133932	0.893591	11	-0.720249	0.473122	80	0.307917	0.758193	6	-1.19048	0.236823	3	1.49688	0.137425	20	0.870061	0.385342	2	3.50828	0.000665314	2	0.667753	0.505448	5	-1.24892	0.213041	11	0.565751
11273	ATXN2L	ataxin 2 like	72	-0.276332	0.782337	3	-0.763508	0.447052	2	1.35027	0.179834	17	0.529804	0.596854	2	3.5267	0.000625304	3	1.53075	0.128207	2	-0.0645379	0.948602	4	1.55792	0.122543	73	-0.385249	0.700112	3	0.783003	0.435573	2	-0.718079	0.474303	17	-0.882949	0.378357	2	3.48029	0.00073077	3	-1.63474	0.104469	2	0.0581727	0.953665	4	1.66601
22827	PUF60	poly(U) binding splicing factor 60	130	2.36882	0.0179918	3	0.353559	0.724453	12	0.423132	0.673065	35	1.53403	0.126653	10	4.0033	0.000116714	13	0.00189113	0.998494	13	-0.322779	0.747175	4	1.72592	0.0875797	139	3.65804	0.000263625	3	-0.258037	0.796936	12	0.937837	0.35048	35	2.77771	0.00601179	10	4.14221	6.9748e-05	13	0.594673	0.553072	13	0.530285	0.596457	4	2.69848
22881	ANKRD6	ankyrin repeat domain 6	4	NA	NA	0	NA	NA	0	NA	NA	0	NA	NA	2	2.08136	0.0400907	0	NA	NA	1	NA	NA	0	NA	NA	43	1.22677	0.220118	0	NA	NA	0	NA	NA	11	-0.310611	0.75643	3	2.9007	0.00453607	1	0.441711	0.659416	2	1.20816	0.2283	1	-0.415591
22929	SEPHS1	selenophosphate synthetase 1	38	1.93097	0.0537086	0	NA	NA	1	-0.0804995	0.935993	8	-0.276015	0.78283	1	6.97459	2.83082e-10	3	0.80174	0.424133	6	0.43044	0.667305	1	1.4834	0.141245	41	1.92958	0.053862	0	NA	NA	1	0.111008	0.911822	8	0.929082	0.354001	1	2.55764	0.0119665	3	0.736634	0.462643	6	-1.68799	0.0928502	1	1.66819
22944	KIN	Kin17 DNA and RNA binding protein	29	-0.243092	0.80799	0	NA	NA	1	-0.117603	0.906607	12	-0.268087	0.788917	1	3.42359	0.000882384	3	1.29025	0.199201	1	NA	NA	1	1.20925	0.229538	46	1.46084	0.144284	0	NA	NA	1	-1.34866	0.180347	12	0.229759	0.818521	1	3.17226	0.00198381	3	-1.16063	0.24787	2	-1.60639	0.109642	1	0.451872
23190	UBXN4	UBX domain protein 4	51	0.0297494	0.976272	2	1.06131	0.291238	3	1.44253	0.152128	19	0.362942	0.717044	1	2.02734	0.0451616	3	0.49068	0.624461	3	-0.471182	0.637987	0	NA	NA	52	2.83721	0.00461677	2	2.97725	0.00369	3	0.820387	0.413854	19	0.0408823	0.967432	1	4.94159	2.94395e-06	3	0.832817	0.406441	3	-0.618112	0.53715	0	NA
23214	XPO6	exportin 6	48	1.61624	0.106356	5	-1.45724	0.148347	1	-0.557638	0.578279	20	1.17419	0.241759	3	5.98161	3.09491e-08	2	-0.27013	0.787571	2	NA	NA	4	1.63927	0.10443	73	0.197154	0.843736	5	-3.32317	0.00126493	1	-0.625747	0.532839	20	0.24612	0.80585	3	7.95118	2.23881e-12	3	-0.708882	0.479639	2	0.54661	0.585208	4	1.47166
23244	PDS5A	PDS5 cohesin associated factor A	75	1.36823	0.17148	1	0.769717	0.443378	3	-0.607341	0.544936	23	-0.20733	0.835969	7	2.5976	0.0107349	8	0.751524	0.453665	4	-0.83909	0.402347	3	0.409065	0.683403	81	1.94748	0.0516774	1	0.480844	0.631733	3	-0.305156	0.760851	23	0.159269	0.873622	7	3.10371	0.00245618	8	0.420253	0.674979	4	1.13465	0.257772	3	-0.906116
23247	KIAA0556	0	31	0.594343	0.552455	5	-0.584687	0.560144	3	-0.233048	0.816278	7	NA	NA	4	2.68995	0.00831487	3	-2.68163	0.00825492	0	NA	NA	5	0.0197492	0.984284	77	2.98084	0.00292441	5	0.176759	0.860074	3	-1.33249	0.185584	16	-0.605501	0.545554	4	7.26654	6.788e-11	3	-0.0250728	0.980034	5	1.6039	0.110191	5	-0.5577
23429	RYBP	RING1 and YY1 binding protein	40	0.420133	0.674477	3	-0.158985	0.874018	2	0.140556	0.888504	6	NA	NA	1	3.79608	0.000246311	6	0.0977353	0.92229	10	-1.37344	0.171191	3	-0.207586	0.835992	58	1.13756	0.255498	3	0.4417	0.65971	2	0.201817	0.84045	14	0.69449	0.488206	1	3.15983	0.00206266	6	0.444035	0.657739	10	1.12913	0.260092	3	0.885139
23499	MACF1	microtubule-actin crosslinking factor 1	69	0.373292	0.708996	5	-0.26791	0.789349	6	0.46658	0.641767	8	NA	NA	4	3.03034	0.00307595	5	1.1724	0.243134	4	1.48486	0.139038	3	-1.19317	0.235745	76	0.567044	0.570776	5	-0.320691	0.749149	6	0.56118	0.57587	16	-1.89403	0.0597093	4	2.6834	0.00846867	5	2.81851	0.00556204	4	0.609476	0.542847	3	-2.13357
23513	SCRIB	scribbled planar cell polarity protein	123	2.40484	0.016322	3	-0.975061	0.332006	12	-0.0594999	0.952667	35	2.50456	0.0130843	10	2.87984	0.00482318	13	1.10911	0.269386	13	0.10627	0.915467	4	0.602461	0.548288	139	3.88608	0.000106664	3	-0.697091	0.487448	12	2.44534	0.016135	35	2.37442	0.0185523	10	3.13689	0.00221584	13	1.02244	0.30843	13	1.16297	0.246118	4	0.710644
23518	R3HDM1	R3H domain containing 1	27	0.669081	0.503632	2	-0.465377	0.642726	4	1.36837	0.174118	14	-0.210122	0.833829	1	2.23355	0.0276331	3	0.705776	0.481731	0	NA	NA	0	NA	NA	53	-0.0940709	0.925066	2	-0.345349	0.730596	4	0.702138	0.484147	20	0.639493	0.523257	1	3.47237	0.000750375	3	1.23417	0.219314	3	-0.0293931	0.976578	0	NA
24149	ZNF318	zinc finger protein 318	71	1.70986	0.0875666	6	0.619377	0.537151	1	-1.96718	0.0518011	19	1.33961	0.181939	6	2.48684	0.0144632	8	-0.407764	0.684128	9	NA	NA	6	1.79111	0.076427	80	1.91803	0.0553107	6	0.801582	0.424795	1	0.505929	0.613967	19	1.8079	0.0721714	6	3.06071	0.00280367	8	0.568214	0.570848	10	-0.0600515	0.95217	6	-1.43434
25970	SH2B1	SH2B adaptor protein 1	63	-1.27515	0.20253	3	0.204428	0.838457	2	0.752151	0.453643	15	0.623349	0.533862	2	3.46197	0.00077685	3	0.687608	0.492897	0	NA	NA	5	-0.321506	0.748526	74	-0.815965	0.414659	3	0.996494	0.321541	2	-1.02742	0.306582	17	-1.16621	0.244962	2	3.66232	0.000393425	3	0.0350999	0.972053	2	-0.505965	0.613395	5	1.89054
26227	PHGDH	phosphoglycerate dehydrogenase	74	-0.591145	0.554527	2	-0.278991	0.780858	5	-1.00326	0.318043	25	0.338572	0.735298	7	3.26946	0.00145748	7	-0.280882	0.779237	7	-0.785264	0.433159	1	-1.06916	0.287678	76	0.565448	0.57186	2	0.0561954	0.955304	5	-1.11098	0.269114	25	0.0364613	0.970952	7	3.56503	0.000549197	7	0.586503	0.558532	7	-0.725413	0.468981	1	-0.9616
27109	ATP5S	ATP synthase, H+ transporting, mitochondrial Fo complex subunit s (factor B)	82	2.26193	0.0238736	2	-1.51033	0.134278	11	1.47115	0.144241	29	-0.0672559	0.946447	2	3.95847	0.000137477	3	0.996446	0.320843	7	-0.536973	0.591895	4	1.14915	0.25335	83	1.88137	0.0601295	2	-0.720532	0.472967	11	2.13666	0.0349484	29	0.669651	0.503876	2	4.32079	3.54114e-05	3	0.767552	0.444114	7	0.445007	0.656758	4	-0.987951
27161	AGO2	argonaute 2, RISC catalytic component	84	2.5509	0.0108594	5	0.31242	0.755406	6	0.94326	0.347713	20	1.28193	0.201398	6	5.00437	2.26527e-06	7	-0.969285	0.334162	4	-2.47214	0.014203	4	-0.493823	0.622559	89	3.17685	0.00152148	5	0.243767	0.807937	6	2.26565	0.0255246	20	1.40074	0.162889	6	4.91269	3.31937e-06	7	-0.380199	0.704404	4	-0.621223	0.535105	4	0.973923
27247	NFU1	NFU1 iron-sulfur cluster scaffold	65	-0.135877	0.89194	1	1.40188	0.164209	4	-1.79394	0.0757005	18	-0.0166486	0.986734	6	3.03826	0.00300267	3	0.450896	0.652799	4	0.0195653	0.984408	2	-0.880272	0.38091	67	0.0944203	0.924789	1	-1.19127	0.236515	4	-0.672301	0.502869	18	0.840178	0.401843	6	2.83197	0.0055466	3	0.691867	0.490227	4	-1.37001	0.172101	2	-0.7314
27327	TNRC6A	trinucleotide repeat containing 6A	34	2.43755	0.0149848	2	0.918812	0.360521	1	-1.21507	0.227231	6	NA	NA	6	4.34121	3.27328e-05	6	-2.11113	0.0367211	1	NA	NA	3	-0.454626	0.650405	69	0.659725	0.509539	2	-0.932223	0.353584	1	0.164639	0.869544	19	-1.43424	0.153114	6	5.8486	5.67257e-08	6	0.725737	0.469275	4	4.01055	8.33477e-05	3	-0.109569
28960	DCPS	decapping enzyme, scavenger	44	0.959749	0.337362	2	0.175667	0.860929	4	-0.705152	0.482277	13	0.232162	0.816657	2	3.05813	0.00282593	2	-0.0943601	0.924965	2	0.918327	0.359472	0	NA	NA	45	1.11694	0.264214	2	-0.0659109	0.947587	4	-0.371558	0.710971	13	-0.0924346	0.926448	2	2.78993	0.00626215	2	-0.297975	0.766187	2	1.1518	0.250671	0	NA
50640	PNPLA8	patatin like phospholipase domain containing 8	50	0.320599	0.748569	2	-0.948964	0.345047	3	1.67285	0.0973345	9	-0.332482	0.739884	4	2.68674	0.00838991	4	0.695936	0.487849	4	NA	NA	1	0.406191	0.685506	53	2.32652	0.0201338	2	-0.0309028	0.975412	3	1.90905	0.0589861	9	0.177001	0.859693	4	3.2311	0.00164729	4	2.6309	0.00952136	5	0.447371	0.655053	1	-2.69767
50862	RNF141	ring finger protein 141	33	2.17034	0.0302708	0	NA	NA	3	0.558724	0.577599	10	-0.602656	0.547527	4	3.6897	0.00036554	2	NA	NA	1	NA	NA	2	-2.10781	0.0380284	55	2.51283	0.0120888	0	NA	NA	3	0.928075	0.355497	12	0.430625	0.667219	5	3.05111	0.00288722	5	-0.0162676	0.987045	6	-0.799864	0.424664	2	-0.475433
51062	ATL1	atlastin GTPase 1	77	0.430037	0.667241	2	-1.00508	0.317414	10	1.58391	0.116222	28	0.304439	0.76112	2	3.70779	0.000335945	3	1.84538	0.0672069	7	-0.593709	0.553339	4	-0.368456	0.713345	77	0.304717	0.760627	2	-1.20671	0.230539	10	1.33119	0.18601	28	0.628236	0.530588	2	4.30956	3.69728e-05	3	1.27597	0.20419	7	-0.0101868	0.991882	4	-0.773627
51236	HGH1	HGH1 homolog	120	2.90584	0.00372754	3	1.98422	0.050117	11	-0.130753	0.89622	43	1.16198	0.246671	10	3.43468	0.000850575	13	1.76195	0.0803756	14	1.78041	0.0764149	4	-0.228914	0.819423	137	4.18736	3.00013e-05	3	1.77352	0.0793464	11	1.5808	0.116932	43	3.5354	0.000509145	10	2.65695	0.00911625	13	1.70786	0.0899949	14	-0.633785	0.526889	4	1.26025
[truncated: 525 more rows]
[truncated: 1 more columns]

## Sheet: DNA meth CPTAC+TCGA
						CPTAC cohort	CPTAC cohort	CPTAC cohort	CPTAC cohort	CPTAC cohort	CPTAC cohort	CPTAC cohort	CPTAC cohort	CPTAC cohort	CPTAC cohort	CPTAC cohort	CPTAC cohort	CPTAC cohort	CPTAC cohort	CPTAC cohort	CPTAC cohort	CPTAC cohort	CPTAC cohort	CPTAC cohort	CPTAC cohort	CPTAC cohort	TCGA cohort	TCGA cohort	TCGA cohort	TCGA cohort	TCGA cohort	TCGA cohort	TCGA cohort	TCGA cohort	TCGA cohort	TCGA cohort	TCGA cohort	TCGA cohort	TCGA cohort	TCGA cohort	TCGA cohort
[truncated: 857 more rows]

[truncated: 1 more sheets: DNA meth+protein]
