# Supplementary material for: Global impact of somatic structural variation on the cancer proteome
Source: Nat Commun. 2023 Sep 13;14:5637. doi: 10.1038/s41467-023-41374-8 (PMC10499989; doi:10.1038/s41467-023-41374-8)
Supplement: Supplementary file 12 — Supplementary Data 9 [file 41467_2023_41374_MOESM12_ESM.xlsx]

## Sheet: univarite Cox results
				extended cohort	extended cohort	extended cohort	extended cohort	proteomic-WGS cohort	proteomic-WGS cohort
				survival	survival	survival	survival	SV-protein	SV-protein				breast RNA (Pereira et al)		lung adeno RNA (Chen et al.)		bladder cancr RNA (compendium n=1120)
				breakpoints+total SV+copy	breakpoints+total SV+copy	expression	expression	CNA+cancer type (t-statistic)	CNA+cancer type (p-value))	516	679	34	survival	survival	survival	survival	survival	survival
Entrez id	Symbol	Gene name	# samples with protein data	beta	p	beta	p	t	p	positively correlated between SVs and protein	SVs and expression associated with worse patient outcome	34-gene worse prognosis signature	beta	pval	beta	pval	beta	pval
1	A1BG	alpha-1-B glycoprotein		-0.0173461	0.614458	0.0016349	0.972563	0.13627	0.891629	FALSE	FALSE	FALSE	-0.0601832	0.138786	0.135158	0.0236897	0.0798338	0.10443
2	A2M	alpha-2-macroglobulin		-0.0356146	0.488871	-0.000954206	0.97826	0.87271	0.382984	FALSE	FALSE	FALSE	-0.085138	0.0278587	-0.115417	0.00474753	0.0849744	0.0870172
9	NAT1	N-acetyltransferase 1		0.0407036	0.49579	-0.0477572	0.248296	1.17752	0.239226	FALSE	FALSE	FALSE	-0.235211	1.09e-08	0.0132485	0.747384	-0.0485558	0.333335
10	NAT2	N-acetyltransferase 2		0.00529646	0.906386	-0.105497	0.0179084	NA	NA	FALSE	FALSE	FALSE	-0.0237565	0.616938	0.041292	0.297802	0.0993416	0.0328442
12	SERPINA3	serpin family A member 3		0.0750471	0.208293	0.127534	0.00633938	-0.802332	0.422509	FALSE	FALSE	FALSE	-0.197245	5.51e-08	0.0882552	0.0338011	0.178479	0.000146085
14	AAMP	angio associated migratory cell protein		0.000452959	0.991882	0.0084787	0.84703	0.10065	0.919844	FALSE	FALSE	FALSE	0.00376723	0.922775	0.105698	0.0093853	-0.0749235	0.112658
16	AARS1	alanyl-tRNA synthetase		0.00930533	0.824636	0.0984562	0.0143942	0.406895	0.684153	FALSE	FALSE	FALSE	0.164355	4.34e-07	-0.0125938	0.75456	0.259543	3.82216e-07
18	ABAT	4-aminobutyrate aminotransferase		0.0450905	0.334134	-0.206129	4.79544e-08	1.56111	0.118747	FALSE	FALSE	FALSE	-0.222282	5.42e-12	-0.173209	3.30225e-05	-0.230145	1.92832e-06
19	ABCA1	ATP binding cassette subfamily A member 1		0.150716	0.00324933	0.098548	0.00106379	0.90639	0.36502	FALSE	TRUE	FALSE	0.109277	0.00663077	0.0579505	0.170326	-0.0764978	0.13481
20	ABCA2	ATP binding cassette subfamily A member 2		0.072673	0.0311926	-0.00285449	0.935114	-0.325286	0.745044	FALSE	FALSE	FALSE	-0.0629171	0.122067	-0.00955971	0.813885	-0.0686884	0.165994
21	ABCA3	ATP binding cassette subfamily A member 3		0.0767756	0.0331245	-0.023697	0.543591	-2.10201	0.0360688	FALSE	FALSE	FALSE	-0.176809	4.82e-06	-0.178052	7.96886e-06	-0.00363593	0.941251
22	ABCB7	ATP binding cassette subfamily B member 7		0.0392182	0.494332	0.00208766	0.961661	0.253471	0.799946	FALSE	FALSE	FALSE	-0.0150915	0.688776	-0.0222699	0.590287	0.105427	0.0396002
23	ABCF1	ATP binding cassette subfamily F member 1		0.0888794	0.0229536	0.0684537	0.111033	2.06752	0.0388847	TRUE	FALSE	FALSE	0.132125	0.00027203	0.0600325	0.148419	0.116573	0.0147334
25	ABL1	ABL proto-oncogene 1, non-receptor tyrosine kinase		0.00888848	0.85154	0.0020518	0.961715	0.82131	0.411651	FALSE	FALSE	FALSE	0.0844918	0.0225106	-0.0602994	0.142755	0.0279675	0.568509
26	AOC1	amine oxidase, copper containing 1		0.0439018	0.376422	-0.0559981	0.167698	-1.71097	0.0874825	FALSE	FALSE	FALSE	0.0582398	0.113765	0.0416941	0.305805	-0.0344856	0.480839
27	ABL2	ABL proto-oncogene 2, non-receptor tyrosine kinase		-0.000367604	0.993674	0.116156	0.00607629	-0.0842857	0.932846	FALSE	FALSE	FALSE	0.00970858	0.831936	0.127681	0.00199619	0.251953	7.91646e-08
28	ABO	ABO, alpha 1-3-N-acetylgalactosaminyltransferase and alpha 1-3-galactosyltransferase		0.016678	0.740175	-0.0761697	0.101804	0.180905	0.856509	FALSE	FALSE	FALSE	0.020431	0.611016	-0.0729625	0.0617154	-0.190615	0.000145605
29	ABR	active BCR-related		-0.000415845	0.991683	-0.114188	0.00351663	0.0765045	0.93903	FALSE	FALSE	FALSE	-0.119045	0.000899001	-0.0995403	0.01597	-0.0560756	0.237606
30	ACAA1	acetyl-CoA acyltransferase 1		-0.000630476	0.990818	-0.0739451	0.0689758	-0.844381	0.398613	FALSE	FALSE	FALSE	-0.196533	6.08e-08	-0.0378977	0.344917	-0.157383	0.000599414
31	ACACA	acetyl-CoA carboxylase alpha		-0.0172658	0.68785	0.0208246	0.67764	-1.26116	0.20748	FALSE	FALSE	FALSE	-0.00783074	0.82389	0.0177597	0.677997	0.158418	0.000847053
32	ACACB	acetyl-CoA carboxylase beta		0.0130739	0.761137	-0.121707	0.00620857	-0.462151	0.64417	FALSE	FALSE	FALSE	-0.180428	9.66e-06	-0.0428602	0.283631	-0.0824671	0.0903379
33	ACADL	acyl-CoA dehydrogenase, long chain		0.0315869	0.508627	-0.0825244	0.083144	0.303538	0.761559	FALSE	FALSE	FALSE	---	---	-0.0558664	0.161239	-0.0458062	0.375564
34	ACADM	acyl-CoA dehydrogenase, C-4 to C-12 straight chain		0.0366559	0.583671	-0.0845547	0.0247286	-1.25141	0.211013	FALSE	FALSE	FALSE	-0.126478	0.000862757	-0.0675543	0.102314	-0.0778145	0.108826
35	ACADS	acyl-CoA dehydrogenase, C-2 to C-3 short chain		-0.021041	0.666917	-0.0378766	0.323458	-0.896752	0.370019	FALSE	FALSE	FALSE	---	---	-0.0991054	0.020251	-0.16908	0.000988717
36	ACADSB	acyl-CoA dehydrogenase, short/branched chain		0.0690643	0.232819	-0.214969	3.46931e-08	0.188561	0.850467	FALSE	FALSE	FALSE	-0.232413	4.49e-08	-0.140133	0.00084767	-0.133766	0.00957727
37	ACADVL	acyl-CoA dehydrogenase, very long chain		0.0196868	0.557622	-0.000465437	0.990753	0.193717	0.846428	FALSE	FALSE	FALSE	-0.158919	1.17e-05	-0.0587496	0.155943	-0.112091	0.00942197
38	ACAT1	acetyl-CoA acetyltransferase 1		-0.00371621	0.936979	-0.0507995	0.238733	0.621018	0.534698	FALSE	FALSE	FALSE	-0.181485	1.28e-06	-0.128929	0.00143048	0.127873	0.00986479
39	ACAT2	acetyl-CoA acetyltransferase 2		0.11012	0.0661337	0.01044	0.767536	-1.87047	0.0616453	FALSE	FALSE	FALSE	0.149797	3.92e-05	0.155025	0.000123758	0.0755089	0.142272
47	ACLY	ATP citrate lyase		0.0430381	0.23664	0.161868	0.000196295	0.435338	0.66339	FALSE	FALSE	FALSE	0.00352859	0.917253	0.11957	0.00321328	0.172151	0.000892441
48	ACO1	aconitase 1		0.0347159	0.403001	-0.012826	0.731901	-0.281979	0.778005	FALSE	FALSE	FALSE	-0.211014	5.41e-08	0.00237353	0.96899	0.0560771	0.253756
50	ACO2	aconitase 2		0.0397576	0.226398	-0.0997143	0.0173908	0.320721	0.748474	FALSE	FALSE	FALSE	-0.0175089	0.628493	0.0366985	0.364423	-0.0447428	0.347564
51	ACOX1	acyl-CoA oxidase 1		0.0688417	0.0520986	-0.0839467	0.020766	0.511142	0.609339	FALSE	FALSE	FALSE	0.0616651	0.0609093	-0.0251284	0.54614	-0.0793192	0.112092
52	ACP1	acid phosphatase 1, soluble		0.0661488	0.206602	0.143114	0.00110901	0.568166	0.570022	FALSE	FALSE	FALSE	0.0577843	0.127014	0.120595	0.00358704	0.0641396	0.190983
53	ACP2	acid phosphatase 2, lysosomal		0.0776363	0.0289091	0.0884148	0.0391079	0.949812	0.342386	FALSE	TRUE	FALSE	-0.0212507	0.576989	0.00967695	0.817084	0.0143513	0.772238
54	ACP5	acid phosphatase 5, tartrate resistant		0.019012	0.626346	0.0539298	0.118502	-0.215176	0.829675	FALSE	FALSE	FALSE	-0.00707442	0.861768	-0.112088	0.00556786	0.0251199	0.615001
55	ACP3	acid phosphatase, prostate		-0.040521	0.467394	-0.0802359	0.0645238	0.209625	0.834005	FALSE	FALSE	FALSE	0.142885	6.89e-05	0.0779189	0.0480929	0.00879024	0.862763
58	ACTA1	actin, alpha 1, skeletal muscle		0.0301812	0.540299	0.0361047	0.396158	0.299284	0.764775	FALSE	FALSE	FALSE	0.0306299	0.387733	-0.0132116	0.742727	0.0767018	0.146655
59	ACTA2	actin, alpha 2, smooth muscle, aorta		0.0273675	0.597036	0.122032	0.000160853	0.337443	0.735873	FALSE	FALSE	FALSE	0.0518531	0.194732	0.037627	0.353505	0.198648	2.30728e-05
60	ACTB	actin beta		-0.107617	0.132721	0.139821	0.000654037	-1.44535	0.14862	FALSE	FALSE	FALSE	0.137916	0.000764417	0.0982626	0.0147709	0.104608	0.041605
71	ACTG1	actin gamma 1		0.0656915	0.0419758	0.204229	4.20588e-05	-1.02027	0.307808	FALSE	TRUE	FALSE	0.0517049	0.196241	0.127634	0.00216992	0.0221986	0.646545
72	ACTG2	actin, gamma 2, smooth muscle, enteric		-0.0393563	0.539994	0.107738	0.00116757	-1.82143	0.0689167	FALSE	FALSE	FALSE	-0.0431295	0.282448	0.0292269	0.485538	0.149266	0.00194374
81	ACTN4	actinin alpha 4		0.0431654	0.137564	0.0617936	0.10802	1.80196	0.0717851	FALSE	FALSE	FALSE	0.144967	5.89e-05	0.120885	0.00437171	0.148147	0.00200751
86	ACTL6A	actin like 6A		0.0504977	0.271492	0.208627	8.499e-07	1.91927	0.0551716	FALSE	FALSE	FALSE	0.108962	0.00146327	0.0910357	0.0295669	0.0826723	0.103424
87	ACTN1	actinin alpha 1		0.10385	0.0171581	0.215594	6.21557e-09	-0.582157	0.560563	FALSE	TRUE	FALSE	0.147979	0.000162652	0.0992586	0.0154183	0.22929	5.29651e-06
88	ACTN2	actinin alpha 2		0.0947812	0.0582546	0.0937502	0.0256804	0.258978	0.795698	FALSE	TRUE	FALSE	0.0511184	0.163343	0.018785	0.639646	0.0224157	0.640812
89	ACTN3	actinin alpha 3 (gene/pseudogene)		0.0208541	0.552063	0.00561067	0.908244	-0.774252	0.43906	FALSE	FALSE	FALSE	-0.0322408	0.416528	0.0249572	0.554492	0.0832073	0.0967039
90	ACVR1	activin A receptor type 1		0.106554	0.112919	0.0344941	0.432605	-0.0380787	0.969634	FALSE	FALSE	FALSE	-0.000247685	0.994768	0.00972827	0.813913	0.132143	0.0124637
91	ACVR1B	activin A receptor type 1B		0.0696581	0.0828649	-0.0401962	0.256069	NA	NA	FALSE	FALSE	FALSE	0.0405997	0.27154	-0.0330307	0.410259	-0.106367	0.0282894
95	ACY1	aminoacylase 1		0.0295196	0.439283	-0.02366	0.57317	-1.88948	0.0591324	FALSE	FALSE	FALSE	-0.138371	0.000217341	0.0443957	0.273147	-0.116322	0.0187278
97	ACYP1	acylphosphatase 1		0.0604705	0.098311	0.0314507	0.455099	0.752239	0.452056	FALSE	FALSE	FALSE	-0.0103251	0.787201	0.0750013	0.0724404	0.0196364	0.691137
98	ACYP2	acylphosphatase 2		0.0124106	0.783872	-0.0866837	0.0487787	0.636286	0.524711	FALSE	FALSE	FALSE	-0.133372	0.000669797	-0.0198456	0.621148	-0.234398	2.61263e-06
100	ADA	adenosine deaminase		0.0690747	0.0834636	0.118396	0.00112894	-1.16907	0.242597	FALSE	TRUE	FALSE	0.165416	5.12e-05	0.0922472	0.0220194	0.137185	0.00452441
101	ADAM8	ADAM metallopeptidase domain 8		0.0875636	0.0914677	0.133435	0.000167856	-0.55362	0.580058	FALSE	TRUE	FALSE	0.190649	1.24e-06	0.0522167	0.200361	-0.0288542	0.551321
102	ADAM10	ADAM metallopeptidase domain 10		-0.00895105	0.857502	0.053626	0.122789	1.56494	0.117842	FALSE	FALSE	FALSE	-0.0148441	0.697818	0.111033	0.00793208	-0.028338	0.57029
103	ADAR	adenosine deaminase, RNA specific		0.018475	0.68618	-0.0159703	0.704325	0.0579495	0.953798	FALSE	FALSE	FALSE	0.0803676	0.0214824	0.0696902	0.0869102	0.0546574	0.261049
104	ADARB1	adenosine deaminase, RNA specific B1		0.0209805	0.715563	0.00437882	0.912539	-0.998229	0.318392	FALSE	FALSE	FALSE	0.00152572	0.969033	-0.0268855	0.505289	0.052562	0.275683
109	ADCY3	adenylate cyclase 3		0.0731655	0.141766	0.0625282	0.097655	0.711093	0.477427	FALSE	FALSE	FALSE	-0.143168	0.000461938	0.0591169	0.151381	0.216574	1.41796e-05
111	ADCY5	adenylate cyclase 5		0.00593053	0.923038	-0.0583446	0.150386	NA	NA	FALSE	FALSE	FALSE	0.0570127	0.146315	0.0359599	0.53472	0.0402428	0.407574
112	ADCY6	adenylate cyclase 6		0.0247296	0.550904	0.0519161	0.224274	-0.680158	0.496654	FALSE	FALSE	FALSE	-0.0440895	0.241742	-0.0526587	0.180007	-0.167782	0.000592123
113	ADCY7	adenylate cyclase 7		0.0162808	0.785319	0.026046	0.496231	0.656219	0.511926	FALSE	FALSE	FALSE	0.13929	0.00088926	-0.142403	0.000513311	0.204227	7.66434e-05
115	ADCY9	adenylate cyclase 9		0.0273929	0.389858	-0.0575398	0.170319	-0.94296	0.346068	FALSE	FALSE	FALSE	-0.126522	0.000287525	-0.253246	1.45309e-09	0.0827039	0.0899392
117	ADCYAP1R1	ADCYAP receptor type I		0.0253478	0.550222	-0.110349	0.00992928	NA	NA	FALSE	FALSE	FALSE	-0.0889904	0.0260548	-0.00467934	0.905855	0.0904469	0.0602433
118	ADD1	adducin 1		-0.0102179	0.814439	-0.110664	0.0152658	-0.0389573	0.96893	FALSE	FALSE	FALSE	-0.102845	0.00136929	-0.107563	0.00783597	-0.0873765	0.0334466
119	ADD2	adducin 2		-0.012013	0.866635	0.0425781	0.280448	-1.34185	0.17989	FALSE	FALSE	FALSE	0.0633041	0.117668	0.0405265	0.318491	0.0818927	0.0871173
120	ADD3	adducin 3		0.0107952	0.815356	-0.190195	6.76666e-07	-2.32383	0.0202898	FALSE	FALSE	FALSE	0.126459	0.00140687	0.0057717	0.886082	-0.0828188	0.0907279
123	PLIN2	perilipin 2		0.0797796	0.0304782	0.139496	6.72664e-05	0.82457	0.409769	FALSE	TRUE	FALSE	0.211484	3.29e-08	0.0643233	0.121762	0.034425	0.490763
124	ADH1A	alcohol dehydrogenase 1A (class I), alpha polypeptide		0.0421869	0.446206	-0.115297	0.00738215	-1.44909	0.147865	FALSE	FALSE	FALSE	-0.152488	0.00037179	-0.13162	0.000807956	-0.045864	0.365183
125	ADH1B	alcohol dehydrogenase 1B (class I), beta polypeptide		0.0212432	0.691903	-0.100679	0.00947037	-0.840528	0.400783	FALSE	FALSE	FALSE	---	---	-0.171027	3.16618e-05	-0.00438387	0.928325
126	ADH1C	alcohol dehydrogenase 1C (class I), gamma polypeptide		0.0123262	0.816861	-0.0882495	0.0164711	0.606409	0.544386	FALSE	FALSE	FALSE	-0.0570628	0.199999	-0.0178226	0.742633	-0.0689328	0.163127
127	ADH4	alcohol dehydrogenase 4 (class II), pi polypeptide		0.0445088	0.376878	-0.0734236	0.088028	-0.665649	0.505876	FALSE	FALSE	FALSE	-0.0724106	0.0894643	0.104472	0.0610005	-0.00823227	0.877124
128	ADH5	alcohol dehydrogenase 5 (class III), chi polypeptide		0.0566743	0.191201	-0.0251775	0.530238	-0.302848	0.762055	FALSE	FALSE	FALSE	-0.0610991	0.129606	-0.00574478	0.889611	-0.0822707	0.0898225
130	ADH6	alcohol dehydrogenase 6 (class V)		0.0600418	0.26021	-0.0907993	0.0515596	0.861522	0.389418	FALSE	FALSE	FALSE	0.0177173	0.653149	0.00941271	0.813939	-0.0889692	0.0929864
131	ADH7	alcohol dehydrogenase 7 (class IV), mu or sigma polypeptide		0.0474087	0.356977	-0.108188	0.0121246	0.148261	0.882191	FALSE	FALSE	FALSE	-0.0235897	0.542789	-0.0224659	0.570446	0.00915453	0.873483
132	ADK	adenosine kinase		-0.069849	0.178041	0.00433132	0.907793	-1.87545	0.0609573	FALSE	FALSE	FALSE	0.0581719	0.0974173	-0.0306738	0.453588	0.149398	0.00240161
133	ADM	adrenomedullin		0.077187	0.094313	0.147999	2.30866e-07	NA	NA	FALSE	TRUE	FALSE	0.193897	1.7e-07	0.208795	2.95983e-07	0.154381	0.00166594
141	ADPRH	ADP-ribosylarginine hydrolase		0.0316528	0.526317	0.0466049	0.283723	0.105932	0.915653	FALSE	FALSE	FALSE	0.0283669	0.485599	0.00993197	0.812819	-0.0124082	0.799446
142	PARP1	poly(ADP-ribose) polymerase 1		0.0892896	0.0488432	0.0667626	0.0960598	0.930019	0.352535	FALSE	TRUE	FALSE	---	---	0.0255387	0.539874	0.11879	0.0159433
143	PARP4	poly(ADP-ribose) polymerase family member 4		0.0211085	0.685247	-0.00331867	0.931032	0.0941932	0.92497	FALSE	FALSE	FALSE	-0.05402	0.114409	-0.0418017	0.302341	-0.206533	5.57748e-06
150	ADRA2A	adrenoceptor alpha 2A		0.0494418	0.387068	-0.101727	0.0156559	NA	NA	FALSE	FALSE	FALSE	-0.219337	3.92e-07	-0.0577226	0.156	0.0718156	0.134398
156	GRK2	G protein-coupled receptor kinase 2		0.048058	0.0794784	-0.0392209	0.358737	1.06754	0.285931	FALSE	FALSE	FALSE	---	---	-0.000844277	0.983109	-0.06102	0.232805
157	GRK3	G protein-coupled receptor kinase 3		-0.0567948	0.180187	-0.0991574	0.0200721	0.21053	0.833306	FALSE	FALSE	FALSE	0.0185243	0.636794	0.0514811	0.211575	-0.141959	0.00449736
158	ADSL	adenylosuccinate lyase		0.00759064	0.823007	0.0621237	0.16184	1.53553	0.124898	FALSE	FALSE	FALSE	0.110165	0.000719602	0.0944444	0.0198777	0.151915	0.00281823
159	ADSS2	adenylosuccinate synthase		0.0383127	0.407482	0.11407	0.00431363	0.722959	0.469836	FALSE	FALSE	FALSE	-0.0166877	0.617887	0.0592996	0.143946	-0.0116095	0.816424
160	AP2A1	adaptor related protein complex 2 subunit alpha 1		0.0582419	0.0704406	0.11749	0.00979114	1.81607	0.0695913	FALSE	TRUE	FALSE	0.0826627	0.0205892	0.167389	0.00405667	0.0563492	0.260477
161	AP2A2	adaptor related protein complex 2 subunit alpha 2		0.0331616	0.360138	-0.0528167	0.252608	1.62617	0.104159	FALSE	FALSE	FALSE	-0.0120091	0.759565	-0.139221	0.000753893	0.0305185	0.541609
162	AP1B1	adaptor related protein complex 1 subunit beta 1		0.0241196	0.549761	-0.0646025	0.110512	-1.42689	0.153853	FALSE	FALSE	FALSE	0.125014	0.000671612	-0.00203068	0.959846	-0.0727458	0.116557
163	AP2B1	adaptor related protein complex 2 subunit beta 1		0.026567	0.53097	0.039895	0.316471	2.35524	0.0186598	TRUE	FALSE	FALSE	-0.058422	0.10557	0.113086	0.00634418	0.0873785	0.084098
164	AP1G1	adaptor related protein complex 1 subunit gamma 1		0.0304344	0.503273	-0.0245913	0.586972	0.491635	0.623061	FALSE	FALSE	FALSE	0.0309334	0.420234	0.044187	0.285611	-0.0426006	0.385898
165	AEBP1	AE binding protein 1		0.0356745	0.350852	0.114999	8.99444e-05	2.00421	0.0452565	TRUE	FALSE	FALSE	0.0632792	0.116258	-0.0065469	0.871066	0.18418	0.000140343
166	TLE5	amino-terminal enhancer of split		0.0188893	0.699733	-0.0479403	0.20828	0.658889	0.510115	FALSE	FALSE	FALSE	-0.0392743	0.290652	-0.0807786	0.0524902	-0.184394	2.81307e-05
173	AFM	afamin		0.0646355	0.116564	-0.0216601	0.637961	-0.229534	0.81849	FALSE	FALSE	FALSE	0.0853841	0.00956535	0.0998425	0.0086367	0.0465483	0.368825
175	AGA	aspartylglucosaminidase		0.10865	0.0332373	-0.0501035	0.215529	-1.30199	0.193178	FALSE	FALSE	FALSE	-0.152436	5.45e-05	-0.0269383	0.508724	-0.00845505	0.865102
176	ACAN	aggrecan		0.00971252	0.869767	0.0520609	0.222477	-1.23214	0.218142	FALSE	FALSE	FALSE	0.0750683	0.019961	0.0386004	0.333187	0.0494285	0.304072
178	AGL	amylo-alpha-1, 6-glucosidase, 4-alpha-glucanotransferase		0.0280191	0.620226	-0.0743641	0.0712494	0.663981	0.506821	FALSE	FALSE	FALSE	0.071192	0.0705337	-0.0503977	0.220899	-0.0505485	0.314515
182	JAG1	jagged 1		0.021137	0.538911	0.109181	0.00130857	0.327935	0.743033	FALSE	FALSE	FALSE	-0.0453764	0.25452	-0.00176532	0.964957	0.0908504	0.0761468
183	AGT	angiotensinogen		0.118612	0.0146299	0.0651769	0.0780065	-0.425922	0.670236	FALSE	TRUE	FALSE	-0.0219051	0.503726	0.0714732	0.0708671	0.0573897	0.228393
185	AGTR1	angiotensin II receptor type 1		0.00134144	0.979679	-0.107485	0.0187389	NA	NA	FALSE	FALSE	FALSE	-0.256539	1.42e-08	-0.127592	0.00144861	0.0507136	0.275148
186	AGTR2	angiotensin II receptor type 2		0.0356463	0.580271	-0.00420612	0.928987	NA	NA	FALSE	FALSE	FALSE	-0.00237223	0.952218	-0.00648151	0.874716	-0.00508909	0.917234
189	AGXT	alanine--glyoxylate and serine--pyruvate aminotransferase		0.0383813	0.387658	-0.0330678	0.442284	NA	NA	FALSE	FALSE	FALSE	0.0618437	0.0514466	-0.0485832	0.202573	-0.0534092	0.284145
191	AHCY	adenosylhomocysteinase		0.000879137	0.979811	0.0636788	0.118038	2.51472	0.0120335	TRUE	FALSE	FALSE	0.0728276	0.0581117	0.113461	0.00454356	0.142592	0.00431248
196	AHR	aryl hydrocarbon receptor		0.0741788	0.0270901	0.00304755	0.920365	-0.336101	0.736859	FALSE	FALSE	FALSE	0.000381624	0.992104	-0.0784559	0.0539917	-0.0697898	0.16044
197	AHSG	alpha 2-HS glycoprotein		0.00984049	0.777526	0.00200684	0.962253	-1.50502	0.132564	FALSE	FALSE	FALSE	-0.0951955	0.0151379	0.0286816	0.470782	0.0319498	0.493194
199	AIF1	allograft inflammatory factor 1		0.0247772	0.43663	0.0318031	0.357313	0.0840142	0.933058	FALSE	FALSE	FALSE	-0.00625203	0.875177	-0.113593	0.00400229	0.0994977	0.0433282
202	CRYBG1	crystallin beta-gamma domain containing 1		0.0209305	0.648153	0.027384	0.448006	2.29031	0.0222128	TRUE	FALSE	FALSE	0.112742	0.000396321	0.0370655	0.363919	-0.0941211	0.0566011
203	AK1	adenylate kinase 1		0.00701414	0.864584	-0.0819088	0.0387105	-2.21275	0.02709	FALSE	FALSE	FALSE	---	---	-0.172757	2.2335e-05	0.0716877	0.152333
204	AK2	adenylate kinase 2		0.0800375	0.0559681	0.163576	0.000185018	0.580353	0.561778	FALSE	TRUE	FALSE	-0.0429509	0.254843	-0.121797	0.00326627	0.0938211	0.0554769
205	AK4	adenylate kinase 4		0.0291491	0.531301	0.120756	0.000883012	-0.733232	0.463554	FALSE	FALSE	FALSE	0.0583104	0.137111	0.233306	9.18087e-09	0.16588	0.00127817
207	AKT1	AKT serine/threonine kinase 1		-0.00887134	0.847592	-0.0284571	0.525574	1.35497	0.175666	FALSE	FALSE	FALSE	0.131024	0.00018917	-0.0247834	0.538004	-0.00493497	0.918534
208	AKT2	AKT serine/threonine kinase 2		0.0402981	0.214646	0.0263828	0.518023	-0.794082	0.427294	FALSE	FALSE	FALSE	0.0169988	0.658951	0.0596301	0.144666	-0.0472914	0.359541
210	ALAD	aminolevulinate dehydratase		0.129263	0.0147214	-0.143948	0.00166833	0.785074	0.432555	FALSE	FALSE	FALSE	0.0565294	0.159167	-0.08531	0.0358404	-0.010464	0.829613
211	ALAS1	5'-aminolevulinate synthase 1		0.00165645	0.963251	-0.0205428	0.639264	-0.0849815	0.932301	FALSE	FALSE	FALSE	-0.0322041	0.429517	-0.0657258	0.0982874	-0.154914	0.00267238
213	ALB	albumin		0.0570904	0.140031	-0.0426486	0.29952	-1.09562	0.27345	FALSE	FALSE	FALSE	0.0219662	0.56819	-0.113852	0.00440151	0.00910619	0.851493
214	ALCAM	activated leukocyte cell adhesion molecule		0.0270126	0.529398	-0.0477022	0.122008	-0.364372	0.715641	FALSE	FALSE	FALSE	-0.0931301	0.0220103	-0.113065	0.0045557	0.0981613	0.0533598
215	ABCD1	ATP binding cassette subfamily D member 1		0.0565687	0.361678	0.0857641	0.0309879	1.46647	0.142814	FALSE	FALSE	FALSE	0.160035	1.9e-06	0.0827303	0.0433937	0.00467201	0.923948
216	ALDH1A1	aldehyde dehydrogenase 1 family member A1		0.00511778	0.89741	-0.0604648	0.0599422	0.302013	0.762691	FALSE	FALSE	FALSE	-0.087996	0.0326859	-0.0669945	0.101497	0.119731	0.0138048
217	ALDH2	aldehyde dehydrogenase 2 family member		0.0330927	0.427096	-0.124841	9.24774e-05	1.59019	0.112037	FALSE	FALSE	FALSE	-0.0969405	0.0156008	-0.158778	9.30901e-05	0.0409739	0.403116
218	ALDH3A1	aldehyde dehydrogenase 3 family member A1		0.0527408	0.16539	-0.0131642	0.716889	-1.46263	0.143849	FALSE	FALSE	FALSE	-0.0302645	0.46571	0.0391259	0.334963	0.0634552	0.208261
219	ALDH1B1	aldehyde dehydrogenase 1 family member B1		0.0489622	0.414045	0.0515569	0.195575	-0.220198	0.825752	FALSE	FALSE	FALSE	---	---	0.148064	0.000330833	0.0521944	0.269744
220	ALDH1A3	aldehyde dehydrogenase 1 family member A3		0.0467464	0.300494	0.030627	0.423939	-1.09971	0.271665	FALSE	FALSE	FALSE	0.0284857	0.474891	0.036422	0.365052	0.0469344	0.347525
221	ALDH3B1	aldehyde dehydrogenase 3 family member B1		-0.0126925	0.711314	0.114339	0.00344829	0.552028	0.581051	FALSE	FALSE	FALSE	-0.00401404	0.914535	-0.0269208	0.507847	-0.0172238	0.730447
223	ALDH9A1	aldehyde dehydrogenase 9 family member A1		0.0372562	0.356984	-0.121611	0.00254924	-1.17954	0.238401	FALSE	FALSE	FALSE	-0.108624	0.00133831	-0.183199	9.49566e-06	-0.0567308	0.185652
224	ALDH3A2	aldehyde dehydrogenase 3 family member A2		0.0914977	0.0239508	-0.072716	0.0481711	-1.08895	0.27638	FALSE	FALSE	FALSE	-0.154422	5.88e-05	-0.127408	0.00142309	0.0485132	0.339789
225	ABCD2	ATP binding cassette subfamily D member 2		-0.0515334	0.371067	-0.126647	0.00926715	NA	NA	FALSE	FALSE	FALSE	0.00511584	0.895176	-0.0105722	0.78729	-0.00111424	0.983522
226	ALDOA	aldolase, fructose-bisphosphate A		0.0090197	0.812841	0.215744	6.72132e-08	1.39768	0.162453	FALSE	FALSE	FALSE	0.0809789	0.0394651	0.257595	4.17012e-10	0.0569337	0.2455
229	ALDOB	aldolase, fructose-bisphosphate B		0.00274187	0.95958	-0.085053	0.0264092	0.09585	0.923658	FALSE	FALSE	FALSE	0.0274592	0.466269	-0.000168903	0.996611	-0.0160927	0.736516
230	ALDOC	aldolase, fructose-bisphosphate C		0.0281244	0.445642	-0.0161389	0.592185	-1.34827	0.17781	FALSE	FALSE	FALSE	0.169517	2.08e-05	0.0479644	0.234381	0.0478931	0.33303
231	AKR1B1	aldo-keto reductase family 1 member B		0.0746739	0.088222	0.0928516	0.0107823	-1.51631	0.129687	FALSE	TRUE	FALSE	0.0420419	0.285362	0.0591466	0.153877	0.169846	0.000647381
240	ALOX5	arachidonate 5-lipoxygenase		0.109041	0.0226232	0.0390501	0.241913	-1.36885	0.171289	FALSE	FALSE	FALSE	-0.0802695	0.046422	-0.0378168	0.33567	-0.22582	2.19484e-06
241	ALOX5AP	arachidonate 5-lipoxygenase activating protein		0.0691904	0.283664	0.0948789	0.00423282	0.619689	0.535582	FALSE	FALSE	FALSE	-0.0527297	0.172988	-0.0341955	0.397469	0.0948258	0.0598091
246	ALOX15	arachidonate 15-lipoxygenase		0.0769908	0.0569757	-0.012814	0.771275	0.304852	0.760571	FALSE	FALSE	FALSE	-0.0126332	0.745595	0.00455018	0.908123	-0.062121	0.230268
247	ALOX15B	arachidonate 15-lipoxygenase, type B		0.00753834	0.853549	-0.0209994	0.573329	-0.897983	0.369494	FALSE	FALSE	FALSE	0.0708237	0.0605074	-0.223709	5.50743e-08	-0.0600941	0.260665
248	ALPI	alkaline phosphatase, intestinal		0.00301669	0.951117	-0.0480596	0.306	NA	NA	FALSE	FALSE	FALSE	-0.0411655	0.298673	-0.0133117	0.741072	-0.0470283	0.394736
249	ALPL	alkaline phosphatase, liver/bone/kidney		0.0975498	0.0481077	-0.041598	0.258785	0.0317711	0.97466	FALSE	FALSE	FALSE	-0.0316841	0.444628	-0.139699	0.000596154	-0.0360532	0.455365
250	ALPP	alkaline phosphatase, placental		-0.00800881	0.869336	0.0357043	0.406543	NA	NA	FALSE	FALSE	FALSE	---	---	-0.00536843	0.907516	0.104824	0.0131412
251	ALPG	alkaline phosphatase, placental like 2		-0.0158055	0.743002	0.0495755	0.267088	0.979676	0.327802	FALSE	FALSE	FALSE	---	---	0.00681579	0.863277	0.0311145	0.453312
259	AMBP	alpha-1-microglobulin/bikunin precursor		0.0961196	0.0512891	-0.034047	0.422902	-1.59204	0.111622	FALSE	FALSE	FALSE	-0.0101065	0.799677	0.00748238	0.85176	-0.0670237	0.25284
262	AMD1	adenosylmethionine decarboxylase 1		0.0826031	0.063003	0.00122136	0.974751	NA	NA	FALSE	FALSE	FALSE	0.0899853	0.0149679	0.0208675	0.618996	0.0693552	0.168784
267	AMFR	autocrine motility factor receptor		0.112698	0.0326383	-0.0769793	0.076731	-1.29983	0.194002	FALSE	FALSE	FALSE	-0.116325	0.00497857	-0.0317565	0.430163	0.0167947	0.733056
270	AMPD1	adenosine monophosphate deaminase 1		0.0134224	0.806359	-0.155739	0.00142228	NA	NA	FALSE	FALSE	FALSE	-0.0804603	0.0543739	-0.131937	0.000958702	0.0205057	0.675523
271	AMPD2	adenosine monophosphate deaminase 2		-0.0296463	0.547658	0.0671576	0.0671717	-0.88195	0.377968	FALSE	FALSE	FALSE	-0.0173934	0.674946	0.0029335	0.942288	-0.0304939	0.537777
272	AMPD3	adenosine monophosphate deaminase 3		0.0738013	0.106241	0.0074503	0.855358	-1.04245	0.2974	FALSE	FALSE	FALSE	-0.050904	0.203209	-0.0436615	0.27651	-0.123047	0.0126358
273	AMPH	amphiphysin		0.138253	0.00389838	-0.060676	0.171814	-0.193714	0.846438	FALSE	FALSE	FALSE	-0.107652	0.0096161	0.0667663	0.107258	0.171035	0.000110889
274	BIN1	bridging integrator 1		0.0544836	0.312386	0.00845831	0.826003	0.49016	0.624104	FALSE	FALSE	FALSE	0.00114979	0.977604	-0.0111622	0.78882	0.0467968	0.330573
275	AMT	aminomethyltransferase		0.028618	0.313452	-0.0367506	0.273814	0.457839	0.647163	FALSE	FALSE	FALSE	-0.105578	0.00810964	-0.13996	0.000465878	-0.174941	0.000291919
276	AMY1A	amylase, alpha 1A (salivary)		0.00916658	0.905227	0.0471519	0.304108	-0.0926721	0.926206	FALSE	FALSE	FALSE	0.0227736	0.564942	0.0815936	0.388245	0.023088	0.696988
279	AMY2A	amylase, alpha 2A (pancreatic)		-0.00139035	0.984938	-0.0440234	0.313296	NA	NA	FALSE	FALSE	FALSE	-0.126979	0.00227736	0.064064	0.5991	-0.20855	0.000241813
280	AMY2B	amylase, alpha 2B (pancreatic)		0.00436876	0.938679	-0.177188	0.000102469	NA	NA	FALSE	FALSE	FALSE	-0.102522	0.0158131	-0.0760248	0.306477	-0.283756	4.2729e-07
283	ANG	angiogenin		0.0488651	0.16111	0.0364603	0.330468	-1.29627	0.19515	FALSE	FALSE	FALSE	-0.179336	2.28e-06	-0.103218	0.107593	0.0910293	0.0492901
285	ANGPT2	angiopoietin 2		-0.101709	0.205599	0.203366	4.84655e-08	0.510892	0.609554	FALSE	FALSE	FALSE	0.219928	8.14e-08	0.116019	0.00415314	0.049984	0.315271
286	ANK1	ankyrin 1		0.0218612	0.479612	-0.0299566	0.501176	-1.11582	0.264709	FALSE	FALSE	FALSE	-0.00847887	0.819411	0.00503118	0.902919	0.0219108	0.65004
287	ANK2	ankyrin 2		-0.0718659	0.29649	-0.0354001	0.454447	1.03318	0.301712	FALSE	FALSE	FALSE	-0.138977	0.00146561	-0.0308012	0.43923	0.0368038	0.435285
288	ANK3	ankyrin 3		0.141498	0.0111988	-0.186432	6.59866e-06	-0.581206	0.561204	FALSE	FALSE	FALSE	-0.0561072	0.167612	-0.105745	0.00725286	-0.0723263	0.142698
290	ANPEP	alanyl aminopeptidase, membrane		0.012927	0.778235	0.0408077	0.249353	-0.171807	0.863617	FALSE	FALSE	FALSE	-0.000979352	0.980602	-0.0406617	0.323148	0.116798	0.0126034
291	SLC25A4	solute carrier family 25 member 4		-0.0232073	0.637951	-0.11428	0.00304261	-0.921688	0.356864	FALSE	FALSE	FALSE	0.0457451	0.247245	-0.0206629	0.608604	-0.101768	0.0386865
292	SLC25A5	solute carrier family 25 member 5		-0.0808235	0.0883927	0.041959	0.301075	1.73986	0.0821258	FALSE	FALSE	FALSE	0.151558	8.59e-05	0.0471857	0.251664	0.0522933	0.297506
293	SLC25A6	solute carrier family 25 member 6		-0.00391257	0.931776	-0.000292265	0.993448	0.695014	0.487172	FALSE	FALSE	FALSE	---	---	-0.050169	0.24831	-0.0692517	0.180077
301	ANXA1	annexin A1		0.0296336	0.566287	0.0817484	0.0020687	-1.13786	0.255391	FALSE	FALSE	FALSE	0.0213996	0.58976	0.0784401	0.0533088	0.282948	6.46571e-08
302	ANXA2	annexin A2		0.0667911	0.122644	0.226517	7.75426e-10	1.13644	0.255996	FALSE	FALSE	FALSE	0.0748017	0.0554403	0.223175	1.16635e-07	0.265601	3.60194e-07
306	ANXA3	annexin A3		0.101159	0.0430361	-0.000556016	0.986214	0.85122	0.394805	FALSE	FALSE	FALSE	-0.0163038	0.671441	0.0343152	0.416126	0.139519	0.00596854
307	ANXA4	annexin A4		0.0226949	0.628843	0.0233371	0.558673	1.52532	0.127424	FALSE	FALSE	FALSE	-0.0615198	0.134736	0.0311149	0.450868	-0.0828533	0.0962751
308	ANXA5	annexin A5		-0.0662995	0.419792	0.139565	0.000213922	-2.71869	0.00664225	FALSE	FALSE	FALSE	0.0272554	0.47828	0.0639969	0.121331	0.238761	3.956e-06
309	ANXA6	annexin A6		0.0489962	0.427849	0.0427713	0.208667	0.333407	0.738881	FALSE	FALSE	FALSE	---	---	-0.0610462	0.127046	0.118034	0.0145378
310	ANXA7	annexin A7		0.0115791	0.809615	-0.0115848	0.778445	-0.846331	0.397525	FALSE	FALSE	FALSE	-0.0920909	0.00655808	-0.0387031	0.336601	0.0293452	0.564157
311	ANXA11	annexin A11		0.101004	0.051981	-0.0106964	0.777519	-1.73095	0.0837002	FALSE	FALSE	FALSE	-0.0570568	0.12808	-0.0933247	0.0199833	-0.0904495	0.070506
312	ANXA13	annexin A13		0.0389456	0.293856	-0.0425828	0.328849	2.93708	0.00341059	TRUE	FALSE	FALSE	-0.141703	0.00231252	0.0866586	0.0212249	0.10837	0.0131659
313	AOAH	acyloxyacyl hydrolase		0.0359085	0.405452	-0.0326994	0.409084	-1.86224	0.0629759	FALSE	FALSE	FALSE	---	---	0.0487604	0.227171	0.0543343	0.269209
316	AOX1	aldehyde oxidase 1		-0.0035693	0.938442	-0.0170473	0.683167	0.158967	0.873726	FALSE	FALSE	FALSE	-0.0374665	0.362143	-0.0890138	0.0283565	0.0558414	0.2712
317	APAF1	apoptotic peptidase activating factor 1		-0.00452069	0.913706	0.0568246	0.195364	1.50534	0.132495	FALSE	FALSE	FALSE	0.0812652	0.0346142	0.0412983	0.329324	-0.0877165	0.0703489
318	NUDT2	nudix hydrolase 2		0.0228497	0.483166	0.00519972	0.89134	-1.60467	0.108818	FALSE	FALSE	FALSE	-0.155236	1.25e-05	0.137971	0.000768405	-0.0404773	0.407018
319	APOF	apolipoprotein F		0.0262169	0.454713	-0.0321208	0.490916	0.746034	0.455819	FALSE	FALSE	FALSE	---	---	-0.0112262	0.772179	-0.0838225	0.127579
320	APBA1	amyloid beta precursor protein binding family A member 1		0.00330775	0.951201	-0.0315131	0.447358	0.0411349	0.967197	FALSE	FALSE	FALSE	0.0737334	0.0743586	0.0477883	0.241271	0.0405486	0.404899
321	APBA2	amyloid beta precursor protein binding family A member 2		0.0426566	0.484382	-0.00285172	0.94239	-1.0291	0.303813	FALSE	FALSE	FALSE	0.00778965	0.852845	-0.0109917	0.785894	0.0155253	0.76102
322	APBB1	amyloid beta precursor protein binding family B member 1		0.0678173	0.144744	-0.0820049	0.0258601	1.55568	0.120061	FALSE	FALSE	FALSE	0.0781432	0.0459639	-0.0447711	0.262672	0.0269736	0.581808
323	APBB2	amyloid beta precursor protein binding family B member 2		0.122111	0.00663279	-0.000591952	0.988113	0.127248	0.898771	FALSE	FALSE	FALSE	---	---	0.0830881	0.0507483	0.0841066	0.0891447
324	APC	APC, WNT signaling pathway regulator		0.0890689	0.0627825	-0.179389	6.06405e-05	-0.812996	0.416394	FALSE	FALSE	FALSE	0.0338149	0.392547	-0.0672692	0.0956659	-0.0383165	0.423153
325	APCS	amyloid P component, serum		-0.0022484	0.964899	0.0563423	0.172149	0.0461635	0.963187	FALSE	FALSE	FALSE	0.094391	0.0090947	0.00188482	0.961569	-0.0459239	0.365809
327	APEH	acylaminoacyl-peptide hydrolase		0.0422526	0.263646	-0.0105967	0.812249	-1.66175	0.0968064	FALSE	FALSE	FALSE	-0.0478403	0.1536	-0.0154923	0.720036	-0.0697733	0.115591
328	APEX1	apurinic/apyrimidinic endodeoxyribonuclease 1		0.0481817	0.225027	0.0366317	0.392293	1.49753	0.1345	FALSE	FALSE	FALSE	0.0411918	0.239919	0.082523	0.0445708	0.00552449	0.911216
329	BIRC2	baculoviral IAP repeat containing 2		-0.00309265	0.931228	0.104535	0.0141335	0.837002	0.402767	FALSE	FALSE	FALSE	-0.0469103	0.163892	0.0645238	0.111184	-0.0343135	0.496848
331	XIAP	X-linked inhibitor of apoptosis		0.071016	0.0881978	-0.0756484	0.0919385	-3.89434	0.000103716	FALSE	FALSE	FALSE	---	---	0.0519453	0.21457	-0.176816	0.000296772
332	BIRC5	baculoviral IAP repeat containing 5		0.0636664	0.0838255	0.273041	3.19138e-14	NA	NA	FALSE	TRUE	FALSE	0.240445	6.11e-13	0.239752	5.2041e-09	0.212558	1.96212e-05
334	APLP2	amyloid beta precursor like protein 2		0.0058417	0.911421	0.0344104	0.369973	-0.0022059	0.99824	FALSE	FALSE	FALSE	-0.0464255	0.23199	-0.0601035	0.144315	-0.0276156	0.572441
335	APOA1	apolipoprotein A1		-0.0176896	0.649268	-0.012834	0.737296	-1.2525	0.210616	FALSE	FALSE	FALSE	-0.0356468	0.387902	-0.00734738	0.851191	-0.03656	0.46608
336	APOA2	apolipoprotein A2		0.0069495	0.858118	0.0690967	0.0949431	0.146192	0.883793	FALSE	FALSE	FALSE	0.0395879	0.263582	0.00134625	0.97401	0.00594211	0.896678
337	APOA4	apolipoprotein A4		-0.0277789	0.481045	0.0135343	0.744022	-1.91212	0.0560829	FALSE	FALSE	FALSE	-0.00762851	0.846085	0.0585147	0.144899	0.0287696	0.547529
338	APOB	apolipoprotein B		-0.0329951	0.644403	-0.00705673	0.876898	-0.664185	0.506691	FALSE	FALSE	FALSE	0.0123419	0.763937	0.0159531	0.684663	0.0303912	0.493092
341	APOC1	apolipoprotein C1		0.0738227	0.0130222	0.0675678	0.0261747	0.0266841	0.978716	FALSE	TRUE	FALSE	0.180659	7.95e-06	-0.0446288	0.269669	0.0775028	0.110173
344	APOC2	apolipoprotein C2		0.0561625	0.0411527	0.0303385	0.529557	0.0710384	0.9434	FALSE	FALSE	FALSE	0.0677097	0.0815065	0.0105727	0.789792	-0.0362906	0.470084
345	APOC3	apolipoprotein C3		-0.0207417	0.608273	0.0359408	0.391759	-1.18928	0.234547	FALSE	FALSE	FALSE	0.00604678	0.882636	-9.55847e-06	0.999808	-0.130172	0.0185839
346	APOC4	apolipoprotein C4		0.0565064	0.0402913	0.00270032	0.954601	0.28971	0.772113	FALSE	FALSE	FALSE	---	---	0.00630454	0.87597	-0.0244253	0.644629
347	APOD	apolipoprotein D		0.01619	0.723267	-0.0931214	0.00177622	-1.37795	0.168459	FALSE	FALSE	FALSE	-0.0363011	0.361745	-0.050753	0.208051	-0.0196949	0.688811
348	APOE	apolipoprotein E		0.0700347	0.0189978	0.0282134	0.360099	0.0356938	0.971532	FALSE	FALSE	FALSE	0.217518	1.04e-07	-0.059671	0.12446	0.114428	0.0190388
350	APOH	apolipoprotein H		0.0122757	0.787636	-0.0508925	0.211371	-1.45548	0.145796	FALSE	FALSE	FALSE	-0.00600726	0.875823	-0.149616	0.000247909	0.000401279	0.993734
351	APP	amyloid beta precursor protein		0.0787542	0.0508924	0.00409704	0.912664	0.585459	0.558342	FALSE	FALSE	FALSE	0.0315698	0.404463	-0.0224309	0.587042	0.131145	0.00907012
353	APRT	adenine phosphoribosyltransferase		0.0143688	0.736827	0.0411718	0.306917	-1.00745	0.313907	FALSE	FALSE	FALSE	0.0972115	0.0046795	-0.0366941	0.373215	-0.0424349	0.381459
355	FAS	Fas cell surface death receptor		0.0307058	0.55433	0.0041378	0.902386	-1.56985	0.116696	FALSE	FALSE	FALSE	-0.0663722	0.0982261	0.00116308	0.976761	0.0248855	0.624831
357	SHROOM2	shroom family member 2		-0.0128507	0.758816	-0.0574588	0.121687	0.0998606	0.920471	FALSE	FALSE	FALSE	0.051483	0.199965	-0.10578	0.0103299	-0.0878826	0.0550977
358	AQP1	aquaporin 1 (Colton blood group)		0.0771492	0.130935	0.0160718	0.60416	0.297139	0.766425	FALSE	FALSE	FALSE	-0.137691	0.00155626	-0.123925	0.00229495	-0.0381189	0.436422
359	AQP2	aquaporin 2		0.0682759	0.0565169	-0.0383391	0.391202	NA	NA	FALSE	FALSE	FALSE	---	---	0.0251862	0.539916	0.0591675	0.213189
362	AQP5	aquaporin 5		0.0541824	0.0973435	-0.0230465	0.509837	-0.883185	0.37759	FALSE	FALSE	FALSE	0.122522	0.000500213	-0.0253392	0.520802	0.0662259	0.162339
367	AR	androgen receptor		-0.00675125	0.904703	-0.0654832	0.0764125	NA	NA	FALSE	FALSE	FALSE	-0.0432231	0.261891	-0.0451026	0.265153	-0.0476801	0.331694
368	ABCC6	ATP binding cassette subfamily C member 6		-0.0152165	0.8558	-0.0899052	0.0485298	0.522722	0.601406	FALSE	FALSE	FALSE	-0.0282491	0.47348	-0.219319	7.48977e-08	0.0298262	0.541331
369	ARAF	A-Raf proto-oncogene, serine/threonine kinase		0.0869117	0.132494	-0.0366111	0.411623	0.658365	0.510422	FALSE	FALSE	FALSE	-0.00202288	0.956525	-0.123225	0.00223963	0.0587139	0.223604
372	ARCN1	archain 1		0.00714926	0.866902	0.157201	0.000649809	-1.01091	0.312248	FALSE	FALSE	FALSE	-0.00523616	0.870144	0.101409	0.0149274	0.126956	0.0168868
374	AREG	amphiregulin		-0.0389413	0.549861	0.0465521	0.264242	NA	NA	FALSE	FALSE	FALSE	---	---	-0.00578811	0.888153	0.0519653	0.306076
375	ARF1	ADP ribosylation factor 1		0.0199092	0.735114	0.15378	0.000544472	-1.12246	0.261911	FALSE	FALSE	FALSE	0.163328	9.41e-07	-0.0147987	0.715567	0.0318796	0.502241
377	ARF3	ADP ribosylation factor 3		0.0314155	0.475908	0.0163155	0.714106	-0.487684	0.62589	FALSE	FALSE	FALSE	0.0211261	0.556012	0.0517524	0.202475	0.00293445	0.95079
378	ARF4	ADP ribosylation factor 4		-0.0226839	0.610744	0.190668	6.07201e-06	0.392932	0.694435	FALSE	FALSE	FALSE	-0.0112725	0.772184	0.146658	0.000491909	0.0943397	0.0670399
381	ARF5	ADP ribosylation factor 5		0.0227546	0.628317	0.0397346	0.335188	-0.00680688	0.99457	FALSE	FALSE	FALSE	-0.00570074	0.860325	0.0288005	0.472325	-0.0119223	0.810421
382	ARF6	ADP ribosylation factor 6		0.0215064	0.546528	0.0702594	0.0902863	2.33567	0.019661	TRUE	FALSE	FALSE	---	---	0.126245	0.00174329	0.0513296	0.291673
383	ARG1	arginase 1		0.0634082	0.179775	-0.0211895	0.629314	0.65934	0.509816	FALSE	FALSE	FALSE	-0.0200808	0.628367	-0.0251826	0.52147	0.153321	0.00106908
384	ARG2	arginase 2		0.0143645	0.693479	0.0821283	0.0471387	1.05696	0.290924	FALSE	FALSE	FALSE	-0.0947161	0.0162806	-0.0183418	0.647451	-0.132004	0.00900568
387	RHOA	ras homolog family member A		0.0216801	0.460792	0.0599379	0.204693	-0.0678706	0.945899	FALSE	FALSE	FALSE	-0.0727347	0.0397955	0.00841987	0.83762	0.0759287	0.129086
388	RHOB	ras homolog family member B		0.0473997	0.265595	-0.0701588	0.0400783	1.58717	0.112724	FALSE	FALSE	FALSE	-0.1176	0.00219509	-0.0727926	0.0807936	-0.0943934	0.0475508
389	RHOC	ras homolog family member C		-0.00787055	0.860217	0.153417	6.93188e-05	-0.847092	0.397106	FALSE	FALSE	FALSE	0.00820739	0.830813	0.144913	0.000388842	0.152756	0.00333006
390	RND3	Rho family GTPase 3		-0.056291	0.352251	0.115002	0.00156275	0.127941	0.898234	FALSE	FALSE	FALSE	0.0182276	0.644212	0.187147	6.19105e-06	0.0981582	0.0561162
391	RHOG	ras homolog family member G		0.0141522	0.747283	0.0351461	0.420937	0.0171477	0.986321	FALSE	FALSE	FALSE	0.106561	0.00710307	0.0519971	0.209194	0.0166969	0.73053
392	ARHGAP1	Rho GTPase activating protein 1		0.104567	0.004644	0.0287995	0.479873	1.06224	0.288326	FALSE	FALSE	FALSE	-0.017595	0.609985	0.0904624	0.0231269	-0.0587317	0.226915
393	ARHGAP4	Rho GTPase activating protein 4		0.0588832	0.179348	0.0133334	0.691387	0.284794	0.775852	FALSE	FALSE	FALSE	0.0101904	0.800534	0.00830027	0.835682	0.0137423	0.778725
394	ARHGAP5	Rho GTPase activating protein 5		0.0243678	0.55638	-0.0710006	0.0708648	-0.244242	0.807083	FALSE	FALSE	FALSE	0.00726493	0.854224	0.0274163	0.491932	0.0185936	0.691488
395	ARHGAP6	Rho GTPase activating protein 6		-0.00862676	0.774013	-0.159947	0.000501875	-1.08166	0.279636	FALSE	FALSE	FALSE	0.0307556	0.458731	-0.0517453	0.199876	-0.209734	0.00010798
396	ARHGDIA	Rho GDP dissociation inhibitor alpha		0.0680508	0.0457467	0.0515082	0.23179	0.793123	0.427852	FALSE	FALSE	FALSE	0.0961905	0.00436702	0.0907651	0.0219026	0.161671	0.00106185
397	ARHGDIB	Rho GDP dissociation inhibitor beta		-0.0196008	0.661818	0.0174339	0.57894	0.962843	0.335807	FALSE	FALSE	FALSE	-0.0989299	0.0139136	-0.149357	0.00011769	-0.119305	0.0181112
399	RHOH	ras homolog family member H		0.0610533	0.199249	-0.0795999	0.0705952	NA	NA	FALSE	FALSE	FALSE	0.0269999	0.515262	-0.120205	0.00275861	-0.0375426	0.463671
400	ARL1	ADP ribosylation factor like GTPase 1		0.0827877	0.0611348	0.0897789	0.0389567	-1.02882	0.303759	FALSE	TRUE	FALSE	-0.135285	0.000156393	0.035081	0.389283	-0.126765	0.00665832
401	PHOX2A	paired like homeobox 2a		0.023904	0.52576	-0.040818	0.377375	NA	NA	FALSE	FALSE	FALSE	0.0499626	0.222483	-0.0173859	0.698546	-0.00996305	0.840125
402	ARL2	ADP ribosylation factor like GTPase 2		0.0488001	0.153847	0.0451392	0.209745	-1.0592	0.289707	FALSE	FALSE	FALSE	-0.0508544	0.172609	0.0289811	0.485673	0.212007	3.39793e-05
403	ARL3	ADP ribosylation factor like GTPase 3		0.0200884	0.657163	0.0151453	0.715651	-1.2088	0.226962	FALSE	FALSE	FALSE	-0.113825	0.00546862	-0.0188323	0.642615	0.0212425	0.665975
405	ARNT	aryl hydrocarbon receptor nuclear translocator		0.11445	0.000687077	0.0183303	0.682238	0.0479191	0.961791	FALSE	FALSE	FALSE	-0.0533122	0.183839	0.062381	0.132119	0.0379148	0.439817
406	ARNTL	aryl hydrocarbon receptor nuclear translocator like		0.109938	0.0076392	0.00600168	0.894212	-0.122176	0.902803	FALSE	FALSE	FALSE	-0.0253924	0.510858	-0.0113926	0.782092	0.0336748	0.501566
408	ARRB1	arrestin beta 1		0.0436575	0.198142	-0.152917	6.10667e-05	-1.21505	0.224571	FALSE	FALSE	FALSE	-0.111299	0.00313637	-0.110304	0.0104311	0.0661176	0.167038
409	ARRB2	arrestin beta 2		0.0476021	0.277499	-0.0423944	0.302182	1.28441	0.199233	FALSE	FALSE	FALSE	0.0266836	0.529137	-0.0178928	0.66671	0.0918764	0.0364848
410	ARSA	arylsulfatase A		0.0347051	0.378793	-0.0125884	0.733786	-0.755377	0.450165	FALSE	FALSE	FALSE	-0.0386452	0.327238	-0.0132373	0.73964	-0.0823627	0.0932111
411	ARSB	arylsulfatase B		0.0253955	0.658454	0.0614605	0.198491	1.87352	0.0612311	FALSE	FALSE	FALSE	0.0497944	0.22208	0.0629089	0.124715	0.102699	0.0404605
414	ARSD	arylsulfatase D		0.0637519	0.215258	-0.00309674	0.921916	0.188658	0.850397	FALSE	FALSE	FALSE	-0.17591	8.87e-07	0.0110625	0.78018	-0.226341	1.98927e-07
415	ARSL	arylsulfatase E (chondrodysplasia punctata 1)		0.0728581	0.147872	-0.00222679	0.957191	-1.10881	0.267869	FALSE	FALSE	FALSE	-0.0459858	0.228685	-0.0504075	0.210843	-0.0465622	0.356908
416	ARSF	arylsulfatase F		0.106652	0.0463926	-0.073674	0.0987723	NA	NA	FALSE	FALSE	FALSE	0.0483193	0.197496	-0.00631917	0.881342	0.0959438	0.0515298
419	ART3	ADP-ribosyltransferase 3		0.00919858	0.873404	-0.0201588	0.63526	NA	NA	FALSE	FALSE	FALSE	0.0598017	0.0709593	0.107103	0.0114362	-0.103727	0.0868655
421	ARVCF	ARVCF, delta catenin family member		0.0249122	0.528958	-0.187392	7.8284e-06	0.10186	0.918884	FALSE	FALSE	FALSE	0.0833491	0.0318899	-0.124615	0.00278357	-0.155927	0.00361096
427	ASAH1	N-acylsphingosine amidohydrolase 1		0.0141803	0.790901	-0.0289783	0.441972	-0.552223	0.580892	FALSE	FALSE	FALSE	-0.15325	6.82e-05	-0.0622898	0.119043	-0.143119	0.00392896
433	ASGR2	asialoglycoprotein receptor 2		0.0598827	0.138861	0.00787053	0.864874	NA	NA	FALSE	FALSE	FALSE	-0.0479972	0.259029	0.0144902	0.709833	0.0253588	0.620227
435	ASL	argininosuccinate lyase		-0.0230571	0.50515	0.0242754	0.554311	-1.95102	0.051271	FALSE	FALSE	FALSE	0.0637546	0.0677801	0.0346576	0.396276	0.0802138	0.116911
439	GET3	arsA arsenite transporter, ATP-binding, homolog 1 (bacterial)		0.0223107	0.472318	0.0470135	0.279307	0.514707	0.606846	FALSE	FALSE	FALSE	0.0216563	0.589509	0.0506699	0.213644	0.0658759	0.182756
440	ASNS	asparagine synthetase (glutamine-hydrolyzing)		0.0654611	0.155577	0.0934612	0.02429	0.381623	0.702806	FALSE	FALSE	FALSE	0.115835	0.00151087	0.0443242	0.28497	0.096143	0.0558687
443	ASPA	aspartoacylase		-0.120524	0.0853331	-0.157063	0.000590847	0.705686	0.48053	FALSE	FALSE	FALSE	-0.17362	0.000336048	-0.110831	0.00439528	-0.171041	0.00185447
444	ASPH	aspartate beta-hydroxylase		-0.0319037	0.444132	0.0766012	0.0313433	-0.529969	0.596225	FALSE	FALSE	FALSE	-0.0197824	0.582638	0.0104496	0.797943	-0.0144845	0.766625
445	ASS1	argininosuccinate synthase 1		0.0775587	0.16117	0.039256	0.248054	-0.462169	0.644038	FALSE	FALSE	FALSE	0.116707	0.00409414	-0.0113501	0.780064	-0.0791308	0.108228
462	SERPINC1	serpin family C member 1		0.0758818	0.0658219	0.018223	0.650098	-0.546234	0.585	FALSE	FALSE	FALSE	-0.0735981	0.0690382	-0.0413186	0.29144	-0.133871	0.0185049
463	ZFHX3	zinc finger homeobox 3		0.0717682	0.121693	-0.0107092	0.786963	-1.30677	0.191626	FALSE	FALSE	FALSE	0.158723	0.000442381	-0.132826	0.000969946	-0.142719	0.00414431
466	ATF1	activating transcription factor 1		0.0227215	0.537374	0.151514	0.000911352	-0.611626	0.540946	FALSE	FALSE	FALSE	-0.0576614	0.160771	-0.0170698	0.679163	-0.0212426	0.666228
467	ATF3	activating transcription factor 3		-0.000932843	0.985418	0.0753424	0.00577043	NA	NA	FALSE	FALSE	FALSE	0.00387264	0.923079	-0.0192749	0.632144	0.0167821	0.734053
471	ATIC	5-aminoimidazole-4-carboxamide ribonucleotide formyltransferase/IMP cyclohydrolase		-0.0747853	0.261473	0.0824546	0.0495256	-1.17294	0.241035	FALSE	FALSE	FALSE	0.096965	0.0098977	0.135362	0.000808747	0.0359942	0.461092
472	ATM	ATM serine/threonine kinase		0.0223291	0.61381	0.0185685	0.684172	0.159118	0.873601	FALSE	FALSE	FALSE	-0.00592207	0.880942	-0.0997085	0.0129299	-0.0974669	0.0484884
473	RERE	arginine-glutamic acid dipeptide repeats		-0.00156232	0.966427	-0.0766328	0.0635296	0.298602	0.765309	FALSE	FALSE	FALSE	---	---	-0.116647	0.00416606	-0.116536	0.0175218
475	ATOX1	antioxidant 1 copper chaperone		0.0162131	0.74524	0.0746998	0.0704705	2.06544	0.0390832	TRUE	FALSE	FALSE	0.13382	0.000295956	0.0759558	0.0661455	0.127745	0.0102058
476	ATP1A1	ATPase Na+/K+ transporting subunit alpha 1		0.0499994	0.238959	-0.031032	0.414336	0.0324878	0.974088	FALSE	FALSE	FALSE	0.00748724	0.839341	-0.0744177	0.0703578	0.263289	3.95754e-07
477	ATP1A2	ATPase Na+/K+ transporting subunit alpha 2		0.0564423	0.192329	-0.167994	9.4878e-05	0.628438	0.529887	FALSE	FALSE	FALSE	-0.0916156	0.0879372	-0.0734954	0.0682457	-0.0198722	0.679084
478	ATP1A3	ATPase Na+/K+ transporting subunit alpha 3		0.0844543	0.00717493	-0.063304	0.128325	1.17949	0.238515	FALSE	FALSE	FALSE	0.0451763	0.242529	0.0297191	0.462386	0.00592122	0.902458
481	ATP1B1	ATPase Na+/K+ transporting subunit beta 1		0.0632909	0.134555	-0.0218342	0.463465	1.04047	0.298315	FALSE	FALSE	FALSE	-0.0841788	0.0181328	-0.0940412	0.0224866	-0.0707397	0.138582
482	ATP1B2	ATPase Na+/K+ transporting subunit beta 2		0.0399519	0.182859	-0.101395	0.020807	-0.542775	0.587487	FALSE	FALSE	FALSE	-0.00167845	0.965747	-0.0532531	0.194766	0.0349299	0.443113
483	ATP1B3	ATPase Na+/K+ transporting subunit beta 3		-0.0610455	0.294025	0.105186	0.00181627	0.499809	0.617295	FALSE	FALSE	FALSE	0.0694902	0.0775855	0.0668651	0.0987463	0.127255	0.011405
486	FXYD2	FXYD domain containing ion transport regulator 2		0.0371942	0.412803	-0.0907796	0.0336546	NA	NA	FALSE	FALSE	FALSE	-0.00263129	0.945735	-0.031308	0.484132	-0.0317095	0.53494
487	ATP2A1	ATPase sarcoplasmic/endoplasmic reticulum Ca2+ transporting 1		0.0475533	0.336216	0.114301	0.00817878	NA	NA	FALSE	FALSE	FALSE	-0.0498111	0.192585	0.0504456	0.217022	0.0237303	0.643517
488	ATP2A2	ATPase sarcoplasmic/endoplasmic reticulum Ca2+ transporting 2		0.037655	0.351036	0.0555961	0.200635	1.85774	0.063434	FALSE	FALSE	FALSE	0.189267	1.48e-06	0.0168749	0.677733	0.071412	0.153181
489	ATP2A3	ATPase sarcoplasmic/endoplasmic reticulum Ca2+ transporting 3		-0.0196037	0.6953	-0.0958265	0.00806978	0.577002	0.564057	FALSE	FALSE	FALSE	0.0199853	0.621999	0.0343395	0.410981	-0.145714	0.00383291
490	ATP2B1	ATPase plasma membrane Ca2+ transporting 1		0.0530054	0.301003	-0.0241302	0.555765	-0.118026	0.906065	FALSE	FALSE	FALSE	0.0158851	0.673202	0.0619401	0.144182	-0.0613431	0.217605
491	ATP2B2	ATPase plasma membrane Ca2+ transporting 2		-0.0149964	0.819825	-0.10056	0.019456	1.3337	0.182736	FALSE	FALSE	FALSE	0.0122232	0.758652	0.000693543	0.986067	-0.0606991	0.279547
493	ATP2B4	ATPase plasma membrane Ca2+ transporting 4		0.0253133	0.526833	0.106061	0.0019743	-0.144021	0.885506	FALSE	FALSE	FALSE	0.0333986	0.37156	0.0163979	0.689302	0.0223829	0.638758
498	ATP5F1A	ATP synthase, H+ transporting, mitochondrial F1 complex, alpha subunit 1, cardiac muscle		0.113226	0.0373918	-0.0235164	0.588355	-0.493312	0.621876	FALSE	FALSE	FALSE	-0.05588	0.0888615	-0.0532125	0.185698	-0.001535	0.975005
501	ALDH7A1	aldehyde dehydrogenase 7 family member A1		0.0492453	0.265515	-0.0393838	0.278265	-1.0895	0.276137	FALSE	FALSE	FALSE	0.00107082	0.977765	-0.0829141	0.0356596	-0.0366388	0.454455
506	ATP5F1B	ATP synthase, H+ transporting, mitochondrial F1 complex, beta polypeptide		0.0165519	0.623239	0.117814	0.00346762	-0.56584	0.571601	FALSE	FALSE	FALSE	0.178454	3.22e-06	0.151593	0.000176022	-0.00299705	0.950578
509	ATP5F1C	ATP synthase, H+ transporting, mitochondrial F1 complex, gamma polypeptide 1		0.103216	0.0616431	0.149974	0.000553638	-0.792498	0.428216	FALSE	TRUE	FALSE	0.0529108	0.145639	0.124618	0.00262342	-0.0398638	0.382989
513	ATP5F1D	ATP synthase, H+ transporting, mitochondrial F1 complex, delta subunit		0.0653906	0.0167652	-0.058548	0.126902	-1.6177	0.105973	FALSE	FALSE	FALSE	-0.0761732	0.0305169	0.0750327	0.075374	-0.0746261	0.111787
514	ATP5F1E	ATP synthase, H+ transporting, mitochondrial F1 complex, epsilon subunit		0.0685907	0.0905028	0.101347	0.00785921	-1.68775	0.0917289	FALSE	TRUE	FALSE	0.11791	0.000712694	0.0365199	0.386767	0.0633433	0.250501
515	ATP5PB	ATP synthase, H+ transporting, mitochondrial Fo complex subunit B1		0.0822339	0.0831954	0.0842427	0.061304	0.607257	0.543787	FALSE	TRUE	FALSE	-0.0408831	0.266691	0.0454706	0.266852	0.0216104	0.66582
516	ATP5MC1	ATP synthase, H+ transporting, mitochondrial Fo complex subunit C1 (subunit 9)		0.0614975	0.112851	0.042881	0.248729	NA	NA	FALSE	FALSE	FALSE	0.065514	0.0380638	0.0996512	0.0129127	0.116233	0.0212521
521	ATP5ME	ATP synthase, H+ transporting, mitochondrial Fo complex subunit E		0.028619	0.438533	0.0349081	0.354235	-1.34454	0.179012	FALSE	FALSE	FALSE	-0.0370773	0.350045	0.017177	0.671916	-0.043667	0.346996
522	ATP5PF	ATP synthase, H+ transporting, mitochondrial Fo complex subunit F6		0.132841	0.0016644	0.0537327	0.20921	0.752153	0.452121	FALSE	FALSE	FALSE	-0.00175695	0.961991	0.0539709	0.187145	0.00694378	0.885911
523	ATP6V1A	ATPase H+ transporting V1 subunit A		0.0018536	0.960568	0.0463002	0.274834	-1.10735	0.268348	FALSE	FALSE	FALSE	-0.0265602	0.45785	0.0450818	0.263606	0.0912438	0.0745411
525	ATP6V1B1	ATPase H+ transporting V1 subunit B1		0.0390713	0.466755	-0.0121788	0.764745	-0.852988	0.393936	FALSE	FALSE	FALSE	-0.0397524	0.32029	0.0132928	0.741878	0.0788383	0.0692054
526	ATP6V1B2	ATPase H+ transporting V1 subunit B2		0.0601143	0.232991	0.0189514	0.644685	0.911357	0.362278	FALSE	FALSE	FALSE	-0.045677	0.220869	0.0153405	0.708557	0.16298	0.00111999
527	ATP6V0C	ATPase H+ transporting V0 subunit c		0.0692911	0.112522	-0.0754757	0.0702488	-1.70944	0.0876718	FALSE	FALSE	FALSE	0.0483537	0.180264	0.0607875	0.134261	-0.017204	0.710957
528	ATP6V1C1	ATPase H+ transporting V1 subunit C1		-0.0358555	0.426032	0.0762491	0.0620541	-0.517846	0.604655	FALSE	FALSE	FALSE	0.0207002	0.477838	0.0549801	0.168878	0.0597533	0.2345
529	ATP6V1E1	ATPase H+ transporting V1 subunit E1		0.0509004	0.131926	0.0151912	0.732473	-1.53626	0.12472	FALSE	FALSE	FALSE	0.0477734	0.151283	0.0342089	0.406709	0.0515663	0.286685
534	ATP6V1G2	ATPase H+ transporting V1 subunit G2		0.0418684	0.211026	-0.0796981	0.0656461	-0.342068	0.732384	FALSE	FALSE	FALSE	-0.115327	0.00655029	-0.00550892	0.895602	0.0116461	0.82593
535	ATP6V0A1	ATPase H+ transporting V0 subunit a1		0.0281931	0.448583	-0.0675222	0.122191	0.555782	0.578456	FALSE	FALSE	FALSE	-0.091911	0.00789898	0.0348302	0.395017	0.199815	8.21011e-05
537	ATP6AP1	ATPase H+ transporting accessory protein 1		0.162862	0.00065654	0.036651	0.364536	1.75078	0.0802265	FALSE	FALSE	FALSE	0.0744431	0.0454659	-0.0575559	0.155508	-0.0418155	0.357882
538	ATP7A	ATPase copper transporting alpha		-0.00977874	0.831123	-0.0218305	0.635322	1.34163	0.180014	FALSE	FALSE	FALSE	-0.0334157	0.381879	-0.0234633	0.692358	-0.0354402	0.479457
539	ATP5PO	ATP synthase, H+ transporting, mitochondrial F1 complex, O subunit		0.0610997	0.15734	0.0511549	0.235744	0.0157061	0.987471	FALSE	FALSE	FALSE	-0.0370836	0.277014	0.0766078	0.0610458	-0.0639902	0.175556
540	ATP7B	ATPase copper transporting beta		0.132988	0.0056687	-0.035471	0.412415	NA	NA	FALSE	FALSE	FALSE	-0.0902417	0.0258962	0.0769418	0.0557343	-0.0557003	0.288568
545	ATR	ATR serine/threonine kinase		0.0159715	0.796273	0.0969463	0.0332853	-0.642193	0.520904	FALSE	FALSE	FALSE	0.0742318	0.068152	0.0902445	0.0291553	-0.135232	0.00781968
546	ATRX	ATRX, chromatin remodeler		-0.0474005	0.275804	-0.121818	0.00513514	-0.0659717	0.947411	FALSE	FALSE	FALSE	-0.0566727	0.133688	-0.116268	0.00466534	-0.107673	0.026552
547	KIF1A	kinesin family member 1A		0.0738707	0.0997978	-0.0565261	0.144134	-0.50842	0.611267	FALSE	FALSE	FALSE	0.133477	0.000145458	0.0658331	0.102507	0.070081	0.145966
549	AUH	AU RNA binding methylglutaconyl-CoA hydratase		-0.0128254	0.781359	-0.103431	0.0226999	0.426244	0.670002	FALSE	FALSE	FALSE	-0.185513	1.42e-06	-0.0183808	0.644135	-0.175393	0.000499983
550	AUP1	AUP1, lipid droplet regulating VLDL assembly factor		0.0511341	0.31564	0.130662	0.00281664	-0.199092	0.842226	FALSE	FALSE	FALSE	0.141031	0.000142982	0.0106292	0.806632	0.0291166	0.546203
558	AXL	AXL receptor tyrosine kinase		0.0468595	0.142495	0.091441	0.0139385	-0.0545322	0.956524	FALSE	FALSE	FALSE	-0.0236966	0.554337	0.035208	0.394128	0.157038	0.00165542
563	AZGP1	alpha-2-glycoprotein 1, zinc-binding		0.0404909	0.247286	-0.0592989	0.0739461	0.793786	0.427468	FALSE	FALSE	FALSE	-0.151189	9.25e-05	0.031323	0.430461	-0.201729	0.000336708
566	AZU1	azurocidin 1		0.0460892	0.122389	-0.0476316	0.316743	2.94725	0.00327276	TRUE	FALSE	FALSE	-0.0641681	0.137559	-0.0922553	0.0249605	0.0370181	0.522387
567	B2M	beta-2-microglobulin		0.0301661	0.233394	0.0176701	0.595327	-0.526298	0.598772	FALSE	FALSE	FALSE	0.00825109	0.829516	-0.0545048	0.172104	-0.00478564	0.920209
571	BACH1	BTB domain and CNC homolog 1		0.159562	0.000111083	0.0954264	0.0132484	0.173733	0.862111	FALSE	TRUE	FALSE	-0.0492232	0.215602	0.0404623	0.334712	0.106068	0.0326888
572	BAD	BCL2 associated agonist of cell death		-0.0188162	0.657122	-0.00258011	0.945362	1.4042	0.160529	FALSE	FALSE	FALSE	-0.0598893	0.0964635	-0.0270092	0.502556	0.118522	0.0233253
573	BAG1	BCL2 associated athanogene 1		0.0462175	0.184281	-0.131308	0.0018514	2.06352	0.0392684	TRUE	FALSE	FALSE	---	---	-0.00665736	0.872881	-0.140259	0.00483664
575	ADGRB1	adhesion G protein-coupled receptor B1		-0.0510547	0.338368	-0.120455	0.00811157	NA	NA	FALSE	FALSE	FALSE	---	---	0.0464814	0.253845	0.0232448	0.637987
578	BAK1	BCL2 antagonist/killer 1		0.0454055	0.249549	0.0951581	0.0105494	-0.340986	0.733194	FALSE	FALSE	FALSE	0.0332736	0.381992	0.0535277	0.179908	-0.0725287	0.145941
580	BARD1	BRCA1 associated RING domain 1		0.0105685	0.870398	0.0689512	0.115853	NA	NA	FALSE	FALSE	FALSE	0.210081	9.83e-08	0.187069	5.06296e-06	0.128266	0.00462769
581	BAX	BCL2 associated X, apoptosis regulator		0.0736868	0.0543063	0.0552911	0.206226	0.36447	0.715567	FALSE	FALSE	FALSE	0.0659457	0.0976191	0.00102635	0.980393	0.0783617	0.111583
582	BBS1	Bardet-Biedl syndrome 1		0.0216651	0.555913	-0.0248554	0.611618	-0.093756	0.925319	FALSE	FALSE	FALSE	-0.128646	0.000296024	-0.0559942	0.194664	-0.153738	0.00116242
583	BBS2	Bardet-Biedl syndrome 2		0.0526867	0.274299	-0.0698086	0.111991	-1.46933	0.142015	FALSE	FALSE	FALSE	-0.105491	0.00869855	-0.104399	0.0782405	-0.182834	6.78228e-05
585	BBS4	Bardet-Biedl syndrome 4		-0.0233125	0.630834	0.00946094	0.824785	-0.352644	0.724439	FALSE	FALSE	FALSE	-0.177437	3.9e-07	-0.109383	0.00765389	0.0607645	0.22817
586	BCAT1	branched chain amino acid transaminase 1		0.111979	0.000176307	0.168528	4.26819e-07	0.282298	0.777762	FALSE	TRUE	FALSE	0.134033	0.000873344	0.0601067	0.131175	0.15788	0.00187129
587	BCAT2	branched chain amino acid transaminase 2		0.013592	0.70887	-0.0252362	0.418907	0.63958	0.522559	FALSE	FALSE	FALSE	-0.172323	7.24e-06	-0.0741731	0.0656897	-0.127296	0.00808506
590	BCHE	butyrylcholinesterase		0.00819497	0.859463	-0.000147918	0.997009	-0.979203	0.327683	FALSE	FALSE	FALSE	0.0173249	0.659605	-0.0464538	0.253869	0.0551306	0.225859
593	BCKDHA	branched chain keto acid dehydrogenase E1, alpha polypeptide		0.0977636	0.00700375	-0.0351467	0.44967	-2.41576	0.0158409	FALSE	FALSE	FALSE	-0.0253061	0.504751	-0.0991713	0.0171162	-0.0217524	0.653461
594	BCKDHB	branched chain keto acid dehydrogenase E1 subunit beta		0.0029182	0.947927	-0.0290989	0.462786	-0.818962	0.41296	FALSE	FALSE	FALSE	-0.166796	1.22e-05	0.00245826	0.951973	-0.196108	6.96748e-05
595	CCND1	cyclin D1		0.0456647	0.0888436	0.0138441	0.643467	2.31791	0.0207775	TRUE	FALSE	FALSE	-0.0710679	0.0446176	-0.0643324	0.127847	0.0129718	0.793564
596	BCL2	BCL2, apoptosis regulator		0.0647073	0.170373	-0.195699	3.69457e-06	1.18718	0.235792	FALSE	FALSE	FALSE	-0.30106	2e-15	-0.173182	2.50315e-05	-0.0368094	0.467758
598	BCL2L1	BCL2 like 1		0.0783856	0.0206259	-0.00479353	0.903533	-1.05521	0.291532	FALSE	FALSE	FALSE	0.0219951	0.541571	0.0694098	0.084285	0.0858616	0.0644315
599	BCL2L2	BCL2 like 2		-0.0331558	0.430193	-0.0868692	0.0359334	-0.116307	0.907433	FALSE	FALSE	FALSE	-0.143411	5.5e-05	-0.0206518	0.612781	-0.000562917	0.990594
602	BCL3	B-cell CLL/lymphoma 3		0.0466152	0.0671199	0.0780627	0.0226286	-0.387252	0.698676	FALSE	TRUE	FALSE	-0.0123654	0.751579	0.000536325	0.989445	0.0306248	0.546122
604	BCL6	B-cell CLL/lymphoma 6		-0.0153241	0.742538	0.018957	0.555361	0.244123	0.807225	FALSE	FALSE	FALSE	-0.0481161	0.223446	-0.0379427	0.349834	-0.115263	0.0131345
605	BCL7A	BCL tumor suppressor 7A		-0.0291027	0.53456	-0.0326382	0.443816	0.0127671	0.989816	FALSE	FALSE	FALSE	0.0334528	0.40852	-0.0187196	0.653761	-0.213249	3.32189e-05
607	BCL9	B-cell CLL/lymphoma 9		0.0285333	0.512767	0.0140423	0.732683	-0.168327	0.866375	FALSE	FALSE	FALSE	-0.0327678	0.282919	-0.0605684	0.145171	-0.0150666	0.759726
608	TNFRSF17	TNF receptor superfamily member 17		0.0773342	0.0178959	-0.0906525	0.0285154	NA	NA	FALSE	FALSE	FALSE	-0.0101627	0.812888	-0.126463	0.00134651	-0.0268535	0.583857
613	BCR	BCR, RhoGEF and GTPase activating protein		0.060658	0.104431	-0.175408	6.67351e-05	-0.876856	0.380731	FALSE	FALSE	FALSE	0.0364782	0.321543	-0.048516	0.232822	-0.0438157	0.380984
617	BCS1L	BCS1 homolog, ubiquinol-cytochrome c reductase complex chaperone		0.0429607	0.296668	0.0485843	0.256799	-2.056	0.0400016	FALSE	FALSE	FALSE	0.120786	0.00102894	0.0446285	0.28996	-0.0725463	0.139013
622	BDH1	3-hydroxybutyrate dehydrogenase 1		0.0933561	0.0542586	-0.0596937	0.124182	-1.43737	0.150865	FALSE	FALSE	FALSE	-0.0285216	0.45801	-0.00642731	0.872905	-0.097494	0.0473616
629	CFB	complement factor B		0.0504025	0.202271	0.00991974	0.78607	-0.501979	0.615768	FALSE	FALSE	FALSE	-0.178769	5.41e-06	0.0507413	0.226454	0.0339326	0.498883
633	BGN	biglycan		0.0336925	0.557754	0.11351	0.000284403	-0.00172753	0.998622	FALSE	FALSE	FALSE	0.115088	0.00476542	0.0451861	0.279875	0.285672	7.93864e-08
634	CEACAM1	carcinoembryonic antigen related cell adhesion molecule 1		0.0523705	0.238716	-0.0272975	0.406738	0.0629495	0.94982	FALSE	FALSE	FALSE	-0.0525335	0.187166	-0.105108	0.0120986	-0.17093	0.000399245
635	BHMT	betaine--homocysteine S-methyltransferase		0.0674933	0.272351	-0.00522358	0.893628	NA	NA	FALSE	FALSE	FALSE	-0.0765285	0.0647547	-0.0318019	0.442445	-0.122474	0.0112842
636	BICD1	BICD cargo adaptor 1		0.0163688	0.695651	0.194678	1.57548e-05	-1.40005	0.161761	FALSE	FALSE	FALSE	0.0816583	0.0245365	0.0591247	0.140893	0.051909	0.298074
637	BID	BH3 interacting domain death agonist		0.0240241	0.540621	0.00918465	0.794293	0.303017	0.761927	FALSE	FALSE	FALSE	0.0786204	0.0421224	0.153125	0.000198628	-0.149854	0.00202831
641	BLM	Bloom syndrome RecQ like helicase		0.102629	0.0168657	0.115325	0.00560942	0.272508	0.785298	FALSE	TRUE	FALSE	0.218697	4.49e-10	0.155916	0.00010215	0.0925693	0.0639658
642	BLMH	bleomycin hydrolase		0.0170349	0.635078	0.079148	0.0564323	1.25238	0.210658	FALSE	FALSE	FALSE	-0.0568432	0.123094	0.013179	0.747092	0.0737003	0.149965
645	BLVRB	biliverdin reductase B		0.0713074	0.0238271	0.044464	0.208516	0.831571	0.405805	FALSE	FALSE	FALSE	-0.0386664	0.331268	0.053853	0.200837	0.102934	0.0417906
646	BNC1	basonuclin 1		-0.0381876	0.448807	0.00565939	0.888502	NA	NA	FALSE	FALSE	FALSE	-0.117508	0.00314805	0.113293	0.00671031	0.264071	1.27085e-09
649	BMP1	bone morphogenetic protein 1		0.070668	0.123479	0.171329	1.88673e-05	0.296149	0.767187	FALSE	FALSE	FALSE	0.0167521	0.679997	0.0364682	0.382666	0.113604	0.0204347
655	BMP7	bone morphogenetic protein 7		-0.00184543	0.965346	-0.094587	0.0100728	NA	NA	FALSE	FALSE	FALSE	0.0862987	0.00335508	0.106047	0.00699466	-0.109443	0.0241376
658	BMPR1B	bone morphogenetic protein receptor type 1B		0.0237821	0.604354	-0.0389499	0.336062	NA	NA	FALSE	FALSE	FALSE	-0.170359	6.1e-05	0.0944379	0.0179842	0.0700915	0.167165
659	BMPR2	bone morphogenetic protein receptor type 2		0.107502	0.0193773	-0.056119	0.150717	0.141717	0.887351	FALSE	FALSE	FALSE	-0.0693337	0.0670346	0.0073612	0.855521	-0.00651871	0.897659
660	BMX	BMX non-receptor tyrosine kinase		0.0135692	0.86743	-0.123399	0.0167006	NA	NA	FALSE	FALSE	FALSE	-0.0582799	0.146014	0.0350084	0.396787	0.0232245	0.678061
661	POLR3D	RNA polymerase III subunit D		0.0425955	0.26704	0.0916882	0.0221221	1.63808	0.101706	FALSE	FALSE	FALSE	0.0573502	0.151712	0.0388694	0.337988	0.0855538	0.0846855
662	BNIP1	BCL2 interacting protein 1		0.0735818	0.195661	0.0808261	0.0672195	0.436054	0.662873	FALSE	FALSE	FALSE	0.0593198	0.0915251	-0.0161792	0.69394	0.0502171	0.312309
663	BNIP2	BCL2 interacting protein 2		-0.00841788	0.868974	-0.0127967	0.775688	0.43805	0.661459	FALSE	FALSE	FALSE	0.0376143	0.336449	-0.0130209	0.750182	-0.0516191	0.283931
664	BNIP3	BCL2 interacting protein 3		0.0238658	0.774229	0.0724506	0.0269746	-0.275946	0.782655	FALSE	FALSE	FALSE	0.0381686	0.332668	0.0197534	0.632523	0.0789027	0.118607
665	BNIP3L	BCL2 interacting protein 3 like		0.0146745	0.754609	0.101081	0.0191136	-1.10564	0.269401	FALSE	FALSE	FALSE	-0.159524	4.28e-06	-0.122528	0.00352276	0.0648235	0.190033
666	BOK	BOK, BCL2 family apoptosis regulator		0.0458773	0.348005	-0.0506702	0.179126	-2.2623	0.0239501	FALSE	FALSE	FALSE	-0.00529375	0.895605	-0.0399937	0.356185	-0.0313192	0.523509
667	DST	dystonin		0.020112	0.644677	-0.0581805	0.0981143	1.83722	0.0664082	FALSE	FALSE	FALSE	-0.165549	0.000174675	0.159381	5.22094e-05	0.0503272	0.321334
668	FOXL2	forkhead box L2		0.0922406	0.0253827	0.161567	4.65066e-05	NA	NA	FALSE	TRUE	FALSE	0.0470848	0.158156	0.0357824	0.399439	0.0794572	0.0715604
669	BPGM	bisphosphoglycerate mutase		0.0490861	0.179373	0.0560844	0.165531	0.412755	0.679855	FALSE	FALSE	FALSE	-0.00100559	0.978517	0.0192982	0.642764	-0.0223658	0.65095
670	BPHL	biphenyl hydrolase like		0.0340114	0.407073	0.0182379	0.671	0.899024	0.368808	FALSE	FALSE	FALSE	-0.0213925	0.556897	-0.0113879	0.777183	-0.035637	0.491428
671	BPI	bactericidal/permeability-increasing protein		0.0545891	0.213096	-0.0395299	0.410407	1.77719	0.0758074	FALSE	FALSE	FALSE	-0.000287897	0.993569	0.0459395	0.251339	0.125865	0.00285619
672	BRCA1	BRCA1, DNA repair associated		0.00454393	0.898816	0.177951	6.80296e-06	0.766161	0.443938	FALSE	FALSE	FALSE	0.0623057	0.0842443	0.155911	0.000109679	0.155775	0.00208273
673	BRAF	B-Raf proto-oncogene, serine/threonine kinase		0.0825294	0.0408532	-0.0973813	0.0389627	1.7792	0.0754589	FALSE	FALSE	FALSE	0.0216353	0.551377	0.00599354	0.88328	-0.0254547	0.612331
675	BRCA2	BRCA2, DNA repair associated		-0.0246053	0.622365	0.1567	0.000283345	-1.71913	0.0861908	FALSE	FALSE	FALSE	-0.000983609	0.980678	0.170889	2.23792e-05	0.159798	0.00126316
676	BRDT	bromodomain testis associated		-0.0387273	0.606238	-0.0660332	0.163505	NA	NA	FALSE	FALSE	FALSE	-0.109132	0.0171311	0.046783	0.23322	0.0465163	0.339661
677	ZFP36L1	ZFP36 ring finger protein like 1		0.0655126	0.0591816	0.07013	0.0216438	-0.138435	0.889924	FALSE	TRUE	FALSE	-0.0740186	0.0656984	-0.0641016	0.11399	0.0605617	0.227986
678	ZFP36L2	ZFP36 ring finger protein like 2		-0.0146998	0.533641	-0.0257365	0.343664	-0.617948	0.536758	FALSE	FALSE	FALSE	-0.0891751	0.0248785	-0.00642108	0.874487	-0.100033	0.0619274
682	BSG	basigin (Ok blood group)		0.0344819	0.347203	0.0459719	0.255863	1.33878	0.180879	FALSE	FALSE	FALSE	0.106382	0.00547781	0.117796	0.00326285	-0.0354356	0.45409
683	BST1	bone marrow stromal cell antigen 1		0.024535	0.526662	0.0884765	0.0220508	-0.837534	0.402461	FALSE	FALSE	FALSE	-0.00703041	0.865014	0.0144876	0.720882	-0.016055	0.733245
684	BST2	bone marrow stromal cell antigen 2		0.101982	0.00448411	0.0255477	0.369527	0.333138	0.73909	FALSE	FALSE	FALSE	-0.00437023	0.91237	-0.00153265	0.96994	-0.0431429	0.370219
685	BTC	betacellulin		-0.00066823	0.987664	-0.00211195	0.959322	NA	NA	FALSE	FALSE	FALSE	0.0646153	0.0664364	-0.135153	0.000786226	-0.0837708	0.108088
686	BTD	biotinidase		0.0157233	0.707579	-0.0788507	0.064203	-2.16082	0.0308944	FALSE	FALSE	FALSE	-0.214548	2.42e-08	0.01118	0.784622	-0.0927035	0.0560877
688	KLF5	Kruppel like factor 5		-0.0451422	0.20306	-0.0020173	0.950818	1.54278	0.123445	FALSE	FALSE	FALSE	0.0633757	0.0812883	0.0947259	0.0248381	-0.0833127	0.0766237
689	BTF3	basic transcription factor 3		6.70192e-05	0.9988	0.0377701	0.337883	-0.346203	0.729248	FALSE	FALSE	FALSE	-0.0758656	0.0220524	-0.0417676	0.315458	-0.0891691	0.0695052
694	BTG1	BTG anti-proliferation factor 1		0.12759	0.0293005	0.0238806	0.52375	NA	NA	FALSE	FALSE	FALSE	-0.00617189	0.876926	-0.134719	0.000925153	-0.0534824	0.25276
695	BTK	Bruton tyrosine kinase		-0.035262	0.530546	0.0126818	0.774215	0.946486	0.344121	FALSE	FALSE	FALSE	-0.0347284	0.388869	-0.126134	0.00173387	0.0216729	0.653121
699	BUB1	BUB1 mitotic checkpoint serine/threonine kinase		0.0474975	0.375765	0.30777	1.24052e-14	NA	NA	FALSE	FALSE	FALSE	0.299181	1.78e-15	0.175086	3.04913e-05	0.144963	0.00359406
701	BUB1B	BUB1 mitotic checkpoint serine/threonine kinase B		0.0772423	0.0622129	0.257548	7.26399e-11	-0.630099	0.528857	FALSE	TRUE	FALSE	---	---	0.200014	1.31256e-06	0.185873	0.000404355
705	BYSL	bystin like		0.0489677	0.170611	0.134241	0.000285681	1.88416	0.0597847	FALSE	FALSE	FALSE	0.187469	1.46e-08	0.154505	0.000143152	0.0939425	0.0462898
706	TSPO	translocator protein		0.0862189	0.041002	0.0751841	0.0307433	0.137492	0.890667	FALSE	TRUE	FALSE	0.0560657	0.128684	0.0769191	0.0606125	-0.0933715	0.0298885
708	C1QBP	complement C1q binding protein		0.00934392	0.849231	0.0251117	0.530177	2.23372	0.0256729	TRUE	FALSE	FALSE	-0.0312125	0.360473	0.042546	0.303915	0.00290707	0.952536
710	SERPING1	serpin family G member 1		0.000833508	0.986305	0.0631971	0.0640151	-1.14534	0.252282	FALSE	FALSE	FALSE	-0.00713793	0.857579	-0.0443308	0.26604	0.105734	0.0371065
712	C1QA	complement C1q A chain		0.126915	0.0170833	0.0459178	0.148194	-1.19228	0.233375	FALSE	FALSE	FALSE	0.0857119	0.0303434	0.0239069	0.574412	0.0691084	0.170545
713	C1QB	complement C1q B chain		0.122955	0.0236565	0.0651098	0.0431233	-1.72523	0.0847269	FALSE	TRUE	FALSE	0.123895	0.00182911	0.0409471	0.315063	0.0844641	0.0928905
714	C1QC	complement C1q C chain		0.123603	0.0206249	0.0672216	0.041185	-1.65997	0.0971632	FALSE	TRUE	FALSE	0.155272	0.000111879	0.0119664	0.840984	0.0655257	0.199969
715	C1R	complement C1r		-0.00023762	0.995327	0.106612	0.000970606	-0.437339	0.66194	FALSE	FALSE	FALSE	-0.0177354	0.664836	-0.0243047	0.685411	0.0861912	0.0773553
716	C1S	complement C1s		-0.0091687	0.851225	0.101351	0.00217411	-0.56877	0.569611	FALSE	FALSE	FALSE	-0.0356633	0.36849	0.0387303	0.337077	0.10893	0.0266927
717	C2	complement C2		0.039475	0.240895	0.0416602	0.250192	-0.681093	0.495935	FALSE	FALSE	FALSE	0.138464	0.000271824	-0.0623846	0.11373	-0.0143693	0.773876
718	C3	complement C3		0.0176862	0.632492	0.0562517	0.0857777	-0.117527	0.906461	FALSE	FALSE	FALSE	-0.0785735	0.0464535	-0.0663783	0.266056	-0.0386493	0.432123
719	C3AR1	complement C3a receptor 1		-0.00057743	0.990274	0.032441	0.357411	NA	NA	FALSE	FALSE	FALSE	---	---	0.00671235	0.867225	0.073225	0.155718
721	C4B	complement C4B (Chido blood group)		0.0412374	0.3248	-0.0505081	0.199475	-0.0662761	0.947169	FALSE	FALSE	FALSE	-0.163289	0.000223427	-0.26477	0.00563248	-0.0096698	0.922211
722	C4BPA	complement component 4 binding protein alpha		0.0308287	0.471761	0.0123678	0.749314	0.899863	0.368361	FALSE	FALSE	FALSE	0.0281966	0.500978	-0.152045	0.000131049	0.0295538	0.48268
725	C4BPB	complement component 4 binding protein beta		0.0176946	0.677694	-0.00121346	0.977905	-0.236997	0.812699	FALSE	FALSE	FALSE	0.0264086	0.510706	0.0251672	0.526803	0.0185207	0.705249
726	CAPN5	calpain 5		0.013248	0.77483	-0.0264498	0.434519	1.06592	0.286661	FALSE	FALSE	FALSE	0.0761584	0.0315109	0.113845	0.00505624	-0.191975	6.29987e-05
727	C5	complement C5		0.0920804	0.00936349	0.0153434	0.729812	-1.24967	0.211649	FALSE	FALSE	FALSE	-0.245268	3.68e-10	-0.143737	0.000533034	0.0187403	0.70342
728	C5AR1	complement C5a receptor 1		0.01561	0.677347	0.144423	3.60461e-05	-0.125337	0.900291	FALSE	FALSE	FALSE	---	---	0.0400395	0.344379	0.0868577	0.0761754
729	C6	complement C6		0.0316216	0.392441	-0.119733	0.00842632	-0.656615	0.511546	FALSE	FALSE	FALSE	-0.124254	0.00660753	-0.00516226	0.898469	0.00392216	0.933507
730	C7	complement C7		0.155103	0.000140852	-0.0702378	0.0599186	0.662212	0.507954	FALSE	FALSE	FALSE	-0.102258	0.0212032	-0.103911	0.00899049	0.0122959	0.797526
731	C8A	complement C8 alpha chain		0.0307002	0.585467	-0.104889	0.0238011	0.458714	0.646517	FALSE	FALSE	FALSE	-0.0317283	0.419472	0.00143207	0.971794	-0.0505788	0.355764
732	C8B	complement C8 beta chain		0.0239736	0.703882	-0.0234101	0.610634	0.657933	0.510701	FALSE	FALSE	FALSE	0.0139706	0.690424	0.06585	0.0878123	-0.0975286	0.0784294
733	C8G	complement C8 gamma chain		0.0669804	0.0442403	-0.0110486	0.797131	0.366906	0.71375	FALSE	FALSE	FALSE	-0.0412126	0.283225	0.0360009	0.380137	-0.0393625	0.480825
735	C9	complement C9		-0.00660686	0.899496	0.0801404	0.0623767	1.06008	0.289305	FALSE	FALSE	FALSE	0.00975938	0.807419	0.0272778	0.494446	-0.013052	0.805019
738	VPS51	VPS51, GARP complex subunit		0.0478105	0.173881	-0.155159	0.00023403	-0.0812181	0.935281	FALSE	FALSE	FALSE	-0.0315726	0.378468	-0.183626	2.53065e-05	0.0151857	0.753324
740	MRPL49	mitochondrial ribosomal protein L49		0.0441589	0.17672	0.00384351	0.930056	-0.387741	0.698274	FALSE	FALSE	FALSE	---	---	0.0738955	0.0692987	0.0489516	0.329288
741	ZNHIT2	zinc finger HIT-type containing 2		0.039325	0.24537	-0.0704884	0.066248	1.69776	0.0898832	FALSE	FALSE	FALSE	-0.00544824	0.882148	0.124616	0.00407845	-0.0154879	0.760116
744	MPPED2	metallophosphoesterase domain containing 2		0.0761167	0.0814393	-0.0573174	0.192092	NA	NA	FALSE	FALSE	FALSE	-0.13098	0.00385757	0.0690245	0.0852092	-0.171713	0.000517802
745	MYRF	myelin regulatory factor		0.0658375	0.101484	-0.017252	0.646233	NA	NA	FALSE	FALSE	FALSE	0.074374	0.0553927	-0.0125378	0.754906	-0.0933278	0.0633021
746	TMEM258	transmembrane protein 258		0.0811054	0.0194882	0.163952	4.97811e-05	NA	NA	FALSE	TRUE	FALSE	0.0512353	0.142843	0.0368166	0.397699	0.0216529	0.653649
752	FMNL1	formin like 1		0.0671851	0.0944167	0.0819122	0.050435	-0.508306	0.611326	FALSE	TRUE	FALSE	-0.021305	0.589694	0.0318342	0.443137	0.0249768	0.627275
754	PTTG1IP	PTTG1 interacting protein		0.0545909	0.345058	0.0545262	0.177386	-0.443112	0.657792	FALSE	FALSE	FALSE	0.0741406	0.0456005	0.0409899	0.318024	0.0228227	0.640715
755	CFAP410	cilia and flagella associated protein 410		0.0621703	0.135216	-0.0461315	0.259564	0.630386	0.528598	FALSE	FALSE	FALSE	-0.187875	2.02e-06	-0.0780739	0.0554914	-0.0388026	0.428515
759	CA1	carbonic anhydrase 1		0.0304206	0.574915	-0.0693976	0.158474	-0.51946	0.603529	FALSE	FALSE	FALSE	-0.0150857	0.680986	-0.0201925	0.631972	0.032	0.485301
760	CA2	carbonic anhydrase 2		0.0303021	0.567588	-0.0163249	0.570276	-0.705145	0.480847	FALSE	FALSE	FALSE	0.0398386	0.323752	-0.0137344	0.741992	0.0702141	0.150828
761	CA3	carbonic anhydrase 3		0.0298276	0.587145	0.0640898	0.108027	-0.657806	0.510785	FALSE	FALSE	FALSE	-0.000903131	0.983568	-0.0762596	0.0649909	0.0615252	0.204638
762	CA4	carbonic anhydrase 4		0.0452415	0.237863	-0.135518	0.00126264	0.894289	0.371361	FALSE	FALSE	FALSE	-0.108106	0.031361	-0.0749661	0.0571883	-0.0826927	0.10236
767	CA8	carbonic anhydrase 8		-0.00962728	0.86884	-0.116632	0.00247413	0.604448	0.545687	FALSE	FALSE	FALSE	-0.056485	0.134543	0.0229264	0.587957	-0.0248141	0.626991
768	CA9	carbonic anhydrase 9		0.0605937	0.102649	0.0972899	0.00088239	-0.262352	0.793105	FALSE	FALSE	FALSE	0.19267	2.35e-09	0.130463	0.000824319	-0.0144375	0.771544
771	CA12	carbonic anhydrase 12		-0.00200801	0.969799	0.0616909	0.0396828	-0.755819	0.449941	FALSE	FALSE	FALSE	-0.158744	9.89e-06	0.0972929	0.01768	-0.0959711	0.0434451
773	CACNA1A	calcium voltage-gated channel subunit alpha1 A		0.0244581	0.475857	-0.0217302	0.635929	NA	NA	FALSE	FALSE	FALSE	-0.00162238	0.965339	-0.00510002	0.897646	0.0771991	0.124537
775	CACNA1C	calcium voltage-gated channel subunit alpha1 C		-0.0317157	0.525488	-0.0493116	0.292231	NA	NA	FALSE	FALSE	FALSE	0.00263401	0.946829	-0.0105108	0.792428	0.0148935	0.750386
777	CACNA1E	calcium voltage-gated channel subunit alpha1 E		0.0881677	0.0910735	-0.0652049	0.173969	NA	NA	FALSE	FALSE	FALSE	-0.0496568	0.236915	0.0217218	0.608639	0.0422302	0.419607
779	CACNA1S	calcium voltage-gated channel subunit alpha1 S		0.0401162	0.45837	0.0319618	0.504672	NA	NA	FALSE	FALSE	FALSE	0.024883	0.51286	-0.0166393	0.679811	0.0696589	0.126067
780	DDR1	discoidin domain receptor tyrosine kinase 1		0.086792	0.0136572	-0.0757343	0.0552525	1.6685	0.095482	FALSE	FALSE	FALSE	-0.0698904	0.0730721	-0.0237283	0.563983	-0.0813108	0.0858057
781	CACNA2D1	calcium voltage-gated channel auxiliary subunit alpha2delta 1		-0.0290165	0.615956	0.0213368	0.584578	0.441283	0.659082	FALSE	FALSE	FALSE	-0.0254483	0.509622	0.0130609	0.749666	0.106211	0.0336608
782	CACNB1	calcium voltage-gated channel auxiliary subunit beta 1		0.036915	0.249881	0.00526522	0.897217	NA	NA	FALSE	FALSE	FALSE	-0.0216344	0.573078	-0.0887854	0.0256714	-0.0199309	0.695211
784	CACNB3	calcium voltage-gated channel auxiliary subunit beta 3		0.0300895	0.500771	0.0977839	0.0104949	-1.5849	0.113546	FALSE	FALSE	FALSE	0.102985	0.0067311	-0.106847	0.00875011	-0.079191	0.115663
788	SLC25A20	solute carrier family 25 member 20		0.0577353	0.18206	0.0124331	0.720739	-0.324784	0.745397	FALSE	FALSE	FALSE	-0.164872	1.07e-05	-0.00259651	0.950149	0.0350692	0.47088
790	CAD	carbamoyl-phosphate synthetase 2, aspartate transcarbamylase, and dihydroorotase		0.0442477	0.344967	0.150057	0.000139349	0.348881	0.727236	FALSE	FALSE	FALSE	0.144063	8.09e-05	0.0705507	0.214553	0.217996	1.43345e-05
793	CALB1	calbindin 1		0.0209541	0.630745	-0.0389609	0.350843	0.997204	0.318892	FALSE	FALSE	FALSE	-0.054113	0.171211	-0.042552	0.267548	0.0837732	0.0664691
794	CALB2	calbindin 2		0.161861	0.0039055	0.0815804	0.00990979	0.271164	0.786316	FALSE	TRUE	FALSE	0.0585682	0.191712	0.0125094	0.759881	0.170378	0.000217813
795	S100G	S100 calcium binding protein G		-0.00951698	0.846571	-0.0082448	0.860013	NA	NA	FALSE	FALSE	FALSE	0.0277687	0.424309	-0.0699581	0.077609	-0.0279852	0.564245
800	CALD1	caldesmon 1		0.0898692	0.0705716	0.166993	1.28546e-05	-0.114177	0.909116	FALSE	TRUE	FALSE	0.101743	0.0110074	0.0101145	0.803681	0.195933	3.80377e-05
801	CALM1	calmodulin 1		0.0504471	0.193039	-0.0400822	0.350649	-0.267415	0.789194	FALSE	FALSE	FALSE	0.107897	0.00386023	-0.0896055	0.0323118	0.164027	0.00102529
810	CALML3	calmodulin like 3		0.0339259	0.402999	-0.0220477	0.557152	-0.0212094	0.983082	FALSE	FALSE	FALSE	-0.114253	0.00763037	0.0523466	0.198988	0.149076	0.00258068
811	CALR	calreticulin		0.0249138	0.392534	0.170309	2.80321e-05	2.59156	0.0096623	TRUE	FALSE	FALSE	0.127757	0.000903816	0.0246871	0.551722	0.245412	4.54986e-07
813	CALU	calumenin		-0.0276782	0.529335	0.260846	1.3049e-11	0.313823	0.753707	FALSE	FALSE	FALSE	0.141129	0.000263804	0.147812	0.000383081	0.249444	1.49688e-06
814	CAMK4	calcium/calmodulin dependent protein kinase IV		0.0916374	0.0678163	-0.174741	0.000251336	0.0321993	0.974319	FALSE	FALSE	FALSE	-0.0422351	0.304087	0.00436176	0.911616	0.00536805	0.919381
815	CAMK2A	calcium/calmodulin dependent protein kinase II alpha		0.0724516	0.128337	0.00111155	0.977698	-0.62031	0.535262	FALSE	FALSE	FALSE	0.0377554	0.33436	-0.00429409	0.915097	0.0476198	0.265644
816	CAMK2B	calcium/calmodulin dependent protein kinase II beta		0.0774729	0.0509295	-0.109237	0.0162371	-0.528542	0.597249	FALSE	FALSE	FALSE	-0.0883653	0.0286655	0.0449516	0.261872	0.151686	0.000510843
817	CAMK2D	calcium/calmodulin dependent protein kinase II delta		0.0675871	0.374877	-0.106707	0.00228433	-0.697783	0.485439	FALSE	FALSE	FALSE	0.174582	9.71e-06	-0.0275488	0.51794	0.0853223	0.0840542
818	CAMK2G	calcium/calmodulin dependent protein kinase II gamma		0.00299607	0.948222	-0.0982795	0.0175697	0.0401572	0.967974	FALSE	FALSE	FALSE	0.155404	2.42e-06	0.030998	0.442185	-0.168791	0.00110986
819	CAMLG	calcium modulating ligand		-0.049576	0.292323	0.0529435	0.225857	-0.904381	0.365979	FALSE	FALSE	FALSE	-0.142054	4.71e-06	-0.157606	0.00260281	0.0185075	0.699964
820	CAMP	cathelicidin antimicrobial peptide		0.0944654	0.00462633	-0.0141664	0.746953	1.62899	0.103591	FALSE	FALSE	FALSE	0.0855549	0.0175158	-0.0656716	0.114361	-0.0162131	0.736794
821	CANX	calnexin		0.00435209	0.922731	0.121874	0.0060306	2.06557	0.0390688	TRUE	FALSE	FALSE	0.0135264	0.722839	-0.0556235	0.166524	0.061275	0.226351
822	CAPG	capping actin protein, gelsolin like		0.0777321	0.0290417	0.141996	7.55464e-05	0.749747	0.453544	FALSE	TRUE	FALSE	-0.00383073	0.923484	0.0694379	0.0930467	0.0508282	0.292632
823	CAPN1	calpain 1		0.0281816	0.352919	0.0135993	0.738645	1.30488	0.192166	FALSE	FALSE	FALSE	-0.0153217	0.684952	0.0577886	0.149512	-0.0822771	0.0747586
824	CAPN2	calpain 2		0.0897487	0.0334965	0.0624285	0.0728292	-1.07013	0.284763	FALSE	TRUE	FALSE	0.0210318	0.570589	-0.119309	0.00270942	0.215302	4.65637e-05
826	CAPNS1	calpain small subunit 1		0.0451667	0.145867	0.0900504	0.0199199	-0.538227	0.590513	FALSE	FALSE	FALSE	0.0319289	0.385824	0.115671	0.00498777	0.0537565	0.280116
827	CAPN6	calpain 6		0.0692381	0.350414	-0.0562743	0.15857	NA	NA	FALSE	FALSE	FALSE	---	---	-0.0141152	0.750348	0.0417091	0.394697
828	CAPS	calcyphosine		0.0672675	0.0700207	-0.0233633	0.460604	-0.806801	0.419939	FALSE	FALSE	FALSE	0.113504	0.00347024	0.0119807	0.844301	-0.219572	5.03095e-06
829	CAPZA1	capping actin protein of muscle Z-line subunit alpha 1		0.028655	0.521334	0.206805	3.52608e-06	-0.873512	0.382547	FALSE	FALSE	FALSE	-0.0109292	0.782576	0.0243463	0.562609	0.0288848	0.560425
830	CAPZA2	capping actin protein of muscle Z-line subunit alpha 2		0.0698773	0.102794	0.128104	0.00558175	0.951828	0.341363	FALSE	FALSE	FALSE	-0.09467	0.0118236	-0.0109954	0.790145	0.0172976	0.726143
831	CAST	calpastatin		0.156442	0.00208309	0.0617825	0.114789	-0.0860256	0.93146	FALSE	FALSE	FALSE	-0.160236	8.92e-05	-0.119419	0.00285046	0.0175872	0.725846
832	CAPZB	capping actin protein of muscle Z-line subunit beta		0.0234058	0.622261	0.113855	0.00913803	-1.77097	0.0768046	FALSE	FALSE	FALSE	-0.02586	0.514788	0.0336248	0.409022	0.0534419	0.269309
833	CARS1	cysteinyl-tRNA synthetase		0.0246643	0.676305	0.143117	0.00185709	-0.331554	0.74028	FALSE	FALSE	FALSE	0.162478	1.61e-05	0.208381	8.3728e-07	0.0180569	0.70777
834	CASP1	caspase 1		-0.0534491	0.384933	0.0183311	0.568856	-0.706997	0.479697	FALSE	FALSE	FALSE	0.00960398	0.805255	-0.021152	0.586703	-0.0415844	0.404259
835	CASP2	caspase 2		0.00321728	0.954222	0.119406	0.00690215	-0.972602	0.330992	FALSE	FALSE	FALSE	0.0306811	0.42876	0.0364669	0.361128	0.0693204	0.157545
836	CASP3	caspase 3		-0.0252125	0.619429	0.083073	0.0410645	-0.366754	0.713863	FALSE	FALSE	FALSE	0.203303	1.7e-07	0.0368561	0.36519	-0.0263384	0.586074
837	CASP4	caspase 4		-0.00803811	0.884897	0.0729738	0.048504	-0.103523	0.917565	FALSE	FALSE	FALSE	0.0224483	0.582532	0.00164303	0.967685	-0.0424422	0.3965
839	CASP6	caspase 6		0.083988	0.237406	0.10358	0.0155863	-0.147513	0.882751	FALSE	FALSE	FALSE	-0.0991953	0.00810822	0.0214291	0.603491	-0.137528	0.00609665
840	CASP7	caspase 7		0.0506368	0.468353	0.0123665	0.745088	0.500213	0.617014	FALSE	FALSE	FALSE	-0.0736914	0.0713912	0.0248718	0.548072	-0.0180787	0.722014
841	CASP8	caspase 8		0.0185632	0.639458	-0.0541036	0.186824	-0.935371	0.349787	FALSE	FALSE	FALSE	-0.0701878	0.0824646	-0.0305726	0.453613	-0.189705	7.00995e-05
842	CASP9	caspase 9		0.0759854	0.0545142	0.0101135	0.80372	-0.205925	0.836889	FALSE	FALSE	FALSE	-0.0831216	0.0413083	0.0494215	0.226816	-0.18778	0.00010744
843	CASP10	caspase 10		0.0417851	0.342319	-0.0924342	0.0208246	-1.89606	0.0582103	FALSE	FALSE	FALSE	0.127127	0.0015173	-0.0152594	0.704178	-0.0285867	0.55011
844	CASQ1	calsequestrin 1		0.0514103	0.118337	-0.153253	0.000525227	NA	NA	FALSE	FALSE	FALSE	-0.0338793	0.298607	-0.066485	0.127376	-0.206919	5.43939e-05
845	CASQ2	calsequestrin 2		-0.000628009	0.988606	-0.0559807	0.219232	NA	NA	FALSE	FALSE	FALSE	-0.0906096	0.0329506	-0.0445714	0.281467	0.059443	0.182254
846	CASR	calcium sensing receptor		-0.0480391	0.464801	-0.188089	0.000105879	NA	NA	FALSE	FALSE	FALSE	---	---	-0.0349774	0.375752	-0.00903317	0.858266
847	CAT	catalase		0.0563937	0.159378	-0.130952	0.00111965	1.4276	0.153649	FALSE	FALSE	FALSE	-0.10962	0.00221882	-0.163141	4.84962e-05	-0.187053	0.000161503
857	CAV1	caveolin 1		0.0312456	0.536054	0.119052	4.7737e-05	2.27283	0.023201	TRUE	FALSE	FALSE	-0.100275	0.0145566	-0.0586886	0.157334	0.145264	0.00330605
858	CAV2	caveolin 2		0.0908743	0.0613812	0.103809	0.00243897	0.872603	0.383089	FALSE	TRUE	FALSE	-0.0218927	0.59312	-0.0357057	0.389279	0.095206	0.0636515
860	RUNX2	runt related transcription factor 2		0.103766	0.0165899	0.110397	0.00950031	-1.21554	0.224585	FALSE	TRUE	FALSE	-0.0859498	0.0347682	0.0696046	0.0751564	0.186422	0.000360578
861	RUNX1	runt related transcription factor 1		0.0821577	0.0657661	0.0556171	0.158799	0.0503779	0.959832	FALSE	FALSE	FALSE	-0.124061	0.00150201	0.0483741	0.22987	-0.106781	0.0250412
862	RUNX1T1	RUNX1 translocation partner 1		0.0226977	0.636249	-0.137024	0.0036826	NA	NA	FALSE	FALSE	FALSE	-0.120313	0.00686493	-0.03654	0.351994	0.0792421	0.0776458
863	CBFA2T3	CBFA2/RUNX1 translocation partner 3		0.09659	0.0220408	-0.161097	0.000396367	NA	NA	FALSE	FALSE	FALSE	0.051528	0.194891	-0.113854	0.00575909	-0.0297322	0.54312
864	RUNX3	runt related transcription factor 3		0.0175	0.725716	0.0567842	0.130972	-1.33652	0.181769	FALSE	FALSE	FALSE	0.0510473	0.213697	-0.0762974	0.0544798	0.0566365	0.24713
865	CBFB	core-binding factor subunit beta		0.0449793	0.275896	0.0662076	0.124792	-0.048149	0.961605	FALSE	FALSE	FALSE	0.115791	0.00111575	0.0254799	0.529681	-0.0161473	0.730148
866	SERPINA6	serpin family A member 6		-0.0207671	0.736936	-0.0463598	0.28619	0.290638	0.771375	FALSE	FALSE	FALSE	-0.115934	0.0119419	-0.0234722	0.547163	-0.116118	0.0492303
867	CBL	Cbl proto-oncogene		-0.00415319	0.930504	-0.0179967	0.672722	-1.1518	0.24962	FALSE	FALSE	FALSE	-0.0417885	0.283865	0.00447658	0.912331	0.0280617	0.578937
868	CBLB	Cbl proto-oncogene B		-0.00145069	0.978354	-0.0576729	0.189094	-1.55626	0.11996	FALSE	FALSE	FALSE	0.145984	0.000100348	0.0871692	0.0352561	-0.0517422	0.299837
871	SERPINH1	serpin family H member 1		0.00871394	0.835321	0.286869	1.70639e-15	0.833122	0.40493	FALSE	FALSE	FALSE	0.189311	9.57e-07	0.0702246	0.0805779	0.168683	0.000838718
873	CBR1	carbonyl reductase 1		0.0706184	0.118892	-0.000364799	0.990921	1.20823	0.227182	FALSE	FALSE	FALSE	0.115892	0.0024707	0.0592763	0.127057	0.114747	0.0271769
874	CBR3	carbonyl reductase 3		0.0759662	0.105563	0.0204974	0.553605	0.595307	0.551743	FALSE	FALSE	FALSE	0.0236032	0.549663	0.138532	0.000451347	0.102706	0.0454939
875	CBS	cystathionine-beta-synthase		0.00698419	0.890817	-0.00800729	0.792833	0.879176	0.379513	FALSE	FALSE	FALSE	---	---	0.0426995	0.288449	0.054789	0.266524
883	KYAT1	kynurenine aminotransferase 1		-0.0338524	0.515195	0.00389499	0.921731	-0.0354133	0.971757	FALSE	FALSE	FALSE	-0.0879381	0.0270415	0.0129916	0.753018	-0.108227	0.0363746
889	KRIT1	KRIT1, ankyrin repeat containing		0.0385903	0.433432	0.0228868	0.627996	0.142583	0.886651	FALSE	FALSE	FALSE	-0.0578567	0.0974546	0.0153294	0.699629	-0.10566	0.0349829
890	CCNA2	cyclin A2		-0.0219127	0.635051	0.26147	1.99709e-13	1.4142	0.157782	FALSE	FALSE	FALSE	0.30707	1.11e-16	0.204586	3.58687e-07	0.210882	4.08306e-05
891	CCNB1	cyclin B1		0.138246	0.0108604	0.321511	3.384e-16	0.285008	0.775723	FALSE	TRUE	FALSE	0.240113	2.2e-10	0.215844	1.09483e-07	0.248342	2.41041e-06
892	CCNC	cyclin C		0.0626873	0.23862	0.0690379	0.114221	-0.419895	0.674729	FALSE	FALSE	FALSE	0.00077995	0.984318	0.0187373	0.651988	0.034746	0.489
894	CCND2	cyclin D2		-0.044941	0.328128	-0.0488515	0.161085	2.52774	0.0118058	TRUE	FALSE	FALSE	-0.106418	0.00731128	-0.102481	0.0102449	-0.0114724	0.812572
896	CCND3	cyclin D3		0.036909	0.344887	-0.0343237	0.420129	NA	NA	FALSE	FALSE	FALSE	0.0497041	0.193894	-0.0934593	0.0200288	0.0604153	0.213143
898	CCNE1	cyclin E1		0.0643557	0.0107903	0.142254	5.18719e-05	NA	NA	FALSE	TRUE	FALSE	0.191703	1.45e-10	0.143701	0.000199871	0.0136115	0.786571
902	CCNH	cyclin H		0.0882121	0.0788593	-0.107378	0.0211628	-1.00131	0.316928	FALSE	FALSE	FALSE	-0.133533	0.00075014	0.0437572	0.267714	0.0186187	0.708938
904	CCNT1	cyclin T1		0.0116012	0.769767	0.107153	0.017326	-0.055484	0.955763	FALSE	FALSE	FALSE	0.0917326	0.00880946	-0.0228989	0.567585	0.0192969	0.700684
905	CCNT2	cyclin T2		0.125876	0.00423631	-0.0326093	0.442753	-0.751105	0.452773	FALSE	FALSE	FALSE	0.00922566	0.814524	-0.00536132	0.896677	-0.231435	2.54355e-06
908	CCT6A	chaperonin containing TCP1 subunit 6A		0.0508951	0.118667	0.196761	9.55938e-09	0.545014	0.585838	FALSE	FALSE	FALSE	0.0635525	0.095112	0.142089	0.00030662	0.143493	0.0037256
909	CD1A	CD1a molecule		0.0276506	0.562688	-0.013616	0.75813	NA	NA	FALSE	FALSE	FALSE	---	---	-0.111802	0.00496399	-0.0395271	0.438763
914	CD2	CD2 molecule		0.117582	0.0320687	-0.081572	0.0170451	-2.35085	0.0189667	FALSE	FALSE	FALSE	0.0387827	0.337108	-0.134077	0.000689854	-0.0744144	0.129162
915	CD3D	CD3d molecule		-0.002998	0.936673	-0.0729838	0.0266952	-0.487976	0.625828	FALSE	FALSE	FALSE	0.0146918	0.72042	-0.0728414	0.0760005	-0.132313	0.0064112
916	CD3E	CD3e molecule		0.0142406	0.772268	-0.0942385	0.00888427	-0.778762	0.436414	FALSE	FALSE	FALSE	0.0218649	0.605324	-0.0423807	0.298491	-0.114337	0.0254021
917	CD3G	CD3g molecule		-0.00200127	0.961288	-0.141558	0.00156993	-0.241321	0.8094	FALSE	FALSE	FALSE	0.0149431	0.723337	-0.0385178	0.338595	-0.102053	0.0421012
919	CD247	CD247 molecule		0.0144308	0.762847	-0.105889	0.0164803	-0.176568	0.859918	FALSE	FALSE	FALSE	0.0245963	0.579809	-0.0851208	0.0362675	-0.0583336	0.234712
920	CD4	CD4 molecule		-0.0282686	0.505137	-0.00672261	0.851154	-0.114459	0.908899	FALSE	FALSE	FALSE	0.070622	0.0748029	-0.0813294	0.039352	-0.040276	0.413582
921	CD5	CD5 molecule		0.0552479	0.195338	-0.120742	0.00619512	-0.216407	0.828735	FALSE	FALSE	FALSE	0.0415274	0.304639	0.011957	0.766421	-0.0801221	0.116193
922	CD5L	CD5 molecule like		0.00378822	0.93286	-0.143757	0.00207425	1.36765	0.17168	FALSE	FALSE	FALSE	0.0574195	0.14041	0.0236302	0.541851	0.0201342	0.699682
923	CD6	CD6 molecule		0.0234883	0.635472	-0.11639	0.00845158	NA	NA	FALSE	FALSE	FALSE	0.0212905	0.597115	-0.0445294	0.268435	-0.0393602	0.425942
924	CD7	CD7 molecule		-0.0173575	0.638133	-0.0572526	0.1368	NA	NA	FALSE	FALSE	FALSE	0.0183777	0.636025	-0.0170027	0.675529	-0.0328504	0.50315
925	CD8A	CD8a molecule		-0.050234	0.530875	-0.0664621	0.0748774	1.32573	0.185296	FALSE	FALSE	FALSE	-0.00735674	0.854961	-0.0293172	0.479333	-0.108205	0.032256
926	CD8B	CD8b molecule		0.0548468	0.332674	-0.089341	0.0221928	NA	NA	FALSE	FALSE	FALSE	-0.0462956	0.25182	-0.0155378	0.695902	-0.0834939	0.0989802
928	CD9	CD9 molecule		0.00562988	0.877621	0.00493241	0.893854	-0.926073	0.354582	FALSE	FALSE	FALSE	-0.0264571	0.476301	-0.0115839	0.772992	-0.0621877	0.182296
929	CD14	CD14 molecule		-0.0123737	0.822422	0.0953404	0.00217126	-0.379664	0.704258	FALSE	FALSE	FALSE	0.00825278	0.838573	0.0641278	0.116802	0.141545	0.0050378
930	CD19	CD19 molecule		0.0608108	0.233479	-0.0687795	0.116824	NA	NA	FALSE	FALSE	FALSE	0.00488123	0.911797	-0.108133	0.0069007	-0.0363346	0.452997
931	MS4A1	membrane spanning 4-domains A1		0.03117	0.449376	-0.110495	0.0122895	NA	NA	FALSE	FALSE	FALSE	0.0346507	0.393994	-0.166909	3.67769e-05	-0.0119042	0.798923
933	CD22	CD22 molecule		0.0299222	0.306472	-0.0967503	0.0248977	NA	NA	FALSE	FALSE	FALSE	-0.031861	0.433419	-0.0789602	0.196726	-0.0238083	0.617666
940	CD28	CD28 molecule		-0.0016631	0.97369	-0.0685597	0.142454	NA	NA	FALSE	FALSE	FALSE	0.010248	0.800053	-0.0639313	0.113521	0.0074641	0.876979
942	CD86	CD86 molecule		-0.0415529	0.519633	0.0559846	0.0880482	NA	NA	FALSE	FALSE	FALSE	0.0936811	0.0191765	-0.0236041	0.560845	0.0821971	0.0916882
945	CD33	CD33 molecule		0.100983	0.0355953	0.0358454	0.469629	-0.99403	0.320567	FALSE	FALSE	FALSE	-0.00771299	0.850615	-0.00496151	0.902441	0.0481912	0.338748
947	CD34	CD34 molecule		-0.00892897	0.842394	0.00236827	0.952251	0.205042	0.837582	FALSE	FALSE	FALSE	-0.0765723	0.0846197	-0.0900768	0.026631	0.0214061	0.649506
948	CD36	CD36 molecule		0.0731958	0.167782	0.0298778	0.404643	0.141457	0.887534	FALSE	FALSE	FALSE	0.0133437	0.741686	-0.00201684	0.961526	0.0963	0.0398336
949	SCARB1	scavenger receptor class B member 1		0.0139871	0.777576	0.051268	0.20016	-0.954753	0.339936	FALSE	FALSE	FALSE	---	---	0.088345	0.0312827	0.0270005	0.587287
950	SCARB2	scavenger receptor class B member 2		0.0270112	0.647537	0.0284416	0.478793	-0.300966	0.763489	FALSE	FALSE	FALSE	0.00348814	0.921356	0.0167386	0.684906	-0.0449246	0.334708
951	CD37	CD37 molecule		0.0687033	0.0825715	-0.0256155	0.505942	NA	NA	FALSE	FALSE	FALSE	0.0244838	0.541693	-0.101539	0.00959351	-0.0332633	0.491182
952	CD38	CD38 molecule		0.0400091	0.434801	-0.119522	0.00174197	-1.40193	0.161187	FALSE	FALSE	FALSE	0.0556203	0.140712	-0.0342076	0.388842	0.0211852	0.663357
953	ENTPD1	ectonucleoside triphosphate diphosphohydrolase 1		0.128802	0.0044781	-0.0748064	0.103864	-0.440341	0.659764	FALSE	FALSE	FALSE	-0.0171626	0.667756	-0.0443001	0.290214	0.107102	0.0252947
954	ENTPD2	ectonucleoside triphosphate diphosphohydrolase 2		0.0520369	0.113546	-0.0444308	0.226317	0.597963	0.550076	FALSE	FALSE	FALSE	0.10218	0.00662162	0.0724603	0.0820995	0.0576974	0.20295
955	ENTPD6	ectonucleoside triphosphate diphosphohydrolase 6 (putative)		0.0157924	0.593974	0.0279623	0.48053	NA	NA	FALSE	FALSE	FALSE	0.0435807	0.222887	-0.0126213	0.755257	-0.0198273	0.688653
956	ENTPD3	ectonucleoside triphosphate diphosphohydrolase 3		0.0455169	0.441619	-0.143457	0.000208172	1.58101	0.114444	FALSE	FALSE	FALSE	-0.028233	0.498687	-0.0868608	0.0349107	-0.193167	4.55413e-05
957	ENTPD5	ectonucleoside triphosphate diphosphohydrolase 5		0.0226484	0.662284	-0.108614	0.0115895	1.17245	0.241279	FALSE	FALSE	FALSE	-0.0564572	0.197365	0.0473175	0.248831	-0.054154	0.273891
958	CD40	CD40 molecule		-0.0116537	0.823951	0.0404894	0.167641	0.281308	0.778536	FALSE	FALSE	FALSE	0.0223809	0.576502	-0.0974415	0.0159412	-0.0369381	0.448925
960	CD44	CD44 molecule (Indian blood group)		0.0344207	0.458859	0.054793	0.0612086	-2.05227	0.0403452	FALSE	FALSE	FALSE	-0.183183	8.57e-07	-0.102739	0.0124115	0.0603671	0.234629
961	CD47	CD47 molecule		-0.0118149	0.825335	0.0335836	0.364695	0.361032	0.718136	FALSE	FALSE	FALSE	-0.0879869	0.0283388	-0.0662101	0.110389	-0.0153828	0.75807
962	CD48	CD48 molecule		0.0972311	0.0220474	-0.0455822	0.198973	-1.86077	0.0630888	FALSE	FALSE	FALSE	-0.0205921	0.647806	-0.136868	0.000572278	-0.0482598	0.325443
963	CD53	CD53 molecule		0.0711129	0.243685	0.0265653	0.43518	-0.214203	0.830444	FALSE	FALSE	FALSE	0.0443818	0.272868	-0.117742	0.00332359	-0.0277265	0.585706
965	CD58	CD58 molecule		0.0923722	0.0379027	0.0993367	0.0112196	0.735598	0.462142	FALSE	TRUE	FALSE	0.00277533	0.942163	0.0449577	0.289002	-0.00808233	0.87311
966	CD59	CD59 molecule (CD59 blood group)		-0.00860091	0.843523	-0.00949119	0.782641	-0.661881	0.508175	FALSE	FALSE	FALSE	-0.141909	0.000328044	-0.0746124	0.0655325	-0.00578748	0.907054
967	CD63	CD63 molecule		-0.0102742	0.781956	0.0939077	0.0130141	0.61348	0.539668	FALSE	FALSE	FALSE	0.0172073	0.667518	-0.0291459	0.491634	-0.0720498	0.118479
968	CD68	CD68 molecule		0.044334	0.149771	0.0370918	0.407244	0.24216	0.808736	FALSE	FALSE	FALSE	0.126436	0.0022291	0.00433624	0.914464	0.0341959	0.489542
970	CD70	CD70 molecule		0.0224632	0.57149	0.134653	0.00034978	NA	NA	FALSE	FALSE	FALSE	0.0499465	0.0725484	0.0133355	0.744237	0.0777591	0.0655936
971	CD72	CD72 molecule		0.038401	0.289103	0.133112	0.00148729	NA	NA	FALSE	FALSE	FALSE	0.0671131	0.079744	0.0810213	0.0449451	-0.00833206	0.861926
972	CD74	CD74 molecule		-0.000591005	0.989906	-0.0122997	0.695808	-0.525403	0.599393	FALSE	FALSE	FALSE	0.035728	0.374846	-0.0938727	0.0155454	-0.0317371	0.512843
973	CD79A	CD79a molecule		0.0691116	0.0170915	-0.0726838	0.0466704	0.0818506	0.934805	FALSE	FALSE	FALSE	-0.032941	0.417871	-0.138579	0.000529028	-0.0328198	0.497226
975	CD81	CD81 molecule		0.0105643	0.751482	-0.0679211	0.115866	0.533356	0.59388	FALSE	FALSE	FALSE	0.109759	0.0056639	-0.115816	0.00239353	-0.0651774	0.137863
976	ADGRE5	adhesion G protein-coupled receptor E5		0.0344771	0.336066	0.100025	0.00396305	-1.2787	0.201235	FALSE	FALSE	FALSE	---	---	-0.089831	0.0249305	0.124473	0.0126482
977	CD151	CD151 molecule (Raph blood group)		0.0410058	0.27522	0.0915388	0.015316	1.23436	0.2173	FALSE	FALSE	FALSE	-0.0601447	0.131442	-0.00356081	0.929395	-0.0100657	0.837544
978	CDA	cytidine deaminase		-0.0112593	0.841371	0.0648435	0.0499509	2.14391	0.0322771	TRUE	FALSE	FALSE	0.135667	0.00052859	0.15146	0.000130737	0.242346	6.57373e-07
984	CDK11B	cyclin dependent kinase 11B		0.0595082	0.106893	-0.0466467	0.286362	0.979315	0.327617	FALSE	FALSE	FALSE	-0.0018686	0.95991	-0.0195797	0.675273	-0.0103884	0.852175
987	LRBA	LPS responsive beige-like anchor protein		0.0137781	0.747498	-0.0731993	0.0812001	-0.502107	0.615678	FALSE	FALSE	FALSE	-0.108084	0.00215854	-0.0489892	0.236606	-0.126449	0.0132736
988	CDC5L	cell division cycle 5 like		0.00383514	0.927758	0.0379289	0.414554	-1.33458	0.182251	FALSE	FALSE	FALSE	0.01091	0.772793	0.0978047	0.0166361	0.143206	0.00385404
989	SEPTIN7	septin 7		0.0812539	0.0545406	0.086561	0.0615109	-0.57287	0.566836	FALSE	TRUE	FALSE	---	---	0.0524109	0.20282	0.0900134	0.0787804
991	CDC20	cell division cycle 20		0.0432955	0.26386	0.255008	1.60972e-13	-1.2779	0.201857	FALSE	FALSE	FALSE	0.341387	0	0.177847	1.11198e-05	0.273084	4.77508e-07
995	CDC25C	cell division cycle 25C		0.106962	0.028151	0.273669	1.08934e-10	NA	NA	FALSE	TRUE	FALSE	0.24268	1.12e-10	0.175003	1.63894e-05	0.183984	0.000225136
996	CDC27	cell division cycle 27		-0.0142504	0.774748	0.199856	1.12084e-05	-0.301033	0.763441	FALSE	FALSE	FALSE	0.0817507	0.0383273	0.0418393	0.300168	0.00845242	0.859139
997	CDC34	cell division cycle 34		0.0595922	0.133634	0.0505762	0.192196	-0.407861	0.683456	FALSE	FALSE	FALSE	0.051791	0.178845	0.0475246	0.242215	0.0207234	0.679199
998	CDC42	cell division cycle 42		0.0202077	0.575008	0.0266834	0.548122	-0.110157	0.912303	FALSE	FALSE	FALSE	-0.0756537	0.0581345	0.0310578	0.437818	-0.0154259	0.756185
999	CDH1	cadherin 1		0.0706077	0.0664865	-0.0766212	0.0341938	0.833652	0.404647	FALSE	FALSE	FALSE	0.0126754	0.733307	-0.00874823	0.839431	-0.15802	0.000695488
1000	CDH2	cadherin 2		0.00779876	0.832363	0.135454	6.97982e-05	3.33576	0.000880872	TRUE	FALSE	FALSE	0.149005	0.000103589	0.0420736	0.284884	0.214853	7.25484e-06
1001	CDH3	cadherin 3		0.0807831	0.0838832	0.0811161	0.0183199	-0.297744	0.765983	FALSE	TRUE	FALSE	0.128673	0.00315317	0.0866982	0.0331065	0.036458	0.484193
1002	CDH4	cadherin 4		-0.0379257	0.483188	0.0832022	0.0410812	-0.0506013	0.959666	FALSE	FALSE	FALSE	0.00311965	0.916013	0.0127047	0.755975	0.0829276	0.0660047
1003	CDH5	cadherin 5		0.0927442	0.0431027	-0.0085655	0.831763	0.679801	0.496765	FALSE	FALSE	FALSE	0.0319153	0.46195	-0.0382721	0.341846	0.0560568	0.259618
1004	CDH6	cadherin 6		0.0691261	0.0835733	0.0688118	0.114582	1.14973	0.250535	FALSE	FALSE	FALSE	0.0463966	0.254412	0.0738397	0.069112	0.10414	0.0310344
1005	CDH7	cadherin 7		0.0553798	0.244948	0.0541501	0.265044	NA	NA	FALSE	FALSE	FALSE	0.0479412	0.248466	0.149226	0.00087812	0.0296053	0.543068
1007	CDH9	cadherin 9		0.0106614	0.811091	-0.0404398	0.371562	NA	NA	FALSE	FALSE	FALSE	0.0588168	0.122627	0.0234438	0.571476	0.0510412	0.298463
1009	CDH11	cadherin 11		0.0448058	0.369929	0.0964203	0.0074616	0.276695	0.78206	FALSE	FALSE	FALSE	-0.0311967	0.427071	-0.0313352	0.436349	0.184145	0.000140883
1012	CDH13	cadherin 13		0.0191357	0.742825	0.00227985	0.951666	-0.597398	0.550349	FALSE	FALSE	FALSE	0.0853376	0.045897	0.0450721	0.271999	0.116695	0.0157274
1014	CDH16	cadherin 16		0.0380699	0.342301	-0.128958	0.00374497	NA	NA	FALSE	FALSE	FALSE	0.0312469	0.43421	-0.0502707	0.21989	0.113121	0.00492589
1015	CDH17	cadherin 17		0.0575462	0.224206	0.000169592	0.997015	NA	NA	FALSE	FALSE	FALSE	-0.0238909	0.558411	0.121245	0.00213395	0.0158036	0.734988
1017	CDK2	cyclin dependent kinase 2		0.0314162	0.314109	0.255622	7.80681e-10	3.48303	0.000512579	TRUE	FALSE	FALSE	0.18621	6.97e-07	0.217981	0.000392652	0.101831	0.0320489
1019	CDK4	cyclin dependent kinase 4		0.0203945	0.432344	0.1915	8.7837e-07	4.10011	4.38858e-05	TRUE	FALSE	FALSE	0.107859	0.000482736	0.0869379	0.0314201	0.197749	1.62176e-05
1020	CDK5	cyclin dependent kinase 5		0.0518181	0.254932	0.136973	0.000321119	-0.455086	0.649124	FALSE	FALSE	FALSE	-0.0747003	0.043345	0.0872011	0.0320741	0.0192688	0.696413
1021	CDK6	cyclin dependent kinase 6		0.0101078	0.84046	0.0827197	0.00302863	3.6432	0.000280098	TRUE	FALSE	FALSE	0.0855467	0.0167129	0.0743076	0.0744174	0.191535	0.000208712
1022	CDK7	cyclin dependent kinase 7		0.14612	0.0189682	0.121168	0.00407856	1.40933	0.159026	FALSE	TRUE	FALSE	-0.00267683	0.941893	0.0355653	0.378194	0.0343495	0.492482
1024	CDK8	cyclin dependent kinase 8		-0.108726	0.129982	0.0431503	0.31992	-0.393258	0.694323	FALSE	FALSE	FALSE	0.111443	0.00329297	0.127034	0.00221688	0.00586514	0.907772
1025	CDK9	cyclin dependent kinase 9		0.0235745	0.57498	-0.0191338	0.644973	0.992432	0.321175	FALSE	FALSE	FALSE	0.0342824	0.324155	-0.014057	0.727244	-0.04829	0.302616
1026	CDKN1A	cyclin dependent kinase inhibitor 1A		0.0173771	0.656041	-0.000818062	0.978465	0.0870961	0.930629	FALSE	FALSE	FALSE	0.0236769	0.569858	0.115505	0.00521487	-0.0237303	0.632368
1027	CDKN1B	cyclin dependent kinase inhibitor 1B		0.0421696	0.296169	-0.0321249	0.42025	0.185004	0.853261	FALSE	FALSE	FALSE	-0.143265	0.000263353	-0.0635127	0.135251	0.0513759	0.296226
1028	CDKN1C	cyclin dependent kinase inhibitor 1C		0.0427968	0.293889	0.00895564	0.785235	-0.40677	0.68433	FALSE	FALSE	FALSE	-0.0806186	0.0487864	-0.103246	0.00967899	-0.0115867	0.816975
1029	CDKN2A	cyclin dependent kinase inhibitor 2A		0.0518564	0.00095997	0.0172305	0.571648	-1.56874	0.117026	FALSE	FALSE	FALSE	0.0504526	0.129498	0.0958994	0.0222377	-0.0130906	0.788949
1031	CDKN2C	cyclin dependent kinase inhibitor 2C		0.0814792	0.0449306	0.0890912	0.00903781	-0.394686	0.693145	FALSE	TRUE	FALSE	-0.134087	0.0022915	0.0736018	0.085554	0.0663701	0.183358
1032	CDKN2D	cyclin dependent kinase inhibitor 2D		0.0657943	0.014913	0.0930975	0.0120403	NA	NA	FALSE	TRUE	FALSE	0.104719	0.00394949	-0.0008383	0.983091	0.110761	0.013712
1039	CDR2	cerebellar degeneration related protein 2		0.0047202	0.954542	0.0590134	0.1009	0.188095	0.85085	FALSE	FALSE	FALSE	0.0131691	0.723165	0.0627074	0.123225	-0.16564	0.000396552
1040	CDS1	CDP-diacylglycerol synthase 1		0.023633	0.661586	-0.130542	0.00183467	-0.937745	0.348634	FALSE	FALSE	FALSE	0.0831726	0.0326444	0.00452364	0.912747	-0.0481375	0.325563
1041	CDSN	corneodesmosin		0.0974627	0.00411492	-0.0547094	0.221167	NA	NA	FALSE	FALSE	FALSE	-0.0579045	0.155129	0.0133377	0.74194	0.184038	0.000175617
1044	CDX1	caudal type homeobox 1		0.0806058	0.126047	0.0459456	0.342798	NA	NA	FALSE	FALSE	FALSE	-0.0122224	0.752028	0.0284046	0.473323	0.117668	0.0020813
1045	CDX2	caudal type homeobox 2		0.0605953	0.272226	0.0163275	0.725564	NA	NA	FALSE	FALSE	FALSE	-0.0313242	0.439017	0.0181134	0.659092	-0.0358394	0.474618
1047	CLGN	calmegin		0.0803511	0.14079	-0.0212494	0.578693	2.04795	0.0408105	TRUE	FALSE	FALSE	-0.137301	0.00184184	0.0640654	0.118253	0.0730953	0.159767
1048	CEACAM5	carcinoembryonic antigen related cell adhesion molecule 5		0.103322	0.00288211	-0.0676777	0.0769198	0.898582	0.369187	FALSE	FALSE	FALSE	0.102125	0.012339	-0.0352681	0.380243	0.0247534	0.612873
1050	CEBPA	CCAAT/enhancer binding protein alpha		0.0304859	0.313124	-0.149459	0.00234435	-0.679655	0.497064	FALSE	FALSE	FALSE	0.0123377	0.760372	-0.142876	0.00033939	-0.094047	0.0554604
1051	CEBPB	CCAAT/enhancer binding protein beta		0.0148651	0.697667	0.0670184	0.0330833	-1.37908	0.168205	FALSE	FALSE	FALSE	0.175959	5.04e-06	0.0859994	0.0354693	0.110043	0.0316903
1052	CEBPD	CCAAT/enhancer binding protein delta		0.0441571	0.152539	0.00958248	0.760737	0.0666068	0.946916	FALSE	FALSE	FALSE	-0.0654686	0.0852955	-0.128859	0.00198806	0.0870566	0.0742905
1054	CEBPG	CCAAT/enhancer binding protein gamma		0.0439498	0.136036	0.0554914	0.168469	0.730617	0.465428	FALSE	FALSE	FALSE	0.111376	0.0013227	0.117284	0.00305683	0.0386301	0.430951
1056	CEL	carboxyl ester lipase		0.0222547	0.613733	0.00904265	0.811529	NA	NA	FALSE	FALSE	FALSE	0.136361	0.000216184	0.0370232	0.430023	-0.026905	0.616182
1059	CENPB	centromere protein B		-0.0362938	0.387276	-0.0292814	0.481008	1.27316	0.203248	FALSE	FALSE	FALSE	0.0505211	0.142639	0.0371087	0.362022	0.0547012	0.259819
1060	CENPC	centromere protein C		-0.0179272	0.770906	-0.186634	5.01008e-05	0.997933	0.318574	FALSE	FALSE	FALSE	-0.103354	0.0141981	-0.120947	0.00303766	-0.0596067	0.242665
1062	CENPE	centromere protein E		0.0510451	0.361761	0.238938	7.6313e-09	0.934669	0.350246	FALSE	FALSE	FALSE	0.302567	1.11e-16	0.172824	2.56213e-05	0.198775	9.82795e-05
1063	CENPF	centromere protein F		0.0428499	0.308775	0.27548	2.54989e-13	0.85556	0.39246	FALSE	FALSE	FALSE	0.283061	5e-15	0.128308	0.00188257	0.257909	8.69838e-07
1066	CES1	carboxylesterase 1		-0.00939589	0.859169	-0.0229041	0.510958	-1.85367	0.0640196	FALSE	FALSE	FALSE	-0.0519241	0.285824	-0.069634	0.0948546	0.119372	0.00521562
1069	CETN2	centrin 2		-0.00373223	0.944096	0.0679415	0.109618	-1.1823	0.23731	FALSE	FALSE	FALSE	-0.0493804	0.157749	-0.00706844	0.860151	0.016713	0.723058
1070	CETN3	centrin 3		0.107653	0.116283	0.014767	0.743784	-1.128	0.259593	FALSE	FALSE	FALSE	-0.0504607	0.18263	-0.0104068	0.800749	-0.0458213	0.337508
1071	CETP	cholesteryl ester transfer protein		-0.0419129	0.427025	-0.00876365	0.852764	0.140718	0.888146	FALSE	FALSE	FALSE	0.0381285	0.411805	0.0207247	0.608833	0.00337995	0.942689
1072	CFL1	cofilin 1		0.0683954	0.0171129	0.147959	0.000713674	0.170804	0.864405	FALSE	TRUE	FALSE	---	---	0.17396	2.22593e-05	0.1772	0.000561709
1073	CFL2	cofilin 2		0.017544	0.726645	0.0431777	0.265326	0.638026	0.523578	FALSE	FALSE	FALSE	0.0272655	0.495312	0.00912141	0.880589	0.105125	0.0203871
1075	CTSC	cathepsin C		-0.0833965	0.0986231	0.0735762	0.0373844	0.848205	0.396484	FALSE	FALSE	FALSE	0.117781	0.00278823	0.021759	0.589483	0.0676644	0.176796
1080	CFTR	cystic fibrosis transmembrane conductance regulator		0.0399741	0.372955	-0.125543	0.00366727	NA	NA	FALSE	FALSE	FALSE	0.0829608	0.00492371	-0.0726304	0.0775068	0.100372	0.0195335
1081	CGA	glycoprotein hormones, alpha polypeptide		-0.0102405	0.855316	0.0662497	0.0918076	NA	NA	FALSE	FALSE	FALSE	-0.046773	0.262746	-0.0150707	0.70064	0.0911219	0.0410456
1087	CEACAM7	carcinoembryonic antigen related cell adhesion molecule 7		0.106429	0.00208755	-0.0320741	0.404382	0.796224	0.426352	FALSE	FALSE	FALSE	---	---	-0.032837	0.420966	0.00433152	0.929597
1088	CEACAM8	carcinoembryonic antigen related cell adhesion molecule 8		0.0420687	0.29877	-0.0332044	0.528696	-0.0437451	0.965119	FALSE	FALSE	FALSE	0.060901	0.121952	-0.150025	0.0001267	-0.0380927	0.447882
1101	CHAD	chondroadherin		-0.0163914	0.689034	-0.0335403	0.391397	-0.0885575	0.929469	FALSE	FALSE	FALSE	-0.209935	1.6e-06	-0.0951156	0.0258741	-0.123319	0.0241839
1102	RCBTB2	RCC1 and BTB domain containing protein 2		0.0374724	0.288485	-0.0672158	0.104963	-1.77772	0.0757495	FALSE	FALSE	FALSE	-0.120997	0.00267324	-0.104598	0.0104142	-0.129012	0.00662611
1104	RCC1	regulator of chromosome condensation 1		0.0342006	0.329672	0.0831449	0.00218688	0.360107	0.718827	FALSE	FALSE	FALSE	0.141629	0.000231696	0.0149914	0.707832	-0.00608005	0.909726
1105	CHD1	chromodomain helicase DNA binding protein 1		0.0106239	0.867741	0.0238142	0.576609	0.18752	0.85129	FALSE	FALSE	FALSE	-0.0711077	0.0678226	-0.0628763	0.135305	-0.0170131	0.728518
1106	CHD2	chromodomain helicase DNA binding protein 2		0.0936126	0.0137969	-0.0755972	0.100804	0.488213	0.625493	FALSE	FALSE	FALSE	-0.0487571	0.213226	-0.00109656	0.978598	-0.00449441	0.930941
1107	CHD3	chromodomain helicase DNA binding protein 3		0.011004	0.779899	-0.0584274	0.137383	0.558465	0.576626	FALSE	FALSE	FALSE	0.0692273	0.0936593	-0.0833269	0.0506053	-0.10925	0.0302732
1108	CHD4	chromodomain helicase DNA binding protein 4		0.00710347	0.865077	0.1258	0.00702734	0.974712	0.329886	FALSE	FALSE	FALSE	0.0516847	0.175777	-0.0280765	0.493875	0.0306295	0.545348
1109	AKR1C4	aldo-keto reductase family 1 member C4		0.0264851	0.433903	0.0635364	0.140747	3.14987	0.00171664	TRUE	FALSE	FALSE	-0.0194941	0.637149	0.108008	0.00352008	0.0535813	0.253192
1111	CHEK1	checkpoint kinase 1		0.00305326	0.951962	0.279499	2.56837e-11	-0.204983	0.837646	FALSE	FALSE	FALSE	0.245486	3.19e-10	0.22519	2.47682e-08	0.149982	0.00297063
1112	FOXN3	forkhead box N3		0.100741	0.0669133	-0.107741	0.00871866	0.761238	0.446915	FALSE	FALSE	FALSE	0.054319	0.197255	-0.169053	2.97861e-05	-0.0139301	0.784252
1113	CHGA	chromogranin A		-0.0512564	0.434955	-0.0713593	0.0776625	1.00519	0.31507	FALSE	FALSE	FALSE	-0.0800751	0.0822167	0.0436554	0.281541	0.114332	0.00884599
1114	CHGB	chromogranin B		-0.0145557	0.775026	-0.0843659	0.0351775	1.2841	0.199532	FALSE	FALSE	FALSE	-0.123886	0.0182091	0.0337752	0.552579	0.113753	0.009535
1116	CHI3L1	chitinase 3 like 1		0.0323632	0.405875	0.0987676	0.000152142	1.57899	0.114606	FALSE	FALSE	FALSE	---	---	-0.00608467	0.882948	0.0514508	0.333764
1117	CHI3L2	chitinase 3 like 2		0.0539196	0.208047	0.091945	0.00243343	NA	NA	FALSE	FALSE	FALSE	-0.118064	0.00311322	-0.0709009	0.0857193	0.0784447	0.104544
1118	CHIT1	chitinase 1		0.0182658	0.6815	-0.0942403	0.02904	0.893633	0.371743	FALSE	FALSE	FALSE	---	---	-0.0242663	0.570888	-0.0380009	0.484035
1119	CHKA	choline kinase alpha		0.00178591	0.956823	-0.0483253	0.116223	0.983391	0.325701	FALSE	FALSE	FALSE	0.102137	0.00397502	-0.109896	0.0073542	-0.0998653	0.0442999
1120	CHKB	choline kinase beta		0.0359018	0.420551	-0.0568055	0.185338	0.921238	0.357118	FALSE	FALSE	FALSE	-0.0500601	0.191216	-0.124261	0.0484305	-0.0527351	0.283497
1121	CHM	CHM, Rab escort protein 1		-0.0820253	0.33575	0.0131109	0.768161	0.919105	0.358244	FALSE	FALSE	FALSE	-0.0870443	0.0229887	0.0587841	0.144985	-0.0183584	0.720127
1122	CHML	CHM like, Rab escort protein 2		0.0709359	0.134855	0.090835	0.00985054	0.545516	0.585521	FALSE	FALSE	FALSE	0.00737637	0.839029	0.122223	0.00305036	0.0436606	0.392991
1123	CHN1	chimerin 1		0.0590048	0.358423	-0.0186723	0.636076	0.591911	0.554043	FALSE	FALSE	FALSE	0.119729	0.002961	0.00837304	0.836245	0.107202	0.0280998
1124	CHN2	chimerin 2		-0.00554943	0.900018	-0.0858335	0.0652726	0.826042	0.409032	FALSE	FALSE	FALSE	-0.0207381	0.60915	-0.0619092	0.130653	-0.163499	0.000782259
1130	LYST	lysosomal trafficking regulator		0.103123	0.0137168	-0.0663352	0.145267	0.85183	0.394536	FALSE	FALSE	FALSE	-0.110789	0.00518251	-0.0435806	0.271996	-0.0631434	0.203334
1147	CHUK	conserved helix-loop-helix ubiquitous kinase		-0.101018	0.0703495	0.0534062	0.213745	-1.99607	0.0461456	FALSE	FALSE	FALSE	---	---	0.05886	0.153791	0.0257146	0.611985
1152	CKB	creatine kinase B		-0.0271051	0.545472	-0.0431005	0.17176	-0.150348	0.880513	FALSE	FALSE	FALSE	0.116234	0.00251996	-0.102247	0.0118491	-0.0153068	0.75308
1153	CIRBP	cold inducible RNA binding protein		0.0551117	0.0511632	-0.180378	1.53634e-06	0.253701	0.799767	FALSE	FALSE	FALSE	-0.224729	2.52e-11	-0.243767	7.86959e-10	-0.211278	2.75354e-05
1155	TBCB	tubulin folding cofactor B		0.0311674	0.32013	0.0624165	0.0967242	1.07467	0.282725	FALSE	FALSE	FALSE	-0.0109954	0.765055	0.0709198	0.0785019	0.0605353	0.219118
1158	CKM	creatine kinase, M-type		0.0652179	0.0659227	0.0309668	0.476081	-2.52924	0.0115833	FALSE	FALSE	FALSE	0.0388002	0.129022	0.0259564	0.494605	-0.0570599	0.284547
1160	CKMT2	creatine kinase, mitochondrial 2		0.155117	0.0469958	-0.0585767	0.189703	0.763966	0.445073	FALSE	FALSE	FALSE	-0.0313013	0.454826	0.027759	0.495423	0.0756265	0.103603
1161	ERCC8	ERCC excision repair 8, CSA ubiquitin ligase complex subunit		0.117292	0.0176276	0.0209763	0.662786	0.202421	0.839657	FALSE	FALSE	FALSE	0.0912635	0.0201618	0.148382	0.000259253	0.0744911	0.134
1163	CKS1B	CDC28 protein kinase regulatory subunit 1B		0.0192959	0.574351	0.218912	1.25689e-08	-0.253067	0.800268	FALSE	FALSE	FALSE	0.153563	9.19e-06	0.206336	3.07597e-07	0.138283	0.0051233
1164	CKS2	CDC28 protein kinase regulatory subunit 2		0.0321216	0.507231	0.241055	1.12327e-12	1.0696	0.285212	FALSE	FALSE	FALSE	0.21421	7.15e-08	0.140258	0.000603609	0.132854	0.00918212
1173	AP2M1	adaptor related protein complex 2 subunit mu 1		0.0794261	0.0428522	0.199198	7.99086e-06	-0.523727	0.600559	FALSE	TRUE	FALSE	0.168828	3.3e-07	0.19274	2.42757e-06	0.047707	0.338453
1174	AP1S1	adaptor related protein complex 1 subunit sigma 1		0.0239333	0.537704	0.140202	0.000267299	0.267439	0.789174	FALSE	FALSE	FALSE	-0.0180581	0.634518	0.118234	0.00404398	-0.0292651	0.538045
1175	AP2S1	adaptor related protein complex 2 subunit sigma 1		0.0241521	0.417197	0.174392	2.33673e-05	-0.875561	0.381432	FALSE	FALSE	FALSE	0.104124	0.00787187	0.152062	0.00018012	0.231765	9.14424e-06
1176	AP3S1	adaptor related protein complex 3 subunit sigma 1		0.0297893	0.497977	0.134494	0.00096146	-0.798782	0.424564	FALSE	FALSE	FALSE	0.0463055	0.234438	0.0642591	0.114612	0.0888505	0.0756743
1178	CLC	Charcot-Leyden crystal galectin		0.0741612	0.0208778	-0.0493364	0.291837	1.24569	0.213187	FALSE	FALSE	FALSE	-0.0160836	0.69691	-0.0579994	0.132686	0.0161269	0.724935
1179	CLCA1	chloride channel accessory 1		-0.0209394	0.750535	-0.0815425	0.0600874	NA	NA	FALSE	FALSE	FALSE	0.0454453	0.256671	-0.0353617	0.384325	0.0226288	0.635895
1181	CLCN2	chloride voltage-gated channel 2		0.0689654	0.0817119	0.00993897	0.815905	NA	NA	FALSE	FALSE	FALSE	0.035003	0.352796	0.0363407	0.391751	-0.00805373	0.869096
1182	CLCN3	chloride voltage-gated channel 3		0.109876	0.0459926	-0.0934385	0.011493	0.271679	0.785923	FALSE	FALSE	FALSE	0.00140185	0.969977	0.0313773	0.454255	-0.0904773	0.0619091
1184	CLCN5	chloride voltage-gated channel 5		-0.0387642	0.576347	-0.108783	0.0196519	0.896379	0.370352	FALSE	FALSE	FALSE	0.0731961	0.048271	-0.0250479	0.538795	0.0357671	0.469841
1185	CLCN6	chloride voltage-gated channel 6		0.0605793	0.105326	-0.113882	0.00785535	0.214694	0.830091	FALSE	FALSE	FALSE	-0.0375944	0.333928	-0.113896	0.00484949	-0.00617644	0.90236
1186	CLCN7	chloride voltage-gated channel 7		0.0858788	0.0368998	-0.0494569	0.278219	0.994923	0.319997	FALSE	FALSE	FALSE	-0.00174503	0.960159	-0.0162316	0.694407	0.0636078	0.202814
1188	CLCNKB	chloride voltage-gated channel Kb		0.102348	0.00214759	-0.0483517	0.275303	NA	NA	FALSE	FALSE	FALSE	-0.0321679	0.438069	-0.0488311	0.248603	0.0408134	0.398097
1191	CLU	clusterin		0.0699596	0.064411	0.0174746	0.524559	-0.842238	0.399813	FALSE	FALSE	FALSE	-0.0772241	0.0998552	-0.163993	3.63553e-05	-0.0552057	0.253261
1192	CLIC1	chloride intracellular channel 1		-0.00316151	0.904832	0.188183	2.54857e-06	1.66825	0.0955085	FALSE	FALSE	FALSE	0.0435584	0.263943	0.202536	4.37007e-07	-0.0130621	0.79391
1193	CLIC2	chloride intracellular channel 2		0.151894	0.0501047	-0.0451089	0.24207	0.398066	0.690651	FALSE	FALSE	FALSE	---	---	-0.160219	7.41341e-05	-0.0430507	0.393688
1195	CLK1	CDC like kinase 1		0.0570798	0.159975	0.0135736	0.720649	0.168569	0.866211	FALSE	FALSE	FALSE	-0.166905	6.38e-05	-0.119326	0.0126554	-0.205478	7.75128e-05
1196	CLK2	CDC like kinase 2		-0.00233726	0.946735	0.0387742	0.348717	2.64405	0.0083837	TRUE	FALSE	FALSE	0.00853293	0.837687	0.00641584	0.871637	-0.0448926	0.375071
1198	CLK3	CDC like kinase 3		0.100701	0.0171939	0.0536596	0.228311	1.44583	0.148626	FALSE	FALSE	FALSE	0.00404427	0.91994	-0.00147719	0.970693	0.00403802	0.93401
1200	TPP1	tripeptidyl peptidase 1		0.0372017	0.430845	0.0472132	0.196906	-1.44963	0.147406	FALSE	FALSE	FALSE	---	---	-0.0147154	0.728478	0.11199	0.02211
1201	CLN3	CLN3, battenin		-0.0116251	0.781414	0.0466011	0.244448	NA	NA	FALSE	FALSE	FALSE	0.0759944	0.0333617	-0.0280713	0.485867	-0.0216456	0.662315
1203	CLN5	CLN5, intracellular trafficking protein		0.0278121	0.558663	-0.13071	0.00311828	-1.1287	0.259237	FALSE	FALSE	FALSE	---	---	-0.0441066	0.289035	-0.078776	0.0971131
1207	CLNS1A	chloride nucleotide-sensitive channel 1A		-0.0192172	0.644139	-0.0090476	0.836535	0.5202	0.603015	FALSE	FALSE	FALSE	0.0395943	0.035387	0.0460949	0.255305	-0.0036144	0.943937
1209	CLPTM1	CLPTM1, transmembrane protein		0.0626473	0.0232695	0.0290289	0.519769	1.3765	0.168905	FALSE	FALSE	FALSE	0.11612	0.00177038	0.0236144	0.573913	0.0300729	0.535617
1211	CLTA	clathrin light chain A		0.0554401	0.0614083	-0.0157446	0.693196	-0.536788	0.591507	FALSE	FALSE	FALSE	0.0750487	0.0350784	-0.0149453	0.711205	-0.00934595	0.845253
1212	CLTB	clathrin light chain B		-0.256733	0.000217638	0.0223631	0.518456	0.172668	0.86294	FALSE	FALSE	FALSE	0.0558007	0.117236	0.0990789	0.014425	0.139534	0.00553095
1213	CLTC	clathrin heavy chain		0.0336061	0.303175	0.110431	0.00751821	-0.293363	0.769292	FALSE	FALSE	FALSE	0.0303157	0.313031	-0.0283085	0.488034	0.187927	0.000207239
1215	CMA1	chymase 1		-0.0318204	0.516664	-0.0878028	0.0553418	0.982467	0.326142	FALSE	FALSE	FALSE	-0.00332915	0.935189	0.0248707	0.536737	0.0371045	0.400663
1230	CCR1	C-C motif chemokine receptor 1		0.0637188	0.381712	0.0808742	0.0274626	NA	NA	FALSE	FALSE	FALSE	0.0935521	0.0170288	0.037776	0.339578	0.0637301	0.176229
1244	ABCC2	ATP binding cassette subfamily C member 2		-0.0772902	0.226669	0.0593462	0.158868	0.658224	0.510646	FALSE	FALSE	FALSE	0.0887624	0.0196811	0.146854	0.00016265	0.106541	0.0399445
1264	CNN1	calponin 1		0.0239192	0.415074	0.108759	0.00268282	-0.791807	0.42862	FALSE	FALSE	FALSE	-0.0606099	0.137397	-0.0399255	0.333492	0.0599138	0.191901
1265	CNN2	calponin 2		0.0734642	0.00812942	0.115415	0.00206639	-2.14271	0.0323232	FALSE	TRUE	FALSE	0.00476424	0.908552	0.00440179	0.916579	-0.0513832	0.279736
1266	CNN3	calponin 3		0.021783	0.644481	0.134834	0.000274961	-0.543718	0.58673	FALSE	FALSE	FALSE	-0.0752522	0.0512968	-0.0977484	0.015781	0.26305	1.28123e-06
1267	CNP	2',3'-cyclic nucleotide 3' phosphodiesterase		0.0657214	0.0780802	-0.0216778	0.629737	2.0467	0.0408898	TRUE	FALSE	FALSE	0.00110162	0.977176	0.0467884	0.252122	0.0761309	0.132496
1271	CNTFR	ciliary neurotrophic factor receptor		0.0280641	0.425249	-0.0779955	0.0301892	-1.095	0.2741	FALSE	FALSE	FALSE	0.0461641	0.25744	-0.122638	0.00249082	0.10935	0.00910167
1272	CNTN1	contactin 1		0.0830547	0.0290709	-0.0831787	0.0233977	-2.59872	0.00948823	FALSE	FALSE	FALSE	-0.0373759	0.371773	0.0316139	0.426608	0.177299	0.000157865
1277	COL1A1	collagen type I alpha 1 chain		-0.0420613	0.328887	0.165909	1.7265e-08	1.83548	0.0666652	FALSE	FALSE	FALSE	0.0554813	0.180273	0.116531	0.0036961	0.255417	2.70955e-07
1278	COL1A2	collagen type I alpha 2 chain		0.0365916	0.448407	0.172737	1.785e-08	1.10786	0.268128	FALSE	FALSE	FALSE	0.0386274	0.326639	0.107623	0.00814948	0.244629	1.71636e-06
1280	COL2A1	collagen type II alpha 1 chain		0.0273622	0.455082	0.0108353	0.794151	-0.278967	0.780331	FALSE	FALSE	FALSE	0.0176232	0.627574	0.0381129	0.35167	0.134121	0.00380447
1281	COL3A1	collagen type III alpha 1 chain		0.0473488	0.379188	0.171732	4.10206e-09	0.541753	0.588083	FALSE	FALSE	FALSE	0.00341295	0.930912	0.0954575	0.0186055	0.217522	1.44665e-05
1282	COL4A1	collagen type IV alpha 1 chain		0.00582858	0.918508	0.212917	6.08176e-10	3.15951	0.00161713	TRUE	FALSE	FALSE	0.237486	3.53e-09	0.141815	0.000686265	0.265722	2.84221e-07
1284	COL4A2	collagen type IV alpha 2 chain		0.00599126	0.91612	0.18107	8.61289e-08	3.94551	8.39253e-05	TRUE	FALSE	FALSE	0.167722	7.52e-06	0.112626	0.00601514	0.197646	3.09425e-05
1285	COL4A3	collagen type IV alpha 3 chain		0.122924	0.025511	-0.141627	0.00418808	-0.426382	0.669948	FALSE	FALSE	FALSE	0.0226254	0.564158	-0.205295	1.68833e-07	0.0684354	0.157067
1286	COL4A4	collagen type IV alpha 4 chain		0.123256	0.0251141	-0.165509	0.000386157	0.269326	0.787776	FALSE	FALSE	FALSE	0.0631301	0.111697	-0.136332	0.000547889	0.0813044	0.0891672
1287	COL4A5	collagen type IV alpha 5 chain		0.136022	0.00414605	0.0471174	0.193117	0.668711	0.503956	FALSE	FALSE	FALSE	-0.104343	0.00600865	0.0327804	0.41991	-0.0313864	0.513206
1288	COL4A6	collagen type IV alpha 6 chain		0.134679	0.00459505	0.0146757	0.729632	0.841335	0.400676	FALSE	FALSE	FALSE	-0.141525	0.00108897	-0.0765862	0.0616728	-0.065855	0.169322
1289	COL5A1	collagen type V alpha 1 chain		-0.0214509	0.733011	0.17778	4.57163e-08	0.927676	0.353758	FALSE	FALSE	FALSE	0.0555967	0.167032	0.060839	0.143805	0.256884	2.65211e-07
1290	COL5A2	collagen type V alpha 2 chain		-0.045357	0.398684	0.201349	1.36953e-10	0.608975	0.542657	FALSE	FALSE	FALSE	0.0157404	0.694202	0.136628	0.000724743	0.271192	5.7438e-08
1291	COL6A1	collagen type VI alpha 1 chain		-0.0137105	0.771485	0.160531	1.70991e-06	1.99135	0.046653	TRUE	FALSE	FALSE	-0.024574	0.543664	0.0425126	0.280809	0.203011	2.14448e-05
1292	COL6A2	collagen type VI alpha 2 chain		0.00348305	0.93954	0.178599	6.66579e-09	0.833626	0.404646	FALSE	FALSE	FALSE	0.0397819	0.333756	0.0925801	0.0244284	0.183672	0.000114995
1293	COL6A3	collagen type VI alpha 3 chain		0.0613555	0.247816	0.148406	6.87423e-06	0.0830168	0.933851	FALSE	FALSE	FALSE	0.0196433	0.622056	0.0842484	0.0373646	0.182126	0.000253166
1294	COL7A1	collagen type VII alpha 1 chain		0.0482518	0.230383	0.134802	0.000136056	0.737062	0.461246	FALSE	FALSE	FALSE	-0.0162993	0.682361	0.187712	3.6745e-06	0.183858	0.000202038
1295	COL8A1	collagen type VIII alpha 1 chain		0.0403381	0.546413	0.101582	0.00338282	-0.879948	0.379107	FALSE	FALSE	FALSE	0.0367271	0.363106	0.00720453	0.861975	0.243258	1.52243e-06
1296	COL8A2	collagen type VIII alpha 2 chain		0.0601514	0.0692594	0.055213	0.119053	NA	NA	FALSE	FALSE	FALSE	-0.0661776	0.096663	-0.04108	0.343349	0.181403	6.12286e-05
1297	COL9A1	collagen type IX alpha 1 chain		0.0664741	0.139465	-0.107544	0.0147057	NA	NA	FALSE	FALSE	FALSE	0.0480258	0.222336	-0.0716202	0.0735374	-0.0661925	0.234868
1298	COL9A2	collagen type IX alpha 2 chain		0.0425987	0.367908	-0.0458144	0.128526	NA	NA	FALSE	FALSE	FALSE	0.0336899	0.396376	-0.0872268	0.0311353	-0.138394	0.00576953
1300	COL10A1	collagen type X alpha 1 chain		-0.0106867	0.847926	0.0772079	0.0275795	0.229218	0.81878	FALSE	FALSE	FALSE	0.0415091	0.301738	-0.0365365	0.379958	0.189797	2.20842e-05
1301	COL11A1	collagen type XI alpha 1 chain		-0.0241893	0.668818	0.194604	3.4006e-08	-0.0889855	0.929115	FALSE	FALSE	FALSE	0.0683974	0.0926945	0.137421	0.000703894	0.209515	9.73834e-06
1302	COL11A2	collagen type XI alpha 2 chain		0.0184438	0.662373	-0.0446213	0.319072	-1.60655	0.108965	FALSE	FALSE	FALSE	0.0361171	0.282282	-0.0287033	0.475227	-0.101286	0.0457853
1303	COL12A1	collagen type XII alpha 1 chain		0.0117675	0.819037	0.0817136	0.0131343	-0.564227	0.572698	FALSE	FALSE	FALSE	0.0179693	0.649936	0.102479	0.0803681	0.12435	0.0104297
1306	COL15A1	collagen type XV alpha 1 chain		0.124314	0.00269051	0.0656939	0.0711726	-0.181112	0.85631	FALSE	TRUE	FALSE	0.0262561	0.513121	0.0810312	0.0466609	0.159357	0.00122862
1307	COL16A1	collagen type XVI alpha 1 chain		0.0404243	0.357423	0.0204567	0.525217	0.186253	0.852283	FALSE	FALSE	FALSE	-0.170415	1.8e-05	0.0110008	0.790813	0.138488	0.00418248
1308	COL17A1	collagen type XVII alpha 1 chain		0.0691752	0.182118	-0.00673597	0.852291	-0.202975	0.839223	FALSE	FALSE	FALSE	-0.159596	0.000158481	0.0567559	0.161771	0.0194452	0.699477
1311	COMP	cartilage oligomeric matrix protein		0.0416171	0.129649	0.0573051	0.0690934	-0.206007	0.836819	FALSE	FALSE	FALSE	0.038072	0.340316	-0.0278892	0.494627	0.216632	6.16048e-06
1312	COMT	catechol-O-methyltransferase		0.00019899	0.995995	-0.0202626	0.561063	0.455177	0.649058	FALSE	FALSE	FALSE	0.159401	1.01e-05	-0.00348571	0.929748	-0.136448	0.00253566
1314	COPA	coatomer protein complex subunit alpha		0.107903	0.00889355	0.114112	0.00118949	-0.405862	0.684911	FALSE	TRUE	FALSE	0.0385815	0.210797	0.0280092	0.491326	0.0624332	0.178098
1315	COPB1	coatomer protein complex subunit beta 1		0.0100535	0.819787	0.191512	1.37581e-05	-0.397835	0.690818	FALSE	FALSE	FALSE	-0.0255239	0.467909	-0.0583904	0.159908	0.0273846	0.590627
1316	KLF6	Kruppel like factor 6		-0.0195774	0.659392	0.0164687	0.624389	NA	NA	FALSE	FALSE	FALSE	0.0573211	0.153189	0.0479211	0.236897	0.0934245	0.0625165
1317	SLC31A1	solute carrier family 31 member 1		0.122949	0.00717915	0.0759799	0.0510429	NA	NA	FALSE	TRUE	FALSE	0.0942696	0.0161892	0.0577835	0.164654	0.13167	0.00892324
1326	MAP3K8	mitogen-activated protein kinase kinase kinase 8		-0.0495828	0.384833	-0.00711999	0.839351	-1.04477	0.296623	FALSE	FALSE	FALSE	-0.0820784	0.0381361	-0.0891106	0.0248652	-0.0713689	0.152031
1327	COX4I1	cytochrome c oxidase subunit 4I1		0.058161	0.290229	-0.0148053	0.714134	-1.26338	0.20668	FALSE	FALSE	FALSE	0.116089	0.000439525	-0.0952118	0.0169784	-0.0890325	0.0497654
1329	COX5B	cytochrome c oxidase subunit 5B		-0.00226218	0.96915	-0.00339537	0.918216	-0.643017	0.520328	FALSE	FALSE	FALSE	0.0615719	0.0907131	0.0940133	0.0211356	-0.11294	0.0140102
1337	COX6A1	cytochrome c oxidase subunit 6A1		0.0349442	0.40809	0.0808882	0.0261626	-1.48843	0.136958	FALSE	FALSE	FALSE	0.0460161	0.205272	0.0858357	0.0313797	-0.0212545	0.661544
1340	COX6B1	cytochrome c oxidase subunit 6B1		0.0464427	0.188204	0.0558377	0.108637	-0.595399	0.551682	FALSE	FALSE	FALSE	0.0012952	0.971636	0.112577	0.00528941	-0.0421836	0.379807
1345	COX6C	cytochrome c oxidase subunit 6C		0.00682748	0.848602	0.0165179	0.620981	-1.05324	0.292431	FALSE	FALSE	FALSE	-0.130013	0.000945324	0.0177184	0.657973	-0.0112184	0.818382
1347	COX7A2	cytochrome c oxidase subunit 7A2		0.0129203	0.80545	0.100004	0.0176793	-0.756696	0.449372	FALSE	FALSE	FALSE	0.0236853	0.500092	0.143673	0.000429267	-0.0377385	0.441835
1349	COX7B	cytochrome c oxidase subunit 7B		-0.00683768	0.8784	0.0423768	0.289395	-0.427418	0.669191	FALSE	FALSE	FALSE	0.0341971	0.378649	0.0497824	0.219374	-0.0625754	0.196214
1350	COX7C	cytochrome c oxidase subunit 7C		0.0764095	0.135877	0.0111963	0.769219	-0.558558	0.576563	FALSE	FALSE	FALSE	-0.0409093	0.226581	-0.0321185	0.425754	-0.0624689	0.204812
1351	COX8A	cytochrome c oxidase subunit 8A		0.0194979	0.588045	0.0279012	0.502947	-0.135666	0.89212	FALSE	FALSE	FALSE	0.0801694	0.0242726	0.0786979	0.0545765	0.0891494	0.0762492
1353	COX11	cytochrome c oxidase copper chaperone COX11		-0.0409813	0.439388	-0.0469659	0.305249	-2.50778	0.0123212	FALSE	FALSE	FALSE	-0.0695716	0.0374036	-0.0675075	0.100412	-0.0987345	0.0483311
1355	COX15	cytochrome c oxidase assembly homolog COX15		-0.099117	0.195789	-0.0537579	0.222352	-0.175543	0.860684	FALSE	FALSE	FALSE	---	---	0.0992659	0.0228047	-0.183191	0.000314004
1356	CP	ceruloplasmin		-0.02891	0.533987	0.117174	0.000181589	1.34094	0.180177	FALSE	FALSE	FALSE	0.0952625	0.00617514	0.0810525	0.0461666	0.0338597	0.472388
1357	CPA1	carboxypeptidase A1		-0.0136543	0.784665	0.0103951	0.821753	NA	NA	FALSE	FALSE	FALSE	-0.131941	0.00145939	-0.0188	0.645614	0.0220717	0.640134
1359	CPA3	carboxypeptidase A3		0.0132811	0.776579	-0.103114	0.00866052	-1.13459	0.256834	FALSE	FALSE	FALSE	-0.131047	0.00130146	-0.129659	0.0013147	0.0549946	0.245375
1360	CPB1	carboxypeptidase B1		0.00329218	0.94822	0.0162571	0.693568	NA	NA	FALSE	FALSE	FALSE	-0.048142	0.243333	-0.0479367	0.241181	0.0393965	0.386943
1361	CPB2	carboxypeptidase B2		0.0308269	0.489231	-0.0304327	0.496373	1.82907	0.0676244	FALSE	FALSE	FALSE	0.0609272	0.124865	-0.15371	0.00015635	0.00264715	0.956081
1362	CPD	carboxypeptidase D		-0.00551228	0.882037	0.0558718	0.125396	0.912626	0.361613	FALSE	FALSE	FALSE	-0.112632	0.000833036	0.119992	0.00352017	-0.0257842	0.601672
1363	CPE	carboxypeptidase E		0.0709094	0.214985	-0.0189779	0.549036	-2.05729	0.0398764	FALSE	FALSE	FALSE	-0.105951	0.00719438	0.0518731	0.201785	0.149682	0.00226987
1364	CLDN4	claudin 4		0.0654066	0.150287	-0.0145346	0.67455	NA	NA	FALSE	FALSE	FALSE	0.0243742	0.535267	0.000335318	0.99384	-0.112884	0.0219205
1365	CLDN3	claudin 3		0.0443605	0.272323	-0.0390342	0.278892	-0.24508	0.806452	FALSE	FALSE	FALSE	0.131726	0.000880558	-0.0312966	0.462669	-0.00314204	0.947154
1366	CLDN7	claudin 7		0.0149083	0.635478	0.056855	0.134132	1.62438	0.10472	FALSE	FALSE	FALSE	0.0279237	0.520485	0.0232206	0.595705	-0.0954458	0.0400248
1368	CPM	carboxypeptidase M		0.0211791	0.503628	0.00477104	0.900943	0.101668	0.919037	FALSE	FALSE	FALSE	0.0515573	0.163215	-0.179088	1.67086e-05	0.00725781	0.880511
1369	CPN1	carboxypeptidase N subunit 1		-0.0733001	0.254613	-0.0437282	0.334677	1.98207	0.0477125	TRUE	FALSE	FALSE	-0.0309327	0.4447	0.00161529	0.967939	-0.0543125	0.311628
1370	CPN2	carboxypeptidase N subunit 2		0.0161964	0.750022	0.0594461	0.132055	-1.25155	0.210961	FALSE	FALSE	FALSE	---	---	0.0210903	0.590362	-0.0282678	0.560021
1371	CPOX	coproporphyrinogen oxidase		-0.0450674	0.402855	0.163825	0.000118388	1.76885	0.077158	FALSE	FALSE	FALSE	---	---	0.132486	0.0023916	0.101801	0.0554831
1373	CPS1	carbamoyl-phosphate synthase 1		0.0833552	0.085442	-0.000202411	0.995824	-0.961142	0.336676	FALSE	FALSE	FALSE	-0.0887521	0.036553	0.0915171	0.015616	0.138733	0.00287075
1374	CPT1A	carnitine palmitoyltransferase 1A		0.0129837	0.640635	-0.00744443	0.772394	1.70211	0.0889771	FALSE	FALSE	FALSE	0.179542	6.14e-10	0.0464806	0.260328	0.123888	0.00955316
1375	CPT1B	carnitine palmitoyltransferase 1B		0.0328721	0.469714	-0.0667546	0.139084	NA	NA	FALSE	FALSE	FALSE	-0.0389633	0.325653	-0.0761923	0.313893	-0.195265	0.000269237
1376	CPT2	carnitine palmitoyltransferase 2		0.0369898	0.483499	-0.0898071	0.0392862	-0.94924	0.342676	FALSE	FALSE	FALSE	-0.150198	9.9e-05	-0.0690921	0.0952785	-0.0645317	0.180182
1378	CR1	complement C3b/C4b receptor 1 (Knops blood group)		0.0179499	0.740257	0.0741947	0.118883	-0.662869	0.507622	FALSE	FALSE	FALSE	0.0647606	0.192991	-0.0122916	0.753596	0.101183	0.0353856
1380	CR2	complement C3d receptor 2		0.0293351	0.526286	-0.0978537	0.0339675	1.27414	0.203276	FALSE	FALSE	FALSE	-0.00428579	0.936202	-0.209435	4.12595e-07	0.00339226	0.942266
1381	CRABP1	cellular retinoic acid binding protein 1		-0.0344864	0.548737	0.0115622	0.739347	1.0566	0.29093	FALSE	FALSE	FALSE	---	---	0.0146556	0.718171	0.0621424	0.171076
1382	CRABP2	cellular retinoic acid binding protein 2		0.0149057	0.69883	0.129452	9.48372e-05	0.876279	0.381054	FALSE	FALSE	FALSE	0.0136131	0.745364	0.0371435	0.352721	0.0178784	0.719081
1384	CRAT	carnitine O-acetyltransferase		0.0251379	0.616453	-0.0183892	0.629259	-1.14217	0.253595	FALSE	FALSE	FALSE	0.0392436	0.327123	0.0456511	0.263206	-0.00236096	0.960649
1385	CREB1	cAMP responsive element binding protein 1		0.0138318	0.776564	-0.0978032	0.0314219	1.32314	0.186035	FALSE	FALSE	FALSE	0.0633226	0.0888404	-0.0096284	0.813863	0.023005	0.637619
1386	ATF2	activating transcription factor 2		0.0410032	0.335883	0.116353	0.012636	0.654691	0.512813	FALSE	FALSE	FALSE	0.0643908	0.0922881	0.0428471	0.301705	0.124499	0.0154982
1387	CREBBP	CREB binding protein		0.0966398	0.0150361	-0.147147	0.00070656	-0.828988	0.407269	FALSE	FALSE	FALSE	-0.0566298	0.0763406	-0.0608069	0.125276	-0.0702331	0.133968
1388	ATF6B	activating transcription factor 6 beta		0.0504403	0.19172	-0.0517255	0.248087	NA	NA	FALSE	FALSE	FALSE	0.075124	0.0611642	-0.00945985	0.814712	-0.0935147	0.0606806
1390	CREM	cAMP responsive element modulator		0.0397965	0.411737	0.103937	0.0163278	NA	NA	FALSE	FALSE	FALSE	-0.0718987	0.0791334	-0.0518681	0.186467	0.00982163	0.844772
1393	CRHBP	corticotropin releasing hormone binding protein		0.0158689	0.829232	-0.115025	0.0125044	NA	NA	FALSE	FALSE	FALSE	-0.0310905	0.445999	0.0759448	0.0493453	0.0444127	0.375939
1396	CRIP1	cysteine rich protein 1		-0.0333789	0.459916	-0.0974476	0.0183476	0.118561	0.905642	FALSE	FALSE	FALSE	-0.0364337	0.321864	-0.0291858	0.628082	0.200999	2.83188e-05
1397	CRIP2	cysteine rich protein 2		-0.0347858	0.421152	-0.0123888	0.668534	-1.30685	0.191498	FALSE	FALSE	FALSE	0.0903076	0.0187947	0.0262219	0.531381	0.0721967	0.1439
1398	CRK	CRK proto-oncogene, adaptor protein		-0.0131684	0.695688	-0.0235506	0.60283	-1.04309	0.297103	FALSE	FALSE	FALSE	-0.0797718	0.0244887	0.0353384	0.388391	0.0584406	0.249987
1399	CRKL	CRK like proto-oncogene, adaptor protein		0.00940474	0.789079	-0.017496	0.701717	0.378929	0.704803	FALSE	FALSE	FALSE	0.0611326	0.0477909	0.0880408	0.0296919	-0.0280507	0.578164
1400	CRMP1	collapsin response mediator protein 1		0.0773192	0.160106	0.0260102	0.463912	-0.0105514	0.991583	FALSE	FALSE	FALSE	-0.031768	0.429319	0.10572	0.00951085	0.210301	1.21021e-06
1401	CRP	C-reactive protein		0.00931379	0.822727	0.170883	3.34663e-05	0.208159	0.835145	FALSE	FALSE	FALSE	---	---	-0.000987499	0.981105	0.0159065	0.731348
1404	HAPLN1	hyaluronan and proteoglycan link protein 1		0.0791154	0.12017	-0.0194447	0.62395	0.978314	0.328127	FALSE	FALSE	FALSE	0.00445685	0.905087	0.120875	0.00322524	-0.0479551	0.354444
1408	CRY2	cryptochrome circadian regulator 2		0.0751382	0.111296	-0.282068	2.23912e-11	0.69542	0.487113	FALSE	FALSE	FALSE	-0.202399	7.82e-08	-0.21923	1.28882e-07	-0.0275435	0.57673
1409	CRYAA	crystallin alpha A		0.00938357	0.844376	-0.0208147	0.666804	NA	NA	FALSE	FALSE	FALSE	0.0794668	0.0592041	-0.0195754	0.62878	0.0590464	0.25469
1410	CRYAB	crystallin alpha B		-0.0445159	0.440809	0.037171	0.252286	1.06146	0.288682	FALSE	FALSE	FALSE	-0.00634718	0.877385	-0.00995037	0.808805	0.153399	0.000872603
1414	CRYBB1	crystallin beta B1		0.0762501	0.0903868	0.0203329	0.660688	-0.569438	0.569316	FALSE	FALSE	FALSE	0.0803895	0.0455705	-0.0365115	0.364819	0.061605	0.264471
1417	CRYBB3	crystallin beta B3		-0.0460959	0.347251	-0.0529704	0.185584	NA	NA	FALSE	FALSE	FALSE	0.0493644	0.188925	-0.0918503	0.0284275	0.000938312	0.984654
1420	CRYGC	crystallin gamma C		0.00384919	0.945381	0.0172842	0.714912	NA	NA	FALSE	FALSE	FALSE	-0.024472	0.553671	0.0128213	0.754352	0.0147621	0.775148
1421	CRYGD	crystallin gamma D		0.00968415	0.863511	0.0591344	0.178143	NA	NA	FALSE	FALSE	FALSE	0.0138534	0.728654	-0.0157026	0.697309	0.0632479	0.214985
1428	CRYM	crystallin mu		0.129206	0.00252641	-0.105459	0.00930271	1.43603	0.151249	FALSE	FALSE	FALSE	0.117461	0.00106905	-0.181083	1.01958e-05	-0.126405	0.017197
1429	CRYZ	crystallin zeta		0.024384	0.681521	0.0668815	0.0462934	-0.751578	0.452442	FALSE	FALSE	FALSE	-0.170095	1.7e-05	-0.0455062	0.253947	-0.0488621	0.301666
1431	CS	citrate synthase		0.0150225	0.635544	0.13401	0.0030581	0.257374	0.796931	FALSE	FALSE	FALSE	0.162914	1.54e-05	0.0701231	0.0884917	0.0159156	0.742877
1432	MAPK14	mitogen-activated protein kinase 14		-0.085056	0.0817107	0.0560971	0.204218	-0.178946	0.858008	FALSE	FALSE	FALSE	0.0572525	0.152754	0.0710371	0.0789841	0.0346849	0.475385
1434	CSE1L	chromosome segregation 1 like		0.0461352	0.208186	0.19687	4.75667e-06	-0.338926	0.734721	FALSE	FALSE	FALSE	0.164095	1.45e-07	0.101665	0.0127966	0.175504	0.000245308
1435	CSF1	colony stimulating factor 1		-0.0324084	0.467125	0.0167716	0.625169	-0.595608	0.551693	FALSE	FALSE	FALSE	-0.0819267	0.0555237	0.056274	0.159991	0.00344577	0.945733
1436	CSF1R	colony stimulating factor 1 receptor		0.091227	0.104901	0.0383557	0.282748	-1.87398	0.0612113	FALSE	FALSE	FALSE	-0.0368907	0.361002	-0.0111305	0.782696	0.112602	0.0252628
1445	CSK	C-terminal Src kinase		0.0483488	0.290821	-0.0012926	0.977311	-1.02406	0.305998	FALSE	FALSE	FALSE	0.14907	5.76e-05	0.00223688	0.956222	0.0127329	0.790732
1446	CSN1S1	casein alpha s1		0.0232108	0.628092	-0.0143983	0.729847	NA	NA	FALSE	FALSE	FALSE	0.00200018	0.953089	-0.0475072	0.24514	0.0772875	0.0517209
1447	CSN2	casein beta		0.0385755	0.484188	0	0	NA	NA	FALSE	FALSE	FALSE	-0.010467	0.739275	0.0521971	0.176823	0.0949361	0.0334094
1448	CSN3	casein kappa		0.0208689	0.748731	0.0408078	0.286416	NA	NA	FALSE	FALSE	FALSE	-0.0543531	0.151372	-0.0390673	0.355499	-0.037303	0.444392
1452	CSNK1A1	casein kinase 1 alpha 1		-0.0290924	0.503694	0.000735847	0.984462	0.471178	0.637596	FALSE	FALSE	FALSE	-0.0452576	0.192678	-0.082879	0.0345488	-0.0219893	0.655803
1453	CSNK1D	casein kinase 1 delta		-0.00927682	0.824319	-0.0234234	0.616131	-0.230245	0.817938	FALSE	FALSE	FALSE	0.157916	3e-06	0.0163341	0.690339	-0.0367746	0.433142
1454	CSNK1E	casein kinase 1 epsilon		0.0272126	0.474767	-0.0181918	0.662521	-1.69486	0.0903909	FALSE	FALSE	FALSE	-0.00888329	0.8031	0.109764	0.0090126	-0.0665968	0.182704
1455	CSNK1G2	casein kinase 1 gamma 2		0.0402564	0.277886	-0.00465089	0.911809	0.986761	0.324103	FALSE	FALSE	FALSE	-0.0350057	0.362575	0.0202197	0.620971	0.0111312	0.816737
1456	CSNK1G3	casein kinase 1 gamma 3		0.0603244	0.193718	-0.00965507	0.83078	-1.30365	0.192662	FALSE	FALSE	FALSE	---	---	-0.0232068	0.595323	-0.0511833	0.300284
1457	CSNK2A1	casein kinase 2 alpha 1		-0.00693796	0.910252	0.0750311	0.087519	1.53688	0.124581	FALSE	FALSE	FALSE	0.201104	3.03e-08	0.0250523	0.541874	0.0663494	0.194652
1459	CSNK2A2	casein kinase 2 alpha 2		0.00921243	0.873239	0.089555	0.0447464	-0.790658	0.429289	FALSE	FALSE	FALSE	0.110712	0.000640525	-0.0517436	0.199743	-0.0928075	0.0446518
1460	CSNK2B	casein kinase 2 beta		0.0354854	0.278466	0.0468997	0.274657	-0.515154	0.606535	FALSE	FALSE	FALSE	0.144514	4.61e-05	0.129069	0.00168294	0.0172575	0.712431
1462	VCAN	versican		0.110495	0.0495899	0.0822698	0.0100951	-0.647015	0.517737	FALSE	TRUE	FALSE	-0.0135989	0.734447	0.0768327	0.0551265	0.224838	8.2685e-06
1463	NCAN	neurocan		0.0552844	0.112386	-0.0670887	0.0988314	NA	NA	FALSE	FALSE	FALSE	0.0746213	0.0381271	-0.0259726	0.524591	-0.0768258	0.152143
1464	CSPG4	chondroitin sulfate proteoglycan 4		0.0065697	0.887394	-0.00176174	0.960698	0.611081	0.541254	FALSE	FALSE	FALSE	0.0557326	0.138436	0.0663186	0.087798	0.228067	4.48595e-07
1465	CSRP1	cysteine and glycine rich protein 1		0.0422269	0.357513	-0.0289442	0.477936	-0.607955	0.543326	FALSE	FALSE	FALSE	-0.0635423	0.120036	-0.188931	7.58242e-06	0.0793734	0.0804351
1466	CSRP2	cysteine and glycine rich protein 2		0.0400898	0.411024	0.0787092	0.028638	0.855173	0.392614	FALSE	FALSE	FALSE	0.106419	0.00601989	0.0763126	0.0638918	0.122152	0.0161436
1468	SLC25A10	solute carrier family 25 member 10		0.0713872	0.033896	-0.023076	0.547817	0.350278	0.726195	FALSE	FALSE	FALSE	0.104732	0.00372714	0.13442	0.00176251	-0.0105807	0.831449
1469	CST1	cystatin SN		0.0273276	0.48399	-0.00142794	0.967677	-0.137342	0.890807	FALSE	FALSE	FALSE	0.0365808	0.372677	0.0218377	0.604781	-0.104983	0.0369938
1470	CST2	cystatin SA		0.0104232	0.768462	0.0547505	0.16742	NA	NA	FALSE	FALSE	FALSE	-0.137887	0.0031771	-0.0032361	0.938701	0.08982	0.0294747
1471	CST3	cystatin C		0.0212219	0.643666	-0.0295369	0.358072	-0.701877	0.482883	FALSE	FALSE	FALSE	-0.220623	6e-09	-0.144945	0.000246929	-0.0809831	0.0727367
1472	CST4	cystatin S		0.0202044	0.635106	0.109067	0.00123703	0.288917	0.772781	FALSE	FALSE	FALSE	-0.00735849	0.851826	0.01754	0.688856	-0.0804457	0.128141
1473	CST5	cystatin D		0.0332804	0.440935	-0.0303014	0.502034	NA	NA	FALSE	FALSE	FALSE	-0.0605634	0.171923	-0.118083	0.00488956	-0.0260272	0.607528
1474	CST6	cystatin E/M		0.110414	0.00197504	0.0375518	0.301575	1.07759	0.281658	FALSE	FALSE	FALSE	0.126984	0.000739243	0.111142	0.00580737	0.129945	0.0122414
1475	CSTA	cystatin A		-0.0728748	0.203923	0.0031508	0.920671	-0.277173	0.781697	FALSE	FALSE	FALSE	0.100866	0.00675931	0.00831415	0.838839	0.0200323	0.6994
1476	CSTB	cystatin B		0.0157303	0.706926	0.0630076	0.056652	-1.88106	0.0601899	FALSE	FALSE	FALSE	0.0974481	0.00646184	0.111453	0.00663684	-0.00881438	0.85933
1477	CSTF1	cleavage stimulation factor subunit 1		0.0409908	0.278248	0.048285	0.292757	-0.881754	0.378076	FALSE	FALSE	FALSE	0.140329	5.48e-05	0.0498005	0.221688	0.0249881	0.611494
1478	CSTF2	cleavage stimulation factor subunit 2		-0.0349004	0.607536	0.0742149	0.0866421	-0.215042	0.829769	FALSE	FALSE	FALSE	0.141006	0.000221932	0.0957	0.0185059	0.0929098	0.0565845
1479	CSTF3	cleavage stimulation factor subunit 3		-0.0132496	0.761596	0.0983885	0.0357688	0.608862	0.542724	FALSE	FALSE	FALSE	0.0456271	0.191917	0.0877253	0.0309533	-0.122334	0.0136354
1486	CTBS	chitobiase		-0.0359301	0.595445	0.109625	0.0123047	1.76559	0.0777312	FALSE	FALSE	FALSE	-0.143492	0.000252391	0.0230042	0.568087	0.0574711	0.259628
1487	CTBP1	C-terminal binding protein 1		0.0512331	0.250097	-0.00810815	0.860381	-1.02901	0.303668	FALSE	FALSE	FALSE	-0.0277659	0.443802	-0.0530371	0.189242	-0.0655091	0.156304
1488	CTBP2	C-terminal binding protein 2		0.00949112	0.835274	0.0311207	0.489214	0.87572	0.381346	FALSE	FALSE	FALSE	0.00214386	0.956022	-0.0185797	0.650887	0.000927658	0.984167
1489	CTF1	cardiotrophin 1		0.117648	0.00181256	0.0342244	0.325921	-0.181266	0.856218	FALSE	FALSE	FALSE	-0.160349	6.98e-06	-0.10079	0.0126921	-0.159072	0.0013423
1490	CCN2	connective tissue growth factor		0.0445376	0.348467	0.0316537	0.320055	-0.423583	0.671959	FALSE	FALSE	FALSE	0.0314473	0.431923	-0.0471015	0.246494	0.212901	1.37998e-05
1491	CTH	cystathionine gamma-lyase		-0.0493377	0.404304	-0.028313	0.502443	1.32335	0.18597	FALSE	FALSE	FALSE	-0.101441	0.0202282	0.0222565	0.585059	0.133609	0.00701389
1495	CTNNA1	catenin alpha 1		0.0559038	0.202334	0.0520415	0.240149	1.37807	0.16842	FALSE	FALSE	FALSE	0.0161661	0.645397	-0.0115062	0.775736	0.0344196	0.467056
1496	CTNNA2	catenin alpha 2		0.113464	0.0149541	-0.0705057	0.12118	-0.0377391	0.969903	FALSE	FALSE	FALSE	-0.0254052	0.518754	-0.0107493	0.789341	-0.0384484	0.472304
1499	CTNNB1	catenin beta 1		0.0363763	0.402262	-0.0245284	0.540203	-0.191626	0.848065	FALSE	FALSE	FALSE	0.0347244	0.365356	-0.096189	0.0173216	0.0143496	0.770826
1500	CTNND1	catenin delta 1		0.019572	0.612592	0.0100099	0.800452	0.810365	0.41788	FALSE	FALSE	FALSE	0.0299498	0.424747	-0.0581584	0.15245	0.0147175	0.771003
1501	CTNND2	catenin delta 2		0.088992	0.0405707	-0.0817596	0.053205	0.154315	0.8774	FALSE	FALSE	FALSE	0.0330447	0.383984	-0.0784923	0.053582	0.045068	0.365139
1503	CTPS1	CTP synthase 1		0.00924929	0.813234	0.124816	0.000928997	2.90707	0.00371068	TRUE	FALSE	FALSE	0.199492	1.63e-08	0.145691	0.000288235	0.200387	8.16594e-06
1504	CTRB1	chymotrypsinogen B1		-0.019271	0.75071	0.0237813	0.579435	NA	NA	FALSE	FALSE	FALSE	---	---	0.0492446	0.534711	-0.0391561	0.60167
1508	CTSB	cathepsin B		0.114499	0.00307063	0.145711	2.64207e-05	-0.871719	0.383524	FALSE	TRUE	FALSE	0.0407317	0.280618	0.140889	0.000724991	0.12407	0.0130591
1509	CTSD	cathepsin D		0.0106671	0.813304	0.0532477	0.103043	-1.56601	0.117593	FALSE	FALSE	FALSE	0.0599858	0.14501	-0.0351504	0.38513	-0.00994023	0.831887
1510	CTSE	cathepsin E		0.00499768	0.890075	-0.00428733	0.911318	-1.75985	0.0789853	FALSE	FALSE	FALSE	-0.0248388	0.511024	-0.0806548	0.0490506	-0.279783	2.4297e-08
1511	CTSG	cathepsin G		-0.0356384	0.469535	-0.113608	0.0119783	0.610419	0.541694	FALSE	FALSE	FALSE	-0.120636	0.00401391	-0.107818	0.00778263	0.0227845	0.627313
1512	CTSH	cathepsin H		-0.0287353	0.497448	-0.0205609	0.497166	-1.01039	0.3125	FALSE	FALSE	FALSE	-0.00709239	0.856603	-0.207381	2.28973e-07	-0.219339	4.08761e-06
1513	CTSK	cathepsin K		0.110753	0.00180961	0.101185	0.00356194	-1.17325	0.240993	FALSE	TRUE	FALSE	-0.0229335	0.567175	0.0506617	0.209524	0.119686	0.0157769
1514	CTSL	cathepsin L		0.129758	0.00716688	0.189574	9.7754e-08	1.29866	0.19431	FALSE	TRUE	FALSE	0.196516	1.12e-06	0.171545	2.1149e-05	0.118809	0.0205866
1515	CTSV	cathepsin V		0.0119537	0.827584	0.0941277	0.00517971	0.360992	0.718224	FALSE	FALSE	FALSE	0.159754	5.36e-06	0.248275	5.16308e-10	0.239219	3.53474e-07
1519	CTSO	cathepsin O		-0.00393632	0.942226	-0.135272	0.000316147	-0.167037	0.867384	FALSE	FALSE	FALSE	-0.164031	2.08e-05	-0.0837681	0.037148	-0.154541	0.0013298
1520	CTSS	cathepsin S		0.116832	0.00113884	0.0106539	0.754835	0.969639	0.332428	FALSE	FALSE	FALSE	---	---	-0.0480512	0.229561	-0.160735	0.00102107
1521	CTSW	cathepsin W		0.0694264	0.0227018	-0.0661861	0.0635983	1.17011	0.242561	FALSE	FALSE	FALSE	-0.0386315	0.338642	0.0544777	0.184255	-0.0398839	0.416956
1522	CTSZ	cathepsin Z		0.0516826	0.217387	0.0967875	0.00859267	0.494727	0.620877	FALSE	FALSE	FALSE	0.0953141	0.0133279	0.0125476	0.758536	0.096761	0.049638
1523	CUX1	cut like homeobox 1		0.0258747	0.516023	-0.0847204	0.0490218	2.57625	0.0101034	TRUE	FALSE	FALSE	0.16976	6.62e-06	-0.127671	0.00161437	-0.0528245	0.282402
1525	CXADR	CXADR, Ig-like cell adhesion molecule		0.0620833	0.0921098	-0.0383402	0.2657	-0.162921	0.870608	FALSE	FALSE	FALSE	0.0927134	0.0157904	-0.0434332	0.299712	-0.151781	0.00120522
1528	CYB5A	cytochrome b5 type A		0.0555973	0.203028	-0.017314	0.616389	-0.101295	0.919332	FALSE	FALSE	FALSE	-0.121727	0.000888577	-0.0301921	0.456969	-0.128065	0.00906548
1534	CYB561	cytochrome b561		0.0297232	0.444103	0.0598394	0.138172	1.97676	0.0484979	TRUE	FALSE	FALSE	0.129721	1.75e-05	-0.0142821	0.744461	-0.0516193	0.30688
1535	CYBA	cytochrome b-245 alpha chain		0.0534334	0.271056	0.0732084	0.0255636	-0.633768	0.526349	FALSE	FALSE	FALSE	0.0900825	0.0254321	-0.0796691	0.0426865	-0.0574672	0.214683
1536	CYBB	cytochrome b-245 beta chain		-0.0651882	0.450363	0.0277756	0.389297	0.336775	0.736342	FALSE	FALSE	FALSE	-0.00396568	0.920844	-0.0373401	0.348971	0.0582485	0.237318
1537	CYC1	cytochrome c1		-0.0135939	0.703696	0.0794973	0.0393932	-0.17233	0.863205	FALSE	FALSE	FALSE	0.133726	2.62e-07	0.102182	0.00998593	-0.0185885	0.687172
1539	CYLC2	cylicin 2		0.0526202	0.360025	0.074362	0.110625	NA	NA	FALSE	FALSE	FALSE	---	---	0.00994568	0.799248	0.0493157	0.336194
1540	CYLD	CYLD lysine 63 deubiquitinase		0.013844	0.799136	-0.120411	0.0060509	0.15767	0.874743	FALSE	FALSE	FALSE	0.0935051	0.0200647	-0.085907	0.032174	-0.0592732	0.235939
1545	CYP1B1	cytochrome P450 family 1 subfamily B member 1		-0.0725704	0.310581	0.0892229	0.00923587	-0.00762036	0.993921	FALSE	FALSE	FALSE	0.0158147	0.692881	0.0205531	0.612578	0.0218549	0.651432
1548	CYP2A6	cytochrome P450 family 2 subfamily A member 6		0.0617775	0.051993	-0.0941196	0.0283879	NA	NA	FALSE	FALSE	FALSE	-0.108203	0.0159266	0.067644	0.0792324	-0.0738879	0.166774
1549	CYP2A7	cytochrome P450 family 2 subfamily A member 7		0.0730044	0.0230819	-0.0747872	0.0620493	NA	NA	FALSE	FALSE	FALSE	-0.150225	0.00189408	0.0983622	0.0624128	0.0441715	0.364754
1573	CYP2J2	cytochrome P450 family 2 subfamily J member 2		-0.0259579	0.689013	-0.0699465	0.067267	0.306308	0.759515	FALSE	FALSE	FALSE	0.145464	0.000291942	0.0516062	0.204606	-0.141729	0.00256184
1577	CYP3A5	cytochrome P450 family 3 subfamily A member 5		0.0110047	0.744401	-0.0784492	0.0729574	NA	NA	FALSE	FALSE	FALSE	0.0244935	0.520181	-0.0450497	0.273474	-0.168828	0.000498866
1579	CYP4A11	cytochrome P450 family 4 subfamily A member 11		0.0642607	0.0565614	-0.122913	0.00275663	NA	NA	FALSE	FALSE	FALSE	-0.00603937	0.882031	0.083052	0.0426688	-0.0787329	0.145943
1580	CYP4B1	cytochrome P450 family 4 subfamily B member 1		0.0696087	0.0838562	-0.0726386	0.0549406	NA	NA	FALSE	FALSE	FALSE	-0.0737684	0.0822889	-0.15661	6.65972e-05	-0.179984	0.000168348
1582	CYP8B1	cytochrome P450 family 8 subfamily B member 1		0.0432289	0.480421	-0.129161	0.00172393	NA	NA	FALSE	FALSE	FALSE	---	---	-0.044293	0.442489	0.0294447	0.585059
1583	CYP11A1	cytochrome P450 family 11 subfamily A member 1		0.0883924	0.0667542	0.0196324	0.652391	NA	NA	FALSE	FALSE	FALSE	-0.117611	0.00653676	0.0491856	0.221845	0.035491	0.468666
1586	CYP17A1	cytochrome P450 family 17 subfamily A member 1		0.0302205	0.561519	-0.0404204	0.36551	NA	NA	FALSE	FALSE	FALSE	0.0572542	0.141588	-0.0271887	0.505409	0.0513766	0.269946
1591	CYP24A1	cytochrome P450 family 24 subfamily A member 1		0.021507	0.629664	0.0800986	0.0366788	-0.787699	0.431214	FALSE	FALSE	FALSE	-0.028431	0.488639	0.0874989	0.0295493	-0.118762	0.0137027
1592	CYP26A1	cytochrome P450 family 26 subfamily A member 1		0.0116716	0.81379	-0.000623236	0.989147	NA	NA	FALSE	FALSE	FALSE	-0.0450596	0.278234	0.0582239	0.152454	0.0667242	0.114889
1593	CYP27A1	cytochrome P450 family 27 subfamily A member 1		0.00924591	0.836781	-0.0319155	0.347395	-0.57127	0.567918	FALSE	FALSE	FALSE	-0.0342488	0.391375	-0.0997362	0.0132143	-0.0164438	0.735252
1594	CYP27B1	cytochrome P450 family 27 subfamily B member 1		0.0150342	0.570865	0.0419844	0.310757	NA	NA	FALSE	FALSE	FALSE	-0.0162617	0.65839	0.0562372	0.164876	0.0454506	0.357399
1595	CYP51A1	cytochrome P450 family 51 subfamily A member 1		0.0402267	0.292208	-0.0512719	0.223473	2.21587	0.0268775	TRUE	FALSE	FALSE	-0.0613184	0.111178	0.0478021	0.249894	0.199739	4.21073e-05
1601	DAB2	DAB2, clathrin adaptor protein		-0.00642942	0.875974	0.0494595	0.220734	-0.488517	0.625267	FALSE	FALSE	FALSE	-0.0545299	0.172763	-0.0277156	0.487499	0.0859991	0.0841768
1602	DACH1	dachshund family transcription factor 1		-0.0271542	0.616131	-0.0635924	0.205296	2.14115	0.0326832	TRUE	FALSE	FALSE	-0.193459	1.17e-06	-0.0309945	0.459487	0.019509	0.702477
1603	DAD1	defender against cell death 1		0.0376258	0.351158	0.0782347	0.0788803	-1.74617	0.0810547	FALSE	FALSE	FALSE	0.00527875	0.877799	0.121937	0.0030879	0.207969	3.79843e-05
1604	CD55	CD55 molecule (Cromer blood group)		0.0194727	0.691439	0.0144232	0.683675	0.817558	0.413796	FALSE	FALSE	FALSE	0.152112	9.56e-05	-0.120988	0.00188311	0.00186433	0.970159
1605	DAG1	dystroglycan 1		0.0427882	0.152775	0.00224168	0.957986	-2.01345	0.0442776	FALSE	FALSE	FALSE	-0.0525576	0.154593	0.0392947	0.33942	0.0433638	0.386568
1606	DGKA	diacylglycerol kinase alpha		0.0411832	0.185275	0.00292707	0.932532	-1.1643	0.244518	FALSE	FALSE	FALSE	-0.0441001	0.273009	0.0564406	0.178933	-0.178459	0.000350489
1607	DGKB	diacylglycerol kinase beta		0.0107099	0.822876	-0.0750426	0.103778	NA	NA	FALSE	FALSE	FALSE	0.0468636	0.243723	0.0944164	0.0190514	0.0723643	0.0526442
1609	DGKQ	diacylglycerol kinase theta		0.0608106	0.128089	-0.0560197	0.180176	1.85595	0.0637952	FALSE	FALSE	FALSE	-0.0346255	0.342443	-0.0348204	0.385404	-0.194399	4.21065e-05
1610	DAO	D-amino acid oxidase		-0.00911414	0.826724	-0.0395802	0.384761	NA	NA	FALSE	FALSE	FALSE	-0.0275779	0.499202	-0.0559268	0.167899	0.164262	0.00033761
1611	DAP	death associated protein		0.0125076	0.788032	0.114431	0.00556673	0.292978	0.769589	FALSE	FALSE	FALSE	0.0726637	0.039165	-0.00121471	0.97619	-0.0625568	0.173758
1612	DAPK1	death associated protein kinase 1		0.122073	0.0472349	-0.0578853	0.0607038	-0.791482	0.428853	FALSE	FALSE	FALSE	0.178296	3.72e-06	-0.150151	0.000255616	-0.148108	0.00205391
1613	DAPK3	death associated protein kinase 3		0.0183685	0.609519	0.127014	0.00266512	-0.099293	0.920923	FALSE	FALSE	FALSE	0.0132292	0.733779	0.0652535	0.112737	0.0882344	0.0726325
1615	DARS1	aspartyl-tRNA synthetase		0.035382	0.500756	0.163225	0.000293658	1.6807	0.0930635	FALSE	FALSE	FALSE	0.0291466	0.443084	0.157162	0.000156526	-0.0554768	0.256767
1616	DAXX	death domain associated protein		0.0680616	0.108999	0.0989902	0.0253055	1.27097	0.204009	FALSE	FALSE	FALSE	-0.019997	0.598962	-0.0180098	0.667744	0.0556332	0.25483
1621	DBH	dopamine beta-hydroxylase		0.0112987	0.825911	-0.0679511	0.179687	0.996052	0.319737	FALSE	FALSE	FALSE	---	---	-0.0418305	0.309743	-0.0888546	0.133376
1622	DBI	diazepam binding inhibitor, acyl-CoA binding protein		-0.0107691	0.848092	-0.0137852	0.663441	-1.47764	0.139747	FALSE	FALSE	FALSE	0.0324723	0.408057	0.045201	0.260596	0.0168582	0.722761
1627	DBN1	drebrin 1		-0.0481002	0.22369	0.124739	0.000241937	-0.223702	0.823024	FALSE	FALSE	FALSE	0.280205	4.39e-13	0.0788754	0.0540139	0.190967	0.000151619
1628	DBP	D-box binding PAR bZIP transcription factor		0.0300698	0.461773	-0.089057	0.0193913	NA	NA	FALSE	FALSE	FALSE	-0.0870196	0.0333262	-0.148065	0.000320315	0.0115483	0.815252
1629	DBT	dihydrolipoamide branched chain transacylase E2		0.0469053	0.459847	-0.0417593	0.363345	-1.027	0.304617	FALSE	FALSE	FALSE	-0.0453586	0.245512	0.0202439	0.625401	-0.0270923	0.593413
1632	ECI1	enoyl-CoA delta isomerase 1		0.0999767	0.00670597	-0.0508409	0.187991	1.82686	0.0679531	FALSE	FALSE	FALSE	-0.0358368	0.306135	-0.00451251	0.91338	-0.109162	0.0153634
1633	DCK	deoxycytidine kinase		0.0403007	0.454057	-0.00911867	0.811115	0.371899	0.710032	FALSE	FALSE	FALSE	0.0636143	0.0900575	0.0351128	0.394241	0.00506238	0.919929
1634	DCN	decorin		0.0406232	0.45272	-0.00636792	0.853134	1.40683	0.15972	FALSE	FALSE	FALSE	-0.111518	0.00563188	-0.0740923	0.0854526	0.139124	0.00533255
1635	DCTD	dCMP deaminase		-0.0614072	0.257763	0.0815697	0.0559125	0.885953	0.375817	FALSE	FALSE	FALSE	-0.0791875	0.0218495	0.00262691	0.947336	-0.0688007	0.122949
1636	ACE	angiotensin I converting enzyme		0.00300928	0.940475	0.052682	0.237377	-0.103483	0.917597	FALSE	FALSE	FALSE	-0.0212376	0.600198	0.0425194	0.295473	-0.0092647	0.855434
1639	DCTN1	dynactin subunit 1		-0.0398178	0.431524	-0.0392369	0.369743	-0.276071	0.782538	FALSE	FALSE	FALSE	0.0527908	0.16713	-0.097658	0.0160027	0.149052	0.00237784
1641	DCX	doublecortin		0.078932	0.230551	-0.0508784	0.241405	-1.14025	0.254825	FALSE	FALSE	FALSE	0.041924	0.251555	-0.0853515	0.0397885	0.0785406	0.0158785
1642	DDB1	damage specific DNA binding protein 1		0.0282269	0.573681	0.0575746	0.194766	0.508957	0.610869	FALSE	FALSE	FALSE	0.0425463	0.282109	0.0804075	0.0507294	0.156583	0.00229811
1643	DDB2	damage specific DNA binding protein 2		0.0681234	0.059115	0.02722	0.402906	-0.325694	0.744719	FALSE	FALSE	FALSE	-0.109694	0.00614365	0.00530246	0.897106	-0.0638057	0.199134
1644	DDC	dopa decarboxylase		0.0732055	0.19849	-0.0656115	0.140073	0.67758	0.498321	FALSE	FALSE	FALSE	0.0704754	0.0201373	-0.000110681	0.99778	0.0699815	0.132649
1645	AKR1C1	aldo-keto reductase family 1 member C1		0.00441716	0.909068	-0.0103863	0.78551	3.97261	7.61085e-05	TRUE	FALSE	FALSE	-0.0055524	0.891011	0.0671807	0.108682	-0.0513939	0.30393
1646	AKR1C2	aldo-keto reductase family 1 member C2		0.0110045	0.779173	0.0592557	0.0967554	4.2956	1.88171e-05	TRUE	FALSE	FALSE	-0.00796703	0.846568	0.0787807	0.079809	-0.0305409	0.519711
1650	DDOST	dolichyl-diphosphooligosaccharide--protein glycosyltransferase non-catalytic subunit		-0.0113247	0.831216	0.178089	2.13532e-05	1.03269	0.301945	FALSE	FALSE	FALSE	0.022277	0.566158	-0.0294202	0.467438	0.0748785	0.124647
1652	DDT	D-dopachrome tautomerase		0.11251	0.00157413	0.0203279	0.590291	0.0461263	0.963217	FALSE	FALSE	FALSE	0.0166907	0.612288	0.0266982	0.507478	-0.0336889	0.465686
1653	DDX1	DEAD-box helicase 1		0.00673859	0.88464	0.109199	0.0185198	1.37975	0.167902	FALSE	FALSE	FALSE	0.0216494	0.538191	0.114554	0.00532375	0.0593126	0.171483
1654	DDX3X	DEAD-box helicase 3, X-linked		0.0168243	0.699399	-0.030117	0.481698	1.3418	0.179897	FALSE	FALSE	FALSE	-0.0328824	0.369732	-0.0299683	0.449245	-0.0451853	0.345171
1655	DDX5	DEAD-box helicase 5		-0.0664177	0.304246	-0.0897494	0.0370205	2.1541	0.0314175	TRUE	FALSE	FALSE	-0.00991089	0.752929	-0.0857942	0.0350137	-0.0791436	0.0978064
1656	DDX6	DEAD-box helicase 6		-0.0198558	0.64461	-0.0983629	0.012572	1.13025	0.258579	FALSE	FALSE	FALSE	0.0798058	0.0408953	-0.0330658	0.422862	-0.0236412	0.641509
1657	DMXL1	Dmx like 1		0.0882133	0.091	-0.144053	0.00134459	-0.989941	0.322405	FALSE	FALSE	FALSE	-0.119469	0.00609821	-0.122017	0.00287399	-0.0814897	0.114879
1659	DHX8	DEAH-box helicase 8		0.00796747	0.84856	0.0723631	0.11757	0.737472	0.460981	FALSE	FALSE	FALSE	-0.0610357	0.103576	0.0453845	0.267419	0.0320836	0.516809
1660	DHX9	DExH-box helicase 9		0.053109	0.219766	0.0646826	0.157912	0.0452211	0.963938	FALSE	FALSE	FALSE	0.0465179	0.200276	0.0403003	0.328657	-0.00459212	0.926765
1662	DDX10	DEAD-box helicase 10		-0.000501987	0.991945	0.115366	0.0103391	0.045157	0.96399	FALSE	FALSE	FALSE	0.00357476	0.921605	0.00691364	0.863146	0.213976	0.000109888
1663	DDX11	DEAD/H-box helicase 11		0.124826	0.00261257	0.083363	0.0246444	0.381849	0.702721	FALSE	TRUE	FALSE	0.0551147	0.115245	0.131986	0.00217726	0.0210484	0.673654
1665	DHX15	DEAH-box helicase 15		-0.0440389	0.349918	0.0425408	0.352775	1.50128	0.13353	FALSE	FALSE	FALSE	-0.0008147	0.982163	0.089776	0.0317042	-0.104243	0.0341011
1666	DECR1	2,4-dienoyl-CoA reductase 1		0.0317869	0.384532	-0.0354443	0.37061	0.206533	0.836407	FALSE	FALSE	FALSE	-0.0451568	0.166029	-0.0177034	0.661029	-0.191374	5.88797e-05
1667	DEFA1	defensin alpha 1		-0.143086	0.128192	0.0621388	0.193154	-0.336911	0.736311	FALSE	FALSE	FALSE	-0.0248481	0.685101	0.0823984	0.288148	0.0391783	0.719447
1668	DEFA3	defensin alpha 3		-0.11421	0.218188	0.0950101	0.0586021	0.0792839	0.936823	FALSE	FALSE	FALSE	---	---	0.042761	0.540552	0.00908976	0.935087
1669	DEFA4	defensin alpha 4		-0.144132	0.12133	0.115354	0.00730027	-0.487446	0.626082	FALSE	FALSE	FALSE	-0.0422326	0.354911	0.00712292	0.856874	0.0375726	0.42718
1670	DEFA5	defensin alpha 5		-0.0616499	0.401728	-0.095407	0.0483107	NA	NA	FALSE	FALSE	FALSE	0.0344961	0.388238	0.0494488	0.207614	-0.0314885	0.550038
1671	DEFA6	defensin alpha 6		-0.137256	0.127426	-0.0830948	0.0916058	NA	NA	FALSE	FALSE	FALSE	0.0280499	0.475549	0.0542471	0.169326	-0.0862058	0.115942
1672	DEFB1	defensin beta 1		-0.0937468	0.208266	0.0185994	0.560759	NA	NA	FALSE	FALSE	FALSE	0.0523477	0.173595	0.115648	0.0027157	0.105273	0.0313108
1674	DES	desmin		0.0551398	0.288842	0.0826415	0.00942671	-1.31609	0.188379	FALSE	FALSE	FALSE	0.0563565	0.123484	-0.0682067	0.0950258	0.0288597	0.535085
1675	CFD	complement factor D		0.0426579	0.131518	0.0390362	0.239664	-2.41318	0.0159744	FALSE	FALSE	FALSE	-0.158609	0.000125721	-0.0959865	0.0173365	0.0367499	0.451612
1676	DFFA	DNA fragmentation factor subunit alpha		-0.00242555	0.945374	0.0324994	0.475765	-0.31824	0.750355	FALSE	FALSE	FALSE	0.0686299	0.0691749	0.0102394	0.800942	0.0939349	0.0571634
1677	DFFB	DNA fragmentation factor subunit beta		0.0285855	0.541318	0.00079525	0.985717	-0.0386058	0.969213	FALSE	FALSE	FALSE	-0.00364104	0.925517	-0.0899459	0.0304151	-0.20401	6.69579e-05
1678	TIMM8A	translocase of inner mitochondrial membrane 8A		-0.0259151	0.671847	0.110851	0.00740752	0.168845	0.86595	FALSE	FALSE	FALSE	0.0840312	0.0218742	-0.00183602	0.964754	-0.0144544	0.777308
1687	GSDME	gasdermin E		0.0226503	0.698373	0.105609	0.00598257	-1.7169	0.086239	FALSE	FALSE	FALSE	0.0780464	0.0524946	0.112349	0.00704296	0.0063888	0.898309
1690	COCH	cochlin		-0.00266823	0.95412	0.0698737	0.0430918	2.77745	0.00567577	TRUE	FALSE	FALSE	0.0185494	0.585898	0.116334	0.00447425	0.101925	0.0333864
1716	DGUOK	deoxyguanosine kinase		-0.0268987	0.661051	0.122729	0.00272462	0.584412	0.559054	FALSE	FALSE	FALSE	0.102882	0.00712642	0.109713	0.00676479	-0.0528606	0.239995
1717	DHCR7	7-dehydrocholesterol reductase		0.0701951	0.0338868	-0.018368	0.627437	0.531837	0.594931	FALSE	FALSE	FALSE	---	---	0.124929	0.00266103	0.199348	2.52684e-05
1718	DHCR24	24-dehydrocholesterol reductase		-0.05173	0.339571	0.00851808	0.790876	-0.872733	0.38302	FALSE	FALSE	FALSE	-0.0376443	0.339602	-0.105929	0.00814523	0.260918	2.98705e-07
1719	DHFR	dihydrofolate reductase		0.176715	0.00101405	0.0384298	0.306977	0.579066	0.562673	FALSE	FALSE	FALSE	0.200203	1.67e-07	0.180494	0.00147653	0.0452517	0.369156
1723	DHODH	dihydroorotate dehydrogenase (quinone)		0.0341926	0.442259	-0.0125746	0.786054	-0.40257	0.687338	FALSE	FALSE	FALSE	0.0785412	0.0550917	0.0117438	0.774182	0.0868082	0.0755036
1725	DHPS	deoxyhypusine synthase		0.0585853	0.0502683	0.00440104	0.915331	1.58062	0.114253	FALSE	FALSE	FALSE	-0.0686454	0.0652674	-0.00962762	0.813182	0.00706722	0.885441
1727	CYB5R3	cytochrome b5 reductase 3		-0.0387903	0.353001	-0.037771	0.379225	0.354515	0.723011	FALSE	FALSE	FALSE	0.0575301	0.123391	0.0228331	0.580021	0.052146	0.290878
1728	NQO1	NAD(P)H quinone dehydrogenase 1		0.0264803	0.483413	0.0487183	0.142341	0.157526	0.874855	FALSE	FALSE	FALSE	0.179984	0.000125678	0.0820986	0.043018	0.0134281	0.786519
1729	DIAPH1	diaphanous related formin 1		-0.078601	0.210572	0.0486635	0.253092	-1.24242	0.214306	FALSE	FALSE	FALSE	0.133631	0.000678755	0.00941214	0.817245	0.0717957	0.134227
1730	DIAPH2	diaphanous related formin 2		0.152631	0.00519135	-0.0397784	0.316504	-1.79531	0.0728484	FALSE	FALSE	FALSE	0.0651587	0.0807686	0.00662075	0.871615	0.0761207	0.145844
1731	SEPTIN1	septin 1		0.0820042	0.0732667	-0.0801681	0.0965936	-1.37886	0.168261	FALSE	FALSE	FALSE	---	---	-0.095972	0.0994694	-0.0873263	0.0882681
1733	DIO1	iodothyronine deiodinase 1		-0.0527977	0.343328	0.0474503	0.231289	NA	NA	FALSE	FALSE	FALSE	-0.153352	0.000399391	-0.0396324	0.322452	-0.00416377	0.935112
1736	DKC1	dyskerin pseudouridine synthase 1		0.0717368	0.257255	0.165594	7.52581e-05	1.28471	0.199125	FALSE	FALSE	FALSE	0.15959	2.74e-06	0.0663041	0.11032	0.0390821	0.435639
1737	DLAT	dihydrolipoamide S-acetyltransferase		-0.070202	0.246177	0.0984687	0.0221841	1.28829	0.197877	FALSE	FALSE	FALSE	-0.0175486	0.623939	0.160659	8.9914e-05	0.0594241	0.242292
1738	DLD	dihydrolipoamide dehydrogenase		0.0492318	0.333101	0.0263817	0.487561	0.0577302	0.953972	FALSE	FALSE	FALSE	-0.0733673	0.0402025	0.0983238	0.0190757	-0.0384231	0.429301
1739	DLG1	discs large MAGUK scaffold protein 1		0.0100688	0.820524	0.0146392	0.742549	-1.85241	0.0641958	FALSE	FALSE	FALSE	0.0289657	0.463795	-0.0182221	0.654311	-0.0289321	0.558727
1740	DLG2	discs large MAGUK scaffold protein 2		0.0147773	0.741111	-0.12073	0.00667488	-1.25445	0.209988	FALSE	FALSE	FALSE	-0.0696228	0.120272	0.0236525	0.552214	-0.0572276	0.264049
1741	DLG3	discs large MAGUK scaffold protein 3		-0.0455858	0.421056	-0.1055	0.00705678	-1.82877	0.0676685	FALSE	FALSE	FALSE	0.102807	0.00720925	-0.000609252	0.988001	-0.113814	0.0204602
1743	DLST	dihydrolipoamide S-succinyltransferase		0.107306	0.00775642	-0.00618856	0.887142	0.94585	0.344405	FALSE	FALSE	FALSE	0.0897682	0.0143698	-0.0204838	0.610751	0.0505834	0.277536
1749	DLX5	distal-less homeobox 5		0.0703146	0.215276	0.057144	0.161975	NA	NA	FALSE	FALSE	FALSE	0.159671	9.71e-06	0.0994198	0.0144019	-0.0162368	0.738619
1750	DLX6	distal-less homeobox 6		0.052951	0.313265	0.00417881	0.925148	NA	NA	FALSE	FALSE	FALSE	0.0449725	0.282431	0.117815	0.00628642	-0.0650037	0.214311
1755	DMBT1	deleted in malignant brain tumors 1		-0.0103465	0.852341	-0.0305448	0.44153	1.69588	0.0903682	FALSE	FALSE	FALSE	0.0172353	0.669952	-0.117558	0.0589288	0.0463572	0.328596
1756	DMD	dystrophin		-0.0320791	0.500768	-0.134288	0.00119839	0.152986	0.878433	FALSE	FALSE	FALSE	-0.0426201	0.279324	-0.00991831	0.801718	0.0266348	0.592526
1757	SARDH	sarcosine dehydrogenase		0.0228313	0.630601	-0.0153266	0.739865	0.357573	0.720734	FALSE	FALSE	FALSE	-0.0471479	0.245403	-0.143171	0.000803594	-0.138819	0.012256
1759	DNM1	dynamin 1		0.0369402	0.287017	0.0778057	0.0222503	0.106877	0.914903	FALSE	FALSE	FALSE	-0.0210111	0.604061	0.0724723	0.0667059	0.184637	5.88361e-05
1760	DMPK	DM1 protein kinase		-0.0326976	0.36352	-0.0258534	0.487756	1.15418	0.248816	FALSE	FALSE	FALSE	0.0361947	0.344275	0.0370734	0.363674	-0.114841	0.0220111
1761	DMRT1	doublesex and mab-3 related transcription factor 1		0.00735626	0.882186	0.0949115	0.0236643	NA	NA	FALSE	FALSE	FALSE	0.109771	0.000163864	0.0519925	0.22985	0.0880107	0.0436318
1762	DMWD	DM1 locus, WD repeat containing		-0.0369593	0.322199	-0.020093	0.657602	0.453904	0.650052	FALSE	FALSE	FALSE	0.0327836	0.372779	0.0317429	0.42712	0.113017	0.0238341
1767	DNAH5	dynein axonemal heavy chain 5		0.0578922	0.0752233	-0.00279106	0.951783	-0.668542	0.503989	FALSE	FALSE	FALSE	0.00458425	0.906567	-0.111486	0.0576866	-0.100029	0.0450893
1768	DNAH6	dynein axonemal heavy chain 6		0.0897571	0.0584175	-0.0328657	0.489777	NA	NA	FALSE	FALSE	FALSE	-0.154055	0.000215769	-0.0219579	0.73464	-0.0120866	0.850892
1769	DNAH8	dynein axonemal heavy chain 8		0.0397951	0.308838	-0.155291	0.0017303	NA	NA	FALSE	FALSE	FALSE	0.0222986	0.576415	-0.129591	0.0341468	-0.105178	0.0694545
1770	DNAH9	dynein axonemal heavy chain 9		0.00318253	0.943818	-0.0549882	0.259069	0.947046	0.343965	FALSE	FALSE	FALSE	-0.0818398	0.0339231	-0.0746707	0.0675379	-0.0458277	0.373832
1774	DNASE1L1	deoxyribonuclease 1 like 1		0.162258	0.000693287	0.0762639	0.078687	0.0738793	0.941127	FALSE	TRUE	FALSE	-0.0319453	0.396088	0.0832584	0.0396241	0.0169462	0.724292
1777	DNASE2	deoxyribonuclease 2, lysosomal		0.0345441	0.313246	0.105029	0.00668352	3.11041	0.00191232	TRUE	FALSE	FALSE	---	---	-0.0379774	0.35427	0.0446098	0.343985
1778	DYNC1H1	dynein cytoplasmic 1 heavy chain 1		0.0412373	0.308078	-0.0116464	0.79155	0.251507	0.801462	FALSE	FALSE	FALSE	0.181	8.34e-06	-0.00118105	0.977146	0.127651	0.00831906
1780	DYNC1I1	dynein cytoplasmic 1 intermediate chain 1		-0.0483563	0.418451	-0.0170443	0.67065	-0.68457	0.493755	FALSE	FALSE	FALSE	0.0820854	0.0330467	0.135877	0.000796785	-0.0056443	0.908891
1781	DYNC1I2	dynein cytoplasmic 1 intermediate chain 2		0.0674555	0.301297	0.0889466	0.055392	-0.379328	0.704507	FALSE	FALSE	FALSE	-0.0936458	0.0122694	0.138522	0.001109	-0.0453223	0.356744
1783	DYNC1LI2	dynein cytoplasmic 1 light intermediate chain 2		0.109109	0.0201967	-0.0675655	0.112586	1.2908	0.197005	FALSE	FALSE	FALSE	0.0930435	0.00770238	-0.0759849	0.0599999	-0.0353443	0.463251
1785	DNM2	dynamin 2		0.0773762	0.0084863	-0.0138931	0.750522	-0.682094	0.495303	FALSE	FALSE	FALSE	0.0850274	0.0189006	-0.0927817	0.0193991	-0.121351	0.00973631
1786	DNMT1	DNA methyltransferase 1		0.00952874	0.786122	0.0691784	0.0784368	-0.403067	0.686971	FALSE	FALSE	FALSE	0.0860212	0.0169807	0.0536887	0.192763	0.174842	0.000496058
1787	TRDMT1	tRNA aspartic acid methyltransferase 1		0.0458252	0.460371	-0.036297	0.448176	NA	NA	FALSE	FALSE	FALSE	0.0719181	0.0300071	-0.063919	0.128082	0.119301	0.0163084
1788	DNMT3A	DNA methyltransferase 3 alpha		-0.0384333	0.393269	0.054144	0.165262	0.697749	0.48551	FALSE	FALSE	FALSE	-0.160042	0.000163131	-0.028392	0.515857	-0.0275007	0.591819
1789	DNMT3B	DNA methyltransferase 3 beta		0.115038	0.00273476	0.0791348	0.0439865	NA	NA	FALSE	TRUE	FALSE	0.242542	8.81e-12	0.107731	0.0122119	0.0401571	0.416179
1793	DOCK1	dedicator of cytokinesis 1		-0.0163218	0.760706	-0.0690862	0.0886268	-0.6768	0.498654	FALSE	FALSE	FALSE	-0.125666	0.000777539	-0.110961	0.00576844	-0.0521138	0.288061
1794	DOCK2	dedicator of cytokinesis 2		0.081886	0.124483	-0.0323952	0.45513	0.871889	0.383442	FALSE	FALSE	FALSE	0.0430277	0.292483	-0.0603544	0.127443	0.00732345	0.881509
1796	DOK1	docking protein 1		0.0438787	0.384443	0.0441429	0.231355	1.17783	0.239118	FALSE	FALSE	FALSE	0.0155513	0.701125	-0.083887	0.0355665	-0.127498	0.0126432
1797	DXO	decapping exoribonuclease		0.0474935	0.245272	0.000478648	0.990888	-0.731312	0.464919	FALSE	FALSE	FALSE	-0.0114631	0.758787	-0.00717308	0.86384	-0.0814639	0.0946921
1798	DPAGT1	dolichyl-phosphate N-acetylglucosaminephosphotransferase 1		-0.0136695	0.744434	0.17397	0.000103758	0.48152	0.630292	FALSE	FALSE	FALSE	0.00774347	0.842083	0.0641005	0.131608	0.0474513	0.333364
1800	DPEP1	dipeptidase 1 (renal)		0.0550974	0.080189	-0.021417	0.601381	-1.43027	0.153032	FALSE	FALSE	FALSE	-0.0940422	0.0333069	0.0100318	0.801039	0.0439857	0.287946
1801	DPH1	diphthamide biosynthesis 1		-0.00982561	0.824608	-0.137624	0.0021895	0.370151	0.711343	FALSE	FALSE	FALSE	-0.0708916	0.0726886	-0.00738498	0.929961	-0.082611	0.125675
1802	DPH2	DPH2 homolog		0.0691173	0.0836495	0.0609646	0.113027	0.799557	0.424128	FALSE	FALSE	FALSE	0.0462868	0.223482	0.058723	0.152667	0.099028	0.0355535
1803	DPP4	dipeptidyl peptidase 4		-0.0269609	0.66733	0.00867118	0.824765	1.25502	0.209742	FALSE	FALSE	FALSE	-0.0438643	0.288855	-0.113354	0.00413536	0.112182	0.0140714
1804	DPP6	dipeptidyl peptidase like 6		0.0947341	0.0762733	-0.161802	0.000407648	0.290551	0.77153	FALSE	FALSE	FALSE	0.0901667	0.0246167	0.0459401	0.257006	-0.0015252	0.974659
1805	DPT	dermatopontin		0.00548817	0.905853	-0.130031	0.0015498	0.00886016	0.992932	FALSE	FALSE	FALSE	-0.0821527	0.0579546	-0.144677	0.00028868	0.0193927	0.679076
1806	DPYD	dihydropyrimidine dehydrogenase		-0.0260861	0.660903	0.0462185	0.131171	-1.45932	0.144722	FALSE	FALSE	FALSE	-0.117571	0.0042844	-0.029433	0.468564	0.00673792	0.894045
1807	DPYS	dihydropyrimidinase		-0.0597091	0.31975	-0.0392659	0.371201	-0.599727	0.548943	FALSE	FALSE	FALSE	-0.0136458	0.735576	-0.00355125	0.930813	-0.0160189	0.778881
1808	DPYSL2	dihydropyrimidinase like 2		-0.00937	0.873192	-0.041281	0.236886	-2.15125	0.0316443	FALSE	FALSE	FALSE	-0.0562596	0.164745	-0.229601	7.87555e-09	0.180024	0.000295701
1809	DPYSL3	dihydropyrimidinase like 3		0.100047	0.116417	0.124897	0.000417942	-0.108254	0.913811	FALSE	FALSE	FALSE	0.00180905	0.963946	-0.00538643	0.893887	0.189494	0.000101824
1810	DR1	down-regulator of transcription 1		-0.077809	0.249239	0.025707	0.55688	2.95996	0.00313507	TRUE	FALSE	FALSE	-0.0581864	0.130747	0.0928931	0.0254111	0.0539052	0.296784
1811	SLC26A3	solute carrier family 26 member 3		0.0439263	0.384936	-0.0309236	0.486975	NA	NA	FALSE	FALSE	FALSE	-0.18208	7.9e-05	-0.041991	0.283745	-0.00568921	0.903154
1819	DRG2	developmentally regulated GTP binding protein 2		-0.0324154	0.459995	-0.0433978	0.310589	-0.895743	0.370558	FALSE	FALSE	FALSE	-0.0352026	0.298957	0.0218823	0.584077	0.0253442	0.60475
1820	ARID3A	AT-rich interaction domain 3A		0.0576295	0.0509996	0.0661303	0.0772043	0.950799	0.342008	FALSE	TRUE	FALSE	0.100327	0.00870196	-0.0335693	0.413973	0.143468	0.00212515
1822	ATN1	atrophin 1		-0.00837772	0.832649	-0.0108376	0.790219	1.36155	0.173708	FALSE	FALSE	FALSE	0.00220201	0.952356	-0.0124657	0.758249	-0.0379566	0.439432
1823	DSC1	desmocollin 1		0.0822076	0.0518453	-0.0136547	0.753435	1.82025	0.0692369	FALSE	FALSE	FALSE	0.0192457	0.592283	-0.00905674	0.819689	0.09736	0.0153985
1824	DSC2	desmocollin 2		0.0571845	0.137147	0.00945121	0.7585	-0.144707	0.88497	FALSE	FALSE	FALSE	0.16235	9.47e-06	0.156076	0.000193049	0.252708	2.96998e-07
1825	DSC3	desmocollin 3		0.0512792	0.149038	0.0315311	0.376623	NA	NA	FALSE	FALSE	FALSE	---	---	0.0684839	0.0870539	0.117083	0.0129503
1826	DSCAM	DS cell adhesion molecule		0.0417039	0.368515	-0.174303	3.96201e-05	NA	NA	FALSE	FALSE	FALSE	0.0694568	0.0541218	0.00435905	0.914849	0.114858	0.00635225
1827	RCAN1	regulator of calcineurin 1		0.0886569	0.0389239	0.057428	0.108646	-1.36867	0.171457	FALSE	FALSE	FALSE	0.0324458	0.409969	-0.0113814	0.779543	0.123821	0.0120711
1828	DSG1	desmoglein 1		0.091646	0.00831809	-0.07156	0.0774294	-0.111619	0.91118	FALSE	FALSE	FALSE	0.0319586	0.369382	-0.0133853	0.736414	0.159223	6.14642e-05
1829	DSG2	desmoglein 2		0.149836	0.000229806	0.0738766	0.0457503	1.51934	0.12894	FALSE	TRUE	FALSE	0.031877	0.415282	0.166853	7.54372e-05	0.0350181	0.490697
1830	DSG3	desmoglein 3		0.131017	0.00114925	-0.0287589	0.446054	-0.253373	0.80009	FALSE	FALSE	FALSE	0.014979	0.714264	0.113222	0.00310843	0.267993	2.77866e-09
1831	TSC22D3	TSC22 domain family member 3		0.115501	0.01451	-0.0772294	0.0284908	-0.217269	0.828043	FALSE	FALSE	FALSE	-0.0175065	0.634945	-0.121174	0.00226233	0.0490629	0.316219
1832	DSP	desmoplakin		0.0938316	0.00370772	0.0045529	0.888077	-1.15949	0.246472	FALSE	FALSE	FALSE	0.000847009	0.983117	0.112928	0.0082924	0.152549	0.00426227
1836	SLC26A2	solute carrier family 26 member 2		0.0677668	0.145594	0.0776696	0.0450143	1.54658	0.122368	FALSE	FALSE	FALSE	-0.0338559	0.385396	-0.0267004	0.512212	0.0183844	0.701588
1837	DTNA	dystrobrevin alpha		0.0613609	0.185026	-0.071303	0.0954791	1.11683	0.264318	FALSE	FALSE	FALSE	0.159867	4.67e-05	-0.00194847	0.962363	0.189796	4.21588e-05
1838	DTNB	dystrobrevin beta		0.0675237	0.185228	-0.0195245	0.629519	-2.1278	0.0335912	FALSE	FALSE	FALSE	0.0590176	0.109921	-0.08425	0.0411347	-0.0397021	0.428954
1841	DTYMK	deoxythymidylate kinase		0.0634993	0.126114	0.1562	7.0069e-05	1.59836	0.110209	FALSE	FALSE	FALSE	0.180297	5.96e-06	0.196359	0.000280093	0.0973836	0.059471
1842	ECM2	extracellular matrix protein 2		0.00990178	0.858181	0.0236156	0.568482	-0.0125869	0.98996	FALSE	FALSE	FALSE	-0.131985	0.00104211	-0.118676	0.00286222	0.146673	0.00176129
1845	DUSP3	dual specificity phosphatase 3		0.0271874	0.578609	0.035066	0.435716	-0.449974	0.652805	FALSE	FALSE	FALSE	-0.0987519	0.00523796	0.0865884	0.041694	0.131795	0.00806302
1846	DUSP4	dual specificity phosphatase 4		0.119902	0.00627571	0.0415963	0.138052	NA	NA	FALSE	FALSE	FALSE	-0.111533	0.0109977	0.0153706	0.698873	-0.12238	0.00928395
1848	DUSP6	dual specificity phosphatase 6		-0.0404292	0.392358	-0.00693958	0.810798	NA	NA	FALSE	FALSE	FALSE	0.021062	0.602243	-0.155606	0.000117173	-0.0144093	0.77753
1849	DUSP7	dual specificity phosphatase 7		0.0334672	0.389344	0.0211741	0.516017	NA	NA	FALSE	FALSE	FALSE	0.0402965	0.315565	0.0359166	0.383267	0.0913645	0.069106
1852	DUSP9	dual specificity phosphatase 9		0.0833071	0.176113	-0.00693987	0.854352	NA	NA	FALSE	FALSE	FALSE	0.0555163	0.169158	0.129243	0.000981915	-0.0758799	0.123521
1854	DUT	deoxyuridine triphosphatase		-0.02108	0.733742	0.0459379	0.309857	-0.667105	0.504824	FALSE	FALSE	FALSE	0.0121133	0.752565	0.102462	0.0140676	0.00660842	0.893563
1855	DVL1	dishevelled segment polarity protein 1		0.0898217	0.0141311	0.0413941	0.293495	-0.783904	0.433309	FALSE	FALSE	FALSE	-0.0414205	0.318926	-0.0429877	0.296456	0.0297715	0.539463
1856	DVL2	dishevelled segment polarity protein 2		0.0274257	0.428951	0.0265365	0.528353	-1.75332	0.0798201	FALSE	FALSE	FALSE	-0.0951705	0.0132333	0.0680988	0.116687	0.0993776	0.0507087
1857	DVL3	dishevelled segment polarity protein 3		0.102588	0.0160628	0.109394	0.00901465	-2.56829	0.0103415	FALSE	TRUE	FALSE	0.117096	0.000983256	0.040926	0.311102	-0.0296782	0.53756
1859	DYRK1A	dual specificity tyrosine phosphorylation regulated kinase 1A		-0.0154495	0.747942	-0.125046	0.00719693	-0.923685	0.355843	FALSE	FALSE	FALSE	-0.0104205	0.781612	0.0403437	0.318045	-0.077958	0.087146
1861	TOR1A	torsin family 1 member A		0.0375579	0.290504	0.10112	0.0189546	-0.232991	0.815807	FALSE	FALSE	FALSE	0.0465104	0.176112	0.0712083	0.090486	-0.0857074	0.0616227
1869	E2F1	E2F transcription factor 1		0.0177241	0.627221	0.128162	9.80435e-05	NA	NA	FALSE	FALSE	FALSE	0.00286274	0.943099	0.111495	0.00716365	0.0773764	0.12596
1871	E2F3	E2F transcription factor 3		0.106884	0.0251227	0.0858262	0.0188613	0.686266	0.492876	FALSE	TRUE	FALSE	0.176555	1.18e-07	0.0934078	0.023205	0.0252226	0.605084
1874	E2F4	E2F transcription factor 4		0.0101843	0.820882	0.128277	0.00303949	0.868893	0.385102	FALSE	FALSE	FALSE	0.140125	8.51e-06	0.00066655	0.987038	0.0203381	0.67926
1875	E2F5	E2F transcription factor 5		-0.00630013	0.888951	0.116969	0.00472791	NA	NA	FALSE	FALSE	FALSE	0.0932184	0.00171579	0.0300211	0.460869	-0.0954975	0.0555196
1876	E2F6	E2F transcription factor 6		-0.0348164	0.468549	0.115856	0.00799912	NA	NA	FALSE	FALSE	FALSE	-0.0304239	0.450731	0.0315471	0.450297	-0.0188461	0.680971
1877	E4F1	E4F transcription factor 1		0.0856026	0.0192084	-0.03283	0.442538	1.70768	0.088187	FALSE	FALSE	FALSE	-0.00514557	0.881837	-0.131401	0.00219004	-0.0449071	0.33603
1879	EBF1	early B-cell factor 1		-0.0216241	0.759903	-0.0564374	0.209394	-0.107013	0.914806	FALSE	FALSE	FALSE	-0.0940314	0.0251029	-0.112887	0.0588983	0.0193035	0.692571
1889	ECE1	endothelin converting enzyme 1		0.031376	0.470384	0.0479928	0.17558	0.611389	0.541051	FALSE	FALSE	FALSE	0.00411784	0.918039	0.0690631	0.0939305	0.154053	0.00156973
1890	TYMP	thymidine phosphorylase		0.0107352	0.78574	0.0483927	0.0601526	-1.06348	0.287764	FALSE	FALSE	FALSE	0.108403	0.00531546	0.0324461	0.429778	0.141253	0.00417655
1891	ECH1	enoyl-CoA hydratase 1		0.0499229	0.0743205	0.00683492	0.843324	0.790104	0.429612	FALSE	FALSE	FALSE	0.0510347	0.171381	-0.021625	0.599341	-0.0238786	0.617195
1892	ECHS1	enoyl-CoA hydratase, short chain 1		0.150547	0.00979526	-0.0367613	0.338752	-0.532072	0.594768	FALSE	FALSE	FALSE	0.0218383	0.542509	0.0648477	0.1103	-0.0724317	0.106985
1893	ECM1	extracellular matrix protein 1		0.0923781	0.005992	0.0747958	0.0349288	0.872635	0.383025	FALSE	TRUE	FALSE	-0.00171278	0.962162	0.0384009	0.327015	0.247685	4.63806e-08
1894	ECT2	epithelial cell transforming 2		0.00867573	0.811143	0.229669	7.64859e-10	1.9532	0.05121	FALSE	FALSE	FALSE	0.210598	1.84e-08	0.198968	7.61624e-06	0.169622	0.000920542
1901	S1PR1	sphingosine-1-phosphate receptor 1		0.00776568	0.894665	-0.0892298	0.0188782	NA	NA	FALSE	FALSE	FALSE	-0.0373061	0.378641	-0.0819323	0.0393709	0.034032	0.492085
1902	LPAR1	lysophosphatidic acid receptor 1		0.114617	0.0697046	0.0874603	0.0282794	-0.236811	0.812894	FALSE	TRUE	FALSE	-0.155621	8.37e-05	-0.0109795	0.787293	-0.0724449	0.136422
1903	S1PR3	sphingosine-1-phosphate receptor 3		0.089347	0.148363	0.130071	0.000809573	NA	NA	FALSE	FALSE	FALSE	---	---	0.0880349	0.146819	0.0633299	0.207903
1908	EDN3	endothelin 3		0.0933044	0.0383447	-0.169198	3.85941e-05	NA	NA	FALSE	FALSE	FALSE	-0.0581766	0.190998	-0.0318115	0.414637	0.145929	0.00107055
1909	EDNRA	endothelin receptor type A		0.0361054	0.505715	0.123686	0.00214299	NA	NA	FALSE	FALSE	FALSE	-0.00694611	0.858157	-0.0338675	0.413872	0.205998	2.10465e-05
1911	PHC1	polyhomeotic homolog 1		0.00121928	0.978029	0.0134608	0.744987	-0.468361	0.639684	FALSE	FALSE	FALSE	-0.076745	0.0426771	-0.0778018	0.174826	-0.0848838	0.0890121
1912	PHC2	polyhomeotic homolog 2		0.0225144	0.658091	0.0712741	0.0973348	2.04126	0.0414364	TRUE	FALSE	FALSE	0.0742234	0.0413381	-0.0279672	0.496744	0.0631148	0.219214
1915	EEF1A1	eukaryotic translation elongation factor 1 alpha 1		-0.00920711	0.817007	0.0937958	0.0177518	1.57082	0.116502	FALSE	FALSE	FALSE	-0.0518719	0.151027	-0.0354612	0.38107	-0.0289607	0.563314
1917	EEF1A2	eukaryotic translation elongation factor 1 alpha 2		0.0334886	0.3683	-0.00246022	0.92683	-0.105959	0.915632	FALSE	FALSE	FALSE	-0.00677114	0.861203	0.0828377	0.0387171	-0.0359607	0.457048
1933	EEF1B2	eukaryotic translation elongation factor 1 beta 2		-0.0219	0.718023	0.0063259	0.871651	-0.124556	0.900894	FALSE	FALSE	FALSE	-0.0543278	0.141163	0.111451	0.00685779	-0.0726617	0.133219
1936	EEF1D	eukaryotic translation elongation factor 1 delta		-0.0322437	0.426006	0.055491	0.17622	0.986901	0.323877	FALSE	FALSE	FALSE	0.0384559	0.256506	0.00375333	0.926075	0.000891417	0.985492
1937	EEF1G	eukaryotic translation elongation factor 1 gamma		0.00200167	0.957334	0.0322317	0.516153	1.65245	0.0986858	FALSE	FALSE	FALSE	-0.00812848	0.828705	-0.000937255	0.981948	-0.00332899	0.951192
1938	EEF2	eukaryotic translation elongation factor 2		0.0156268	0.665706	-0.0275086	0.490816	1.19821	0.231056	FALSE	FALSE	FALSE	-0.155064	2.04e-05	-0.115918	0.0055778	-0.0553624	0.235121
1939	EIF2D	eukaryotic translation initiation factor 2D		0.0335719	0.472348	0.0686294	0.111105	-0.0480924	0.96165	FALSE	FALSE	FALSE	-0.0764185	0.0251871	-0.0561578	0.200396	0.0351276	0.461874
1942	EFNA1	ephrin A1		-0.00079106	0.979369	0.0947559	0.0102562	0.424881	0.671048	FALSE	FALSE	FALSE	-0.0300457	0.425158	-0.1283	0.00199218	0.0623566	0.214559
1945	EFNA4	ephrin A4		0.00454743	0.888493	0.0630463	0.112854	NA	NA	FALSE	FALSE	FALSE	0.112557	0.0017032	-0.0239556	0.568112	-0.0834136	0.100293
1946	EFNA5	ephrin A5		-0.0603651	0.37204	0.0223195	0.546232	-1.91271	0.0562483	FALSE	FALSE	FALSE	0.0374529	0.343131	0.121652	0.00273508	0.0259074	0.60097
1947	EFNB1	ephrin B1		0.0495446	0.364219	0.0158396	0.646897	-0.817709	0.413691	FALSE	FALSE	FALSE	0.0582151	0.127326	0.0751664	0.0661554	-0.101689	0.0362329
1948	EFNB2	ephrin B2		0.0663876	0.226815	0.0264575	0.368091	-1.75353	0.0798149	FALSE	FALSE	FALSE	0.0465134	0.242987	0.0953261	0.0222937	0.193552	0.00014729
1949	EFNB3	ephrin B3		0.0243136	0.430549	-0.061326	0.131248	NA	NA	FALSE	FALSE	FALSE	-0.0187214	0.673648	-0.0674981	0.102496	-0.0586454	0.234106
1950	EGF	epidermal growth factor		0.0682378	0.132604	0.0288222	0.517478	NA	NA	FALSE	FALSE	FALSE	-0.0608332	0.142301	0.0450546	0.259241	0.111811	0.0263822
1952	CELSR2	cadherin EGF LAG seven-pass G-type receptor 2		0.0115889	0.841042	-0.0566163	0.126299	0.104289	0.916965	FALSE	FALSE	FALSE	-0.275509	2.38e-11	-0.0348349	0.398033	0.0524349	0.290704
1953	MEGF6	multiple EGF like domains 6		0.0486061	0.297046	-0.000930582	0.977822	-1.57486	0.115679	FALSE	FALSE	FALSE	---	---	-0.167466	0.000195106	-0.033332	0.571836
1954	MEGF8	multiple EGF like domains 8		0.0709238	0.0234883	0.00928182	0.815699	-1.0905	0.275829	FALSE	FALSE	FALSE	---	---	0.0740392	0.0721907	-0.0292419	0.561181
1955	MEGF9	multiple EGF like domains 9		0.114571	0.0183893	-0.0723904	0.0565652	0.769779	0.441649	FALSE	FALSE	FALSE	-0.122108	0.00290328	-0.0785252	0.0539018	-0.0615742	0.22621
1958	EGR1	early growth response 1		0.0752672	0.0892308	0.0332062	0.17664	NA	NA	FALSE	FALSE	FALSE	-0.103907	0.00984861	-0.103883	0.0108263	0.14142	0.0057829
1959	EGR2	early growth response 2		0.0973556	0.0611781	0.0413454	0.149834	NA	NA	FALSE	FALSE	FALSE	-0.0899487	0.0312134	-0.0355068	0.384703	0.2015	2.73981e-05
1962	EHHADH	enoyl-CoA hydratase and 3-hydroxyacyl CoA dehydrogenase		0.0526218	0.17978	0.0170101	0.693921	-0.324778	0.745405	FALSE	FALSE	FALSE	-0.0231507	0.533532	0.0373622	0.358153	-0.108195	0.0261801
1964	EIF1AX	eukaryotic translation initiation factor 1A, X-linked		0.0410635	0.522303	-0.0275978	0.528395	0.754764	0.450542	FALSE	FALSE	FALSE	-0.0332571	0.394739	-0.0804757	0.0504918	0.0920887	0.0664804
1965	EIF2S1	eukaryotic translation initiation factor 2 subunit alpha		0.019749	0.577746	0.0555643	0.175151	0.694227	0.487665	FALSE	FALSE	FALSE	---	---	0.240851	1.14588e-08	0.117979	0.0130835
1967	EIF2B1	eukaryotic translation initiation factor 2B subunit alpha		-0.0130662	0.761828	0.159083	0.000609663	0.805875	0.420463	FALSE	FALSE	FALSE	0.043178	0.22038	0.0633626	0.126438	0.0218911	0.650931
1968	EIF2S3	eukaryotic translation initiation factor 2 subunit gamma		0.034288	0.493919	0.105258	0.0101218	-1.44954	0.147439	FALSE	FALSE	FALSE	-0.0378198	0.294425	-0.0450973	0.268621	-0.0662226	0.176969
1969	EPHA2	EPH receptor A2		0.0855051	0.00359428	0.0592348	0.0884021	0.0296874	0.976322	FALSE	TRUE	FALSE	0.0851311	0.0314471	-0.0170482	0.677618	0.0374847	0.44462
1973	EIF4A1	eukaryotic translation initiation factor 4A1		0.0435706	0.138114	0.0998485	0.0253413	1.18564	0.235988	FALSE	FALSE	FALSE	0.00982712	0.796974	0.0134551	0.744226	0.115477	0.0189343
1974	EIF4A2	eukaryotic translation initiation factor 4A2		0.0412865	0.293703	0.0490994	0.24171	1.03632	0.30025	FALSE	FALSE	FALSE	-0.0761133	0.0531003	-0.0448488	0.279799	-0.017552	0.707336
1975	EIF4B	eukaryotic translation initiation factor 4B		0.0653847	0.0325394	0.0381005	0.336598	0.462626	0.643712	FALSE	FALSE	FALSE	-0.10035	0.00621759	-0.0318599	0.436189	-0.0982486	0.0459905
1977	EIF4E	eukaryotic translation initiation factor 4E		0.113725	0.0933358	-0.00337882	0.940697	0.780234	0.435396	FALSE	FALSE	FALSE	-0.00591819	0.878906	0.131269	0.00331311	0.0376807	0.442976
1978	EIF4EBP1	eukaryotic translation initiation factor 4E binding protein 1		0.0669183	0.0422925	0.200298	2.74693e-10	1.04313	0.297142	FALSE	TRUE	FALSE	0.141781	4.46e-08	0.158751	6.53644e-05	0.156047	0.000941363
1979	EIF4EBP2	eukaryotic translation initiation factor 4E binding protein 2		0.0998016	0.0140456	-0.149346	0.000325361	0.956494	0.339059	FALSE	FALSE	FALSE	0.0874881	0.0168837	-0.029049	0.481899	-0.0761642	0.121103
1981	EIF4G1	eukaryotic translation initiation factor 4 gamma 1		0.0659786	0.0456945	0.115561	0.00875429	1.65099	0.0989846	FALSE	TRUE	FALSE	0.183683	1.75e-07	0.0377552	0.345658	0.182566	0.00035718
1982	EIF4G2	eukaryotic translation initiation factor 4 gamma 2		0.0677051	0.184917	0.0881822	0.0248142	3.44797	0.00058329	TRUE	FALSE	FALSE	0.0555989	0.15426	-0.00294366	0.943554	0.00628474	0.895464
1983	EIF5	eukaryotic translation initiation factor 5		-0.00308917	0.950387	-0.114981	0.00716778	2.47094	0.0136045	TRUE	FALSE	FALSE	0.00410449	0.911936	0.0018237	0.965189	-0.0370759	0.434909
1984	EIF5A	eukaryotic translation initiation factor 5A		0.038903	0.321614	0.145168	0.000584506	0.274209	0.783969	FALSE	FALSE	FALSE	0.0165165	0.660609	0.0252677	0.53019	-0.00722226	0.880798
1991	ELANE	elastase, neutrophil expressed		0.0465802	0.110065	0.0561357	0.236115	0.734882	0.462551	FALSE	FALSE	FALSE	-0.222444	4.78e-06	-0.110279	0.00541769	0.0535474	0.214787
1992	SERPINB1	serpin family B member 1		0.065082	0.195095	0.0264524	0.383554	-1.7073	0.088008	FALSE	FALSE	FALSE	-0.166921	7.22e-06	0.0180387	0.657446	0.099647	0.0514295
1993	ELAVL2	ELAV like RNA binding protein 2		0.109514	0.000427422	-0.0825599	0.0535743	1.2325	0.218089	FALSE	FALSE	FALSE	0.0683925	0.0680203	0.118298	0.00401785	0.100527	0.0378088
1994	ELAVL1	ELAV like RNA binding protein 1		0.0294966	0.414855	0.0634815	0.186557	-0.362966	0.71669	FALSE	FALSE	FALSE	-0.0178642	0.62858	-0.0263088	0.52657	-0.0817806	0.117889
1997	ELF1	E74 like ETS transcription factor 1		0.0796266	0.0752997	-0.0494156	0.147826	-1.5719	0.116276	FALSE	FALSE	FALSE	-0.0831968	0.011225	-0.0645235	0.119073	-0.141461	0.00186037
1998	ELF2	E74 like ETS transcription factor 2		0.0841405	0.124324	-0.0363516	0.439302	0.747262	0.455113	FALSE	FALSE	FALSE	-0.0394767	0.299042	-0.0303906	0.45574	-0.0823156	0.0683888
1999	ELF3	E74 like ETS transcription factor 3		0.0316225	0.276207	-0.0328588	0.359681	1.76992	0.0771506	FALSE	FALSE	FALSE	0.208015	2.84e-06	-0.0183155	0.664861	-0.146258	0.000838559
2000	ELF4	E74 like ETS transcription factor 4		-0.0240784	0.695998	0.0716749	0.0514946	-0.346242	0.729342	FALSE	FALSE	FALSE	0.128141	0.000522932	0.0594401	0.162525	-0.133016	0.00397909
2002	ELK1	ELK1, ETS transcription factor		0.0931115	0.205618	0.112737	0.00850908	1.15842	0.2474	FALSE	FALSE	FALSE	-0.00584777	0.873764	0.0175927	0.674924	0.0425122	0.38563
2004	ELK3	ELK3, ETS transcription factor		0.0769029	0.0793881	0.115155	0.00602513	-1.1052	0.269661	FALSE	TRUE	FALSE	0.0279092	0.49517	0.140294	0.000675976	0.186111	0.000439891
2005	ELK4	ELK4, ETS transcription factor		0.074436	0.0223709	-0.0485644	0.254626	NA	NA	FALSE	FALSE	FALSE	0.154535	1.73e-05	0.0511767	0.205372	-0.0860786	0.0846406
2006	ELN	elastin		0.0580179	0.174661	0.012826	0.684073	-0.166751	0.867599	FALSE	FALSE	FALSE	-0.0940086	0.0224847	-0.0562172	0.160108	0.110633	0.0147051
2009	EML1	echinoderm microtubule associated protein like 1		0.0685689	0.187849	-0.0466695	0.287111	1.99948	0.0457681	TRUE	FALSE	FALSE	0.000938476	0.981059	-0.0248723	0.544551	0.0375224	0.421622
2010	EMD	emerin		0.166715	0.000204333	0.0652158	0.12136	1.79687	0.0725896	FALSE	FALSE	FALSE	-0.0364718	0.303891	-0.0851083	0.0391289	0.0681159	0.15721
2011	MARK2	microtubule affinity regulating kinase 2		0.0313956	0.348473	-0.0378097	0.395472	-0.974752	0.329868	FALSE	FALSE	FALSE	0.180627	8.18e-07	0.0906931	0.0277106	0.0239731	0.630981
2014	EMP3	epithelial membrane protein 3		0.0245161	0.571458	0.183427	2.23428e-08	0.359856	0.719127	FALSE	FALSE	FALSE	-0.0176792	0.662967	0.0494129	0.228427	0.13214	0.0075361
2017	CTTN	cortactin		0.0739035	0.00311625	0.17431	2.029e-05	1.61847	0.105807	FALSE	TRUE	FALSE	0.0851781	0.000210271	0.157371	6.4122e-05	0.0755235	0.118061
2018	EMX2	empty spiracles homeobox 2		0.118512	0.00729776	-0.0863846	0.0437045	NA	NA	FALSE	FALSE	FALSE	0.0128536	0.771917	-0.103061	0.0124379	-0.157532	0.00145234
2019	EN1	engrailed homeobox 1		-0.0793444	0.350826	0.0928493	0.0125952	NA	NA	FALSE	FALSE	FALSE	0.118669	0.000741798	0.122857	0.00411262	0.0738052	0.0979891
2021	ENDOG	endonuclease G		0.000868588	0.986422	-0.0283847	0.489009	-1.75348	0.0798017	FALSE	FALSE	FALSE	-0.0395936	0.308014	0.0319805	0.443296	-0.0431769	0.375514
2022	ENG	endoglin		0.00968254	0.82333	0.00575176	0.870537	1.55144	0.121059	FALSE	FALSE	FALSE	0.0249404	0.535071	-0.0596932	0.147327	0.0625471	0.20721
2023	ENO1	enolase 1		0.0132767	0.771295	0.185387	1.22288e-06	-0.671465	0.502045	FALSE	FALSE	FALSE	0.270418	8.2e-13	0.143006	0.000620435	0.30771	5.02873e-09
2026	ENO2	enolase 2		-0.00659827	0.861624	0.130949	8.48439e-05	0.528864	0.596991	FALSE	FALSE	FALSE	-0.0159605	0.689475	0.101091	0.0138992	0.129086	0.00977049
2027	ENO3	enolase 3		0.074574	0.0458775	-0.0121512	0.765314	-1.5677	0.117213	FALSE	FALSE	FALSE	-0.0708743	0.0964526	-0.0205969	0.605788	0.0677061	0.180891
2028	ENPEP	glutamyl aminopeptidase		-0.0387556	0.596816	0.154668	0.000279776	-2.97363	0.00301055	FALSE	FALSE	FALSE	0.0888521	0.015787	0.0807718	0.0436002	0.12107	0.0154566
2029	ENSA	endosulfine alpha		0.0861511	0.00742969	-0.0297309	0.494211	-2.03932	0.0416241	FALSE	FALSE	FALSE	-0.0685648	0.0477246	0.106237	0.0108758	-0.0244956	0.613974
2030	SLC29A1	solute carrier family 29 member 1 (Augustine blood group)		-0.0133761	0.693355	0.0640085	0.037347	0.703903	0.481735	FALSE	FALSE	FALSE	0.0122401	0.748638	-0.0344048	0.386619	0.0775471	0.109133
2033	EP300	E1A binding protein p300		0.0298436	0.32073	-0.127158	0.00242684	-0.898659	0.369039	FALSE	FALSE	FALSE	0.0611939	0.106882	-0.0860987	0.0309974	-0.0473123	0.336739
2035	EPB41	erythrocyte membrane protein band 4.1		0.033172	0.476723	-0.0694591	0.0735803	-0.140739	0.888098	FALSE	FALSE	FALSE	0.0374215	0.375341	-0.0243983	0.538298	-0.107186	0.0308916
2036	EPB41L1	erythrocyte membrane protein band 4.1 like 1		-0.0333005	0.443533	-0.0738078	0.0214663	1.66081	0.0970013	FALSE	FALSE	FALSE	0.0413882	0.302569	-0.0532931	0.2003	-0.153116	0.00136117
2037	EPB41L2	erythrocyte membrane protein band 4.1 like 2		0.0405661	0.484428	-0.0491876	0.167013	0.0857543	0.931675	FALSE	FALSE	FALSE	-0.00866656	0.82805	0.0281548	0.501321	0.0717546	0.148753
2038	EPB42	erythrocyte membrane protein band 4.2		0.0025009	0.955108	-0.0244702	0.631081	0.661775	0.508238	FALSE	FALSE	FALSE	-0.0439331	0.307014	0.0107121	0.790442	0.0016123	0.977358
2039	DMTN	dematin actin binding protein		0.0888592	0.0808501	-0.101104	0.00301827	0.177475	0.859164	FALSE	FALSE	FALSE	-0.205513	2.02e-06	0.00572968	0.891274	-0.0924671	0.0524997
2040	STOM	stomatin		0.081771	0.0332204	0.0175441	0.526188	-0.944924	0.344875	FALSE	FALSE	FALSE	-0.0830962	0.0389672	-0.000290574	0.994369	0.150299	0.00239808
2041	EPHA1	EPH receptor A1		-0.0193159	0.774536	-0.0652807	0.111465	2.07053	0.0390394	TRUE	FALSE	FALSE	0.0175452	0.642196	0.0136282	0.733334	-0.055441	0.273402
2043	EPHA4	EPH receptor A4		0.0782545	0.15951	0.0175915	0.604103	-0.143641	0.88581	FALSE	FALSE	FALSE	0.00327783	0.931673	-0.135395	0.000951319	-0.0608349	0.227857
2045	EPHA7	EPH receptor A7		-0.0309278	0.596224	-0.041626	0.3586	-0.966511	0.334211	FALSE	FALSE	FALSE	0.048992	0.212572	0.0959405	0.0174899	0.00552172	0.913493
2048	EPHB2	EPH receptor B2		0.0899426	0.0186891	0.120176	0.00216963	-0.479212	0.631881	FALSE	TRUE	FALSE	0.0981533	0.0165677	0.0972697	0.0141345	0.0308436	0.536989
2049	EPHB3	EPH receptor B3		0.0903388	0.0317675	0.0347215	0.338095	0.638747	0.523114	FALSE	FALSE	FALSE	0.0974109	0.00541697	0.0297659	0.462619	0.161771	0.00071168
2050	EPHB4	EPH receptor B4		0.106925	0.0127648	0.0628651	0.10343	-0.135361	0.892354	FALSE	FALSE	FALSE	0.0973185	0.0130976	0.0238311	0.547803	0.191174	0.000139487
2052	EPHX1	epoxide hydrolase 1		0.0687541	0.0433922	-0.0453905	0.224033	1.5036	0.132929	FALSE	FALSE	FALSE	0.0616597	0.0915191	-0.117979	0.00356691	0.120744	0.0138281
2053	EPHX2	epoxide hydrolase 2		0.0330582	0.441521	-0.0901437	0.00949402	-1.57321	0.115917	FALSE	FALSE	FALSE	-0.246594	7.48e-11	-0.0638327	0.109315	-0.0636587	0.181122
2054	STX2	syntaxin 2		-0.0637793	0.247833	0.149918	3.20968e-05	-0.552327	0.580835	FALSE	FALSE	FALSE	0.0900371	0.0269879	0.0436054	0.302486	0.177604	0.000297788
2055	CLN8	CLN8, transmembrane ER and ERGIC protein		0.0279715	0.583385	-0.0604884	0.174396	NA	NA	FALSE	FALSE	FALSE	-0.0982361	0.00961198	-0.0676423	0.116949	-0.0395311	0.419379
2058	EPRS1	glutamyl-prolyl-tRNA synthetase		0.0400872	0.429915	0.134933	0.00133249	-0.0654407	0.947833	FALSE	FALSE	FALSE	0.100528	0.00185684	0.0522553	0.194556	0.134302	0.00647736
2059	EPS8	epidermal growth factor receptor pathway substrate 8		-0.015904	0.767325	-0.0128168	0.722507	-0.362712	0.71688	FALSE	FALSE	FALSE	0.0645126	0.0931517	-0.055384	0.175469	-0.0994556	0.0386123
2060	EPS15	epidermal growth factor receptor pathway substrate 15		0.0415268	0.324809	-0.0280575	0.543738	0.36019	0.718764	FALSE	FALSE	FALSE	-0.155188	1.9e-05	-0.102335	0.0103801	-0.0156738	0.7517
2063	NR2F6	nuclear receptor subfamily 2 group F member 6		0.0626865	0.0226603	0.0249393	0.472877	1.53351	0.125475	FALSE	FALSE	FALSE	0.0520129	0.170363	0.0226791	0.574803	-0.155181	0.0005073
2064	ERBB2	erb-b2 receptor tyrosine kinase 2		-0.00405201	0.885003	-0.0570529	0.118941	3.9239	9.20687e-05	TRUE	FALSE	FALSE	0.102823	7.98e-06	-0.0109835	0.800531	-0.0680311	0.213941
2065	ERBB3	erb-b2 receptor tyrosine kinase 3		0.0167475	0.547976	-0.0936709	0.0101792	0.905964	0.365193	FALSE	FALSE	FALSE	-0.0671355	0.0855923	-0.068627	0.10479	-0.159222	0.0004248
2066	ERBB4	erb-b2 receptor tyrosine kinase 4		0.0515512	0.215148	-0.113137	0.00792542	0.638368	0.523553	FALSE	FALSE	FALSE	0.0645506	0.0945747	-0.0480446	0.234502	-0.0192461	0.705715
2067	ERCC1	ERCC excision repair 1, endonuclease non-catalytic subunit		0.0529749	0.163043	0.00627339	0.88278	0.186691	0.851937	FALSE	FALSE	FALSE	-0.0739323	0.0551299	-0.0289093	0.479926	0.0743219	0.133855
2068	ERCC2	ERCC excision repair 2, TFIIH core complex helicase subunit		0.0502187	0.156236	0.0340213	0.444465	0.189264	0.849919	FALSE	FALSE	FALSE	-0.0236044	0.534912	0.0706773	0.0884688	0.0293717	0.563094
2070	EYA4	EYA transcriptional coactivator and phosphatase 4		0.0733285	0.252093	0.0806933	0.0772765	NA	NA	FALSE	FALSE	FALSE	-0.0804677	0.0677582	0.0795377	0.0592741	0.032849	0.511632
2071	ERCC3	ERCC excision repair 3, TFIIH core complex helicase subunit		0.020814	0.681314	0.118208	0.00973689	-1.66235	0.0967579	FALSE	FALSE	FALSE	0.147007	0.00012133	0.0284567	0.48146	-0.0363173	0.441992
2072	ERCC4	ERCC excision repair 4, endonuclease catalytic subunit		0.134127	0.00694193	-0.0830228	0.0824506	-0.420762	0.674012	FALSE	FALSE	FALSE	0.0374089	0.293925	0.0122361	0.767607	0.0268946	0.611132
2073	ERCC5	ERCC excision repair 5, endonuclease		0.0763931	0.175678	-0.0759674	0.0856848	-0.185473	0.852898	FALSE	FALSE	FALSE	-0.0579624	0.0764964	-0.00586708	0.884978	-0.109206	0.0171011
2074	ERCC6	ERCC excision repair 6, chromatin remodeling factor		0.0571196	0.236495	-0.086323	0.0679524	-0.930545	0.352378	FALSE	FALSE	FALSE	-0.0632295	0.0969038	0.0108622	0.823802	-0.0953483	0.0803279
2077	ERF	ETS2 repressor factor		0.098077	0.00522255	0.036562	0.353048	-1.17691	0.239573	FALSE	FALSE	FALSE	-0.0213291	0.583882	0.00641526	0.872983	-0.0179321	0.715761
2078	ERG	ERG, ETS transcription factor		0.0628211	0.136522	-0.0741038	0.0960575	2.04146	0.0414892	TRUE	FALSE	FALSE	0.0153426	0.692994	-0.0909424	0.0223872	0.132771	0.00756974
2079	ERH	ERH, mRNA splicing and mitosis factor		0.0735203	0.187704	0.0526151	0.2349	1.14855	0.250954	FALSE	FALSE	FALSE	-0.0189509	0.615512	0.0628559	0.127014	0.0427415	0.369938
2081	ERN1	endoplasmic reticulum to nucleus signaling 1		-0.0250616	0.557921	-0.0453061	0.317642	-0.274983	0.783412	FALSE	FALSE	FALSE	0.0184807	0.625935	0.0435559	0.300162	0.0836839	0.0842663
2091	FBL	fibrillarin		0.0829324	0.00362878	0.0727453	0.01987	-0.315238	0.752632	FALSE	TRUE	FALSE	0.0323701	0.375867	0.143122	0.000532311	0.0639153	0.187256
2098	ESD	esterase D		-0.0219208	0.676497	0.0373837	0.335114	0.950137	0.342221	FALSE	FALSE	FALSE	-0.113694	0.0018077	-0.0215062	0.596731	0.107844	0.0309091
2099	ESR1	estrogen receptor 1		0.0428408	0.324703	-0.100836	0.017098	NA	NA	FALSE	FALSE	FALSE	-0.239321	7.43e-10	-0.0160618	0.687405	0.0117256	0.813595
2101	ESRRA	estrogen related receptor alpha		-0.0303029	0.492472	-0.0528959	0.227681	0.02289	0.981744	FALSE	FALSE	FALSE	0.175307	1.85e-06	0.0205432	0.62132	-0.0953554	0.0468978
2104	ESRRG	estrogen related receptor gamma		-0.0283145	0.63809	-0.109524	0.0132223	NA	NA	FALSE	FALSE	FALSE	-0.0575003	0.126926	0.0575665	0.147327	-0.12705	0.0157512
2108	ETFA	electron transfer flavoprotein subunit alpha		-0.0333369	0.477845	0.0122348	0.780763	-0.965129	0.334661	FALSE	FALSE	FALSE	0.132484	0.000861661	0.0821725	0.0403735	-0.0487547	0.302797
2109	ETFB	electron transfer flavoprotein subunit beta		0.0617518	0.120666	-0.105002	0.00593697	-0.257085	0.797154	FALSE	FALSE	FALSE	0.0852431	0.0327619	0.0217878	0.596176	0.0353409	0.491808
2110	ETFDH	electron transfer flavoprotein dehydrogenase		0.0260414	0.705898	-0.134915	0.00296062	1.09817	0.272337	FALSE	FALSE	FALSE	-0.0317291	0.391807	-0.0955552	0.0184131	-0.143393	0.00350387
2113	ETS1	ETS proto-oncogene 1, transcription factor		-0.0882241	0.149098	0.0134844	0.692886	0.449001	0.653561	FALSE	FALSE	FALSE	-0.030132	0.457084	-0.00391098	0.923438	-0.142115	0.00434555
2117	ETV3	ETS variant 3		0.0269707	0.578317	-0.0454404	0.276121	-0.0643445	0.948716	FALSE	FALSE	FALSE	0.0787454	0.0183492	-0.0465377	0.264308	-0.0689615	0.152081
2120	ETV6	ETS variant 6		0.0278069	0.578392	0.0444021	0.262197	-0.45677	0.647936	FALSE	FALSE	FALSE	-0.0366823	0.291271	0.0923964	0.0211962	-0.191701	5.35631e-05
2122	MECOM	MDS1 and EVI1 complex locus		0.0423045	0.252586	-0.0419826	0.280719	0.27921	0.78016	FALSE	FALSE	FALSE	0.066614	0.0875071	-0.0620045	0.114048	-0.225454	2.78411e-06
2124	EVI2B	ecotropic viral integration site 2B		0.03367	0.285406	-0.00622666	0.866128	1.34771	0.178041	FALSE	FALSE	FALSE	0.000600419	0.988436	-0.11469	0.00433011	-0.0415418	0.403169
2125	EVPL	envoplakin		0.0515533	0.121107	-0.0712796	0.0415075	0.245419	0.806176	FALSE	FALSE	FALSE	0.0747392	0.0333091	-0.07616	0.05677	-0.119664	0.0122167
2130	EWSR1	EWS RNA binding protein 1		0.0277828	0.395895	-0.0423292	0.364421	-1.15786	0.247137	FALSE	FALSE	FALSE	0.0726284	0.051942	-0.0216082	0.598008	-0.0361146	0.424338
2131	EXT1	exostosin glycosyltransferase 1		-0.00268746	0.947599	0.072391	0.0408759	0.477524	0.633147	FALSE	FALSE	FALSE	0.170487	1.22e-07	-0.0281679	0.484684	0.108501	0.0297834
2132	EXT2	exostosin glycosyltransferase 2		0.0887523	0.210473	0.136502	0.00057718	1.85877	0.0633862	FALSE	FALSE	FALSE	0.0550224	0.146837	0.00831769	0.841781	0.0825232	0.101517
2135	EXTL2	exostosin like glycosyltransferase 2		0.0447743	0.465443	0.092345	0.0192817	0.35193	0.724982	FALSE	FALSE	FALSE	0.0176355	0.649558	0.0320633	0.431978	-0.00683681	0.889124
2137	EXTL3	exostosin like glycosyltransferase 3		0.0615515	0.150702	-0.00553668	0.895532	-0.568742	0.569739	FALSE	FALSE	FALSE	-0.0432536	0.251707	-0.0272381	0.514976	0.116912	0.00610333
2139	EYA2	EYA transcriptional coactivator and phosphatase 2		0.0201655	0.603344	0.040449	0.245015	NA	NA	FALSE	FALSE	FALSE	0.150443	2.76e-05	0.146502	0.000256016	0.0600106	0.225556
2140	EYA3	EYA transcriptional coactivator and phosphatase 3		0.0978797	0.028799	0.00709876	0.877225	-0.48503	0.627754	FALSE	FALSE	FALSE	0.115794	0.00391122	0.0885692	0.0325417	0.0591581	0.229267
2145	EZH1	enhancer of zeste 1 polycomb repressive complex 2 subunit		-0.0125409	0.718939	-0.155396	0.000606146	-0.153508	0.878038	FALSE	FALSE	FALSE	-0.0778897	0.0406789	-0.134578	0.00034662	-0.0546332	0.263071
2146	EZH2	enhancer of zeste 2 polycomb repressive complex 2 subunit		-0.000859491	0.982845	0.137458	2.71168e-05	0.844203	0.398798	FALSE	FALSE	FALSE	0.173183	3.75e-07	0.151994	0.000225896	0.136062	0.00570216
2147	F2	coagulation factor II, thrombin		0.0852015	0.00850225	0.152158	0.0016645	0.896957	0.36991	FALSE	TRUE	FALSE	---	---	-0.0312406	0.468699	-0.186428	0.00875747
2150	F2RL1	F2R like trypsin receptor 1		0.00412258	0.946749	0.0147349	0.654157	NA	NA	FALSE	FALSE	FALSE	0.1526	0.000135499	0.0922035	0.0246627	-0.00594101	0.905881
2152	F3	coagulation factor III, tissue factor		0.0935224	0.0292626	0.0657119	0.0232622	-0.594815	0.552111	FALSE	TRUE	FALSE	-0.126709	0.00401885	-0.0066415	0.871092	0.199015	5.16277e-05
2153	F5	coagulation factor V		0.0515336	0.325748	-0.0768821	0.0465755	-0.539844	0.589426	FALSE	FALSE	FALSE	0.0932407	0.0143241	0.00326037	0.934961	-0.0170666	0.733732
2155	F7	coagulation factor VII		0.0128729	0.784698	-0.0304482	0.500178	1.887	0.0595472	FALSE	FALSE	FALSE	-0.027064	0.515582	0.00695241	0.86656	0.0441603	0.345218
2157	F8	coagulation factor VIII		0.0679316	0.199703	-0.0382439	0.414247	-0.704339	0.481477	FALSE	FALSE	FALSE	-0.231415	2.69e-09	-0.0658971	0.104638	-0.0581041	0.256506
2158	F9	coagulation factor IX		0.0694894	0.230467	0.0118162	0.782681	1.81911	0.0691359	FALSE	FALSE	FALSE	0.0254685	0.528147	0.0498722	0.19685	-0.0966116	0.0773423
2159	F10	coagulation factor X		0.019911	0.646249	-0.0754618	0.0931938	0.112133	0.910737	FALSE	FALSE	FALSE	-0.0419091	0.343657	-0.0810284	0.0473714	0.0811287	0.0874761
2160	F11	coagulation factor XI		0.0544006	0.219949	-0.168375	0.000192452	2.27395	0.0231669	TRUE	FALSE	FALSE	0.0790293	0.0383346	-0.14062	0.000480451	-0.0415151	0.457213
2161	F12	coagulation factor XII		-0.0595176	0.163674	0.037865	0.324256	-0.738957	0.460068	FALSE	FALSE	FALSE	0.178213	7.08e-06	0.0424783	0.306268	0.0608136	0.215623
2162	F13A1	coagulation factor XIII A chain		0.0630045	0.123274	0.09652	0.00444103	0.0643794	0.948678	FALSE	FALSE	FALSE	-0.0957368	0.0222031	0.0135579	0.739029	0.0851167	0.0846765
2165	F13B	coagulation factor XIII B chain		0.00886484	0.867235	0.0397798	0.292507	1.84414	0.0654396	FALSE	FALSE	FALSE	0.0354008	0.375433	0.0203689	0.607355	-0.0767107	0.177261
2166	FAAH	fatty acid amide hydrolase		0.0694713	0.0752058	-0.113566	0.000716562	-0.61846	0.536392	FALSE	FALSE	FALSE	-0.139916	0.00045329	-0.00621447	0.877379	-0.114601	0.0140303
2167	FABP4	fatty acid binding protein 4		0.0431757	0.238698	-0.0162739	0.625087	0.175051	0.861068	FALSE	FALSE	FALSE	-0.117507	0.00550996	-0.0300235	0.44668	-0.0592138	0.230253
2168	FABP1	fatty acid binding protein 1		0.0504999	0.355651	-0.0452255	0.24573	-1.69267	0.0911253	FALSE	FALSE	FALSE	-0.0255313	0.522954	-0.0625124	0.139432	-0.0240349	0.621324
2169	FABP2	fatty acid binding protein 2		0.020517	0.780473	-0.0389552	0.41692	NA	NA	FALSE	FALSE	FALSE	---	---	-0.00381533	0.927442	0.00320918	0.950251
2170	FABP3	fatty acid binding protein 3		0.039572	0.240839	-0.0156065	0.569853	-0.268339	0.788482	FALSE	FALSE	FALSE	-0.00911468	0.820378	-0.0436778	0.284164	-0.0425429	0.414371
2171	FABP5	fatty acid binding protein 5		0.0690512	0.093037	0.0944953	0.000682051	0.0357329	0.971501	FALSE	TRUE	FALSE	0.0994501	0.00711496	0.0340404	0.555235	0.0166301	0.759919
2172	FABP6	fatty acid binding protein 6		0.20217	0.000249105	0.0168821	0.646527	-2.0528	0.0403815	FALSE	FALSE	FALSE	0.095138	0.00408765	0.0628991	0.123475	-0.178506	0.0001605
2173	FABP7	fatty acid binding protein 7		-0.039786	0.53857	0.00535813	0.886958	-0.980782	0.326961	FALSE	FALSE	FALSE	0.0315622	0.393587	0.0599666	0.14016	0.130306	0.000887518
2177	FANCD2	Fanconi anemia complementation group D2		0.0251874	0.530954	0.206946	3.52657e-07	0.0385382	0.96927	FALSE	FALSE	FALSE	0.254448	1.28e-12	0.130569	0.0358737	0.0173101	0.722711
2180	ACSL1	acyl-CoA synthetase long chain family member 1		-0.0961445	0.0433781	-0.0635389	0.0776894	-0.639776	0.522432	FALSE	FALSE	FALSE	0.109544	0.00464256	-0.000342386	0.993308	0.0682319	0.174092
2181	ACSL3	acyl-CoA synthetase long chain family member 3		0.0426175	0.360877	-0.0071787	0.854814	1.31344	0.18927	FALSE	FALSE	FALSE	0.0313653	0.422623	-0.0211854	0.610972	-0.0344443	0.486458
2182	ACSL4	acyl-CoA synthetase long chain family member 4		0.0678442	0.235651	0.0869392	0.0272397	0.821034	0.41178	FALSE	FALSE	FALSE	0.0300243	0.453528	-0.084236	0.0392165	-0.0644152	0.212019
2184	FAH	fumarylacetoacetate hydrolase		0.0211829	0.63107	0.0358418	0.344694	2.14505	0.0321383	TRUE	FALSE	FALSE	-0.0389511	0.320596	-0.0585362	0.146082	-0.0253296	0.605342
2185	PTK2B	protein tyrosine kinase 2 beta		0.0643582	0.20367	-0.099599	0.0108192	-0.859003	0.390501	FALSE	FALSE	FALSE	-0.0548335	0.177211	-0.0979108	0.0116253	-0.17518	0.000782593
2186	BPTF	bromodomain PHD finger transcription factor		0.0506588	0.205099	-0.135514	0.00277518	-0.082171	0.934526	FALSE	FALSE	FALSE	-0.039525	0.271093	-0.18148	1.46796e-05	-0.00192428	0.969231
2189	FANCG	FA complementation group G		0.0396566	0.210664	0.102246	0.0074847	NA	NA	FALSE	FALSE	FALSE	0.141439	0.000114375	0.0637866	0.130783	0.111109	0.0259864
2191	FAP	fibroblast activation protein alpha		-0.0225648	0.701515	0.156802	1.34914e-05	1.05026	0.293865	FALSE	FALSE	FALSE	0.0396012	0.32383	0.118395	0.00342118	0.207904	2.00042e-05
2192	FBLN1	fibulin 1		0.0758428	0.106011	0.0464507	0.167367	-1.22548	0.220617	FALSE	FALSE	FALSE	-0.153939	8.44e-05	-0.0804716	0.0465906	-0.0548863	0.261669
2193	FARSA	phenylalanyl-tRNA synthetase subunit alpha		0.0253237	0.37642	0.069428	0.11409	-1.20628	0.227946	FALSE	FALSE	FALSE	0.111439	0.00127457	0.0504182	0.218073	0.0746505	0.133291
2194	FASN	fatty acid synthase		0.0241865	0.473934	-0.0331154	0.34279	1.86374	0.0625854	FALSE	FALSE	FALSE	0.0187575	0.631611	0.0242423	0.551378	0.116001	0.0196338
2195	FAT1	FAT atypical cadherin 1		-0.00953025	0.830662	0.0142762	0.671286	-0.623124	0.533324	FALSE	FALSE	FALSE	0.0936174	0.02205	0.0943112	0.023864	-0.0196467	0.681142
2196	FAT2	FAT atypical cadherin 2		0.0921883	0.162024	0.063578	0.101068	NA	NA	FALSE	FALSE	FALSE	-0.0871065	0.032872	0.0655795	0.111487	0.0129326	0.78681
2197	FAU	FAU, ubiquitin like and ribosomal protein S30 fusion		0.0438458	0.183465	0.00312596	0.934189	1.10211	0.270634	FALSE	FALSE	FALSE	0.0152698	0.663087	0.0381265	0.356536	-0.0577332	0.23797
2199	FBLN2	fibulin 2		0.095881	0.0745776	0.0535261	0.108329	1.73245	0.0834322	FALSE	FALSE	FALSE	-0.0367477	0.359059	-0.0332644	0.40228	0.0558792	0.262381
2200	FBN1	fibrillin 1		-0.0424861	0.551755	0.123373	0.000695892	0.251195	0.801704	FALSE	FALSE	FALSE	-0.00375355	0.925832	0.0410283	0.310453	0.192074	5.69592e-05
2201	FBN2	fibrillin 2		0.12834	0.0670225	0.124545	0.00121019	-1.88383	0.0598377	FALSE	TRUE	FALSE	0.145424	0.00016344	0.0837784	0.030066	0.183913	0.000112201
2202	EFEMP1	EGF containing fibulin like extracellular matrix protein 1		0.0191399	0.776917	0.121503	4.54129e-05	0.545734	0.585343	FALSE	FALSE	FALSE	-0.0984802	0.0119245	-0.142584	0.000495939	0.158152	0.0014695
2203	FBP1	fructose-bisphosphatase 1		-0.0609669	0.272954	-0.0544708	0.0574115	-1.46013	0.144498	FALSE	FALSE	FALSE	-0.172353	1.88e-06	-0.125052	0.00265367	-0.321553	1.70193e-12
2204	FCAR	Fc fragment of IgA receptor		0.0418431	0.400617	0.0887249	0.0626296	NA	NA	FALSE	FALSE	FALSE	-0.0290072	0.457213	-0.00167004	0.966893	0.03649	0.401377
2207	FCER1G	Fc fragment of IgE receptor Ig		-0.00340659	0.920369	0.0917112	0.00360637	0.580404	0.561748	FALSE	FALSE	FALSE	0.0761468	0.0628601	0.03047	0.447205	0.0682894	0.172408
2209	FCGR1A	Fc fragment of IgG receptor Ia		0.0391342	0.547955	0.140696	0.000794591	-1.76298	0.0781565	FALSE	FALSE	FALSE	0.098695	0.0159548	0.0731376	0.0853651	0.0824035	0.169906
2212	FCGR2A	Fc fragment of IgG receptor IIa		0.0300218	0.49651	0.098473	0.00168736	1.39836	0.162292	FALSE	FALSE	FALSE	0.0575697	0.166586	-0.0771989	0.0528394	0.100166	0.0484692
2213	FCGR2B	Fc fragment of IgG receptor IIb		0.0566574	0.258179	0.153862	0.000388234	0.451389	0.651825	FALSE	FALSE	FALSE	0.0667877	0.108256	-0.00596179	0.883479	0.027935	0.582591
2214	FCGR3A	Fc fragment of IgG receptor IIIa		0.0376584	0.407716	0.132173	4.86752e-06	-0.400642	0.688755	FALSE	FALSE	FALSE	-0.0276092	0.459234	0.0861357	0.263087	0.0487174	0.372893
2215	FCGR3B	Fc fragment of IgG receptor IIIb		0.0420975	0.392932	0.0776805	0.0342561	-0.726705	0.467681	FALSE	FALSE	FALSE	0.0410553	0.319996	0.0689236	0.090277	0.129412	0.00894721
2217	FCGRT	Fc fragment of IgG receptor and transporter		0.101432	0.00269776	-0.105051	0.00388193	0.494989	0.620693	FALSE	FALSE	FALSE	-0.0412908	0.277418	-0.230684	2.06835e-08	0.00450662	0.928321
2218	FKTN	fukutin		0.161005	0.00187481	0.0192903	0.672222	NA	NA	FALSE	FALSE	FALSE	---	---	0.0569817	0.173666	0.154485	0.0017202
2219	FCN1	ficolin 1		0.0331883	0.537894	-0.0336614	0.376611	-1.00505	0.315125	FALSE	FALSE	FALSE	-0.0165424	0.686787	-0.0483443	0.23663	0.0760497	0.1235
2220	FCN2	ficolin 2		0.0417583	0.468011	-0.131755	0.00544815	-0.107947	0.91406	FALSE	FALSE	FALSE	0.173498	2.25e-05	0.0945669	0.0207595	0.0624873	0.203879
2222	FDFT1	farnesyl-diphosphate farnesyltransferase 1		0.0872471	0.0336761	-0.0507114	0.133303	2.04318	0.0412907	TRUE	FALSE	FALSE	-0.0837645	0.0134583	-0.0472211	0.247097	0.000678339	0.989024
2224	FDPS	farnesyl diphosphate synthase		0.000839455	0.980888	0.00123688	0.976437	-1.01704	0.309326	FALSE	FALSE	FALSE	0.111793	0.00145731	0.0775763	0.063692	0.177819	0.000420003
2230	FDX1	ferredoxin 1		0.0575521	0.296201	0.0366665	0.409102	0.661498	0.508413	FALSE	FALSE	FALSE	---	---	-0.0646651	0.112957	-0.133906	0.00799437
2232	FDXR	ferredoxin reductase		-0.00981078	0.82377	-0.052929	0.211224	0.695592	0.486812	FALSE	FALSE	FALSE	0.055786	0.156702	-0.0288371	0.481865	-0.0161981	0.736291
2235	FECH	ferrochelatase		0.0910364	0.0637787	-0.0159674	0.696093	0.133039	0.894184	FALSE	FALSE	FALSE	-0.0288638	0.438074	0.0762829	0.0597809	0.0735722	0.145089
2237	FEN1	flap structure-specific endonuclease 1		0.081253	0.0205377	0.149308	8.12401e-05	0.672498	0.501387	FALSE	TRUE	FALSE	0.281984	2.55e-15	0.199747	1.4763e-06	0.175445	0.0003798
2239	GPC4	glypican 4		0.0770653	0.306973	0.0286351	0.437764	1.22726	0.219954	FALSE	FALSE	FALSE	-0.0242956	0.547401	-0.201827	1.13146e-06	-0.0506429	0.314071
2241	FER	FER tyrosine kinase		0.0412809	0.449416	-0.00989508	0.827048	-2.03324	0.0422653	FALSE	FALSE	FALSE	0.0352263	0.38386	0.11024	0.00818305	0.143157	0.00452318
2242	FES	FES proto-oncogene, tyrosine kinase		0.0447778	0.187253	0.0537942	0.13719	-1.62787	0.103863	FALSE	FALSE	FALSE	-0.095512	0.0174181	-0.018394	0.652352	0.0240549	0.635501
2243	FGA	fibrinogen alpha chain		0.0754177	0.176896	0.157933	0.000185097	1.23129	0.218438	FALSE	FALSE	FALSE	0.112635	0.000302181	0.105977	0.00733649	0.0389549	0.368256
2244	FGB	fibrinogen beta chain		0.0631284	0.278797	0.115593	0.00505266	0.898754	0.368952	FALSE	FALSE	FALSE	0.146035	1.2e-05	0.06323	0.107289	0.0600128	0.238717
2245	FGD1	FYVE, RhoGEF and PH domain containing 1		0.0577467	0.24997	0.059497	0.125398	-0.880599	0.378979	FALSE	FALSE	FALSE	---	---	0.0842998	0.0304937	0.173108	0.000446008
2246	FGF1	fibroblast growth factor 1		0.00582554	0.908622	-0.00793631	0.854754	-0.40493	0.685618	FALSE	FALSE	FALSE	-0.0202862	0.626569	0.02595	0.526008	0.0808586	0.0462289
2247	FGF2	fibroblast growth factor 2		0.0314228	0.715014	-0.0256775	0.527623	-1.05274	0.292684	FALSE	FALSE	FALSE	-0.117802	0.00933651	-0.0632264	0.11251	0.0511923	0.282065
2252	FGF7	fibroblast growth factor 7		-0.030828	0.648785	0.0566339	0.199054	NA	NA	FALSE	FALSE	FALSE	-0.0328836	0.415803	-0.0661216	0.0999722	0.0954554	0.0426033
2257	FGF12	fibroblast growth factor 12		0.0568751	0.299545	-0.0215409	0.596947	NA	NA	FALSE	FALSE	FALSE	0.0861555	0.0164632	0.0570804	0.160597	-0.00755608	0.878996
2258	FGF13	fibroblast growth factor 13		0.0668297	0.274984	-0.102391	0.00755249	NA	NA	FALSE	FALSE	FALSE	-0.218802	2.53e-07	0.00816469	0.842282	-0.0388497	0.438822
2260	FGFR1	fibroblast growth factor receptor 1		0.0283194	0.394467	0.052598	0.122308	0.265959	0.790326	FALSE	FALSE	FALSE	0.0408543	0.0872475	-0.0276203	0.510757	0.202698	1.36701e-05
2263	FGFR2	fibroblast growth factor receptor 2		0.0439465	0.405361	-0.0671639	0.0722447	1.34223	0.180088	FALSE	FALSE	FALSE	0.0196126	0.574831	-0.144862	0.00039658	-0.0761835	0.171735
2264	FGFR4	fibroblast growth factor receptor 4		-0.142538	0.00312704	0.0263096	0.501951	NA	NA	FALSE	FALSE	FALSE	0.221812	1.06e-09	-0.0821161	0.0419913	0.101236	0.0344421
2266	FGG	fibrinogen gamma chain		0.0790843	0.150986	0.161996	0.000237902	0.812999	0.416369	FALSE	FALSE	FALSE	0.122339	0.00037783	0.0103715	0.798358	0.0646609	0.178585
2267	FGL1	fibrinogen like 1		-0.00283715	0.949926	0.0270645	0.545226	-0.841609	0.400348	FALSE	FALSE	FALSE	-0.00195613	0.963207	0.0196454	0.618714	0.00549651	0.903142
2268	FGR	FGR proto-oncogene, Src family tyrosine kinase		0.062838	0.0763509	-0.0184224	0.624008	1.41614	0.157068	FALSE	FALSE	FALSE	0.0113447	0.784402	-0.0792112	0.0469441	-0.109569	0.0291668
2271	FH	fumarate hydratase		0.0486389	0.292896	0.0706416	0.109485	-0.518186	0.604418	FALSE	FALSE	FALSE	-0.0169131	0.635042	0.114533	0.0049805	0.0679502	0.181798
2272	FHIT	fragile histidine triad		0.0231632	0.38898	-0.0955379	0.020126	-1.01435	0.310628	FALSE	FALSE	FALSE	---	---	0.0308147	0.440548	-0.157692	0.00150965
2273	FHL1	four and a half LIM domains 1		-0.0192517	0.785721	-0.0341166	0.35155	0.180868	0.8565	FALSE	FALSE	FALSE	-0.0562017	0.183816	-0.136551	0.000933701	0.0374196	0.421417
2274	FHL2	four and a half LIM domains 2		0.0965032	0.0228114	0.0963428	0.00759959	0.152109	0.879125	FALSE	TRUE	FALSE	-0.0892056	0.0225616	0.122385	0.00263421	-0.0761244	0.111781
2275	FHL3	four and a half LIM domains 3		0.0162652	0.717154	0.143199	0.000112561	-0.49556	0.620291	FALSE	FALSE	FALSE	0.0608254	0.132471	0.0730545	0.0994961	0.11718	0.0175484
2277	VEGFD	vascular endothelial growth factor D		-0.012225	0.863805	-0.0717432	0.141028	NA	NA	FALSE	FALSE	FALSE	-0.0835885	0.0576504	-0.0477049	0.235434	-0.0900699	0.0833221
2280	FKBP1A	FK506 binding protein 1A		-0.0288345	0.569769	0.145304	0.000370057	1.12196	0.262089	FALSE	FALSE	FALSE	0.131509	0.000768529	0.0028936	0.943362	0.0227488	0.635778
2281	FKBP1B	FK506 binding protein 1B		0.0395436	0.380946	0.0587484	0.0939063	0.0897147	0.928548	FALSE	FALSE	FALSE	-0.0821332	0.0422073	-0.0241411	0.550206	-0.0389018	0.460606
2286	FKBP2	FK506 binding protein 2		-0.0104593	0.807117	-0.0274697	0.482517	0.0783434	0.937567	FALSE	FALSE	FALSE	-0.0569254	0.157575	-0.0845671	0.0418189	-0.0093641	0.851193
2287	FKBP3	FK506 binding protein 3		-0.100267	0.100959	0.0312365	0.484733	-1.02762	0.30432	FALSE	FALSE	FALSE	-0.0302876	0.427756	0.087182	0.0386326	0.110271	0.029543
2288	FKBP4	FK506 binding protein 4		-0.0267664	0.549673	0.140115	0.000172847	0.986325	0.324159	FALSE	FALSE	FALSE	0.0492753	0.206207	0.101216	0.0113209	0.0425228	0.402053
2289	FKBP5	FK506 binding protein 5		-0.0355114	0.420195	-0.0117579	0.723686	0.551098	0.581662	FALSE	FALSE	FALSE	---	---	0.0704195	0.0805398	0.140238	0.00529352
2296	FOXC1	forkhead box C1		0.057314	0.122626	0.0585731	0.0586519	1.59796	0.110699	FALSE	FALSE	FALSE	0.0580811	0.105459	0.132153	0.0265249	-0.0261222	0.597222
2299	FOXI1	forkhead box I1		0.0440574	0.21376	-0.0231034	0.582984	NA	NA	FALSE	FALSE	FALSE	0.0524921	0.1765	0.0379404	0.338959	0.054689	0.240224
2302	FOXJ1	forkhead box J1		0.0297395	0.379655	0.015003	0.648994	NA	NA	FALSE	FALSE	FALSE	-0.0111853	0.780279	-0.0261375	0.50449	-0.0202573	0.678818
2308	FOXO1	forkhead box O1		0.10214	0.0290246	-0.0481007	0.213089	-0.75984	0.447557	FALSE	FALSE	FALSE	0.00284875	0.94499	-0.0907125	0.0259242	-0.145065	0.00252073
2309	FOXO3	forkhead box O3		0.0323834	0.446552	-0.104631	0.00536298	-0.477937	0.6328	FALSE	FALSE	FALSE	0.0570802	0.0745031	0.0322525	0.476299	0.10065	0.052871
2312	FLG	filaggrin		-0.0218407	0.600293	-0.0299828	0.507417	-2.42177	0.0157243	FALSE	FALSE	FALSE	0.00521911	0.9012	0.0125631	0.755749	0.147789	0.00743071
2313	FLI1	Fli-1 proto-oncogene, ETS transcription factor		-0.0941042	0.100618	-0.0549879	0.221089	2.5896	0.00976598	TRUE	FALSE	FALSE	-0.00248903	0.950638	-0.0425716	0.284819	-0.00946211	0.849453
2314	FLII	FLII, actin remodeling protein		-0.00499322	0.919063	0.079534	0.0638232	-0.466916	0.64064	FALSE	FALSE	FALSE	-0.0406369	0.204363	0.00323877	0.937024	0.0678014	0.162442
2316	FLNA	filamin A		0.162347	0.000217733	0.14183	1.00156e-05	0.569921	0.56883	FALSE	TRUE	FALSE	0.0669666	0.0819704	-0.0361679	0.381741	0.111422	0.0187897
2317	FLNB	filamin B		-0.037062	0.530676	0.0575272	0.116363	1.00569	0.314753	FALSE	FALSE	FALSE	-0.251487	3.86e-11	0.0204092	0.620182	-0.0947217	0.0530488
2318	FLNC	filamin C		-0.00224698	0.962551	0.256232	7.95201e-14	-1.78467	0.0745507	FALSE	FALSE	FALSE	-0.0187819	0.641746	0.0397049	0.326413	0.146351	0.00131928
2319	FLOT2	flotillin 2		-0.0254083	0.456546	0.0772447	0.047043	0.622258	0.533882	FALSE	FALSE	FALSE	0.0317103	0.301749	0.0454721	0.262733	-0.117698	0.0180829
2321	FLT1	fms related tyrosine kinase 1		0.147905	0.000900177	0.111704	0.00865043	-0.941832	0.3465	FALSE	TRUE	FALSE	0.00819207	0.837171	0.0672182	0.0907291	-0.0454797	0.371115
2324	FLT4	fms related tyrosine kinase 4		-0.00861262	0.859428	0.0555096	0.19239	0.462377	0.644069	FALSE	FALSE	FALSE	-0.0391565	0.337289	-0.089524	0.0322893	0.0231846	0.617359
2326	FMO1	flavin containing monooxygenase 1		0.044304	0.276655	0.0254027	0.557561	-0.738258	0.460617	FALSE	FALSE	FALSE	0.0274282	0.544023	0.0967165	0.0146587	0.0920993	0.0427576
2328	FMO3	flavin containing monooxygenase 3		0.00163242	0.962248	-0.127366	0.00370293	-0.0291774	0.97673	FALSE	FALSE	FALSE	-0.0413065	0.270928	-0.168473	3.05136e-05	0.0168502	0.713725
2329	FMO4	flavin containing monooxygenase 4		0.0393959	0.419343	-0.0827773	0.0542512	-0.254785	0.798989	FALSE	FALSE	FALSE	---	---	-0.0382942	0.334418	-0.0455679	0.321753
2330	FMO5	flavin containing monooxygenase 5		0.0753581	0.202181	-0.132778	0.00171957	0.448149	0.654188	FALSE	FALSE	FALSE	---	---	-0.138673	0.000583295	-0.123347	0.0134782
2331	FMOD	fibromodulin		0.0266352	0.583213	0.0628954	0.0344168	-1.55107	0.121134	FALSE	FALSE	FALSE	-0.160422	4.61e-05	-0.0742622	0.0714641	0.109236	0.0267248
2332	FMR1	fragile X mental retardation 1		-0.0111503	0.858586	0.000838987	0.985739	1.02663	0.304791	FALSE	FALSE	FALSE	---	---	-0.0855902	0.0381461	-0.0253503	0.635093
2335	FN1	fibronectin 1		-0.0373593	0.562528	0.224331	4.01833e-12	2.48466	0.0130939	TRUE	FALSE	FALSE	0.166807	3.08e-05	0.0872646	0.0284345	0.261265	3.45833e-08
2339	FNTA	farnesyltransferase, CAAX box, alpha		-0.0037765	0.913077	0.0262615	0.542002	0.892078	0.372518	FALSE	FALSE	FALSE	-0.0184182	0.604492	0.0211399	0.603511	-0.0976254	0.0375237
2346	FOLH1	folate hydrolase 1		0.123984	0.00111319	0.0041619	0.913629	0.850922	0.395039	FALSE	FALSE	FALSE	0.122588	0.00128669	0.0469054	0.242448	-0.0310931	0.552758
2348	FOLR1	folate receptor 1		0.0377344	0.335604	-0.00431434	0.904457	-0.0150722	0.987978	FALSE	FALSE	FALSE	0.0775217	0.0492818	-0.152023	0.000146434	-0.0111488	0.833784
2350	FOLR2	folate receptor beta		0.0252607	0.4984	-0.0324067	0.381523	-0.757413	0.448946	FALSE	FALSE	FALSE	-0.0115738	0.781898	-0.0363487	0.364744	0.09977	0.0388402
2352	FOLR3	folate receptor 3		0.03239	0.423844	0.0445008	0.264315	-1.1301	0.25898	FALSE	FALSE	FALSE	0.0780294	0.0433453	0.0052856	0.892767	0.128082	0.00715066
2353	FOS	Fos proto-oncogene, AP-1 transcription factor subunit		0.0405509	0.313614	0.0110097	0.663948	-0.453014	0.650681	FALSE	FALSE	FALSE	-0.141883	0.000387959	-0.103079	0.0124508	0.043913	0.383222
2354	FOSB	FosB proto-oncogene, AP-1 transcription factor subunit		0.0454554	0.241657	-0.0384878	0.171098	NA	NA	FALSE	FALSE	FALSE	-0.151669	0.000360017	-0.0840144	0.0384422	0.0356972	0.471478
2355	FOSL2	FOS like 2, AP-1 transcription factor subunit		0.0220213	0.596111	0.140952	0.000143512	0.74239	0.458036	FALSE	FALSE	FALSE	-0.0509555	0.199087	0.181389	1.11334e-05	-0.0207322	0.672444
2356	FPGS	folylpolyglutamate synthase		0.0166597	0.694398	0.0173074	0.672032	-0.0555222	0.955735	FALSE	FALSE	FALSE	0.105135	0.0106774	-0.00905754	0.82515	-0.131566	0.00928107
2357	FPR1	formyl peptide receptor 1		0.116825	0.00892464	0.11444	0.00143339	NA	NA	FALSE	TRUE	FALSE	0.0414522	0.296947	0.010858	0.788441	0.153301	0.00171707
2359	FPR3	formyl peptide receptor 3		0.113767	0.0110369	0.0988859	0.00234153	NA	NA	FALSE	TRUE	FALSE	0.203441	2.34e-07	0.0683502	0.0909655	0.10435	0.036487
2395	FXN	frataxin		0.084277	0.135782	-0.0430099	0.327628	-0.613454	0.539698	FALSE	FALSE	FALSE	0.0293527	0.455856	0.00686565	0.865907	-0.0793099	0.107887
2444	FRK	fyn related Src family tyrosine kinase		0.032055	0.549851	-0.0203131	0.623085	0.00456489	0.996359	FALSE	FALSE	FALSE	-0.0569816	0.149878	0.112557	0.00631253	0.0160341	0.732878
2475	MTOR	mechanistic target of rapamycin kinase		0.0747225	0.0649242	-0.0195044	0.657523	0.0714809	0.943026	FALSE	FALSE	FALSE	0.0554825	0.108658	-0.0250111	0.536078	0.161903	0.00115972
2483	FRG1	FSHD region gene 1		0.00434241	0.925104	-0.0795719	0.0811046	1.38124	0.167467	FALSE	FALSE	FALSE	-0.0857035	0.027136	0.0175686	0.669435	0.0592004	0.257168
2487	FRZB	frizzled-related protein		0.0537005	0.236212	-0.00969311	0.786754	1.9413	0.0525051	FALSE	FALSE	FALSE	-0.172087	3.63e-05	-0.120619	0.00326211	-0.00438106	0.932093
2491	CENPI	centromere protein I		-0.000103525	0.99864	0.260723	9.08188e-10	-2.14734	0.0323536	FALSE	FALSE	FALSE	0.236072	8.47e-12	0.240933	2.26402e-09	0.114127	0.0236323
2495	FTH1	ferritin heavy chain 1		0.0632525	0.0217569	0.106567	0.00162404	0.199544	0.841869	FALSE	TRUE	FALSE	-0.044519	0.240475	0.040402	0.325796	0.0699867	0.169575
2512	FTL	ferritin light chain		0.0776483	0.0177162	0.11848	0.00102383	0.347318	0.72841	FALSE	TRUE	FALSE	0.228588	3.12e-08	0.011865	0.772128	0.193189	0.000137908
2517	FUCA1	alpha-L-fucosidase 1		0.140677	0.0022525	-0.0338005	0.293805	-0.105775	0.915778	FALSE	FALSE	FALSE	-0.206091	4.36e-07	-0.122992	0.00203963	-0.193534	1.85896e-05
2519	FUCA2	alpha-L-fucosidase 2		-0.00303851	0.948308	0.196394	1.14865e-06	1.71141	0.0872478	FALSE	FALSE	FALSE	0.1064	0.00255657	0.138602	0.0165761	-0.00938767	0.849262
2521	FUS	FUS RNA binding protein		0.0489966	0.241367	0.0143601	0.728348	-0.0609808	0.951384	FALSE	FALSE	FALSE	0.0417037	0.261258	-0.0109677	0.785167	0.0120842	0.831542
2525	FUT3	fucosyltransferase 3 (Lewis blood group)		0.065202	0.0785308	-0.0331271	0.374795	-0.69904	0.484841	FALSE	FALSE	FALSE	0.214484	4.3e-09	0.0746422	0.0692802	-0.0347741	0.483568
2528	FUT6	fucosyltransferase 6		0.079078	0.0432372	-0.15448	0.000563371	NA	NA	FALSE	FALSE	FALSE	0.0372188	0.348428	0.0249671	0.539274	-0.0324607	0.52063
2530	FUT8	fucosyltransferase 8		0.0578236	0.110093	0.0457877	0.222757	0.455031	0.649179	FALSE	FALSE	FALSE	-0.151906	8.91e-05	-0.0145008	0.720856	-0.0956401	0.0585165
2531	KDSR	3-ketodihydrosphingosine reductase		0.0340764	0.427103	-0.0135528	0.757174	0.241173	0.809459	FALSE	FALSE	FALSE	-0.116683	0.00141106	-0.0728713	0.0786565	0.150021	0.0028171
2533	FYB1	FYN binding protein 1		0.0203742	0.68495	0.0512011	0.19805	0.372795	0.709369	FALSE	FALSE	FALSE	0.00446774	0.911325	-0.000118	0.997644	0.0655669	0.188805
2534	FYN	FYN proto-oncogene, Src family tyrosine kinase		0.0242333	0.67133	-0.108163	0.00749964	0.474936	0.634929	FALSE	FALSE	FALSE	0.0505825	0.216033	-0.150266	0.000202902	0.00567546	0.908916
2537	IFI6	interferon alpha inducible protein 6		0.0414405	0.295057	0.00334566	0.89837	NA	NA	FALSE	FALSE	FALSE	0.140722	0.000440179	0.0332174	0.41029	0.163461	0.00109847
2538	G6PC	glucose-6-phosphatase catalytic subunit		0.00654339	0.869027	-0.0646587	0.14971	NA	NA	FALSE	FALSE	FALSE	---	---	-0.00619613	0.875702	-0.0663142	0.189756
2542	SLC37A4	solute carrier family 37 member 4		-0.0282114	0.533689	0.0293179	0.491266	-0.446778	0.655134	FALSE	FALSE	FALSE	0.0387057	0.282572	0.0313405	0.455347	-0.0294606	0.540427
2547	XRCC6	X-ray repair cross complementing 6		0.015166	0.673016	0.0383312	0.382683	0.922236	0.35658	FALSE	FALSE	FALSE	0.00958636	0.788695	0.0104292	0.804928	0.0466424	0.332258
2548	GAA	glucosidase alpha, acid		-0.0103706	0.818837	0.0878892	0.0149653	-1.10898	0.267647	FALSE	FALSE	FALSE	0.0305095	0.411318	-0.00658998	0.873562	-0.0356645	0.469097
2549	GAB1	GRB2 associated binding protein 1		0.0123999	0.837937	-0.198213	3.00221e-06	-0.160921	0.872182	FALSE	FALSE	FALSE	0.0278471	0.466431	-0.02664	0.513234	0.0229701	0.650391
2551	GABPA	GA binding protein transcription factor subunit alpha		0.129452	0.00183203	-0.00850799	0.849359	0.212107	0.832058	FALSE	FALSE	FALSE	-0.0595687	0.104099	0.0810562	0.129317	-0.0919656	0.0560012
2553	GABPB1	GA binding protein transcription factor subunit beta 1		0.103485	0.015391	0.0602583	0.188442	-0.626022	0.53145	FALSE	FALSE	FALSE	0.171415	1.93e-06	0.111703	0.00539832	0.0753168	0.108533
2556	GABRA3	gamma-aminobutyric acid type A receptor alpha3 subunit		0.0762953	0.218938	-0.053962	0.174771	NA	NA	FALSE	FALSE	FALSE	-0.0502252	0.208239	-0.0234904	0.568412	-0.0232882	0.626325
2576	GAGE4	G antigen 4		0.062854	0.268583	0.139883	0.183942	NA	NA	FALSE	FALSE	FALSE	---	---	-0.0220629	0.844422	0.00437807	0.939377
2580	GAK	cyclin G associated kinase		0.0813322	0.0556915	-0.069064	0.144788	1.02844	0.303936	FALSE	FALSE	FALSE	-0.0188109	0.602968	-0.0468231	0.266044	-0.11903	0.0119224
2581	GALC	galactosylceramidase		0.052246	0.416086	-0.0086778	0.821743	-1.75057	0.0802619	FALSE	FALSE	FALSE	-0.048961	0.221044	-0.0346044	0.396174	-0.0994756	0.0372209
2582	GALE	UDP-galactose-4-epimerase		0.0879304	0.0199675	0.087479	0.0159033	-0.24257	0.808377	FALSE	TRUE	FALSE	0.10505	0.00939498	-0.0170307	0.666709	-0.0521965	0.279963
2584	GALK1	galactokinase 1		0.0562663	0.0725097	0.0816679	0.0350383	0.761447	0.446529	FALSE	TRUE	FALSE	0.0519221	0.105575	0.0103922	0.813604	0.243272	1.67238e-08
2585	GALK2	galactokinase 2		0.0181248	0.778277	0.011657	0.797751	-0.419311	0.675059	FALSE	FALSE	FALSE	0.0545099	0.146471	0.135008	0.0142734	0.0179877	0.712301
2588	GALNS	galactosamine (N-acetyl)-6-sulfatase		0.021266	0.604942	0.105062	0.0130447	-0.489046	0.624894	FALSE	FALSE	FALSE	---	---	-0.00755405	0.855464	0.0646606	0.190381
2589	GALNT1	polypeptide N-acetylgalactosaminyltransferase 1		0.0568722	0.294141	0.0830435	0.0234882	1.32493	0.185469	FALSE	FALSE	FALSE	0.00740057	0.851113	-0.0200117	0.626739	-0.021079	0.665374
2590	GALNT2	polypeptide N-acetylgalactosaminyltransferase 2		0.0395606	0.514157	0.16786	1.69985e-05	2.42196	0.0155743	TRUE	FALSE	FALSE	-0.000122894	0.997406	0.0702832	0.0880342	-0.0227122	0.645696
2591	GALNT3	polypeptide N-acetylgalactosaminyltransferase 3		-0.00928925	0.87665	0.039888	0.244127	-1.05041	0.293811	FALSE	FALSE	FALSE	---	---	0.0570585	0.164867	-0.0655498	0.200081
2592	GALT	galactose-1-phosphate uridylyltransferase		0.0400777	0.304229	-0.0850232	0.0548806	-0.50002	0.617152	FALSE	FALSE	FALSE	0.120668	0.00234954	-0.0758679	0.1704	-0.0250276	0.607075
2593	GAMT	guanidinoacetate N-methyltransferase		0.0430139	0.151206	-0.0393096	0.251007	-2.44637	0.0145713	FALSE	FALSE	FALSE	-0.165789	5.57e-06	-0.0402984	0.323852	0.0284077	0.564585
2595	GANC	glucosidase alpha, neutral C		0.0645625	0.124019	-0.111428	0.0144207	1.47174	0.141468	FALSE	FALSE	FALSE	0.0212923	0.595401	-0.199189	0.00313095	0.0322208	0.527647
2596	GAP43	growth associated protein 43		0.0524303	0.257877	0.104475	0.0126503	0.340548	0.733534	FALSE	FALSE	FALSE	-0.0013511	0.975069	0.116243	0.0030933	0.197069	1.30141e-05
2597	GAPDH	glyceraldehyde-3-phosphate dehydrogenase		0.0187665	0.618088	0.221391	1.18919e-10	-1.52491	0.127531	FALSE	FALSE	FALSE	0.205573	3.56e-09	0.264085	3.13199e-10	0.123389	0.0148362
2615	LRRC32	leucine rich repeat containing 32		-0.00540933	0.89691	0.109411	0.00189874	-1.04883	0.294599	FALSE	FALSE	FALSE	-0.000616232	0.98791	0.0394832	0.339559	0.204254	1.55508e-05
2617	GARS1	glycyl-tRNA synthetase		0.0806533	0.11254	0.228286	9.89253e-08	2.52046	0.0118698	TRUE	FALSE	FALSE	0.221099	3.59e-11	0.199184	6.19947e-07	0.254431	5.09196e-08
2619	GAS1	growth arrest specific 1		0.0423989	0.510613	0.0511415	0.112433	NA	NA	FALSE	FALSE	FALSE	-0.0124813	0.753727	0.00799242	0.843728	0.0697773	0.151851
2620	GAS2	growth arrest specific 2		0.0553385	0.216416	0.0241138	0.587352	-0.528047	0.59767	FALSE	FALSE	FALSE	-0.0233831	0.569156	0.00805394	0.84216	-0.168313	0.0023367
2621	GAS6	growth arrest specific 6		0.0816343	0.0825091	0.00143174	0.958001	1.50217	0.133412	FALSE	FALSE	FALSE	-0.148705	0.000144563	-0.0826426	0.0421353	0.169996	0.000306953
2622	GAS8	growth arrest specific 8		0.175812	8.94216e-05	-0.0284945	0.48269	1.1805	0.238504	FALSE	FALSE	FALSE	-0.0148428	0.734444	-0.0286649	0.490135	-0.0168642	0.726644
2624	GATA2	GATA binding protein 2		0.0283521	0.680522	-0.0717482	0.0389794	NA	NA	FALSE	FALSE	FALSE	0.0970206	0.0130955	-0.173138	2.10074e-05	-0.255798	4.12446e-07
2625	GATA3	GATA binding protein 3		0.0712644	0.196279	-0.00600144	0.850658	NA	NA	FALSE	FALSE	FALSE	-0.20783	1.15e-08	-0.0479368	0.242057	-0.189172	4.47743e-05
2628	GATM	glycine amidinotransferase		0.0505613	0.266411	-0.0105654	0.751994	-0.98084	0.326858	FALSE	FALSE	FALSE	-0.0660221	0.100271	-0.0191975	0.635505	-0.00238206	0.961916
2629	GBA	glucosylceramidase beta		-0.00156891	0.963761	0.0671718	0.0885707	-0.880954	0.378507	FALSE	FALSE	FALSE	-0.0213065	0.506827	0.0692353	0.463129	0.181547	0.000551552
2631	NIPSNAP2	nipsnap homolog 2		0.0674209	0.0378201	0.110922	0.00600243	1.76771	0.077347	FALSE	TRUE	FALSE	-0.161591	1.42e-05	-0.0288665	0.482898	0.0117655	0.814238
2632	GBE1	1,4-alpha-glucan branching enzyme 1		0.0311327	0.458379	0.223978	2.00372e-08	-1.26538	0.205963	FALSE	FALSE	FALSE	0.00877021	0.822676	0.12936	0.00121604	0.117504	0.0258977
2633	GBP1	guanylate binding protein 1		-0.021192	0.742172	0.03369	0.234282	0.83618	0.403209	FALSE	FALSE	FALSE	0.122083	0.00184895	0.0650951	0.115271	0.0335289	0.499996
2634	GBP2	guanylate binding protein 2		-0.0249429	0.736492	0.0187878	0.532968	0.464599	0.642297	FALSE	FALSE	FALSE	-0.0427512	0.291823	0.0144977	0.72507	-0.159015	0.000297531
2635	GBP3	guanylate binding protein 3		-0.0243096	0.65175	-0.00531878	0.846858	1.92493	0.0546247	FALSE	FALSE	FALSE	-0.0919014	0.0276925	0.102028	0.0956142	-0.108494	0.0284429
2638	GC	GC, vitamin D binding protein		0.0369881	0.464982	-0.0561986	0.231572	1.34057	0.180298	FALSE	FALSE	FALSE	0.0929082	0.0112755	-0.020485	0.620212	-0.0427111	0.424683
2639	GCDH	glutaryl-CoA dehydrogenase		0.0368961	0.27725	-0.155478	0.000514663	0.20124	0.840543	FALSE	FALSE	FALSE	-0.109181	0.00347699	-0.0965769	0.0186689	0.0135105	0.784837
2641	GCG	glucagon		-0.0349442	0.562273	-0.00946233	0.8395	NA	NA	FALSE	FALSE	FALSE	-0.0153171	0.701137	-0.0866519	0.0360129	0.0159565	0.7303
2643	GCH1	GTP cyclohydrolase 1		0.0276596	0.547559	-0.0101172	0.791348	0.148594	0.881949	FALSE	FALSE	FALSE	0.119797	0.000895239	0.0548498	0.1717	-0.130532	0.0100995
2644	GCHFR	GTP cyclohydrolase I feedback regulator		0.0285022	0.507826	-0.0206121	0.574138	-0.318454	0.750201	FALSE	FALSE	FALSE	0.186603	4.98e-06	0.0348062	0.408044	0.147008	0.00179734
2647	BLOC1S1	biogenesis of lysosomal organelles complex 1 subunit 1		-0.0126492	0.729312	-0.0280627	0.456798	-0.0633404	0.949506	FALSE	FALSE	FALSE	---	---	0.022758	0.575086	-0.09892	0.0219299
2648	KAT2A	lysine acetyltransferase 2A		0.0461765	0.200238	0.082693	0.0275956	1.69838	0.0899216	FALSE	FALSE	FALSE	-0.101671	0.00398258	-0.0659264	0.108341	-0.044931	0.358837
2650	GCNT1	glucosaminyl (N-acetyl) transferase 1, core 2		0.141826	0.0247913	-0.00968736	0.784166	1.22054	0.222908	FALSE	FALSE	FALSE	0.0638373	0.113464	0.129085	0.00112446	0.107468	0.0257182
2651	GCNT2	glucosaminyl (N-acetyl) transferase 2 (I blood group)		0.0799409	0.025525	0.00870982	0.823325	NA	NA	FALSE	FALSE	FALSE	0.0222727	0.533692	0.06319	0.127451	0.0700742	0.150091
2653	GCSH	glycine cleavage system protein H		0.0379422	0.479854	0.0567514	0.157158	-0.123909	0.901408	FALSE	FALSE	FALSE	0.0251997	0.532537	0.145621	0.0857966	0.0397678	0.524684
2664	GDI1	GDP dissociation inhibitor 1		0.153637	0.000508914	0.0431469	0.310232	1.30977	0.190508	FALSE	FALSE	FALSE	0.10168	0.00496699	0.0166907	0.682643	0.0142157	0.77243
2665	GDI2	GDP dissociation inhibitor 2		0.0961133	0.0217904	0.130164	0.00233457	-0.562756	0.573699	FALSE	TRUE	FALSE	0.0204623	0.567457	0.0945573	0.0210009	0.0464833	0.31146
2669	GEM	GTP binding protein overexpressed in skeletal muscle		0.0656745	0.222321	0.11475	0.000337581	0.77828	0.436659	FALSE	FALSE	FALSE	-0.0217274	0.612578	-0.0685987	0.0904981	0.102494	0.028115
2670	GFAP	glial fibrillary acidic protein		0.0327285	0.387477	0.0773478	0.0861988	0.288907	0.772708	FALSE	FALSE	FALSE	0.0244272	0.588856	0.0017839	0.964386	-0.10188	0.0853177
2671	GFER	growth factor, augmenter of liver regeneration		0.0589753	0.0516492	-0.0149558	0.728499	-1.38526	0.166248	FALSE	FALSE	FALSE	0.0953626	0.020763	0.0140201	0.721048	-0.0245325	0.620666
2673	GFPT1	glutamine--fructose-6-phosphate transaminase 1		0.0256326	0.591871	0.101341	0.012673	0.595754	0.551446	FALSE	FALSE	FALSE	0.0572673	0.139036	0.0840292	0.0384363	0.0697377	0.163002
2674	GFRA1	GDNF family receptor alpha 1		0.0431258	0.424045	-0.205264	3.24785e-08	-0.508175	0.61146	FALSE	FALSE	FALSE	-0.180179	6.34e-06	-0.0721616	0.079341	0.0312514	0.470586
2676	GFRA3	GDNF family receptor alpha 3		0.148766	0.0146002	-0.0432758	0.311401	NA	NA	FALSE	FALSE	FALSE	0.06056	0.0504218	-0.116882	0.00426731	0.0452162	0.357016
2677	GGCX	gamma-glutamyl carboxylase		0.0774046	0.0480332	0.113581	0.00981067	0.588594	0.556261	FALSE	TRUE	FALSE	---	---	-0.133733	0.000925791	0.00619118	0.903955
2678	GGT1	gamma-glutamyltransferase 1		0.0743241	0.061051	-0.0175546	0.652736	-0.685365	0.493252	FALSE	FALSE	FALSE	0.0996014	0.0103044	-0.157901	0.00035128	-0.0351394	0.486163
2683	B4GALT1	beta-1,4-galactosyltransferase 1		-0.00468095	0.899322	0.0647037	0.0526031	0.725035	0.468588	FALSE	FALSE	FALSE	-0.0830714	0.0487062	0.146363	0.000487491	0.0337786	0.490764
2686	GGT7	gamma-glutamyltransferase 7		-0.0580346	0.171379	-0.020553	0.556025	0.124645	0.900826	FALSE	FALSE	FALSE	-0.0265672	0.456951	0.0211862	0.724565	0.017892	0.720441
2687	GGT5	gamma-glutamyltransferase 5		0.0760791	0.0135611	0.0189411	0.588947	-0.410775	0.681306	FALSE	FALSE	FALSE	-0.0864867	0.0362565	0.00405639	0.918966	0.112373	0.0208627
2697	GJA1	gap junction protein alpha 1		-0.13808	0.0589085	0.0660519	0.0218641	1.56877	0.117005	FALSE	FALSE	FALSE	-0.158916	8.45e-05	0.0998878	0.0152972	0.165746	0.000913491
2705	GJB1	gap junction protein beta 1		0.00233084	0.969791	-0.0997512	0.00856643	NA	NA	FALSE	FALSE	FALSE	-0.0119747	0.762533	-0.0969848	0.0156902	-0.0320394	0.519975
2710	GK	glycerol kinase		0.132408	0.0327395	-0.0112783	0.753314	-0.614968	0.538694	FALSE	FALSE	FALSE	-0.0446686	0.266473	-0.0362101	0.375974	-0.13146	0.00970097
2717	GLA	galactosidase alpha		-0.0257761	0.639315	0.125263	0.000129847	0.171606	0.863775	FALSE	FALSE	FALSE	-0.245884	3.58e-08	0.102303	0.0141866	0.0704549	0.141554
2719	GPC3	glypican 3		0.0795535	0.172824	-0.0630749	0.0608557	-0.902812	0.367091	FALSE	FALSE	FALSE	-0.0386064	0.359365	-0.144145	0.000385543	-0.0863281	0.0830419
2720	GLB1	galactosidase beta 1		0.0394279	0.330716	0.14786	0.000363639	-0.0190996	0.984765	FALSE	FALSE	FALSE	0.0544196	0.144056	0.00941063	0.819342	-0.0243821	0.622835
2729	GCLC	glutamate-cysteine ligase catalytic subunit		0.0193198	0.659397	-0.0489599	0.211008	-0.0764812	0.939048	FALSE	FALSE	FALSE	-0.137683	0.000872789	0.139045	0.000480713	-0.118092	0.0187627
2730	GCLM	glutamate-cysteine ligase modifier subunit		-0.0498521	0.278584	0.132069	0.000318625	1.56028	0.118939	FALSE	FALSE	FALSE	0.0240997	0.531248	0.144002	0.000335207	0.216636	1.751e-05
2731	GLDC	glycine decarboxylase		0.0588648	0.136472	-0.0518496	0.171358	0.325058	0.745209	FALSE	FALSE	FALSE	-0.0140197	0.722909	0.0774371	0.0485438	-0.0876482	0.0798185
2733	GLE1	GLE1, RNA export mediator		-0.0123239	0.754614	0.0184067	0.659702	1.31658	0.18825	FALSE	FALSE	FALSE	0.0341229	0.345716	0.0942549	0.0242836	-0.000615583	0.990178
2734	GLG1	golgi glycoprotein 1		-0.145889	0.0326322	0.0301423	0.45781	-0.0513007	0.959094	FALSE	FALSE	FALSE	0.0674676	0.0360583	-0.07746	0.0587249	0.18857	0.000408646
2735	GLI1	GLI family zinc finger 1		-0.0082767	0.790624	-0.0152511	0.743321	NA	NA	FALSE	FALSE	FALSE	0.0102074	0.797281	-0.0345334	0.393698	0.0723287	0.111546
2737	GLI3	GLI family zinc finger 3		0.0504796	0.202135	0.0789343	0.0405318	-1.01842	0.308999	FALSE	FALSE	FALSE	-0.078013	0.0506056	0.116874	0.00367054	0.068822	0.179397
2738	GLI4	GLI family zinc finger 4		-0.031106	0.519589	0.00772882	0.819246	NA	NA	FALSE	FALSE	FALSE	0.0426742	0.132105	0.0822885	0.166191	-0.114165	0.0323676
2739	GLO1	glyoxalase I		0.0436721	0.339698	-0.000225992	0.995414	-0.474657	0.635112	FALSE	FALSE	FALSE	0.046565	0.209974	-0.0163207	0.686427	0.0658563	0.176856
2744	GLS	glutaminase		0.0193145	0.60402	0.0835678	0.0201393	0.407556	0.683667	FALSE	FALSE	FALSE	-0.105918	0.00898248	-0.143662	0.000572243	-0.00436617	0.93099
2745	GLRX	glutaredoxin		-0.00708953	0.88074	0.136187	0.000604812	1.36676	0.171953	FALSE	FALSE	FALSE	-0.0736512	0.0601506	0.0491753	0.22512	0.0119595	0.805951
2746	GLUD1	glutamate dehydrogenase 1		0.0902971	0.04965	-0.093361	0.0248734	-0.209149	0.834365	FALSE	FALSE	FALSE	-0.179522	4.41e-07	0.0325056	0.413872	-0.0635575	0.150167
2747	GLUD2	glutamate dehydrogenase 2		0.0772842	0.187025	-0.0928883	0.0416454	-0.366693	0.713921	FALSE	FALSE	FALSE	-0.0658753	0.0917528	0.00773035	0.853177	-0.0554514	0.262349
2752	GLUL	glutamate-ammonia ligase		0.0700857	0.0978445	-0.0400184	0.254437	-0.54077	0.58876	FALSE	FALSE	FALSE	-0.133539	0.000316479	0.0315713	0.430905	-0.0538101	0.313765
2760	GM2A	GM2 ganglioside activator		0.0120479	0.834397	0.00594274	0.86981	-1.19556	0.23209	FALSE	FALSE	FALSE	---	---	0.117779	0.00351357	-0.00123066	0.979978
2762	GMDS	GDP-mannose 4,6-dehydratase		0.0402162	0.290655	0.0171151	0.67474	0.629143	0.529367	FALSE	FALSE	FALSE	0.0653319	0.0761252	0.132722	0.00102835	-0.0295484	0.539667
2764	GMFB	glia maturation factor beta		0.118466	0.0230458	-0.0354972	0.384914	-1.10424	0.269693	FALSE	FALSE	FALSE	-0.0159431	0.66131	0.174431	1.56987e-05	0.0511184	0.290598
2766	GMPR	guanosine monophosphate reductase		0.0411846	0.370971	-0.0706085	0.0695179	-1.51746	0.129411	FALSE	FALSE	FALSE	0.122479	0.00046954	-0.111165	0.00638947	0.0226988	0.638959
2767	GNA11	G protein subunit alpha 11		0.0082368	0.863951	-0.12964	0.00423969	-1.26356	0.206617	FALSE	FALSE	FALSE	0.035973	0.345495	0.0117517	0.777492	-0.00489692	0.921687
2768	GNA12	G protein subunit alpha 12		0.0712423	0.0689302	0.0897714	0.018125	-1.96871	0.0492428	FALSE	TRUE	FALSE	0.0807265	0.0244514	0.0208421	0.617085	0.201309	2.66754e-05
2770	GNAI1	G protein subunit alpha i1		0.0464113	0.350995	-0.0664351	0.0638974	-1.98645	0.0471959	FALSE	FALSE	FALSE	0.0554626	0.118131	0.0068236	0.864622	-0.0595627	0.219932
2771	GNAI2	G protein subunit alpha i2		-0.0340562	0.342279	0.0717259	0.10977	-0.0436868	0.965161	FALSE	FALSE	FALSE	-0.0572545	0.121672	0.0490871	0.22789	0.016864	0.726913
2773	GNAI3	G protein subunit alpha i3		-0.00498284	0.915563	0.15776	3.74444e-05	-0.90822	0.363932	FALSE	FALSE	FALSE	0.0395607	0.3007	0.125022	0.00306026	0.151945	0.00201573
2775	GNAO1	G protein subunit alpha o1		0.121375	0.0549388	-0.151376	0.000394802	-0.805337	0.420784	FALSE	FALSE	FALSE	-0.0159638	0.743892	-0.00317695	0.93807	0.0228509	0.62669
2776	GNAQ	G protein subunit alpha q		0.0994047	0.0258829	-0.094095	0.0204709	-1.04002	0.298525	FALSE	FALSE	FALSE	0.0103983	0.790184	-0.0546258	0.168095	0.00536004	0.911323
2778	GNAS	GNAS complex locus		0.032545	0.425496	0.0450523	0.252758	-1.59767	0.110379	FALSE	FALSE	FALSE	0.184387	8.95e-08	-0.00526849	0.897314	-0.0234591	0.629763
2781	GNAZ	G protein subunit alpha z		0.0546449	0.197681	-0.0524464	0.176357	-0.0739974	0.941033	FALSE	FALSE	FALSE	0.0431998	0.294149	-0.0249706	0.538262	-0.0929484	0.0689216
2782	GNB1	G protein subunit beta 1		0.033939	0.322438	0.174252	7.74612e-05	-0.319271	0.749574	FALSE	FALSE	FALSE	-0.0368791	0.295474	0.0766591	0.0528904	0.112777	0.0312315
2783	GNB2	G protein subunit beta 2		0.100693	0.0109837	0.169121	6.49617e-05	-0.738559	0.460312	FALSE	TRUE	FALSE	0.0184949	0.613707	0.0730868	0.0708025	0.0919123	0.0567751
2784	GNB3	G protein subunit beta 3		-0.0206871	0.63376	0.0281535	0.542779	-0.0435791	0.965248	FALSE	FALSE	FALSE	-0.046062	0.217147	-0.0179143	0.664071	0.0705303	0.160517
2786	GNG4	G protein subunit gamma 4		0.072813	0.0972247	0.0344362	0.325512	1.36234	0.173547	FALSE	FALSE	FALSE	0.0337208	0.402233	0.178374	5.37736e-06	0.19165	1.42078e-05
2787	GNG5	G protein subunit gamma 5		0.0216886	0.740198	0.10442	0.0100586	0.107925	0.914072	FALSE	FALSE	FALSE	0.0620056	0.0990723	0.0987969	0.0166994	0.0262399	0.590393
2788	GNG7	G protein subunit gamma 7		-0.0396333	0.386178	-0.187988	7.41806e-06	0.191571	0.848114	FALSE	FALSE	FALSE	-0.177423	1.89e-05	-0.18486	2.85567e-06	-0.119192	0.0149312
2791	GNG11	G protein subunit gamma 11		0.153544	0.00149545	0.0370101	0.299876	-0.0476336	0.96202	FALSE	FALSE	FALSE	-0.0810607	0.0429219	-0.146186	0.000274443	0.0859291	0.0805226
2794	GNL1	G protein nucleolar 1 (putative)		0.0854736	0.0212704	-0.0114551	0.782665	1.56192	0.118553	FALSE	FALSE	FALSE	-0.0641971	0.0922766	-0.00938104	0.819758	0.0299769	0.529616
2799	GNS	glucosamine (N-acetyl)-6-sulfatase		0.00768573	0.829107	0.126272	0.00148649	2.58992	0.00970816	TRUE	FALSE	FALSE	0.0143148	0.687672	-0.0161184	0.694629	-0.0560941	0.215652
2800	GOLGA1	golgin A1		0.013373	0.812612	-0.0304323	0.507712	0.304047	0.761143	FALSE	FALSE	FALSE	-0.0291624	0.423166	-0.0857906	0.0339975	-0.108415	0.0213776
2801	GOLGA2	golgin A2		0.0296226	0.436382	0.0257553	0.560613	1.78151	0.0750654	FALSE	FALSE	FALSE	0.0472232	0.211084	0.00362576	0.929048	0.00725468	0.882815
2802	GOLGA3	golgin A3		0.0175968	0.737368	0.0838187	0.0602122	-1.00904	0.313146	FALSE	FALSE	FALSE	0.0602877	0.108054	-0.0302182	0.457057	0.00639593	0.892784
2803	GOLGA4	golgin A4		0.101678	0.0507826	-0.0591752	0.134486	0.572973	0.566763	FALSE	FALSE	FALSE	-0.0924133	0.0147663	-0.0814585	0.03872	-0.0453525	0.372803
2804	GOLGB1	golgin B1		-0.0167491	0.79436	-0.117019	0.00528961	0.16315	0.870426	FALSE	FALSE	FALSE	-0.123903	0.00142376	-0.00629042	0.876607	-0.0669836	0.164314
2805	GOT1	glutamic-oxaloacetic transaminase 1		-0.0419935	0.586952	-0.0224034	0.587114	1.96705	0.0493923	TRUE	FALSE	FALSE	0.167826	9.55e-06	-0.0244094	0.54418	0.0566796	0.245297
2806	GOT2	glutamic-oxaloacetic transaminase 2		0.0882727	0.099979	0.058644	0.176393	2.66916	0.00769962	TRUE	FALSE	FALSE	0.0443545	0.271174	0.0671966	0.0997646	-0.143965	0.00311947
2810	SFN	stratifin		0.000591865	0.985931	0.0840914	0.0116338	-0.809634	0.418303	FALSE	FALSE	FALSE	0.0618722	0.119204	0.146277	0.000541032	0.164377	0.00243824
2811	GP1BA	glycoprotein Ib platelet subunit alpha		0.0659379	0.120893	-0.0567979	0.24791	-0.897589	0.369677	FALSE	FALSE	FALSE	0.0324849	0.426679	-0.0501671	0.21225	0.0267137	0.563433
2812	GP1BB	glycoprotein Ib platelet subunit beta		0.00436515	0.922768	-0.0438991	0.309542	-0.281713	0.778247	FALSE	FALSE	FALSE	-0.0354312	0.376189	-0.128359	0.00298916	0.125394	0.0617843
2813	GP2	glycoprotein 2		0.0441816	0.485793	-0.0231195	0.605621	-1.12157	0.262658	FALSE	FALSE	FALSE	-0.157623	0.000111493	-0.00427345	0.915577	0.00537555	0.911681
2814	GP5	glycoprotein V platelet		0.0268038	0.575004	0.0446982	0.341919	-1.18877	0.235186	FALSE	FALSE	FALSE	---	---	-0.0205035	0.613927	0.0155113	0.783392
2815	GP9	glycoprotein IX platelet		0.0195823	0.644497	-0.0108073	0.813815	NA	NA	FALSE	FALSE	FALSE	0.0249946	0.522051	0.0254404	0.532665	0.0543222	0.310851
2817	GPC1	glypican 1		0.11219	0.00523166	0.0972536	0.00935418	0.950977	0.341803	FALSE	TRUE	FALSE	-0.0334042	0.399272	0.148415	0.000302309	0.0606736	0.220604
2819	GPD1	glycerol-3-phosphate dehydrogenase 1		0.0152558	0.662359	-0.118256	0.00352224	0.191857	0.847886	FALSE	FALSE	FALSE	-0.189882	9.11e-05	-0.137837	0.000958468	-0.104224	0.0790686
2820	GPD2	glycerol-3-phosphate dehydrogenase 2		0.0408374	0.445556	-0.0111032	0.778676	0.449026	0.653489	FALSE	FALSE	FALSE	0.0152428	0.701066	0.115581	0.00487333	-0.0750497	0.124734
2821	GPI	glucose-6-phosphate isomerase		0.0502992	0.108477	0.149942	6.80653e-05	-0.639767	0.522438	FALSE	FALSE	FALSE	0.235837	5.23e-11	0.189038	1.74527e-06	0.101061	0.038934
2822	GPLD1	glycosylphosphatidylinositol specific phospholipase D1		0.0713197	0.122202	-0.121202	0.00506993	0.502364	0.615513	FALSE	FALSE	FALSE	-0.0568382	0.169067	-0.11219	0.00503114	-0.0316029	0.529363
2823	GPM6A	glycoprotein M6A		-0.0331889	0.53558	-0.174176	6.59989e-05	1.27679	0.202236	FALSE	FALSE	FALSE	-0.0529354	0.212838	-0.0326782	0.42181	-0.0196837	0.707898
2824	GPM6B	glycoprotein M6B		-0.0686877	0.397282	-0.128144	0.00207321	0.880999	0.378756	FALSE	FALSE	FALSE	0.0290901	0.471423	-0.0371651	0.34831	0.0503801	0.302756
2863	GPR39	G protein-coupled receptor 39		0.063983	0.15556	0.0664899	0.0888913	-2.38314	0.0176235	FALSE	FALSE	FALSE	0.00153083	0.969468	-0.00555733	0.891991	-0.0876753	0.0719374
2869	GRK5	G protein-coupled receptor kinase 5		-0.00723228	0.906083	-0.0183722	0.666872	-0.0204039	0.983725	FALSE	FALSE	FALSE	-0.145794	0.00042166	-0.0447894	0.254517	0.0800028	0.0959417
2870	GRK6	G protein-coupled receptor kinase 6		-0.0600885	0.176022	0.0138433	0.7468	-1.14774	0.251355	FALSE	FALSE	FALSE	0.187786	1.28e-07	-0.0710568	0.0831354	-0.0157172	0.750379
2872	MKNK2	MAP kinase interacting serine/threonine kinase 2		-0.0125511	0.751598	-0.0270541	0.466786	0.137858	0.890422	FALSE	FALSE	FALSE	-0.0528463	0.157576	-0.161616	0.000203448	-0.0476496	0.343173
2873	GPS1	G protein pathway suppressor 1		0.0319785	0.315918	0.0295095	0.484774	-0.208087	0.835194	FALSE	FALSE	FALSE	0.133234	1.26e-05	-0.000236563	0.995554	0.166194	0.000996393
2874	GPS2	G protein pathway suppressor 2		0.038769	0.352454	-0.0889246	0.0588706	0.241998	0.808832	FALSE	FALSE	FALSE	-0.0450145	0.193852	0.012049	0.779391	0.031877	0.516232
2875	GPT	glutamic--pyruvic transaminase		0.0166535	0.678541	-0.0691327	0.095576	1.00987	0.312802	FALSE	FALSE	FALSE	-0.089914	0.0223366	-0.0849511	0.0360891	-0.0590071	0.257205
2876	GPX1	glutathione peroxidase 1		0.0480516	0.193523	0.0743581	0.0466143	0.353853	0.723507	FALSE	FALSE	FALSE	-0.0545959	0.159735	0.0255411	0.533368	-0.0792895	0.100839
2877	GPX2	glutathione peroxidase 2		0.0206731	0.58974	-0.0266272	0.445208	-1.78113	0.0752048	FALSE	FALSE	FALSE	0.0965159	0.00839475	0.0823234	0.0372955	-0.163991	0.000506878
2878	GPX3	glutathione peroxidase 3		0.0425298	0.490951	0.00911706	0.761679	0.819619	0.412585	FALSE	FALSE	FALSE	-0.0685118	0.103243	-0.0576189	0.164224	0.0604761	0.217226
2879	GPX4	glutathione peroxidase 4		0.0841799	0.00335015	0.00578911	0.886648	-0.624239	0.532581	FALSE	FALSE	FALSE	-0.0480863	0.191532	-0.0875984	0.0341911	-0.0619585	0.164946
2882	GPX7	glutathione peroxidase 7		0.0069691	0.872301	0.151373	4.1057e-06	-1.47609	0.140187	FALSE	FALSE	FALSE	0.00731613	0.850636	-0.0496985	0.230833	0.130337	0.0106545
2885	GRB2	growth factor receptor bound protein 2		0.0246806	0.508857	0.0778474	0.0731105	0.358202	0.720251	FALSE	FALSE	FALSE	0.0632739	0.0849744	0.0383374	0.352342	0.0974547	0.049838
2886	GRB7	growth factor receptor bound protein 7		0.00335037	0.904935	0.00330476	0.928461	4.40413	1.18785e-05	TRUE	FALSE	FALSE	0.107219	3.72e-11	0.0127482	0.753994	-0.0494264	0.351722
2887	GRB10	growth factor receptor bound protein 10		0.0649134	0.154158	0.117534	0.00210375	3.38971	0.000727344	TRUE	FALSE	FALSE	0.0693384	0.0736885	0.0774654	0.0564551	-0.0626794	0.205002
2888	GRB14	growth factor receptor bound protein 14		0.0311365	0.551805	0.0394655	0.321494	0.399736	0.689494	FALSE	FALSE	FALSE	0.0410699	0.294208	-0.0768933	0.0542706	0.118177	0.00943846
2889	RAPGEF1	Rap guanine nucleotide exchange factor 1		0.0558088	0.215392	-0.0306686	0.445348	-1.6872	0.0918251	FALSE	FALSE	FALSE	0.0442531	0.27269	-0.00452999	0.91149	0.0788032	0.104968
2896	GRN	granulin precursor		0.0696386	0.107694	0.117084	0.00185189	-0.499093	0.617815	FALSE	FALSE	FALSE	0.0463087	0.23227	0.0651662	0.101885	0.0393343	0.426515
2906	GRIN2D	glutamate ionotropic receptor NMDA type subunit 2D		0.0228389	0.565251	0.000619415	0.987265	NA	NA	FALSE	FALSE	FALSE	-0.0959819	0.0166006	0.00186559	0.963117	0.0365641	0.464873
2908	NR3C1	nuclear receptor subfamily 3 group C member 1		0.0540989	0.390555	0.00707733	0.836544	0.00114501	0.999087	FALSE	FALSE	FALSE	-0.129674	0.00124507	-0.146654	0.000284979	0.0933348	0.0736762
2909	ARHGAP35	Rho GTPase activating protein 35		0.0486841	0.143408	-0.0989209	0.0175094	-0.0621991	0.950414	FALSE	FALSE	FALSE	0.0352596	0.383542	-0.0509352	0.205653	0.05071	0.300429
2919	CXCL1	C-X-C motif chemokine ligand 1		0.0499132	0.361802	0.047217	0.0905504	NA	NA	FALSE	FALSE	FALSE	0.0480153	0.163805	0.048757	0.226424	0.109335	0.0272703
2921	CXCL3	C-X-C motif chemokine ligand 3		0.0161435	0.730093	-0.0030163	0.935002	NA	NA	FALSE	FALSE	FALSE	---	---	0.0586311	0.145178	0.0249234	0.584117
2922	GRP	gastrin releasing peptide		0.0275066	0.637048	0.0438183	0.280077	NA	NA	FALSE	FALSE	FALSE	-0.0914574	0.021563	-0.00877515	0.833339	0.224371	5.50738e-09
2923	PDIA3	protein disulfide isomerase family A member 3		-0.0561644	0.346479	0.141905	0.000488287	-1.7005	0.0892784	FALSE	FALSE	FALSE	---	---	0.0170299	0.681414	0.0597903	0.243011
2926	GRSF1	G-rich RNA sequence binding factor 1		0.00403196	0.949316	0.0370506	0.419295	1.33516	0.182061	FALSE	FALSE	FALSE	0.0469406	0.184524	-0.0305502	0.454468	-0.136549	0.0015464
2931	GSK3A	glycogen synthase kinase 3 alpha		0.101623	0.00176266	0.0679755	0.129643	-0.0359639	0.971317	FALSE	FALSE	FALSE	0.0736689	0.0654229	0.0252323	0.543916	-0.0757501	0.126701
2932	GSK3B	glycogen synthase kinase 3 beta		0.00911191	0.83028	-0.0180024	0.69806	0.867333	0.385921	FALSE	FALSE	FALSE	0.26984	2.05e-13	0.117955	0.00338479	0.156619	0.00204311
2934	GSN	gelsolin		0.0996546	0.0262749	-0.0658131	0.0864322	-1.42993	0.152978	FALSE	FALSE	FALSE	-0.107545	0.00562667	-0.0242962	0.555413	0.114829	0.0180544
2935	GSPT1	G1 to S phase transition 1		0.104178	0.0016435	-0.0204289	0.644357	2.48783	0.012978	TRUE	FALSE	FALSE	0.0801141	0.0324063	-0.0694484	0.0885994	0.0983431	0.0394639
2936	GSR	glutathione-disulfide reductase		0.0340113	0.416195	0.0643289	0.0821019	2.513	0.0120923	TRUE	FALSE	FALSE	0.13994	0.0003802	0.0635325	0.115268	0.100749	0.0415919
2937	GSS	glutathione synthetase		-0.0468627	0.311794	-0.00128295	0.975334	1.2719	0.203637	FALSE	FALSE	FALSE	0.0252815	0.473059	0.110733	0.00762352	0.0402371	0.406023
2938	GSTA1	glutathione S-transferase alpha 1		0.075505	0.0352007	-0.00661819	0.849956	-0.521018	0.602491	FALSE	FALSE	FALSE	0.0333119	0.326431	-0.00712636	0.861344	-0.0678953	0.176638
2939	GSTA2	glutathione S-transferase alpha 2		0.0733193	0.0430029	-0.0145723	0.790149	-0.869164	0.385076	FALSE	FALSE	FALSE	0.0345263	0.31173	-0.04826	0.464014	-0.0422688	0.450033
2940	GSTA3	glutathione S-transferase alpha 3		0.0600485	0.169355	-0.0662358	0.135878	-1.37132	0.170965	FALSE	FALSE	FALSE	0.0491843	0.181578	-0.0750697	0.0811271	0.0534873	0.223836
2941	GSTA4	glutathione S-transferase alpha 4		0.036372	0.28843	-0.024167	0.469524	-1.2414	0.214737	FALSE	FALSE	FALSE	0.00420386	0.915105	-0.10034	0.0170557	0.119333	0.01322
2944	GSTM1	glutathione S-transferase mu 1		-0.0304059	0.505153	0.0177604	0.462006	-0.16071	0.872349	FALSE	FALSE	FALSE	-0.109838	0.00995061	-0.018549	0.671175	-0.0591221	0.236194
2946	GSTM2	glutathione S-transferase mu 2		-0.0292463	0.51522	-0.0771397	0.0373713	-0.530036	0.596178	FALSE	FALSE	FALSE	-0.220749	2.87e-08	-0.0659634	0.131461	-0.00636326	0.896469
2947	GSTM3	glutathione S-transferase mu 3		-0.0159523	0.73422	-0.0725977	0.027337	2.39504	0.0167606	TRUE	FALSE	FALSE	---	---	-0.0285642	0.486888	-0.056123	0.254244
2948	GSTM4	glutathione S-transferase mu 4		-0.0440654	0.332189	-0.0285118	0.408382	0.730494	0.46523	FALSE	FALSE	FALSE	-0.167396	2.96e-05	0.0473332	0.259112	-0.0870183	0.0783135
2949	GSTM5	glutathione S-transferase mu 5		-0.0180493	0.669355	-0.13005	0.00596458	0.424869	0.671014	FALSE	FALSE	FALSE	-0.0843431	0.0910209	-0.160238	0.00011214	-6.40914e-05	0.998851
2950	GSTP1	glutathione S-transferase pi 1		0.0200594	0.525065	0.0414036	0.239991	1.89937	0.057739	FALSE	FALSE	FALSE	0.0108563	0.779397	0.0462672	0.273761	0.045083	0.392703
2952	GSTT1	glutathione S-transferase theta 1		0.137917	2.23592e-05	-0.0785019	0.743555	0.906958	0.3646	FALSE	FALSE	FALSE	-0.0623333	0.108016	-0.106094	0.00804847	-0.0789852	0.0705683
2953	GSTT2	glutathione S-transferase theta 2 (gene/pseudogene)		0.0960495	0.0042909	0.0210223	0.632941	NA	NA	FALSE	FALSE	FALSE	---	---	0.0306774	0.4604	0.0571593	0.251291
2954	GSTZ1	glutathione S-transferase zeta 1		0.0449531	0.272997	-0.138655	0.000889568	-2.40895	0.0161402	FALSE	FALSE	FALSE	-0.136719	0.000166279	0.00178536	0.964135	-0.0850349	0.0854661
2956	MSH6	mutS homolog 6		-0.029218	0.525855	0.16321	5.46652e-05	0.030445	0.975717	FALSE	FALSE	FALSE	0.144536	4.83e-05	0.13748	0.00141294	0.176836	0.000380144
2957	GTF2A1	general transcription factor IIA subunit 1		-0.0552357	0.338981	-0.0930492	0.0271833	2.20843	0.0274154	TRUE	FALSE	FALSE	0.0547134	0.168976	-0.0305777	0.454466	0.0385816	0.447026
2958	GTF2A2	general transcription factor IIA subunit 2		-0.0320289	0.526368	0.0693637	0.142442	0.139654	0.88896	FALSE	FALSE	FALSE	0.00117258	0.974517	0.0990171	0.0144058	0.0110244	0.823892
2959	GTF2B	general transcription factor IIB		0.00729136	0.892967	-0.0159861	0.705835	0.0112342	0.991038	FALSE	FALSE	FALSE	-0.0723452	0.0437638	-0.0116542	0.77228	-0.0757861	0.117142
2960	GTF2E1	general transcription factor IIE subunit 1		0.0663721	0.280702	0.0780852	0.0816521	-2.70974	0.0068363	FALSE	FALSE	FALSE	0.117415	0.00179871	0.131108	0.00125509	-0.0118716	0.816166
2961	GTF2E2	general transcription factor IIE subunit 2		0.0589822	0.189197	0.179848	1.18468e-05	1.14648	0.251884	FALSE	FALSE	FALSE	0.0132234	0.669403	0.138027	0.000693715	0.120591	0.0159761
2962	GTF2F1	general transcription factor IIF subunit 1		0.0454843	0.189373	-0.0137064	0.765448	0.935644	0.349632	FALSE	FALSE	FALSE	---	---	-0.0530004	0.202303	-0.0313921	0.519231
2963	GTF2F2	general transcription factor IIF subunit 2		0.0498942	0.317277	0.0640113	0.162071	-0.455598	0.648756	FALSE	FALSE	FALSE	-0.00760782	0.830326	-0.0101086	0.808023	0.148292	0.00334152
2965	GTF2H1	general transcription factor IIH subunit 1		0.0866094	0.10469	0.0557832	0.219181	0.723993	0.469232	FALSE	FALSE	FALSE	-0.0770352	0.0487386	0.0797502	0.0547929	0.00284207	0.955009
2966	GTF2H2	general transcription factor IIH subunit 2		0.0966359	0.640471	0.0627553	0.190128	-0.858615	0.390817	FALSE	FALSE	FALSE	-0.0368418	0.355233	-0.0306277	0.644791	0.00816528	0.869568
2967	GTF2H3	general transcription factor IIH subunit 3		-0.0131327	0.760646	0.12514	0.00497306	-0.235918	0.813554	FALSE	FALSE	FALSE	0.125684	0.00119526	-0.100195	0.0169169	0.0510121	0.321306
2968	GTF2H4	general transcription factor IIH subunit 4		0.0787787	0.026672	0.0328448	0.489339	0.962917	0.335837	FALSE	FALSE	FALSE	0.0967137	0.00830509	0.0387945	0.32766	0.112301	0.0187192
2969	GTF2I	general transcription factor IIi		0.076183	0.0248512	-0.0478132	0.339425	0.848379	0.396387	FALSE	FALSE	FALSE	0.00718048	0.854361	-0.0251601	0.549255	-0.0940432	0.0511287
2971	GTF3A	general transcription factor IIIA		0.0615208	0.185975	0.176048	1.55709e-05	2.54823	0.011037	TRUE	FALSE	FALSE	-0.00432265	0.900383	0.0660857	0.119509	0.0744853	0.131037
2972	BRF1	BRF1, RNA polymerase III transcription initiation factor subunit		-0.0487688	0.386266	-0.129828	0.00655503	0.873897	0.382417	FALSE	FALSE	FALSE	0.0606753	0.0989002	0.0250048	0.544288	-0.00663417	0.888747
2975	GTF3C1	general transcription factor IIIC subunit 1		0.00881629	0.861163	0.00166252	0.970641	0.871314	0.383754	FALSE	FALSE	FALSE	0.132542	8.93e-05	0.00277765	0.946139	0.0617845	0.222631
2976	GTF3C2	general transcription factor IIIC subunit 2		-0.00920277	0.850933	0.0791465	0.0779935	0.0971183	0.922649	FALSE	FALSE	FALSE	0.0908469	0.00751593	0.12281	0.00326532	-0.0374955	0.422439
2977	GUCY1A2	guanylate cyclase 1 soluble subunit alpha 2		-0.078339	0.183526	-0.0601953	0.176087	0.492258	0.622635	FALSE	FALSE	FALSE	0.127569	0.00181918	0.023721	0.557406	0.154235	0.000457078
2980	GUCA2A	guanylate cyclase activator 2A		0.0317973	0.514268	-0.0421873	0.339359	NA	NA	FALSE	FALSE	FALSE	-0.0274043	0.483928	0.036909	0.346482	0.00144567	0.976247
2982	GUCY1A1	guanylate cyclase 1 soluble subunit alpha 1		0.051872	0.294286	-0.089567	0.0252279	0.754079	0.450951	FALSE	FALSE	FALSE	0.0110084	0.787335	-0.0615507	0.121044	0.128317	0.00892177
2983	GUCY1B1	guanylate cyclase 1 soluble subunit beta 1		0.0185307	0.755523	0.0345969	0.388586	-0.337331	0.735922	FALSE	FALSE	FALSE	0.0514927	0.178829	-0.0495002	0.217114	0.200896	0.00010479
2984	GUCY2C	guanylate cyclase 2C		-0.0239084	0.634778	-0.115121	0.015644	NA	NA	FALSE	FALSE	FALSE	-0.0326782	0.421038	0.0118483	0.774572	-0.134387	0.0237652
2987	GUK1	guanylate kinase 1		0.0251702	0.668059	0.0917969	0.0263207	-0.258782	0.795845	FALSE	FALSE	FALSE	0.145753	0.00011231	0.058333	0.155586	0.0648453	0.19321
2990	GUSB	glucuronidase beta		0.00164653	0.965629	0.109223	0.00419792	-0.183415	0.854501	FALSE	FALSE	FALSE	-0.0462953	0.224713	0.0146088	0.719296	-0.000153018	0.997499
2992	GYG1	glycogenin 1		-0.00186968	0.973543	0.0836562	0.0606856	-0.201429	0.840395	FALSE	FALSE	FALSE	0.012776	0.724894	0.122772	0.0034611	-0.0745053	0.158872
2993	GYPA	glycophorin A (MNS blood group)		-0.000832617	0.98774	-0.031631	0.530748	-1.7598	0.0788258	FALSE	FALSE	FALSE	---	---	-0.026282	0.519695	0.00458669	0.923304
2995	GYPC	glycophorin C (Gerbich blood group)		0.12575	0.0156989	0.0150795	0.686301	0.254824	0.798918	FALSE	FALSE	FALSE	-0.0789304	0.0523057	-0.126987	0.0018579	0.035308	0.46399
2997	GYS1	glycogen synthase 1		0.0739206	0.0421937	0.113943	0.00740236	-0.727503	0.46705	FALSE	TRUE	FALSE	0.0890566	0.0160492	0.015836	0.697707	-0.0241704	0.621974
2999	GZMH	granzyme H		-0.04185	0.403226	-0.0327061	0.355008	-0.646155	0.51837	FALSE	FALSE	FALSE	-0.0545741	0.169361	-0.0169029	0.6765	-0.0526527	0.286885
3000	GUCY2D	guanylate cyclase 2D, retinal		-0.00524851	0.899542	-0.0612726	0.224983	NA	NA	FALSE	FALSE	FALSE	-0.0932224	0.0182935	-0.069875	0.0857491	-0.0317252	0.557587
3001	GZMA	granzyme A		0.0222366	0.527857	-0.0399358	0.207529	-2.38584	0.0172589	FALSE	FALSE	FALSE	-0.0262347	0.5231	-0.0264973	0.510048	-0.0622013	0.215704
3002	GZMB	granzyme B		-0.0453882	0.361805	-0.0156539	0.624393	0.97919	0.328026	FALSE	FALSE	FALSE	0.0122896	0.754226	0.0415895	0.307045	-0.0340945	0.485407
3003	GZMK	granzyme K		0.0287707	0.519912	-0.0937286	0.0219393	-0.915733	0.360087	FALSE	FALSE	FALSE	-0.0258721	0.532021	-0.116654	0.00339815	-0.0714191	0.153455
3004	GZMM	granzyme M		0.0592275	0.156605	-0.0787859	0.069033	1.52229	0.128536	FALSE	FALSE	FALSE	-0.00964056	0.810506	-0.0875241	0.0311631	-0.0581448	0.257576
3005	H1-0	H1 histone family member 0		0.0238744	0.465979	-0.0346539	0.322846	1.08548	0.277912	FALSE	FALSE	FALSE	-0.0856636	0.0317424	0.0575967	0.16186	0.0367204	0.435049
3006	H1-2	histone cluster 1 H1 family member c		0.0107441	0.701955	-0.0110193	0.687764	-1.83511	0.0667205	FALSE	FALSE	FALSE	0.0500259	0.199226	0.0143249	0.727136	0.0321902	0.499042
3007	H1-3	histone cluster 1 H1 family member d		0.020963	0.491881	-0.00249068	0.956066	-1.18933	0.234553	FALSE	FALSE	FALSE	0.0183653	0.637314	0.0863337	0.0335779	0.0402172	0.413642
3008	H1-4	histone cluster 1 H1 family member e		0.0197425	0.461764	0.00311149	0.939539	-1.91705	0.0554532	FALSE	FALSE	FALSE	0.087243	0.025512	0.00709994	0.861486	0.0451761	0.369293
3009	H1-5	histone cluster 1 H1 family member b		0.0613733	0.10219	0.104894	0.010305	-0.50309	0.614987	FALSE	FALSE	FALSE	0.071458	0.054731	0.0712805	0.08875	0.0698674	0.170761
3010	H1-6	histone cluster 1 H1 family member t		0.0327118	0.231542	0.0792503	0.0966155	NA	NA	FALSE	FALSE	FALSE	-0.00799206	0.837615	0.00791535	0.83801	0.0145381	0.762572
3014	H2AX	H2A histone family member X		-0.014101	0.747663	0.118989	0.000725314	-0.118961	0.905325	FALSE	FALSE	FALSE	0.278198	2.25e-12	0.0345566	0.391615	0.027573	0.617533
3017	H2BC5	histone cluster 1 H2B family member d		0.0244271	0.386262	0.0517558	0.0906424	NA	NA	FALSE	FALSE	FALSE	-0.0671316	0.0906923	0.0373234	0.364918	0.0806097	0.092474
3018	H2BC3	histone cluster 1 H2B family member b		0.00663625	0.819858	0.115281	0.0253376	NA	NA	FALSE	FALSE	FALSE	0.0760463	0.0371882	0.0216361	0.613782	-0.00441749	0.929136
3020	H3-3A	H3 histone family member 3A		0.0347572	0.238391	-0.0148521	0.722443	2.09878	0.0360355	TRUE	FALSE	FALSE	-0.012463	0.718663	-0.0452702	0.329646	-0.088227	0.123852
3024	H1-1	histone cluster 1 H1 family member a		0.0221509	0.498348	0.0412659	0.358459	-1.42967	0.153214	FALSE	FALSE	FALSE	0.0629248	0.0941464	0.0887327	0.152072	0.0310024	0.49548
3026	HABP2	hyaluronan binding protein 2		0.0423429	0.509867	-0.0870517	0.0466621	0.148094	0.882293	FALSE	FALSE	FALSE	-0.0808192	0.0615784	-0.113178	0.00420795	0.00482622	0.921572
3028	HSD17B10	hydroxysteroid 17-beta dehydrogenase 10		-0.0254332	0.693883	0.00726567	0.862491	0.639271	0.52276	FALSE	FALSE	FALSE	0.0972543	0.0109741	0.0292441	0.483708	0.000566041	0.990793
3029	HAGH	hydroxyacylglutathione hydrolase		0.0640969	0.102229	-0.0932992	0.0253226	-0.246315	0.805478	FALSE	FALSE	FALSE	-0.110202	0.00198831	-0.1059	0.0115687	-0.125711	0.00559687
3030	HADHA	hydroxyacyl-CoA dehydrogenase/3-ketoacyl-CoA thiolase/enoyl-CoA hydratase (trifunctional protein), alpha subunit		0.0444328	0.242517	-0.0013683	0.975707	-0.842407	0.399717	FALSE	FALSE	FALSE	0.0265926	0.490842	-0.0555981	0.170891	0.0394906	0.419313
3032	HADHB	hydroxyacyl-CoA dehydrogenase/3-ketoacyl-CoA thiolase/enoyl-CoA hydratase (trifunctional protein), beta subunit		0.0464588	0.2238	0.0161816	0.698422	-0.590876	0.554707	FALSE	FALSE	FALSE	-0.0859467	0.0183064	0.0168284	0.677628	-0.123387	0.0235105
3033	HADH	hydroxyacyl-CoA dehydrogenase		-0.0428231	0.546367	-0.111211	0.0082354	-0.277775	0.78123	FALSE	FALSE	FALSE	-0.0945581	0.00880897	-0.107216	0.0083187	-0.146274	0.0011135
3035	HARS1	histidyl-tRNA synthetase		-0.02747	0.679287	0.105523	0.0189822	-0.467526	0.640203	FALSE	FALSE	FALSE	0.0655112	0.0572417	-0.0109906	0.78679	0.101358	0.0463794
3039	HBA1	hemoglobin subunit alpha 1		0.0291378	0.387028	-0.0168375	0.578636	0.185024	0.853242	FALSE	FALSE	FALSE	---	---	-0.00752292	0.882929	-0.0181288	0.757568
3042	HBM	hemoglobin subunit mu		0.0318037	0.331751	-0.022493	0.644875	0.690829	0.48991	FALSE	FALSE	FALSE	-0.0604161	0.165391	0.104058	0.0799068	0.074525	0.0791486
3043	HBB	hemoglobin subunit beta		0.0611839	0.15524	0.0106706	0.693647	-0.163346	0.870272	FALSE	FALSE	FALSE	-0.0901024	0.0295877	-0.0262718	0.522226	0.0164194	0.743036
3045	HBD	hemoglobin subunit delta		0.0669438	0.144351	0.00480113	0.922213	-0.0829529	0.933902	FALSE	FALSE	FALSE	-0.182828	0.00324052	0.0622619	0.11736	0.0424753	0.369284
3047	HBG1	hemoglobin subunit gamma 1		0.064854	0.147553	0.0767505	0.091522	-0.325471	0.744882	FALSE	FALSE	FALSE	-0.0125764	0.772379	-0.0200876	0.809603	0.0715409	0.167193
3048	HBG2	hemoglobin subunit gamma 2		0.125539	0.0251666	0.0123135	0.810048	0.588638	0.556264	FALSE	FALSE	FALSE	-0.0444353	0.345322	0.0656384	0.596172	0.109465	0.0255453
3049	HBQ1	hemoglobin subunit theta 1		0.0264204	0.41026	0.00874649	0.842898	0.345032	0.730143	FALSE	FALSE	FALSE	0.0556924	0.155227	0.0156704	0.716939	0.148008	0.00106016
3050	HBZ	hemoglobin subunit zeta		0.0341799	0.296249	-0.120441	0.0209885	0.377659	0.705754	FALSE	FALSE	FALSE	-0.0334217	0.40399	-0.0455096	0.266289	0.109408	0.0251296
3052	HCCS	holocytochrome c synthase		-0.0202903	0.705238	0.0344284	0.404937	0.890478	0.373392	FALSE	FALSE	FALSE	0.148558	8.4e-05	0.11106	0.00604409	-0.133821	0.00534451
3053	SERPIND1	serpin family D member 1		0.0377813	0.312328	-0.094012	0.0295777	-0.818832	0.413033	FALSE	FALSE	FALSE	---	---	-0.106131	0.0102426	-0.0407303	0.441729
3054	HCFC1	host cell factor C1		0.0739265	0.143782	-0.0389033	0.387114	-0.113894	0.909339	FALSE	FALSE	FALSE	0.0111961	0.768834	0.0743786	0.0658365	0.052529	0.301028
3055	HCK	HCK proto-oncogene, Src family tyrosine kinase		0.0318686	0.408789	0.0109674	0.758881	-2.00085	0.0456214	FALSE	FALSE	FALSE	---	---	0.00947839	0.810516	0.0471966	0.336079
3059	HCLS1	hematopoietic cell-specific Lyn substrate 1		0.0186205	0.781208	0.00224491	0.948344	1.82345	0.0684666	FALSE	FALSE	FALSE	-0.00419953	0.916811	-0.0733047	0.0683835	-0.0356508	0.465463
3064	HTT	huntingtin		0.00843347	0.884394	-0.0828423	0.0690277	0.312602	0.754633	FALSE	FALSE	FALSE	---	---	-0.117303	0.00523473	0.0278385	0.60031
3065	HDAC1	histone deacetylase 1		0.0542214	0.173696	0.0572336	0.183976	-1.77147	0.0767185	FALSE	FALSE	FALSE	0.00964463	0.793657	0.0752314	0.0613035	-0.0693653	0.131064
3066	HDAC2	histone deacetylase 2		0.028762	0.569055	0.175922	1.90413e-05	1.39236	0.164058	FALSE	FALSE	FALSE	0.133035	0.000174518	0.148203	0.000262732	0.0270487	0.5792
3068	HDGF	heparin binding growth factor		0.000816957	0.984652	0.151955	0.000171691	2.41356	0.0159362	TRUE	FALSE	FALSE	0.128589	5.41e-05	0.111696	0.00673265	0.0840735	0.0830991
3069	HDLBP	high density lipoprotein binding protein		-0.0160297	0.734686	0.166473	0.000240017	0.73493	0.462516	FALSE	FALSE	FALSE	0.0829978	0.0432994	0.0312988	0.43993	0.1151	0.0228926
3070	HELLS	helicase, lymphoid specific		0.0225955	0.573788	0.11505	0.00533213	-0.479219	0.631908	FALSE	FALSE	FALSE	0.179612	1.34e-06	0.179401	5.08271e-05	0.0120242	0.799696
3071	NCKAP1L	NCK associated protein 1 like		0.0137425	0.723385	0.00850973	0.830259	-0.807526	0.419516	FALSE	FALSE	FALSE	0.0133424	0.737634	0.0093516	0.816629	0.0213844	0.658847
3073	HEXA	hexosaminidase subunit alpha		0.0146662	0.744176	0.156167	0.000165884	1.32375	0.18582	FALSE	FALSE	FALSE	0.0139979	0.720556	0.00566443	0.890769	-0.0254548	0.605669
3074	HEXB	hexosaminidase subunit beta		0.0236344	0.571969	0.131166	0.00133679	0.446596	0.655242	FALSE	FALSE	FALSE	0.00124501	0.972005	0.00711118	0.863664	0.12902	0.00952503
3075	CFH	complement factor H		0.0487643	0.314603	0.0722794	0.0512941	0.102255	0.91857	FALSE	FALSE	FALSE	-0.0998425	0.0230223	-0.00625478	0.878974	0.00345126	0.944847
3077	HFE	homeostatic iron regulator		0.0256929	0.387296	0.116303	0.00387974	-0.178679	0.858237	FALSE	FALSE	FALSE	-0.0539978	0.185835	-0.0160044	0.692456	0.0878919	0.0816383
3078	CFHR1	complement factor H related 1		0.0218825	0.697523	0.0772253	0.0584917	0.687305	0.492024	FALSE	FALSE	FALSE	0.0854183	0.0330326	-0.0853825	0.283321	0.0308702	0.532582
3080	CFHR2	complement factor H related 2		-0.00433333	0.942629	-0.0554319	0.318447	1.74673	0.080943	FALSE	FALSE	FALSE	0.0316403	0.414465	0.0233003	0.556402	-0.0396525	0.437789
3081	HGD	homogentisate 1,2-dioxygenase		0.0706861	0.219598	0.0029658	0.94232	1.39329	0.163882	FALSE	FALSE	FALSE	0.0443959	0.25868	0.0963653	0.108511	0.00877769	0.863324
3082	HGF	hepatocyte growth factor		0.0726215	0.202879	0.0100932	0.831071	-0.269786	0.787395	FALSE	FALSE	FALSE	0.0662747	0.0988915	0.0180217	0.659779	0.118674	0.00534462
3083	HGFAC	HGF activator		-0.0266242	0.581302	0.047203	0.311472	-0.769096	0.442013	FALSE	FALSE	FALSE	0.0468152	0.21397	-0.103144	0.010629	-0.0943595	0.090449
3090	HIC1	HIC ZBTB transcriptional repressor 1		-0.00345674	0.936339	0.069475	0.115452	0.373003	0.70926	FALSE	FALSE	FALSE	0.00988976	0.806331	-0.0705431	0.097543	0.0990374	0.0397195
3091	HIF1A	hypoxia inducible factor 1 subunit alpha		-0.0120603	0.798987	0.0857571	0.0115742	NA	NA	FALSE	FALSE	FALSE	0.116975	0.00331101	0.090815	0.0249431	0.0959571	0.0564823
3092	HIP1	huntingtin interacting protein 1		0.0750847	0.0375926	-0.00243927	0.945269	-0.0664944	0.946995	FALSE	FALSE	FALSE	-0.0791563	0.0303273	-0.176485	1.64328e-05	0.0260552	0.598764
3093	UBE2K	ubiquitin conjugating enzyme E2 K		0.0405046	0.390487	0.089194	0.0462129	0.376877	0.706327	FALSE	FALSE	FALSE	-0.0439892	0.248562	0.110812	0.00629256	-0.103707	0.0339082
3094	HINT1	histidine triad nucleotide binding protein 1		0.0565906	0.310053	0.114433	0.00454825	-1.13336	0.257283	FALSE	FALSE	FALSE	0.0197918	0.592978	-0.0228583	0.564527	0.0901536	0.0729162
3096	HIVEP1	human immunodeficiency virus type I enhancer binding protein 1		0.0700643	0.0871767	-0.0472379	0.271334	NA	NA	FALSE	FALSE	FALSE	0.20597	1.4e-07	-0.00179166	0.965494	0.0414543	0.413912
3097	HIVEP2	human immunodeficiency virus type I enhancer binding protein 2		-0.0361032	0.551962	0.00956293	0.818692	2.19102	0.0288965	TRUE	FALSE	FALSE	0.0370086	0.324254	0.0448767	0.285437	-0.048334	0.33668
3098	HK1	hexokinase 1		0.0692027	0.146765	0.0690335	0.103542	0.0366163	0.970797	FALSE	FALSE	FALSE	-0.0121377	0.727587	0.0422568	0.31342	0.0343547	0.481817
3099	HK2	hexokinase 2		0.112119	0.0271939	0.180591	2.92798e-07	0.297381	0.766225	FALSE	TRUE	FALSE	0.0669654	0.0911128	0.120317	0.00450264	-0.061711	0.208302
3101	HK3	hexokinase 3		-0.177992	0.00181668	0.0893646	0.0223747	1.21899	0.223077	FALSE	FALSE	FALSE	0.124788	0.000376267	0.0523964	0.19208	0.0701002	0.147532
3104	ZBTB48	zinc finger and BTB domain containing 48		0.0444637	0.203327	-0.068082	0.100073	NA	NA	FALSE	FALSE	FALSE	-0.0912441	0.0135788	-0.136359	0.000982817	-0.0888903	0.0673385
3105	HLA-A	major histocompatibility complex, class I, A		0.079344	0.00315385	0.0437008	0.151446	-0.831248	0.405996	FALSE	FALSE	FALSE	0.0012798	0.974901	0.0191089	0.641194	-0.076187	0.105419
3106	HLA-B	major histocompatibility complex, class I, B		0.0314415	0.255871	0.0119115	0.717517	1.39423	0.1635	FALSE	FALSE	FALSE	0.0239636	0.53792	0.0297618	0.490842	-0.0185322	0.705151
3107	HLA-C	major histocompatibility complex, class I, C		0.0293841	0.29584	0.00906191	0.784396	0.171571	0.86381	FALSE	FALSE	FALSE	0.00757948	0.847003	0.0441241	0.315953	-0.0468309	0.333846
3108	HLA-DMA	major histocompatibility complex, class II, DM alpha		-0.0124205	0.755781	0.00354852	0.916466	0.662015	0.508112	FALSE	FALSE	FALSE	-0.0254565	0.513954	-0.133305	0.000593363	-0.074026	0.123172
3109	HLA-DMB	major histocompatibility complex, class II, DM beta		-0.0258485	0.559144	0.0193789	0.536123	-0.717257	0.473373	FALSE	FALSE	FALSE	-0.023242	0.556307	-0.105113	0.00781711	0.0214286	0.661341
3111	HLA-DOA	major histocompatibility complex, class II, DO alpha		-0.0177662	0.670985	0.0212617	0.52813	NA	NA	FALSE	FALSE	FALSE	-0.0503836	0.203518	-0.0455698	0.251476	-0.044543	0.361349
3113	HLA-DPA1	major histocompatibility complex, class II, DP alpha 1		-0.0166316	0.684626	0.00938542	0.765081	0.197028	0.843837	FALSE	FALSE	FALSE	-0.0385886	0.312007	-0.112756	0.00422025	-0.0176398	0.719534
3115	HLA-DPB1	major histocompatibility complex, class II, DP beta 1		-0.0189283	0.642799	0.00622444	0.838468	-0.460152	0.645484	FALSE	FALSE	FALSE	-0.0847847	0.0360161	-0.121403	0.00306723	-0.0821346	0.0994632
3117	HLA-DQA1	major histocompatibility complex, class II, DQ alpha 1		-0.01884	0.57152	0.0136801	0.655079	0.434231	0.664199	FALSE	FALSE	FALSE	-0.00527543	0.893023	0.0951422	0.0221742	-0.0464069	0.348137
3119	HLA-DQB1	major histocompatibility complex, class II, DQ beta 1		-0.0291454	0.380675	0.00622532	0.811133	0.649265	0.516287	FALSE	FALSE	FALSE	-0.09787	0.0187468	-0.0576889	0.142575	-0.00899483	0.856109
3120	HLA-DQB2	major histocompatibility complex, class II, DQ beta 2		-0.00590591	0.877506	-0.00418617	0.895023	NA	NA	FALSE	FALSE	FALSE	---	---	-0.118881	0.00542732	-0.14899	0.00230438
3122	HLA-DRA	major histocompatibility complex, class II, DR alpha		-0.00401308	0.891625	0.026646	0.387245	0.799509	0.424142	FALSE	FALSE	FALSE	-0.0126046	0.743405	-0.130281	0.000604151	-0.0369372	0.448299
3123	HLA-DRB1	major histocompatibility complex, class II, DR beta 1		-0.0180832	0.519253	0.0033514	0.908238	1.05419	0.291996	FALSE	FALSE	FALSE	0.0083567	0.829276	-0.0867607	0.0281436	-0.140846	0.00394611
3125	HLA-DRB3	major histocompatibility complex, class II, DR beta 3		-0.0121333	0.673061	0	0	1.79631	0.0727401	FALSE	FALSE	FALSE	---	---	-0.184537	0.0178898	-0.0346686	0.649584
3126	HLA-DRB4	major histocompatibility complex, class II, DR beta 4		-0.0234145	0.450745	0	0	1.32918	0.184112	FALSE	FALSE	FALSE	---	---	-0.0339945	0.39537	0.0777738	0.173796
3127	HLA-DRB5	major histocompatibility complex, class II, DR beta 5		-0.0128679	0.636121	-0.00545592	0.839491	-0.897847	0.369449	FALSE	FALSE	FALSE	---	---	-0.164536	0.0771942	-0.103402	0.0584986
3133	HLA-E	major histocompatibility complex, class I, E		0.0804126	0.0108939	-0.0480401	0.206974	1.17579	0.2399	FALSE	FALSE	FALSE	0.0806004	0.0387336	-0.0913992	0.0232263	-0.0400796	0.393069
3134	HLA-F	major histocompatibility complex, class I, F		0.0856684	0.0122138	-0.0114441	0.687093	1.15546	0.24817	FALSE	FALSE	FALSE	0.0368044	0.347614	-0.0234908	0.576272	-0.0612351	0.210076
3135	HLA-G	major histocompatibility complex, class I, G		0.0848051	0.0123215	0.00778479	0.82372	-0.563531	0.573385	FALSE	FALSE	FALSE	0.00021966	0.995572	0.0707343	0.0891082	-0.0577389	0.2478
3140	MR1	major histocompatibility complex, class I-related		0.03305	0.48978	0.0168534	0.65087	-2.10196	0.0360625	FALSE	FALSE	FALSE	-0.12894	0.000213566	-0.160528	2.6189e-05	-0.0912929	0.0542508
3141	HLCS	holocarboxylase synthetase		-0.0174022	0.744362	0.0219717	0.622813	0.536914	0.591433	FALSE	FALSE	FALSE	-0.107192	0.00355691	0.0811706	0.0441424	-0.0209688	0.672125
3145	HMBS	hydroxymethylbilane synthase		-0.0138366	0.759281	0.143659	0.00102606	0.822884	0.410727	FALSE	FALSE	FALSE	0.00656309	0.868171	0.157832	0.000103687	0.120599	0.0174014
3146	HMGB1	high mobility group box 1		0.039165	0.52237	0.00520901	0.905953	1.37394	0.169703	FALSE	FALSE	FALSE	0.0128402	0.746464	-0.0247106	0.565386	-0.0141007	0.790482
3148	HMGB2	high mobility group box 2		0.0630735	0.265514	0.0932953	0.00585891	0.549111	0.583024	FALSE	FALSE	FALSE	0.0705715	0.0701748	0.121974	0.00388093	0.145531	0.00317726
3149	HMGB3	high mobility group box 3		0.0329403	0.621518	0.123157	0.00207441	-0.322162	0.747383	FALSE	FALSE	FALSE	0.209889	4.83e-08	0.0547459	0.186881	0.0248459	0.614679
3150	HMGN1	high mobility group nucleosome binding domain 1		0.0346296	0.470426	0.118164	0.00593405	1.05572	0.291298	FALSE	FALSE	FALSE	-0.00376142	0.915731	0.093527	0.0211679	-0.053087	0.306962
3151	HMGN2	high mobility group nucleosomal binding domain 2		0.0563444	0.110748	0.0766049	0.043441	0.410594	0.681444	FALSE	FALSE	FALSE	-0.0470191	0.224386	0.0509677	0.24519	0.0651208	0.205242
3155	HMGCL	3-hydroxymethyl-3-methylglutaryl-CoA lyase		0.117164	0.0131359	-0.0200157	0.637996	-0.853845	0.39335	FALSE	FALSE	FALSE	-0.209049	3.17e-08	-0.0547202	0.169264	-0.0621156	0.184666
3156	HMGCR	3-hydroxy-3-methylglutaryl-CoA reductase		0.00595757	0.899598	-0.122284	0.00167731	0.397938	0.690823	FALSE	FALSE	FALSE	---	---	-0.0134517	0.742192	0.116221	0.0160065
3157	HMGCS1	3-hydroxy-3-methylglutaryl-CoA synthase 1		0.0635762	0.0645182	-0.0263903	0.458776	-0.276124	0.7825	FALSE	FALSE	FALSE	0.140879	0.000132624	0.116383	0.00375276	0.143988	0.00184775
3158	HMGCS2	3-hydroxy-3-methylglutaryl-CoA synthase 2		-0.0210357	0.573194	-0.0960469	0.00816321	0.681492	0.49571	FALSE	FALSE	FALSE	-0.0571844	0.160517	-0.0729392	0.07914	-0.153971	0.00094042
3161	HMMR	hyaluronan mediated motility receptor		-0.0246753	0.526691	0.312468	4.86415e-15	0.358098	0.720389	FALSE	FALSE	FALSE	0.167014	8.98e-06	0.257643	6.22888e-10	0.21637	2.67782e-05
3162	HMOX1	heme oxygenase 1		0.0211353	0.601492	0.143907	5.63427e-06	1.47887	0.139433	FALSE	FALSE	FALSE	0.079804	0.0406992	0.0996882	0.0126801	0.12106	0.0120677
3163	HMOX2	heme oxygenase 2		0.0566968	0.263409	-0.0879994	0.031017	-0.405959	0.68484	FALSE	FALSE	FALSE	-0.003784	0.925771	-0.121173	0.00367301	-0.0359392	0.464853
3164	NR4A1	nuclear receptor subfamily 4 group A member 1		0.0581617	0.120553	-0.00956245	0.753002	NA	NA	FALSE	FALSE	FALSE	-0.024806	0.57379	-0.0434525	0.281827	0.0205144	0.684475
3169	FOXA1	forkhead box A1		0.104675	0.0108464	-0.0101446	0.770053	-1.32242	0.186679	FALSE	FALSE	FALSE	-0.072695	0.0271052	0.02233	0.592179	-0.20801	2.44255e-06
3170	FOXA2	forkhead box A2		0.0642105	0.0983062	0.0170787	0.704646	NA	NA	FALSE	FALSE	FALSE	0.0362501	0.317971	-0.134909	0.000666761	0.0756471	0.0644664
3172	HNF4A	hepatocyte nuclear factor 4 alpha		0.0999034	0.0100989	-0.0415838	0.401296	NA	NA	FALSE	FALSE	FALSE	-0.0376315	0.382262	0.0443907	0.248151	-0.0713912	0.180675
3174	HNF4G	hepatocyte nuclear factor 4 gamma		0.0558037	0.200731	-0.0112014	0.798475	NA	NA	FALSE	FALSE	FALSE	---	---	0.0732063	0.0797221	-0.0915627	0.0648751
3176	HNMT	histamine N-methyltransferase		0.0670759	0.176315	-0.0713549	0.0467686	-1.66762	0.0956351	FALSE	FALSE	FALSE	-0.191052	1.02e-06	-0.128174	0.00147359	-0.224491	2.47956e-06
3177	SLC29A2	solute carrier family 29 member 2		0.0607841	0.075065	-0.0266849	0.469357	NA	NA	FALSE	FALSE	FALSE	---	---	-0.075693	0.0680988	0.00833391	0.867175
3178	HNRNPA1	heterogeneous nuclear ribonucleoprotein A1		-0.0288993	0.690551	0.0288171	0.518394	0.364035	0.715894	FALSE	FALSE	FALSE	-0.0866437	0.0231184	-0.00290534	0.942929	-0.0523495	0.289551
3181	HNRNPA2B1	heterogeneous nuclear ribonucleoprotein A2/B1		0.0165722	0.648085	0.0852702	0.075907	-2.58687	0.00979421	FALSE	FALSE	FALSE	-0.0423802	0.240417	0.114072	0.00660031	0.0372484	0.454234
3182	HNRNPAB	heterogeneous nuclear ribonucleoprotein A/B		0.0320534	0.404213	0.121814	0.00471575	0.238894	0.811226	FALSE	FALSE	FALSE	0.231495	9.96e-10	0.0611868	0.139792	0.00871104	0.855987
3183	HNRNPC	heterogeneous nuclear ribonucleoprotein C (C1/C2)		0.0381094	0.202631	0.12937	0.00688542	0.662104	0.508028	FALSE	FALSE	FALSE	---	---	-0.00623166	0.879167	-0.036567	0.446175
3184	HNRNPD	heterogeneous nuclear ribonucleoprotein D		0.0444191	0.422375	-0.0309784	0.493056	0.98743	0.323617	FALSE	FALSE	FALSE	0.105399	0.00652681	0.0862487	0.040631	-0.0221752	0.639829
3185	HNRNPF	heterogeneous nuclear ribonucleoprotein F		0.067022	0.0731299	0.125314	0.00470889	0.407473	0.683729	FALSE	TRUE	FALSE	0.0735131	0.0467061	0.0875346	0.0354546	-0.0350999	0.471455
3187	HNRNPH1	heterogeneous nuclear ribonucleoprotein H1		-0.0217027	0.645222	0.0487266	0.267001	0.562043	0.574185	FALSE	FALSE	FALSE	0.0385186	0.32145	-0.0825711	0.035711	0.00496919	0.919901
3188	HNRNPH2	heterogeneous nuclear ribonucleoprotein H2		-0.0255412	0.641438	-0.038469	0.380256	0.645557	0.518683	FALSE	FALSE	FALSE	---	---	-0.052397	0.197701	-0.0439745	0.38289
3189	HNRNPH3	heterogeneous nuclear ribonucleoprotein H3		-0.00310979	0.951769	-0.0359334	0.404124	0.770371	0.441221	FALSE	FALSE	FALSE	-0.0271557	0.484971	-0.0772489	0.0657328	-0.0874072	0.0691378
3190	HNRNPK	heterogeneous nuclear ribonucleoprotein K		-0.0205994	0.672989	0.0424955	0.379656	1.05488	0.291678	FALSE	FALSE	FALSE	-0.0725973	0.0431733	0.0652189	0.114442	-0.0205705	0.675098
3191	HNRNPL	heterogeneous nuclear ribonucleoprotein L		0.05345	0.0616241	0.0651509	0.145118	0.324333	0.745738	FALSE	FALSE	FALSE	0.144924	0.000247421	-0.0396483	0.31745	0.0218236	0.654577
3192	HNRNPU	heterogeneous nuclear ribonucleoprotein U		0.0244155	0.456072	0.0488057	0.304901	1.29352	0.196063	FALSE	FALSE	FALSE	-0.0678571	0.0638022	0.0513607	0.211839	0.0795468	0.117245
3201	HOXA4	homeobox A4		0.082496	0.0681707	0.0606412	0.129194	NA	NA	FALSE	FALSE	FALSE	0.026445	0.5163	0.0463125	0.254515	-0.0317904	0.511615
3202	HOXA5	homeobox A5		0.0711867	0.0835265	0.0622463	0.0711188	NA	NA	FALSE	TRUE	FALSE	-0.110471	0.00786666	-0.0306572	0.459659	-0.0726183	0.13915
3206	HOXA10	homeobox A10		0.0767431	0.0874283	0.0498607	0.197801	NA	NA	FALSE	FALSE	FALSE	-0.0950734	0.0217771	0.129471	0.00150047	-0.0310896	0.524138
3207	HOXA11	homeobox A11		0.0832343	0.0625563	0.0877706	0.0240195	NA	NA	FALSE	TRUE	FALSE	0.0634512	0.0924548	0.0429347	0.323602	-0.0481277	0.323342
3214	HOXB4	homeobox B4		0.0428307	0.234342	0.102891	0.00712699	1.78005	0.0758207	FALSE	FALSE	FALSE	-0.107451	0.0115251	-0.0356209	0.563666	-0.23677	7.28126e-07
3215	HOXB5	homeobox B5		0.036143	0.308749	0.0380954	0.316881	NA	NA	FALSE	FALSE	FALSE	-0.070311	0.0977106	0.0432744	0.299268	-0.226891	1.59982e-06
3216	HOXB6	homeobox B6		0.0388661	0.234929	0.0795914	0.0310783	NA	NA	FALSE	FALSE	FALSE	-0.0786949	0.0746881	0.0677149	0.0939568	-0.235096	6.25418e-06
3217	HOXB7	homeobox B7		0.0465897	0.20612	0.0838877	0.00950414	NA	NA	FALSE	FALSE	FALSE	0.0729931	0.0508543	0.0183948	0.649187	-0.118866	0.00732255
3218	HOXB8	homeobox B8		0.0493573	0.17705	0.0618832	0.103241	NA	NA	FALSE	FALSE	FALSE	-0.0539069	0.213218	0.00021466	0.995887	-0.134885	0.00702674
3219	HOXB9	homeobox B9		0.0468584	0.205316	0.0803072	0.0416707	NA	NA	FALSE	FALSE	FALSE	0.0454274	0.27671	0.0747386	0.0702647	-0.08317	0.101749
3221	HOXC4	homeobox C4		0.0685229	0.0683475	0.035241	0.475345	NA	NA	FALSE	FALSE	FALSE	0.0371841	0.332507	0.00996233	0.805569	-0.0126499	0.800227
3224	HOXC8	homeobox C8		0.0654263	0.0784542	0.114656	0.010306	NA	NA	FALSE	TRUE	FALSE	0.0900651	0.0208452	-0.00925371	0.828091	0.138107	0.00358469
3225	HOXC9	homeobox C9		0.0712918	0.0585865	0.108549	0.00334363	NA	NA	FALSE	TRUE	FALSE	0.0938298	0.0126582	0.0702901	0.215024	0.136028	0.00543716
3226	HOXC10	homeobox C10		0.0670035	0.0887924	0.139197	0.000108026	NA	NA	FALSE	TRUE	FALSE	0.105418	0.00533925	-0.0437881	0.303421	0.0866073	0.0719812
3233	HOXD4	homeobox D4		0.115905	0.0122623	0.0483301	0.285349	NA	NA	FALSE	FALSE	FALSE	0.0115055	0.765928	-0.0326172	0.434504	-0.0580321	0.243393
3234	HOXD8	homeobox D8		0.106127	0.034901	0.0483904	0.214818	NA	NA	FALSE	FALSE	FALSE	-0.0958962	0.019242	0.0170937	0.772343	0.065994	0.163783
3235	HOXD9	homeobox D9		0.106763	0.0325473	0.0798585	0.0361173	NA	NA	FALSE	TRUE	FALSE	-0.0131951	0.744733	-0.0131555	0.738979	0.0808828	0.093193
3236	HOXD10	homeobox D10		0.120084	0.0156406	0.0941013	0.0148163	NA	NA	FALSE	TRUE	FALSE	0.0037362	0.927395	0.00968941	0.806465	0.0672968	0.172709
3240	HP	haptoglobin		0.0100269	0.810374	0.0580331	0.132128	1.51648	0.129646	FALSE	FALSE	FALSE	-0.00621455	0.896526	-0.0441049	0.313792	0.055286	0.220562
3241	HPCAL1	hippocalcin like 1		0.0152392	0.741322	0.149818	0.000301429	0.311804	0.755242	FALSE	FALSE	FALSE	0.136651	0.000247335	-0.0122826	0.764665	0.0746318	0.121092
3242	HPD	4-hydroxyphenylpyruvate dioxygenase		-0.00871363	0.820203	0.0655698	0.106605	NA	NA	FALSE	FALSE	FALSE	0.0302703	0.416699	-0.0490468	0.229305	-0.0177374	0.756957
3248	HPGD	hydroxyprostaglandin dehydrogenase 15-(NAD)		0.0451831	0.490621	-0.081839	0.0145312	-0.425714	0.670418	FALSE	FALSE	FALSE	-0.0665786	0.125259	-0.11886	0.00332444	-0.22309	4.39616e-05
3249	HPN	hepsin		0.0495171	0.118037	-0.0210146	0.582498	NA	NA	FALSE	FALSE	FALSE	-0.242862	7.35e-10	-0.152109	0.000276728	0.00829878	0.864966
3250	HPR	haptoglobin-related protein		0.0172547	0.667637	-0.0992439	0.0194869	0.977814	0.328365	FALSE	FALSE	FALSE	-0.0487365	0.228674	0.0172003	0.68595	0.0346605	0.480279
3251	HPRT1	hypoxanthine phosphoribosyltransferase 1		0.0102409	0.868682	0.114352	0.00576116	1.75073	0.0802299	FALSE	FALSE	FALSE	0.0610419	0.102886	0.162229	0.000116865	0.0202679	0.686189
3257	HPS1	HPS1, biogenesis of lysosomal organelles complex 3 subunit 1		0.0220785	0.629164	-0.0447358	0.27416	0.634026	0.526288	FALSE	FALSE	FALSE	0.233412	3.54e-09	-0.00778623	0.85028	-0.0416679	0.405636
3263	HPX	hemopexin		0.0719184	0.142024	0.0161397	0.703305	-1.80371	0.0715097	FALSE	FALSE	FALSE	0.0277035	0.493307	-0.0226735	0.57963	-0.135491	0.00890277
3265	HRAS	HRas proto-oncogene, GTPase		0.0577067	0.0858816	0.0350244	0.330774	0.817913	0.413587	FALSE	FALSE	FALSE	0.107017	0.00347621	0.0673858	0.099685	0.0729723	0.15073
3267	AGFG1	ArfGAP with FG repeats 1		0.118715	0.0199972	0.0808957	0.0610125	-1.94446	0.0520572	FALSE	TRUE	FALSE	0.144181	0.000193936	0.14968	0.000559141	0.0682034	0.190535
3268	AGFG2	ArfGAP with FG repeats 2		0.103134	0.00216344	-0.0619654	0.141573	0.263046	0.792558	FALSE	FALSE	FALSE	-0.202619	6.49e-07	0.0242053	0.559667	-0.0678662	0.169804
3270	HRC	histidine rich calcium binding protein		0.105048	0.00389891	-0.046429	0.317764	-1.20222	0.229648	FALSE	FALSE	FALSE	-0.0624875	0.117441	-0.0367041	0.368862	0.0211084	0.692432
3273	HRG	histidine rich glycoprotein		0.0142841	0.571423	0.0586645	0.162922	-1.37333	0.16989	FALSE	FALSE	FALSE	-0.0208632	0.602459	-0.0466048	0.248303	-0.00510612	0.920673
3275	PRMT2	protein arginine methyltransferase 2		0.0350551	0.372859	-0.0140705	0.740117	-0.171979	0.863493	FALSE	FALSE	FALSE	0.0371516	0.326543	-0.101249	0.0136999	0.0209972	0.660326
3276	PRMT1	protein arginine methyltransferase 1		0.106116	0.00474635	0.13769	0.000947793	-1.02461	0.305741	FALSE	TRUE	FALSE	0.0136519	0.725079	0.0224724	0.576684	0.0622287	0.210529
3280	HES1	hes family bHLH transcription factor 1		-0.0140028	0.767804	0.0624837	0.0510565	0.4258	0.670399	FALSE	FALSE	FALSE	0.0185532	0.64418	0.0263469	0.522088	-0.130085	0.00457219
3281	HSBP1	heat shock factor binding protein 1		0.0323678	0.46784	0.0588922	0.185088	-1.07383	0.283142	FALSE	FALSE	FALSE	-0.00815585	0.845594	-0.117264	0.00497504	-0.00780331	0.867112
3290	HSD11B1	hydroxysteroid 11-beta dehydrogenase 1		0.0723279	0.167755	0.00379553	0.922594	-1.58679	0.113055	FALSE	FALSE	FALSE	-0.0162148	0.733278	0.0368856	0.36262	0.108854	0.0271889
3291	HSD11B2	hydroxysteroid 11-beta dehydrogenase 2		0.0164982	0.708503	-0.0917573	0.0241517	-0.259623	0.795225	FALSE	FALSE	FALSE	0.0921023	0.0295816	-0.0154467	0.705466	0.04444	0.343675
3292	HSD17B1	hydroxysteroid 17-beta dehydrogenase 1		0.0128343	0.700411	0.137892	0.00312423	NA	NA	FALSE	FALSE	FALSE	-0.0451024	0.252714	-0.0209243	0.607379	0.0841521	0.0618617
3294	HSD17B2	hydroxysteroid 17-beta dehydrogenase 2		0.106827	0.0485117	-0.0299357	0.437014	-0.275157	0.783297	FALSE	FALSE	FALSE	0.150963	0.000356347	0.0433917	0.284917	-0.182336	0.000106272
3295	HSD17B4	hydroxysteroid 17-beta dehydrogenase 4		0.0306889	0.562607	-0.130908	0.00129684	-1.29364	0.196022	FALSE	FALSE	FALSE	-0.144298	3.8e-05	-0.106163	0.00734583	-0.08657	0.0678733
3297	HSF1	heat shock transcription factor 1		-0.0148046	0.768675	0.14055	0.000689321	0.32066	0.748522	FALSE	FALSE	FALSE	0.124988	9.84e-06	0.160512	8.56967e-05	0.0303808	0.573728
3298	HSF2	heat shock transcription factor 2		-0.125247	0.0940006	0.0178133	0.686869	NA	NA	FALSE	FALSE	FALSE	0.0515793	0.134794	0.0495572	0.239857	0.0307047	0.544708
3300	DNAJB2	DnaJ heat shock protein family (Hsp40) member B2		0.0648716	0.132999	-0.00264896	0.94985	0.187865	0.851012	FALSE	FALSE	FALSE	0.0254948	0.494326	0.0200586	0.632613	-0.0861622	0.0654205
3301	DNAJA1	DnaJ heat shock protein family (Hsp40) member A1		0.00642083	0.84707	0.0208958	0.569233	-0.0796676	0.936514	FALSE	FALSE	FALSE	0.120833	0.000736665	0.13234	0.0014322	0.0402815	0.404842
3303	HSPA1A	heat shock protein family A (Hsp70) member 1A		0.0232244	0.508206	0.135515	0.000103401	-0.0105384	0.991594	FALSE	FALSE	FALSE	-0.00990054	0.798478	0.0370206	0.374711	0.0974274	0.0520146
3305	HSPA1L	heat shock protein family A (Hsp70) member 1 like		0.0238469	0.4975	-0.00806268	0.862781	-0.022702	0.981892	FALSE	FALSE	FALSE	-0.111479	0.00584845	-0.123291	0.0028705	-0.154213	0.00169935
3306	HSPA2	heat shock protein family A (Hsp70) member 2		-0.0370054	0.432542	-0.0132606	0.666154	1.11441	0.265312	FALSE	FALSE	FALSE	-0.127892	0.00158671	0.0294228	0.46756	-0.0255069	0.611124
3308	HSPA4	heat shock protein family A (Hsp70) member 4		-0.028659	0.635329	0.119212	0.00774955	-0.506676	0.612469	FALSE	FALSE	FALSE	0.0666938	0.0862545	-0.0507815	0.209838	0.0528024	0.287912
3309	HSPA5	heat shock protein family A (Hsp70) member 5		0.0540103	0.320213	0.180987	7.9751e-07	0.137277	0.890834	FALSE	FALSE	FALSE	-0.077631	0.053892	-0.0488507	0.239499	0.0672609	0.175037
3310	HSPA6	heat shock protein family A (Hsp70) member 6		0.041151	0.335768	0.127864	2.71843e-07	0.225072	0.821963	FALSE	FALSE	FALSE	0.00367243	0.92465	0.0221506	0.572231	0.115829	0.0209667
3312	HSPA8	heat shock protein family A (Hsp70) member 8		0.00621867	0.902375	0.0661351	0.0898014	0.565987	0.571502	FALSE	FALSE	FALSE	0.047206	0.196689	0.134504	0.00174899	0.140898	0.00952073
3313	HSPA9	heat shock protein family A (Hsp70) member 9		0.0676566	0.111706	0.120772	0.00350594	1.65867	0.0974256	FALSE	FALSE	FALSE	0.0161226	0.655925	0.0390586	0.329638	0.0762474	0.132115
3315	HSPB1	heat shock protein family B (small) member 1		0.0793229	0.0186082	0.0762595	0.0110368	-1.3898	0.164833	FALSE	TRUE	FALSE	0.0687755	0.0867731	-0.028863	0.632424	0.0456628	0.374045
3316	HSPB2	heat shock protein family B (small) member 2		-0.0387328	0.496764	0.0746528	0.109042	1.03609	0.300445	FALSE	FALSE	FALSE	---	---	-0.0728856	0.0652975	0.0712495	0.100625
3320	HSP90AA1	heat shock protein 90 alpha family class A member 1		0.0269057	0.513382	0.124623	0.00176154	0.707179	0.479585	FALSE	FALSE	FALSE	0.141993	0.00035181	0.133381	0.00101835	0.0302409	0.534439
3321	IGSF3	immunoglobulin superfamily member 3		0.0968661	0.0715922	0.000819741	0.982616	-0.0710624	0.943363	FALSE	FALSE	FALSE	0.0536562	0.185972	-0.0139366	0.729455	-0.0612314	0.209736
3326	HSP90AB1	heat shock protein 90 alpha family class B member 1		0.000254435	0.994269	0.143196	0.00088648	-0.660922	0.508782	FALSE	FALSE	FALSE	0.220826	1.81e-09	0.0214807	0.598459	0.0690616	0.157985
3329	HSPD1	heat shock protein family D (Hsp60) member 1		0.0213853	0.608085	0.17069	3.83318e-06	0.279094	0.780218	FALSE	FALSE	FALSE	0.137709	0.000334554	0.169645	4.56724e-05	0.0707969	0.140142
3336	HSPE1	heat shock protein family E (Hsp10) member 1		0.0144737	0.698323	0.172081	6.53592e-06	0.0781024	0.937759	FALSE	FALSE	FALSE	---	---	0.126711	0.00197149	-0.0116305	0.811095
3337	DNAJB1	DnaJ heat shock protein family (Hsp40) member B1		0.0187662	0.537774	0.106577	0.00140935	-0.054898	0.956228	FALSE	FALSE	FALSE	0.0363548	0.309412	-0.00660746	0.86644	0.094556	0.046351
3339	HSPG2	heparan sulfate proteoglycan 2		0.0434914	0.314847	0.0843321	0.00973814	-0.455112	0.649105	FALSE	FALSE	FALSE	0.037489	0.363895	-0.0789183	0.0535408	0.112461	0.0211992
3340	NDST1	N-deacetylase and N-sulfotransferase 1		-0.00621264	0.928045	-0.0317091	0.399325	0.495924	0.620094	FALSE	FALSE	FALSE	-0.0568448	0.166366	-0.0389867	0.324175	0.0818019	0.0915938
3364	HUS1	HUS1 checkpoint clamp component		0.0879384	0.0870947	0.0392408	0.395097	-0.960923	0.336847	FALSE	FALSE	FALSE	-0.00200722	0.95977	0.0608681	0.138649	-0.0231203	0.628435
3371	TNC	tenascin C		0.0798565	0.0364581	0.0898831	0.00332508	0.567186	0.570687	FALSE	TRUE	FALSE	-0.00384175	0.924319	-0.0162438	0.692264	0.213311	1.26536e-05
3373	HYAL1	hyaluronoglucosaminidase 1		-0.0125595	0.716419	-0.0359824	0.385475	-0.143379	0.886046	FALSE	FALSE	FALSE	-0.0587055	0.149904	-0.0525685	0.197861	0.115259	0.0134527
3376	IARS1	isoleucyl-tRNA synthetase		0.0602773	0.265591	0.16878	3.1664e-05	0.643469	0.520035	FALSE	FALSE	FALSE	0.111615	0.00214699	0.112674	0.00857864	0.151623	0.0044126
3382	ICA1	islet cell autoantigen 1		0.123708	0.00569973	-0.0539737	0.132968	1.63705	0.101914	FALSE	FALSE	FALSE	-0.110832	0.00252841	0.0330667	0.42717	-0.230628	2.34554e-06
3383	ICAM1	intercellular adhesion molecule 1		0.0111436	0.718307	0.0523134	0.0516546	1.44117	0.14978	FALSE	FALSE	FALSE	0.067537	0.102889	-0.102732	0.0110566	0.0400326	0.414499
3384	ICAM2	intercellular adhesion molecule 2		-0.00849322	0.867574	-0.063563	0.10379	-1.46669	0.142794	FALSE	FALSE	FALSE	-0.000732718	0.985953	-0.128126	0.00158049	-0.104046	0.0332988
3385	ICAM3	intercellular adhesion molecule 3		0.01639	0.616946	-0.109613	0.00732891	1.29175	0.196744	FALSE	FALSE	FALSE	-0.0736852	0.0670119	-0.20696	3.74429e-07	-0.0477787	0.332863
3394	IRF8	interferon regulatory factor 8		0.0650086	0.130704	-0.0374538	0.334532	-0.129448	0.897034	FALSE	FALSE	FALSE	0.00101566	0.982207	-0.0905915	0.0239881	0.0127894	0.790408
3396	MRPL58	mitochondrial ribosomal protein L58		-0.0169821	0.627412	0.095985	0.0337699	1.1975	0.231354	FALSE	FALSE	FALSE	0.08125	0.00392945	0.088404	0.030398	0.0629905	0.199309
3397	ID1	inhibitor of DNA binding 1, HLH protein		0.0584763	0.0677896	-0.019829	0.501837	-0.413453	0.679473	FALSE	FALSE	FALSE	-0.0887498	0.0278854	0.0562025	0.174864	-0.117201	0.0104125
3400	ID4	inhibitor of DNA binding 4, HLH protein		0.0522351	0.18043	-0.027117	0.364911	NA	NA	FALSE	FALSE	FALSE	0.0113093	0.774268	-0.113095	0.00620663	-0.190309	0.000127954
3416	IDE	insulin degrading enzyme		0.0544332	0.388389	0.0225072	0.609246	0.802229	0.422569	FALSE	FALSE	FALSE	0.0657439	0.0885658	-0.0360462	0.389083	0.0604511	0.226167
3417	IDH1	isocitrate dehydrogenase (NADP(+)) 1, cytosolic		-0.0238641	0.626349	0.0404323	0.226735	0.20095	0.840769	FALSE	FALSE	FALSE	0.0878864	0.0230776	0.0459225	0.255461	-0.165971	0.000629916
3418	IDH2	isocitrate dehydrogenase (NADP(+)) 2, mitochondrial		-0.00669639	0.856112	0.00303089	0.937562	0.526099	0.59891	FALSE	FALSE	FALSE	0.178293	1.14e-06	0.0647987	0.112878	0.129366	0.00813555
3419	IDH3A	isocitrate dehydrogenase 3 (NAD(+)) alpha		0.00462907	0.931788	-0.059534	0.191991	-0.0454583	0.963749	FALSE	FALSE	FALSE	---	---	0.0294273	0.475966	-0.0403406	0.413858
3420	IDH3B	isocitrate dehydrogenase 3 (NAD(+)) beta		-0.0359913	0.466326	0.0477623	0.274413	0.43922	0.660575	FALSE	FALSE	FALSE	0.0913653	0.00613806	0.0050107	0.901728	0.00361748	0.939611
3421	IDH3G	isocitrate dehydrogenase 3 (NAD(+)) gamma		0.0387171	0.499692	0.012949	0.762345	-0.137052	0.891011	FALSE	FALSE	FALSE	0.133045	0.000144979	-0.0145023	0.72733	0.0041914	0.930448
3422	IDI1	isopentenyl-diphosphate delta isomerase 1		0.0197819	0.676752	-0.0569765	0.121862	0.382038	0.702503	FALSE	FALSE	FALSE	---	---	0.0790757	0.0514016	0.180131	0.000258814
3423	IDS	iduronate 2-sulfatase		0.0814619	0.220854	0.031892	0.402054	1.25282	0.210583	FALSE	FALSE	FALSE	0.0918588	0.0124427	-0.123508	0.00249811	-0.1294	0.00698663
3425	IDUA	iduronidase, alpha-L-		0.0610064	0.127612	0.00871414	0.777263	0.457142	0.647649	FALSE	FALSE	FALSE	-0.173165	4.92e-06	-0.00883793	0.830312	-0.188825	8.4367e-05
3426	CFI	complement factor I		0.0519752	0.358331	0.0296179	0.419911	-0.835579	0.403547	FALSE	FALSE	FALSE	-0.00764814	0.850272	-0.0468962	0.246103	0.0859322	0.0805932
3428	IFI16	interferon gamma inducible protein 16		0.0288427	0.520567	0.0621047	0.0640297	2.22171	0.0264772	TRUE	FALSE	FALSE	0.00972597	0.809635	0.0257704	0.529955	-0.022462	0.650817
3429	IFI27	interferon alpha inducible protein 27		-0.0184546	0.744883	-0.0483251	0.121101	NA	NA	FALSE	FALSE	FALSE	0.13552	0.000682827	0.0126416	0.759817	0.0990354	0.0454953
3430	IFI35	interferon induced protein 35		0.0281528	0.449455	-0.0265008	0.414364	0.515306	0.606429	FALSE	FALSE	FALSE	-0.0443615	0.267336	0.103589	0.0123469	0.0649687	0.191782
3431	SP110	SP110 nuclear body protein		0.0197135	0.691644	-0.0739435	0.0489607	0.0782841	0.937617	FALSE	FALSE	FALSE	0.11783	0.00409606	-0.00325536	0.937176	-0.0179549	0.717955
3433	IFIT2	interferon induced protein with tetratricopeptide repeats 2		0.00824727	0.889135	-0.0390673	0.170122	0.514809	0.606775	FALSE	FALSE	FALSE	0.132125	0.000854635	0.0458851	0.256973	0.102189	0.0390794
3434	IFIT1	interferon induced protein with tetratricopeptide repeats 1		-0.0182883	0.773828	-0.0666778	0.0181452	0.339155	0.734548	FALSE	FALSE	FALSE	0.126557	0.0018128	-0.0107251	0.793024	0.113652	0.0181998
3437	IFIT3	interferon induced protein with tetratricopeptide repeats 3		-0.00914421	0.879886	-0.0586068	0.023379	0.469134	0.639053	FALSE	FALSE	FALSE	0.147072	0.000241872	0.0418219	0.302789	0.0697624	0.156946
3454	IFNAR1	interferon alpha and beta receptor subunit 1		0.0254595	0.409029	-0.0454775	0.293423	NA	NA	FALSE	FALSE	FALSE	-0.0398617	0.306983	0.0269814	0.511541	0.00961518	0.848375
3459	IFNGR1	interferon gamma receptor 1		0.0733912	0.192554	-0.0107084	0.762414	1.01178	0.311912	FALSE	FALSE	FALSE	---	---	-0.0364838	0.376488	-0.0865047	0.0681339
3475	IFRD1	interferon related developmental regulator 1		-0.0409131	0.378067	0.171426	1.98542e-05	0.719539	0.471994	FALSE	FALSE	FALSE	0.0269367	0.453421	0.0140828	0.729568	0.0293401	0.560498
3476	IGBP1	immunoglobulin binding protein 1		0.0215253	0.561763	0.00415354	0.923011	-1.07493	0.28261	FALSE	FALSE	FALSE	-0.165517	5.71e-06	-0.0793091	0.0514909	-0.211742	8.8823e-06
3479	IGF1	insulin like growth factor 1		-0.036977	0.613485	-0.0219288	0.60301	-0.702688	0.482517	FALSE	FALSE	FALSE	-0.204936	6.24e-06	-0.00107571	0.978787	0.0958156	0.0414111
3480	IGF1R	insulin like growth factor 1 receptor		0.0391456	0.370775	-0.0156344	0.655188	0.870646	0.384113	FALSE	FALSE	FALSE	-0.234596	4.91e-11	-0.0161908	0.694288	0.0111093	0.818589
3481	IGF2	insulin like growth factor 2		0.0423065	0.334137	0.0387153	0.189892	3.09975	0.00198807	TRUE	FALSE	FALSE	-0.0390982	0.36724	-0.0252919	0.710734	-0.0796186	0.137028
3482	IGF2R	insulin like growth factor 2 receptor		0.0220894	0.694594	0.0881756	0.0206638	1.3833	0.166811	FALSE	FALSE	FALSE	0.157661	6e-06	-0.0745423	0.0650764	0.133863	0.00989104
3483	IGFALS	insulin like growth factor binding protein acid labile subunit		0.0447445	0.216599	-0.13763	0.00249835	-0.659609	0.509623	FALSE	FALSE	FALSE	-0.236894	4.2e-10	-0.0760703	0.0688351	0.00574196	0.903398
3484	IGFBP1	insulin like growth factor binding protein 1		-0.0402764	0.364288	0.0865833	0.0380095	NA	NA	FALSE	FALSE	FALSE	-0.0105517	0.8061	0.070455	0.0725325	0.110231	0.00280973
3485	IGFBP2	insulin like growth factor binding protein 2		-0.036857	0.498129	0.103901	0.000205027	-1.30296	0.192848	FALSE	FALSE	FALSE	-0.0633462	0.113194	-0.0418093	0.300282	-0.104912	0.0324763
3486	IGFBP3	insulin like growth factor binding protein 3		-0.0172835	0.718709	0.137928	1.8732e-05	0.958768	0.337873	FALSE	FALSE	FALSE	0.0738341	0.064332	0.180998	1.10046e-05	0.012645	0.803606
3487	IGFBP4	insulin like growth factor binding protein 4		-0.0558005	0.0817163	0.0683616	0.0222865	-0.378541	0.705108	FALSE	FALSE	FALSE	-0.200618	5.4e-08	-0.0497557	0.21976	-0.136324	0.00370397
3488	IGFBP5	insulin like growth factor binding protein 5		-0.0366654	0.444599	0.110151	0.000319955	1.78361	0.0747395	FALSE	FALSE	FALSE	0.135966	0.000635819	0.0215982	0.59214	0.0657572	0.185071
3489	IGFBP6	insulin like growth factor binding protein 6		0.0654442	0.0680604	0.105844	0.00277098	0.155593	0.876389	FALSE	TRUE	FALSE	-0.198989	5.01e-06	-0.0418195	0.307697	0.0606392	0.227441
3490	IGFBP7	insulin like growth factor binding protein 7		0.0448214	0.224412	0.0636066	0.0672142	1.51101	0.131032	FALSE	FALSE	FALSE	0.0339979	0.369729	-0.0751746	0.0678448	0.115905	0.016777
3491	CCN1	cysteine rich angiogenic inducer 61		-0.0392469	0.601721	0.0818925	0.00622199	0.07055	0.943772	FALSE	FALSE	FALSE	0.0118542	0.77094	-0.0375824	0.357455	0.178395	0.000231511
3493	IGHA1	immunoglobulin heavy constant alpha 1		-0.0670995	0.203843	-0.0458313	0.774935	-0.65713	0.511373	FALSE	FALSE	FALSE	---	---	-0.17594	0.0117212	0.022558	0.859079
3500	IGHG1	immunoglobulin heavy constant gamma 1 (G1m marker)		-0.0200486	0.692754	0.103856	0.538413	-1.37706	0.168777	FALSE	FALSE	FALSE	---	---	-0.102022	0.0165087	-0.0054646	0.964635
3507	IGHM	immunoglobulin heavy constant mu		-0.0247984	0.488924	-0.0306365	0.851144	0.0698588	0.944329	FALSE	FALSE	FALSE	---	---	-0.152756	0.00036502	-0.0886304	0.497599
3508	IGHMBP2	immunoglobulin mu DNA binding protein 2		0.022565	0.431818	0.0215927	0.560636	2.87734	0.00410877	TRUE	FALSE	FALSE	0.0386772	0.195621	-0.0099125	0.807131	-0.0040458	0.932233
3512	JCHAIN	joining chain of multimeric IgA and IgM		-0.0330514	0.525121	-0.0428549	0.0754063	0.0928704	0.926021	FALSE	FALSE	FALSE	---	---	-0.173878	6.78289e-06	-0.04688	0.341424
3516	RBPJ	recombination signal binding protein for immunoglobulin kappa J region		0.0455761	0.442969	0.0127092	0.78081	-0.849194	0.395948	FALSE	FALSE	FALSE	0.00504941	0.897584	-0.107038	0.0104916	0.0479504	0.344711
3543	IGLL1	immunoglobulin lambda like polypeptide 1		0.0440494	0.204617	-0.00117145	0.979826	0.588695	0.556207	FALSE	FALSE	FALSE	-0.00347325	0.932945	-0.00209696	0.957598	0.0756338	0.0681893
3547	IGSF1	immunoglobulin superfamily member 1		0.0254482	0.751394	0.0538847	0.220817	NA	NA	FALSE	FALSE	FALSE	-0.0943925	0.0339934	0.0716073	0.090112	-0.0470293	0.359938
3549	IHH	indian hedgehog		0.0596872	0.141302	-0.104064	0.0115379	NA	NA	FALSE	FALSE	FALSE	0.00389455	0.923246	-0.00665352	0.874228	-0.113977	0.0396428
3550	IK	IK cytokine, down-regulator of HLA II		-0.0379009	0.491992	-0.0369359	0.429577	1.32437	0.185618	FALSE	FALSE	FALSE	-0.0781153	0.0184708	0.0070987	0.861159	0.0175049	0.715481
3551	IKBKB	inhibitor of nuclear factor kappa B kinase subunit beta		0.0167594	0.582361	-0.0975056	0.0266783	0.23147	0.816986	FALSE	FALSE	FALSE	-0.092138	0.0067439	0.0217063	0.589823	-0.145625	0.00362209
3554	IL1R1	interleukin 1 receptor type 1		0.0279238	0.518382	0.0213416	0.523006	NA	NA	FALSE	FALSE	FALSE	-0.0424473	0.300528	-0.0545606	0.191775	0.0320321	0.53144
3556	IL1RAP	interleukin 1 receptor accessory protein		0.0170324	0.777845	0.127442	0.000804526	0.531048	0.595495	FALSE	FALSE	FALSE	0.103257	0.0020385	0.0619512	0.137728	0.196264	0.000122172
3557	IL1RN	interleukin 1 receptor antagonist		0.0645865	0.170671	0.0392797	0.239364	-0.13209	0.894952	FALSE	FALSE	FALSE	0.0636396	0.0994044	-0.0151232	0.710437	0.00591541	0.907127
3572	IL6ST	interleukin 6 signal transducer		0.0195567	0.678644	-0.0867802	0.0216736	-0.197078	0.843806	FALSE	FALSE	FALSE	-0.237863	9.67e-12	-0.113911	0.00395855	0.00475191	0.924734
3576	CXCL8	C-X-C motif chemokine ligand 8		0.0665632	0.207837	0.0746289	0.00107655	NA	NA	FALSE	FALSE	FALSE	---	---	0.129622	0.00108254	0.13144	0.00831297
3588	IL10RB	interleukin 10 receptor subunit beta		0.00957881	0.770163	0.102932	0.00770481	0.376949	0.706379	FALSE	FALSE	FALSE	0.0395465	0.310299	0.0747197	0.0657859	-0.0174889	0.721661
3597	IL13RA1	interleukin 13 receptor subunit alpha 1		0.013348	0.831766	0.0632712	0.122991	NA	NA	FALSE	FALSE	FALSE	-0.0759026	0.0358876	-0.00249387	0.951752	0.0707858	0.177108
3603	IL16	interleukin 16		0.0381134	0.40877	-0.105363	0.0250829	-0.571642	0.567665	FALSE	FALSE	FALSE	-0.049034	0.245399	-0.153921	0.000103535	-0.00763414	0.876774
3606	IL18	interleukin 18		0.000315103	0.996381	0.0334299	0.276954	-0.938338	0.348258	FALSE	FALSE	FALSE	---	---	0.0253553	0.535426	0.122415	0.020334
3607	FOXK2	forkhead box K2		-0.00018074	0.996325	0.0839334	0.0610275	-0.301415	0.763155	FALSE	FALSE	FALSE	0.00394574	0.910205	0.063249	0.10812	0.0895876	0.0727436
3608	ILF2	interleukin enhancer binding factor 2		0.0295862	0.374966	0.147417	0.000490963	0.727491	0.467057	FALSE	FALSE	FALSE	0.0818036	0.0134694	0.155699	0.000113746	0.105074	0.0245728
3609	ILF3	interleukin enhancer binding factor 3		0.0534966	0.0427765	0.0280935	0.551521	0.232386	0.816276	FALSE	FALSE	FALSE	0.0382348	0.291191	-0.0692976	0.0860472	-0.0251198	0.610792
3611	ILK	integrin linked kinase		0.0155565	0.718934	0.0424052	0.351375	-1.54818	0.121826	FALSE	FALSE	FALSE	-0.02233	0.570467	0.0320244	0.441504	0.0430547	0.36514
3612	IMPA1	inositol monophosphatase 1		0.0682963	0.116967	0.00955655	0.806169	-0.921322	0.357056	FALSE	FALSE	FALSE	0.0108979	0.741029	0.0312076	0.449245	-0.0833262	0.0946169
3613	IMPA2	inositol monophosphatase 2		0.0938715	0.017991	-0.0267733	0.401024	0.699262	0.48455	FALSE	FALSE	FALSE	0.0900566	0.0176253	0.00361396	0.93042	0.217819	9.17014e-06
3614	IMPDH1	inosine monophosphate dehydrogenase 1		-0.00711328	0.878628	0.137832	5.33036e-05	-0.0200069	0.984041	FALSE	FALSE	FALSE	0.138298	0.0002135	0.0199465	0.6258	0.212042	1.65269e-05
3615	IMPDH2	inosine monophosphate dehydrogenase 2		0.0489684	0.139455	0.0538073	0.163662	-0.112316	0.91059	FALSE	FALSE	FALSE	-0.139634	7.82e-05	0.0586602	0.153528	-0.0219982	0.636275
3619	INCENP	inner centromere protein		0.0297117	0.417591	0.163368	3.86198e-05	0.627734	0.530363	FALSE	FALSE	FALSE	0.211019	2.14e-09	0.0730324	0.100955	0.166718	0.000149969
3620	IDO1	indoleamine 2,3-dioxygenase 1		0.0597666	0.0463294	0.0350171	0.295457	0.996896	0.319082	FALSE	FALSE	FALSE	0.0646352	0.0985367	0.0215115	0.595519	0.021273	0.661247
3621	ING1	inhibitor of growth family member 1		0.0379144	0.493815	0.0179389	0.691217	1.88047	0.0603414	FALSE	FALSE	FALSE	-0.0669743	0.0708254	0.0474817	0.246261	-0.018259	0.720304
3622	ING2	inhibitor of growth family member 2		-0.0412048	0.498956	-0.0185306	0.665409	-1.72129	0.0859267	FALSE	FALSE	FALSE	-0.044138	0.232831	0.0108173	0.794494	0.0731377	0.14659
3624	INHBA	inhibin subunit beta A		0.0360651	0.372375	0.0853272	0.0125789	0.422292	0.67298	FALSE	FALSE	FALSE	-0.0731407	0.0680069	0.0304138	0.457255	0.125062	0.0136748
3625	INHBB	inhibin subunit beta B		0.203605	0.00333054	0.0617852	0.0836309	NA	NA	FALSE	TRUE	FALSE	---	---	0.0406512	0.319402	0.113046	0.0225023
3626	INHBC	inhibin subunit beta C		-0.00213082	0.948211	0.0383182	0.390673	0.86434	0.387753	FALSE	FALSE	FALSE	0.0149305	0.710678	-0.0772173	0.0582198	0.0795393	0.138433
3627	CXCL10	C-X-C motif chemokine ligand 10		0.00123362	0.983554	0.0458061	0.0828829	NA	NA	FALSE	FALSE	FALSE	0.162309	2.48e-05	0.0868528	0.0321782	0.00260717	0.958287
3628	INPP1	inositol polyphosphate-1-phosphatase		0.0858694	0.0331907	-0.0783505	0.0256003	-1.15191	0.249572	FALSE	FALSE	FALSE	-0.186222	4.42e-06	0.0222598	0.585413	-0.160047	0.000503202
3631	INPP4A	inositol polyphosphate-4-phosphatase type I A		-0.00219554	0.968205	-0.0838902	0.0411752	0.979827	0.32736	FALSE	FALSE	FALSE	0.153627	1.27e-05	0.0430167	0.310818	-0.0958075	0.0633669
3632	INPP5A	inositol polyphosphate-5-phosphatase A		0.000636118	0.991893	-0.099124	0.0169289	-0.460628	0.645159	FALSE	FALSE	FALSE	0.0544826	0.149174	-0.00935904	0.818206	-0.0896596	0.0651186
3633	INPP5B	inositol polyphosphate-5-phosphatase B		0.0281323	0.557404	-0.0597494	0.190701	-0.404265	0.686106	FALSE	FALSE	FALSE	-0.0999466	0.00883209	-0.129622	0.00143067	-0.00546926	0.910412
3635	INPP5D	inositol polyphosphate-5-phosphatase D		0.0152955	0.780967	-0.0342905	0.333542	-1.43608	0.151223	FALSE	FALSE	FALSE	-0.012509	0.753057	-0.12042	0.00230225	-0.182764	0.000146309
3636	INPPL1	inositol polyphosphate phosphatase like 1		0.0270811	0.493435	-0.00397744	0.921577	-1.18799	0.235055	FALSE	FALSE	FALSE	0.0788645	0.0231904	-0.0882077	0.0294515	0.0297643	0.551127
3641	INSL4	insulin like 4		0.0111883	0.818869	0.134042	0.00147289	NA	NA	FALSE	FALSE	FALSE	0.0270143	0.486761	0.137801	0.000236856	0.108295	0.0255731
3642	INSM1	INSM transcriptional repressor 1		0.036562	0.36932	0.0338191	0.435127	NA	NA	FALSE	FALSE	FALSE	-0.0891736	0.0502529	0.0777773	0.0548907	0.0209706	0.68178
3643	INSR	insulin receptor		0.0352561	0.477825	-0.035523	0.339881	2.23466	0.0256178	TRUE	FALSE	FALSE	0.0864152	0.0358294	-0.0132715	0.740539	-0.165409	0.00162729
3646	EIF3E	eukaryotic translation initiation factor 3 subunit E		0.0301242	0.502667	0.0861595	0.0275303	-0.663707	0.506997	FALSE	FALSE	FALSE	0.047476	0.154814	-0.0123477	0.764178	-0.0379474	0.444393
3654	IRAK1	interleukin 1 receptor associated kinase 1		0.059092	0.232994	0.0836028	0.0203541	-0.38512	0.700221	FALSE	FALSE	FALSE	0.0852972	0.0137799	0.111148	0.00584458	0.101228	0.0376637
3655	ITGA6	integrin subunit alpha 6		0.0508144	0.262478	0.00416779	0.898951	0.803926	0.421588	FALSE	FALSE	FALSE	-0.0255057	0.526314	0.041446	0.313767	-0.116105	0.0196481
3658	IREB2	iron responsive element binding protein 2		-0.0285188	0.562691	0.000359678	0.993638	2.12937	0.0334324	TRUE	FALSE	FALSE	0.129614	0.000302336	0.15311	0.00542598	-0.0046937	0.923353
3659	IRF1	interferon regulatory factor 1		-0.0680926	0.175764	0.0260679	0.424918	NA	NA	FALSE	FALSE	FALSE	-0.00152137	0.970278	0.0143997	0.729175	-0.0589655	0.223132
3660	IRF2	interferon regulatory factor 2		-0.0713642	0.15541	-0.0933047	0.0288342	-0.106016	0.915595	FALSE	FALSE	FALSE	0.0152177	0.701642	-0.0490025	0.223175	-0.19503	4.24954e-05
3661	IRF3	interferon regulatory factor 3		0.102331	0.00563153	0.0248634	0.529767	1.00916	0.31309	FALSE	FALSE	FALSE	0.0825274	0.0175917	-0.060389	0.139965	-0.112383	0.0288892
3662	IRF4	interferon regulatory factor 4		-0.0483774	0.430582	-0.0551026	0.234548	-0.826008	0.409083	FALSE	FALSE	FALSE	-0.038496	0.340031	-0.0965361	0.00936907	0.0151492	0.744789
3663	IRF5	interferon regulatory factor 5		-0.00326275	0.936447	0.0392534	0.271876	-1.39238	0.164137	FALSE	FALSE	FALSE	-0.0891291	0.0274151	0.00692076	0.865147	-0.148391	0.00292111
3664	IRF6	interferon regulatory factor 6		0.090234	0.0839764	-0.0210147	0.578304	1.8397	0.0661104	FALSE	FALSE	FALSE	0.0116109	0.771605	0.0475245	0.264156	-0.0244929	0.633172
3665	IRF7	interferon regulatory factor 7		0.0610349	0.0855814	-0.0143992	0.641175	1.45029	0.147708	FALSE	FALSE	FALSE	0.128827	0.00112096	-0.0139353	0.735561	0.0811601	0.10231
3667	IRS1	insulin receptor substrate 1		0.0740748	0.120289	0.0190858	0.528098	0.907045	0.364608	FALSE	FALSE	FALSE	-0.205653	3.64e-07	0.0757839	0.0611777	-0.132009	0.00697945
3669	ISG20	interferon stimulated exonuclease gene 20		-0.0107806	0.862189	0.0110518	0.752704	1.02225	0.306903	FALSE	FALSE	FALSE	0.106288	0.00652334	-0.0539077	0.18289	0.0611187	0.195672
3671	ISLR	immunoglobulin superfamily containing leucine rich repeat		0.0863937	0.0767561	0.035563	0.274414	0.295587	0.767598	FALSE	FALSE	FALSE	0.0364115	0.36457	0.0689253	0.0996055	0.131518	0.00495322
3672	ITGA1	integrin subunit alpha 1		-0.00374763	0.93551	0.1034	0.0201163	-0.324848	0.745351	FALSE	FALSE	FALSE	---	---	-0.0383111	0.480911	0.124585	0.00908253
3673	ITGA2	integrin subunit alpha 2		-0.0475976	0.388404	0.0444155	0.207395	0.38671	0.699035	FALSE	FALSE	FALSE	---	---	0.0505107	0.229088	0.0162221	0.741425
3674	ITGA2B	integrin subunit alpha 2b		0.086382	0.040695	0.0643244	0.158468	-0.0885781	0.929432	FALSE	FALSE	FALSE	0.047365	0.223198	-0.0389336	0.330866	0.117689	0.0198982
3675	ITGA3	integrin subunit alpha 3		-0.0435433	0.305852	0.0960809	0.00223591	0.499542	0.617483	FALSE	FALSE	FALSE	-0.070101	0.0449041	0.0150756	0.713719	-0.0437918	0.368303
3676	ITGA4	integrin subunit alpha 4		0.0939808	0.0510081	0.0340198	0.434127	-2.1799	0.0294984	FALSE	FALSE	FALSE	0.0484083	0.228578	-0.0500419	0.208192	0.0808277	0.101362
3678	ITGA5	integrin subunit alpha 5		0.0161022	0.627281	0.22756	3.03426e-13	0.363293	0.716449	FALSE	FALSE	FALSE	0.195998	1.79e-06	0.156397	0.00012237	0.210757	1.2961e-05
3679	ITGA7	integrin subunit alpha 7		-0.0126452	0.729344	0.0143202	0.723854	1.0051	0.31504	FALSE	FALSE	FALSE	-0.0626036	0.1323	-0.029767	0.466039	0.0553775	0.245353
3680	ITGA9	integrin subunit alpha 9		0.101386	0.093977	-0.146881	0.000640028	0.0518155	0.958688	FALSE	FALSE	FALSE	-0.0105447	0.788921	-0.167675	4.55831e-05	0.00515899	0.914317
3682	ITGAE	integrin subunit alpha E		-0.0401266	0.511203	0.0890219	0.0357305	-1.62419	0.10488	FALSE	FALSE	FALSE	-0.0391332	0.293346	0.0220752	0.586842	-0.0787902	0.0893993
3683	ITGAL	integrin subunit alpha L		0.0779146	0.0584249	-0.0550082	0.152678	0.80552	0.420693	FALSE	FALSE	FALSE	---	---	-0.146743	0.000200603	-0.0643069	0.196581
3684	ITGAM	integrin subunit alpha M		0.0640191	0.0273292	0.0411019	0.263049	0.812643	0.416573	FALSE	FALSE	FALSE	---	---	0.010921	0.787478	0.0592769	0.206366
3685	ITGAV	integrin subunit alpha V		0.0207062	0.499837	0.087158	0.00748896	-1.31979	0.187139	FALSE	FALSE	FALSE	-0.0268387	0.482269	0.0278468	0.499557	0.0791856	0.124711
3687	ITGAX	integrin subunit alpha X		0.131439	0.004188	0.0683226	0.0775321	0.606215	0.54448	FALSE	TRUE	FALSE	0.0698967	0.0876072	-0.122673	0.00272689	0.0768678	0.104524
3688	ITGB1	integrin subunit beta 1		0.0690131	0.137915	0.201729	2.68277e-09	1.32068	0.186842	FALSE	FALSE	FALSE	0.0569724	0.142423	0.0511894	0.201484	0.0984904	0.052943
3689	ITGB2	integrin subunit beta 2		0.0510851	0.347545	0.0385922	0.229071	1.06125	0.288776	FALSE	FALSE	FALSE	0.0663983	0.0982506	-0.12152	0.00137153	0.0460434	0.347179
3690	ITGB3	integrin subunit beta 3		-0.0131227	0.76664	0.17501	4.96659e-05	1.0232	0.306412	FALSE	FALSE	FALSE	-0.0512117	0.240812	0.0370587	0.341044	0.147766	0.000540568
3691	ITGB4	integrin subunit beta 4		0.0375237	0.202994	0.0788442	0.0186037	-0.291751	0.770524	FALSE	FALSE	FALSE	0.0516749	0.171122	0.153801	0.000192	-0.0520419	0.291998
3692	EIF6	eukaryotic translation initiation factor 6		-0.0224756	0.566165	0.0523048	0.198214	1.22983	0.218986	FALSE	FALSE	FALSE	0.217136	2.27e-10	0.111271	0.00588257	0.0545353	0.260215
3693	ITGB5	integrin subunit beta 5		0.0414811	0.279558	0.09511	0.010213	0.017268	0.986226	FALSE	FALSE	FALSE	-0.00936764	0.807181	0.0946337	0.0246288	0.143315	0.00490763
3694	ITGB6	integrin subunit beta 6		-0.0130911	0.750083	-0.0171214	0.649054	-0.802962	0.422211	FALSE	FALSE	FALSE	0.131726	0.000454971	-0.042254	0.302201	-0.140682	0.00293524
3695	ITGB7	integrin subunit beta 7		0.0745764	0.0360196	-0.0716897	0.0755282	0.783921	0.433305	FALSE	FALSE	FALSE	0.0866096	0.0269822	-0.0818883	0.0395862	-0.178856	0.000312231
3696	ITGB8	integrin subunit beta 8		-0.0239009	0.604138	0.0379548	0.327134	0.404108	0.68622	FALSE	FALSE	FALSE	0.057351	0.116072	0.0762957	0.0571207	0.0891217	0.0809286
3697	ITIH1	inter-alpha-trypsin inhibitor heavy chain 1		0.0431903	0.281222	-0.0904341	0.0479614	-0.563936	0.572896	FALSE	FALSE	FALSE	0.0997034	0.0114259	-0.0416744	0.295165	-0.0751622	0.148515
3698	ITIH2	inter-alpha-trypsin inhibitor heavy chain 2		0.123335	0.0956448	-0.0486889	0.282259	-1.36242	0.173303	FALSE	FALSE	FALSE	-0.030476	0.480576	-0.0250918	0.533947	-0.045577	0.416919
3699	ITIH3	inter-alpha-trypsin inhibitor heavy chain 3		0.0334179	0.416173	-0.0275421	0.553817	0.484856	0.627861	FALSE	FALSE	FALSE	0.00206217	0.959444	-0.0690585	0.0843785	-0.0668758	0.197134
3700	ITIH4	inter-alpha-trypsin inhibitor heavy chain family member 4		0.0344467	0.418283	-0.0435446	0.389532	-0.630407	0.52854	FALSE	FALSE	FALSE	-0.0537851	0.184157	-0.150251	0.000309073	-0.190235	0.000231307
3703	STT3A	STT3A, catalytic subunit of the oligosaccharyltransferase complex		0.0222882	0.622201	0.220452	3.23185e-07	-1.09749	0.272634	FALSE	FALSE	FALSE	-0.00698814	0.838971	0.0393191	0.353412	0.117187	0.0202702
3704	ITPA	inosine triphosphatase		-0.100697	0.0386998	0.0401406	0.336441	0.27186	0.785774	FALSE	FALSE	FALSE	0.096774	0.00591003	0.0482468	0.242825	-0.000639775	0.989408
3705	ITPK1	inositol-tetrakisphosphate 1-kinase		-0.0121259	0.8276	-0.136696	0.000427412	-0.742878	0.457693	FALSE	FALSE	FALSE	-0.0399138	0.303014	0.0673605	0.0901609	-0.0216307	0.652978
3707	ITPKB	inositol-trisphosphate 3-kinase B		0.0307327	0.482347	-0.162865	0.000133414	-1.08887	0.276435	FALSE	FALSE	FALSE	0.100672	0.00994346	-0.131213	0.0012376	-0.0127221	0.786795
3708	ITPR1	inositol 1,4,5-trisphosphate receptor type 1		0.00703724	0.876678	-0.0371186	0.380731	1.92088	0.0549672	FALSE	FALSE	FALSE	-0.227403	1.51e-08	-0.0608885	0.136359	-0.0583595	0.223077
3709	ITPR2	inositol 1,4,5-trisphosphate receptor type 2		0.0186602	0.55643	-0.116393	0.00240513	-0.656391	0.51169	FALSE	FALSE	FALSE	-0.0805664	0.0411274	-0.143144	0.000310623	0.0593968	0.246173
3710	ITPR3	inositol 1,4,5-trisphosphate receptor type 3		0.0917294	0.0121311	0.0178384	0.620116	-1.45965	0.144629	FALSE	FALSE	FALSE	0.116138	0.002853	-0.0753677	0.0530493	0.0607951	0.222397
3712	IVD	isovaleryl-CoA dehydrogenase		0.0219394	0.679292	-0.0701551	0.0749923	0.298772	0.765162	FALSE	FALSE	FALSE	-0.0919973	0.0115382	-0.0658681	0.0977445	-0.0796325	0.0960755
3713	IVL	involucrin		-0.0102357	0.806243	0.0415705	0.279299	-1.99324	0.0466411	FALSE	FALSE	FALSE	0.0172072	0.674624	0.0511704	0.206163	-0.166991	0.000707904
3716	JAK1	Janus kinase 1		-0.0446597	0.441546	-0.0690688	0.085171	0.945107	0.344784	FALSE	FALSE	FALSE	-0.0744335	0.0399679	-0.107572	0.00709282	-0.0447771	0.352817
3717	JAK2	Janus kinase 2		0.0630385	0.157447	-0.0830031	0.0585888	0.783554	0.433521	FALSE	FALSE	FALSE	-0.140635	0.000367508	-0.06279	0.132295	-0.100881	0.0478669
3718	JAK3	Janus kinase 3		0.0478369	0.214507	0.0568861	0.137132	-0.49044	0.623962	FALSE	FALSE	FALSE	0.0585189	0.154254	-0.0234571	0.565095	-0.160488	0.0017871
3720	JARID2	jumonji and AT-rich interaction domain containing 2		0.0452031	0.333223	0.00150339	0.971025	NA	NA	FALSE	FALSE	FALSE	0.0577568	0.100935	0.0255292	0.536279	0.0579462	0.229984
3725	JUN	Jun proto-oncogene, AP-1 transcription factor subunit		0.0957178	0.0454585	0.0392642	0.165779	1.65537	0.0981458	FALSE	FALSE	FALSE	-0.103345	0.0125841	-0.102737	0.0123283	0.148909	0.00273154
3726	JUNB	JunB proto-oncogene, AP-1 transcription factor subunit		0.0495034	0.0880857	0.024903	0.423722	-1.21718	0.22382	FALSE	FALSE	FALSE	-0.0475264	0.234005	0.0403407	0.31484	-0.100593	0.0484106
3727	JUND	JunD proto-oncogene, AP-1 transcription factor subunit		0.0283073	0.435784	-0.0808458	0.0247432	0.633606	0.526485	FALSE	FALSE	FALSE	---	---	-0.0855936	0.0304465	0.0643446	0.200745
3728	JUP	junction plakoglobin		0.00644656	0.851813	0.0204362	0.56471	-0.617397	0.537082	FALSE	FALSE	FALSE	0.0446799	0.222398	0.0680513	0.109007	0.0599845	0.260307
3730	ANOS1	anosmin 1		0.00370288	0.949583	-0.0135673	0.723845	-0.347718	0.728186	FALSE	FALSE	FALSE	---	---	-0.113326	0.00489441	0.163023	0.000706888
3732	CD82	CD82 molecule		0.0268049	0.6329	-0.0197538	0.544255	0.866641	0.386334	FALSE	FALSE	FALSE	0.0788254	0.0455818	-0.0538974	0.218761	0.121223	0.015579
3735	KARS1	lysyl-tRNA synthetase		-0.00632305	0.908736	0.142042	0.0024679	1.36725	0.171786	FALSE	FALSE	FALSE	0.156902	2.38e-07	0.112071	0.00548546	0.0831909	0.0925724
3758	KCNJ1	potassium voltage-gated channel subfamily J member 1		0.00692903	0.885075	-0.0543635	0.302723	NA	NA	FALSE	FALSE	FALSE	0.0220948	0.58864	0.00502491	0.900802	-0.052577	0.320076
3766	KCNJ10	potassium voltage-gated channel subfamily J member 10		0.0443466	0.303449	-0.178704	0.000110336	NA	NA	FALSE	FALSE	FALSE	0.049859	0.230443	0.0282977	0.488852	-0.109367	0.0420605
3772	KCNJ15	potassium voltage-gated channel subfamily J member 15		0.0378601	0.454734	-0.053933	0.188904	NA	NA	FALSE	FALSE	FALSE	0.0777844	0.037628	-0.22888	1.39441e-08	-0.175109	0.00014946
3773	KCNJ16	potassium voltage-gated channel subfamily J member 16		-0.000609537	0.990641	-0.104216	0.0139503	NA	NA	FALSE	FALSE	FALSE	-0.129031	0.00991092	0.0814253	0.0609122	0.0510466	0.249778
3775	KCNK1	potassium two pore domain channel subfamily K member 1		0.0521178	0.323515	-0.0218356	0.487814	NA	NA	FALSE	FALSE	FALSE	0.139665	6.39e-05	-0.0700056	0.076305	-0.00787276	0.871045
3778	KCNMA1	potassium calcium-activated channel subfamily M alpha 1		0.112497	0.00746486	0.00148233	0.971721	0.139793	0.888862	FALSE	FALSE	FALSE	-0.0842394	0.0405579	-0.0243858	0.537822	0.0532422	0.252525
3779	KCNMB1	potassium calcium-activated channel subfamily M regulatory beta subunit 1		0.153301	0.00129736	-0.0750489	0.0986135	NA	NA	FALSE	FALSE	FALSE	-0.0687018	0.0901873	-0.066339	0.0989279	0.063996	0.166017
3781	KCNN2	potassium calcium-activated channel subfamily N member 2		0.130145	0.0240464	-0.0869467	0.0549397	NA	NA	FALSE	FALSE	FALSE	0.180621	1.88e-06	0.0107677	0.793797	-0.0104106	0.833003
3783	KCNN4	potassium calcium-activated channel subfamily N member 4		0.0413579	0.284744	0.0663141	0.0416424	-0.824718	0.40996	FALSE	FALSE	FALSE	0.0743328	0.0521802	0.0989585	0.0163866	-0.144729	0.00187954
3784	KCNQ1	potassium voltage-gated channel subfamily Q member 1		0.0508088	0.30734	-0.0532677	0.136306	NA	NA	FALSE	FALSE	FALSE	0.0703607	0.0697147	-0.127319	0.00174598	-0.205135	3.15202e-05
3795	KHK	ketohexokinase		0.0133343	0.821035	-0.015097	0.712989	-1.82837	0.06778	FALSE	FALSE	FALSE	0.066363	0.0840813	-0.00846918	0.839846	0.0657258	0.182569
3796	KIF2A	kinesin family member 2A		0.119798	0.0206179	0.00660241	0.867985	0.811671	0.417131	FALSE	FALSE	FALSE	0.112234	0.00419793	0.152864	0.000203619	0.0771239	0.130833
3797	KIF3C	kinesin family member 3C		0.0306888	0.458409	0.0631981	0.0909867	-0.701689	0.48315	FALSE	FALSE	FALSE	0.0621787	0.102125	0.12254	0.00196444	0.0679473	0.164423
3798	KIF5A	kinesin family member 5A		-0.0168444	0.593828	-0.0780273	0.0660019	NA	NA	FALSE	FALSE	FALSE	0.0126681	0.75496	-0.0123543	0.753437	-0.0170499	0.744117
3799	KIF5B	kinesin family member 5B		0.00863274	0.856841	0.0108684	0.799082	0.96231	0.336074	FALSE	FALSE	FALSE	0.08718	0.0197843	0.0815084	0.0486512	0.0078314	0.872111
3800	KIF5C	kinesin family member 5C		0.0321955	0.527279	-0.0579577	0.167952	-0.57673	0.564243	FALSE	FALSE	FALSE	-0.214005	3.52e-07	-0.0175904	0.654437	-0.0923195	0.0675569
3801	KIFC3	kinesin family member C3		0.0659061	0.153328	0.0432426	0.231439	0.584643	0.558938	FALSE	FALSE	FALSE	-0.0488035	0.227254	-0.0431276	0.307164	-0.0179645	0.711284
3812	KIR3DL2	killer cell immunoglobulin like receptor, three Ig domains and long cytoplasmic tail 2		0.0520468	0.336263	0.036613	0.443469	NA	NA	FALSE	FALSE	FALSE	---	---	0.0562133	0.23966	0.0254224	0.623575
3815	KIT	KIT proto-oncogene receptor tyrosine kinase		0.0270339	0.443916	-0.0966451	0.0138266	-0.474631	0.63518	FALSE	FALSE	FALSE	-0.099098	0.0161422	-0.107768	0.0078281	-0.0849718	0.0849002
3816	KLK1	kallikrein 1		0.0178987	0.685045	-0.0542783	0.180082	NA	NA	FALSE	FALSE	FALSE	-0.0634037	0.116	0.0678931	0.0862594	0.0543807	0.224696
3818	KLKB1	kallikrein B1		0.0342685	0.470415	-0.149259	0.00188116	2.07468	0.0382148	TRUE	FALSE	FALSE	---	---	-0.144638	0.000281323	-0.159607	0.0033922
3827	KNG1	kininogen 1		0.0283114	0.340753	-0.10612	0.0136042	-1.41583	0.157068	FALSE	FALSE	FALSE	0.0800595	0.0416069	0.0187193	0.63557	-0.0995492	0.0879089
3831	KLC1	kinesin light chain 1		-0.0223592	0.604132	-0.10373	0.0212777	0.95061	0.341981	FALSE	FALSE	FALSE	0.0955031	0.0131346	0.082042	0.0441135	0.0156877	0.744396
3832	KIF11	kinesin family member 11		0.0421702	0.458049	0.201737	2.31117e-07	0.460546	0.645226	FALSE	FALSE	FALSE	0.2332	4.51e-09	0.198906	9.64928e-07	0.202215	9.07964e-05
3833	KIFC1	kinesin family member C1		0.0701743	0.0492433	0.237763	1.86559e-10	-0.210834	0.833064	FALSE	TRUE	FALSE	0.261451	3.55e-13	0.214663	8.10643e-08	0.227928	9.35394e-06
3835	KIF22	kinesin family member 22		-0.00690011	0.899993	0.101674	0.00849342	2.13716	0.0329692	TRUE	FALSE	FALSE	0.0529001	0.128003	0.137837	0.000899935	0.0368668	0.49165
3836	KPNA1	karyopherin subunit alpha 1		-0.0977736	0.150045	0.0255	0.576591	-0.720212	0.471527	FALSE	FALSE	FALSE	0.15513	1.97e-05	0.156824	0.000102167	0.071734	0.15724
3837	KPNB1	karyopherin subunit beta 1		0.02669	0.465487	0.227907	1.52566e-07	0.0456525	0.963594	FALSE	FALSE	FALSE	-0.0621645	0.0884982	0.0561396	0.184002	0.220223	1.89686e-05
3838	KPNA2	karyopherin subunit alpha 2		0.0643616	0.120206	0.241214	1.71442e-10	0.403498	0.686651	FALSE	FALSE	FALSE	0.205478	1.3e-10	0.216105	0.000322607	0.230596	1.275e-05
3839	KPNA3	karyopherin subunit alpha 3		-0.0547012	0.35132	0.0999551	0.0237928	1.6905	0.0911751	FALSE	FALSE	FALSE	0.0731267	0.0671573	-0.00086668	0.983227	0.142901	0.00450388
3840	KPNA4	karyopherin subunit alpha 4		0.0312156	0.527641	0.140611	0.0020085	-0.946969	0.343832	FALSE	FALSE	FALSE	0.176216	4.93e-07	0.17406	3.30473e-05	0.088408	0.0814307
3841	KPNA5	karyopherin subunit alpha 5		0.0281943	0.597848	-0.0700077	0.101383	NA	NA	FALSE	FALSE	FALSE	0.079548	0.0239778	0.0793742	0.0547766	-0.0588374	0.253099
3842	TNPO1	transportin 1		0.192332	0.00738202	0.0801145	0.0488066	-0.679302	0.497069	FALSE	TRUE	FALSE	0.0895037	0.0214579	-0.0316338	0.450364	0.120296	0.0178202
3843	IPO5	importin 5		0.0976275	0.0206454	0.0646915	0.123853	-0.701672	0.48301	FALSE	FALSE	FALSE	---	---	0.0475179	0.246623	-0.00385037	0.939423
3848	KRT1	keratin 1		0.0624106	0.0682297	-0.0610021	0.13024	-1.19718	0.231473	FALSE	FALSE	FALSE	-0.0631772	0.194729	0.064548	0.11037	0.164139	6.49382e-05
3849	KRT2	keratin 2		0.0784118	0.0302788	-0.0612411	0.145749	-0.295037	0.768017	FALSE	FALSE	FALSE	0.0100387	0.773886	0.0245855	0.548925	0.0228026	0.67121
3851	KRT4	keratin 4		0.0663135	0.0582951	0.0302511	0.395386	-0.0936431	0.925411	FALSE	FALSE	FALSE	0.10453	0.000953844	0.00641196	0.874375	0.214899	5.49202e-06
3852	KRT5	keratin 5		0.0535843	0.106513	0.022797	0.500113	-0.00158782	0.998733	FALSE	FALSE	FALSE	-0.0311192	0.434672	0.0557343	0.162284	0.090728	0.067395
3853	KRT6A	keratin 6A		0.0652	0.0607583	0.0745732	0.0219889	-1.33846	0.181042	FALSE	TRUE	FALSE	0.138367	5.73e-05	0.254256	3.36986e-06	0.158738	0.00361477
3854	KRT6B	keratin 6B		0.0665699	0.0568252	0.0260855	0.439672	-0.768476	0.442382	FALSE	FALSE	FALSE	0.0243232	0.525428	0.196623	4.72807e-07	0.259695	1.49089e-08
3855	KRT7	keratin 7		0.0815654	0.0223523	0.0819775	0.0171394	-1.97713	0.0482429	FALSE	TRUE	FALSE	0.154356	0.000227207	0.0678498	0.108899	-0.161555	0.000617543
3856	KRT8	keratin 8		-0.00969723	0.821424	0.0896222	0.0167072	-1.0142	0.31068	FALSE	FALSE	FALSE	0.118433	0.00266372	0.122461	0.00340491	-0.146591	0.00133605
3857	KRT9	keratin 9		0.0132549	0.732083	0.0261785	0.550789	0.681657	0.495588	FALSE	FALSE	FALSE	0.0454315	0.251931	0.0220071	0.578518	0.158972	9.69647e-05
3858	KRT10	keratin 10		-0.0429116	0.297855	0.102254	0.00170002	0.75842	0.448348	FALSE	FALSE	FALSE	0.00500658	0.8735	-0.053134	0.186334	0.129177	0.00791307
3859	KRT12	keratin 12		-0.0324596	0.399695	0.10587	0.0286329	NA	NA	FALSE	FALSE	FALSE	-0.001522	0.973164	-0.0309329	0.415895	-0.0809714	0.107865
3860	KRT13	keratin 13		0.00716303	0.844008	0.0313699	0.381622	-1.08506	0.278118	FALSE	FALSE	FALSE	-0.0768257	0.0979387	-0.00561673	0.88418	-0.0198076	0.689666
3861	KRT14	keratin 14		0.0267362	0.48227	0.0240839	0.455003	-0.449434	0.653209	FALSE	FALSE	FALSE	-0.108734	0.0117924	0.103368	0.0124543	0.221686	5.5079e-06
3866	KRT15	keratin 15		0.0047406	0.896192	-0.00351214	0.925989	-0.715674	0.474368	FALSE	FALSE	FALSE	-0.11307	0.00767687	-0.044077	0.272976	0.0635243	0.19181
3868	KRT16	keratin 16		0.020045	0.57929	0.0577892	0.0777734	-1.09076	0.275629	FALSE	FALSE	FALSE	0.0422373	0.268182	0.181047	2.02539e-06	0.203735	5.13838e-05
3872	KRT17	keratin 17		0.0187288	0.602522	0.11232	0.00113914	-0.898141	0.369295	FALSE	FALSE	FALSE	-0.0489845	0.235761	0.151187	0.000192114	0.0624057	0.220393
3875	KRT18	keratin 18		0.0579271	0.0447182	0.0876567	0.00918608	-0.479572	0.631615	FALSE	TRUE	FALSE	0.0314977	0.405234	0.119814	0.00442786	-0.0706147	0.141269
3880	KRT19	keratin 19		0.0101773	0.784423	0.0903666	0.00795696	-1.12292	0.261685	FALSE	FALSE	FALSE	0.0134057	0.751087	0.0781701	0.069665	-0.110373	0.019726
3881	KRT31	keratin 31		0.0019542	0.959006	-0.0126505	0.755771	-0.0299054	0.976153	FALSE	FALSE	FALSE	---	---	0.0228698	0.600575	0.0693384	0.163018
3884	KRT33B	keratin 33B		0.00474772	0.903755	0.0137022	0.757337	1.14374	0.253422	FALSE	FALSE	FALSE	0.00423498	0.915967	-0.0522402	0.197108	0.0406601	0.427926
3885	KRT34	keratin 34		0.00381413	0.924955	0.0210189	0.619829	NA	NA	FALSE	FALSE	FALSE	0.0125798	0.747906	0.0186228	0.630185	0.18218	3.33678e-05
3887	KRT81	keratin 81		0.0751322	0.0451291	0.0605345	0.0938352	-0.0061207	0.995119	FALSE	TRUE	FALSE	0.138716	6.49e-05	0.0300777	0.447156	0.143074	0.00212303
3889	KRT83	keratin 83		0.0633418	0.080871	0.0672224	0.0966266	NA	NA	FALSE	TRUE	FALSE	0.01819	0.627668	0.00415074	0.91485	-0.0573694	0.252005
3890	KRT84	keratin 84		0.0687913	0.0670306	0.114459	0.00455467	-0.493068	0.622118	FALSE	TRUE	FALSE	0.0701206	0.0858553	-0.0246407	0.571849	0.0626772	0.227237
3891	KRT85	keratin 85		0.0775003	0.0304117	-0.0865195	0.0723727	-2.12685	0.0339346	FALSE	FALSE	FALSE	0.0468418	0.245589	-0.0471574	0.239327	0.0328619	0.46675
3892	KRT86	keratin 86		0.0797832	0.0366062	0.0390352	0.307574	-0.0153618	0.987751	FALSE	FALSE	FALSE	0.127924	0.00020068	0.174596	0.0368592	-0.0661463	0.21907
3895	KTN1	kinectin 1		0.032342	0.518665	0.0306475	0.4763	1.5481	0.121847	FALSE	FALSE	FALSE	-0.0423577	0.257315	-0.0803708	0.0522374	0.0224626	0.652348
3897	L1CAM	L1 cell adhesion molecule		0.0287038	0.498054	0.0605029	0.0458728	-0.100267	0.920151	FALSE	FALSE	FALSE	0.0290744	0.456981	0.0980561	0.0114052	0.16663	0.000166667
3898	LAD1	ladinin 1		-0.0126211	0.752246	-0.0344245	0.345673	-1.24415	0.213762	FALSE	FALSE	FALSE	0.2832	1.01e-10	0.0908389	0.0327037	-0.0373219	0.456195
3899	AFF3	AF4/FMR2 family member 3		0.0436931	0.448272	-0.199615	4.38077e-06	NA	NA	FALSE	FALSE	FALSE	-0.270448	1.52e-11	-0.0858517	0.0297462	-0.0609723	0.218201
3903	LAIR1	leukocyte associated immunoglobulin like receptor 1		-0.0138419	0.776668	0.076261	0.0436022	-1.33753	0.181332	FALSE	FALSE	FALSE	0.117342	0.00311563	0.0457397	0.272323	0.0656327	0.118075
3906	LALBA	lactalbumin alpha		0.0066954	0.88137	0.0442878	0.248925	NA	NA	FALSE	FALSE	FALSE	0.0331454	0.295231	0.0796231	0.0547443	-0.028856	0.546497
3908	LAMA2	laminin subunit alpha 2		0.0118401	0.815496	0.055666	0.192688	0.262576	0.792921	FALSE	FALSE	FALSE	-0.164104	8.22e-05	-0.0518376	0.201141	0.173589	0.000175885
3909	LAMA3	laminin subunit alpha 3		0.0568394	0.0658807	0.0452596	0.183399	1.082	0.279486	FALSE	FALSE	FALSE	-0.205106	6.85e-07	0.0363562	0.378448	0.120875	0.0187594
3910	LAMA4	laminin subunit alpha 4		-0.0223461	0.762056	0.166447	3.72987e-05	-0.0541874	0.956794	FALSE	FALSE	FALSE	0.0657247	0.0986528	0.0160431	0.690885	0.155572	0.00132896
3911	LAMA5	laminin subunit alpha 5		0.0093674	0.831865	0.100421	0.00547096	2.31014	0.0210381	TRUE	FALSE	FALSE	0.017944	0.631043	0.0620317	0.139048	-0.0777812	0.0801484
3912	LAMB1	laminin subunit beta 1		0.0347432	0.510605	0.166131	3.62437e-06	2.42952	0.015255	TRUE	FALSE	FALSE	-0.0165581	0.679336	0.127478	0.00243886	0.0273806	0.585176
3913	LAMB2	laminin subunit beta 2		0.0549547	0.206087	0.0542624	0.144733	2.60537	0.00928322	TRUE	FALSE	FALSE	-0.13518	0.000172467	-0.0166771	0.681096	0.147727	0.00291227
3914	LAMB3	laminin subunit beta 3		0.0622419	0.173062	0.0855845	0.0118616	-0.141686	0.887361	FALSE	FALSE	FALSE	-0.0628132	0.13812	0.152804	0.0004364	-0.0292447	0.55079
3915	LAMC1	laminin subunit gamma 1		0.0545682	0.208422	0.234972	1.08489e-10	-0.99959	0.317697	FALSE	FALSE	FALSE	---	---	0.0430304	0.295651	0.0937461	0.0652877
3916	LAMP1	lysosomal associated membrane protein 1		0.0120851	0.803237	-0.00394444	0.919337	1.46287	0.143746	FALSE	FALSE	FALSE	-0.0113382	0.7113	0.0289109	0.481451	0.054005	0.261334
3918	LAMC2	laminin subunit gamma 2		0.0441932	0.336978	0.108206	0.000901195	1.63841	0.101687	FALSE	FALSE	FALSE	-0.0463931	0.243939	0.175054	3.6074e-05	0.097151	0.0653679
3920	LAMP2	lysosomal associated membrane protein 2		0.051589	0.368864	0.0568154	0.086995	1.23371	0.217536	FALSE	FALSE	FALSE	0.0356204	0.346768	0.0591867	0.151785	0.160751	0.00182894
3921	RPSA	ribosomal protein SA		0.054727	0.213324	0.0874741	0.0240426	-0.329862	0.741559	FALSE	FALSE	FALSE	-0.0387838	0.295214	0.123361	0.0295307	-0.0494287	0.311845
3925	STMN1	stathmin 1		-0.00863321	0.837148	0.0975817	0.00215315	2.24324	0.0250521	TRUE	FALSE	FALSE	0.254412	4.45e-11	0.174632	2.20398e-05	0.102869	0.0374828
3927	LASP1	LIM and SH3 protein 1		0.0257522	0.444694	0.0705236	0.0756185	-1.49806	0.134362	FALSE	FALSE	FALSE	0.0153704	0.596087	-0.0188097	0.645317	-0.0305079	0.521759
3929	LBP	lipopolysaccharide binding protein		0.00591398	0.870022	0.125147	0.000483129	0.0608611	0.951479	FALSE	FALSE	FALSE	0.155319	1.66e-05	-0.0162595	0.703779	0.0449323	0.302453
3930	LBR	lamin B receptor		0.0514695	0.105159	0.101454	0.0146488	1.6154	0.106491	FALSE	FALSE	FALSE	0.13743	0.000307086	0.0360522	0.371191	0.0318078	0.516105
3931	LCAT	lecithin-cholesterol acyltransferase		0.017029	0.684524	-0.0746399	0.0479948	0.0586541	0.95324	FALSE	FALSE	FALSE	-0.0336878	0.424129	-0.111588	0.00565128	-0.0230495	0.627214
3932	LCK	LCK proto-oncogene, Src family tyrosine kinase		0.0570633	0.1455	-0.0618661	0.1302	0.618507	0.536411	FALSE	FALSE	FALSE	-0.0238753	0.567103	-0.109501	0.00732359	-0.105603	0.0338988
3934	LCN2	lipocalin 2		0.036742	0.297015	-0.0293167	0.318029	-1.60624	0.108472	FALSE	FALSE	FALSE	0.173753	3.46e-06	0.077733	0.054048	0.0603205	0.218425
3936	LCP1	lymphocyte cytosolic protein 1		0.0444623	0.387304	0.00744146	0.809662	0.865349	0.387008	FALSE	FALSE	FALSE	0.035247	0.385653	-0.0321733	0.414295	0.0752281	0.133012
3937	LCP2	lymphocyte cytosolic protein 2		0.143978	0.00770339	0.00105533	0.97841	0.633103	0.52679	FALSE	FALSE	FALSE	0.00266521	0.947212	-0.0738765	0.0617622	-0.0284215	0.582733
3939	LDHA	lactate dehydrogenase A		0.0940936	0.0623971	0.212276	1.04654e-09	0.610046	0.541939	FALSE	TRUE	FALSE	0.147408	0.000150186	0.262694	5.81324e-10	0.16166	0.00169928
3945	LDHB	lactate dehydrogenase B		-0.01883	0.689003	0.0178628	0.604927	-0.169703	0.865271	FALSE	FALSE	FALSE	0.016489	0.664749	0.117921	0.00399905	-0.0919632	0.0551707
3948	LDHC	lactate dehydrogenase C		0.0859694	0.0597258	0.0411456	0.345106	-0.513534	0.607825	FALSE	FALSE	FALSE	0.0376821	0.333137	0.109105	0.00695781	-0.0145491	0.772178
3949	LDLR	low density lipoprotein receptor		0.0439582	0.108082	-0.0250252	0.435455	0.541448	0.588346	FALSE	FALSE	FALSE	0.0548328	0.173264	0.0509044	0.204146	0.30143	8.12524e-09
3950	LECT2	leukocyte cell derived chemotaxin 2		0.0481134	0.462065	0.0493173	0.227938	2.74799	0.00612908	TRUE	FALSE	FALSE	-0.0649136	0.114918	-0.0418623	0.3021	0.0508525	0.347692
3952	LEP	leptin		0.0576938	0.220099	0.0394801	0.373984	NA	NA	FALSE	FALSE	FALSE	-0.174635	0.000247391	0.0212672	0.57996	0.0536896	0.231401
3954	LETM1	leucine zipper and EF-hand containing transmembrane protein 1		0.0444313	0.131038	-0.0037782	0.92991	2.22729	0.0261004	TRUE	FALSE	FALSE	-0.0111832	0.767926	0.0241434	0.580509	0.0163738	0.740065
3955	LFNG	LFNG O-fucosylpeptide 3-beta-N-acetylglucosaminyltransferase		0.0644432	0.0908613	-0.0357144	0.217552	0.877769	0.380359	FALSE	FALSE	FALSE	-0.00779664	0.843368	-0.105282	0.00895368	-0.0678809	0.151263
3956	LGALS1	galectin 1		0.00168438	0.957333	0.159348	8.76627e-09	-0.344343	0.730644	FALSE	FALSE	FALSE	0.0966958	0.0186115	0.110108	0.00692649	0.261171	3.47254e-07
3957	LGALS2	galectin 2		0.0157581	0.612619	-0.0672921	0.0877154	-1.29046	0.197503	FALSE	FALSE	FALSE	-0.0834372	0.0560653	0.0201503	0.624565	-0.000326527	0.994678
3958	LGALS3	galectin 3		-0.0329279	0.522446	0.0577637	0.0810355	-0.641682	0.521194	FALSE	FALSE	FALSE	-0.0284417	0.482447	0.0106162	0.847704	0.0759741	0.124791
3959	LGALS3BP	galectin 3 binding protein		0.067627	0.141571	0.020848	0.56463	1.34013	0.180441	FALSE	FALSE	FALSE	0.00808605	0.828003	0.0287687	0.481797	-0.0225467	0.627379
3960	LGALS4	galectin 4		0.0386851	0.159606	-0.0490012	0.229069	0.371905	0.710054	FALSE	FALSE	FALSE	0.0827601	0.032546	-0.0241337	0.557747	-0.146973	0.00556457
3963	LGALS7	galectin 7		0.0455661	0.091074	-0.0313679	0.381842	1.18677	0.235693	FALSE	FALSE	FALSE	0.0133379	0.726327	0.0711905	0.105479	0.267758	8.97173e-08
3964	LGALS8	galectin 8		0.122764	0.00445574	0.0595341	0.152924	-1.63228	0.102871	FALSE	FALSE	FALSE	-0.0649093	0.0499479	0.00224547	0.954609	0.0280698	0.571442
3965	LGALS9	galectin 9		0.0275708	0.537177	-0.0277258	0.38649	-1.19092	0.233905	FALSE	FALSE	FALSE	0.156734	5.3e-05	0.039526	0.33311	-0.10322	0.0355319
3976	LIF	LIF, interleukin 6 family cytokine		0.0099379	0.813417	0.139637	2.87672e-05	NA	NA	FALSE	FALSE	FALSE	-0.0360327	0.413866	0.0336067	0.397963	0.0538077	0.29124
3977	LIFR	LIF receptor alpha		0.0412417	0.358754	-0.139838	0.000498804	-0.0390282	0.968887	FALSE	FALSE	FALSE	-0.158217	0.000400464	-0.116234	0.00455956	-0.042989	0.372463
3978	LIG1	DNA ligase 1		0.0466928	0.278213	0.0933985	0.0242616	-0.519428	0.603559	FALSE	FALSE	FALSE	0.150558	3.31e-05	0.0910058	0.0243169	0.0379343	0.456601
3980	LIG3	DNA ligase 3		-0.0616664	0.226267	0.0463455	0.261466	-0.88625	0.375653	FALSE	FALSE	FALSE	-0.0131592	0.688173	0.0628483	0.121198	0.0811611	0.0847288
3981	LIG4	DNA ligase 4		0.0578441	0.235318	-0.000969594	0.980909	0.616882	0.537466	FALSE	FALSE	FALSE	-0.0783069	0.0840165	0.0608747	0.13356	-0.0415034	0.399853
3983	ABLIM1	actin binding LIM protein 1		0.0892757	0.0699324	-0.10396	0.000606134	-1.1171	0.264159	FALSE	FALSE	FALSE	-0.0173515	0.653698	-0.105972	0.00784629	-0.171916	0.000336621
3984	LIMK1	LIM domain kinase 1		0.0493055	0.217511	0.144483	0.00094522	0.432618	0.665376	FALSE	FALSE	FALSE	0.116135	0.00211669	0.0231672	0.569867	0.0786996	0.0949196
3985	LIMK2	LIM domain kinase 2		0.0574761	0.093857	0.0104469	0.77818	0.21081	0.833079	FALSE	FALSE	FALSE	0.158138	1.8e-05	0.114553	0.00455924	0.04972	0.313395
3987	LIMS1	LIM zinc finger domain containing 1		0.0958874	0.0211471	0.152321	0.000189698	-0.591832	0.554067	FALSE	TRUE	FALSE	0.0655667	0.0989869	0.00528308	0.897931	0.031866	0.533834
3988	LIPA	lipase A, lysosomal acid type		-0.0157422	0.776482	0.0382103	0.272415	-0.63476	0.525698	FALSE	FALSE	FALSE	-0.0517683	0.178178	-0.00863193	0.829754	0.0784972	0.109575
3990	LIPC	lipase C, hepatic type		-0.0692483	0.307154	0.0444358	0.319392	NA	NA	FALSE	FALSE	FALSE	0.08633	0.0261227	-0.010394	0.80225	-0.110421	0.0366649
3991	LIPE	lipase E, hormone sensitive type		0.060022	0.0903703	-0.100275	0.00699284	0.147941	0.882423	FALSE	FALSE	FALSE	-0.169819	0.000289347	-0.0238779	0.550098	-0.203226	6.03912e-05
3992	FADS1	fatty acid desaturase 1		0.0980461	0.0211709	0.0473272	0.175944	0.6717	0.502028	FALSE	FALSE	FALSE	0.0873653	0.0203174	0.0406871	0.327898	0.265938	2.27968e-07
3993	LLGL2	LLGL2, scribble cell polarity complex component		0.0390214	0.19846	-0.0697048	0.0597965	2.61445	0.00906282	TRUE	FALSE	FALSE	0.0886731	0.00356275	-0.024554	0.571071	-0.122482	0.0154686
3995	FADS3	fatty acid desaturase 3		0.0749621	0.0418956	0.0556117	0.121009	0.583849	0.559582	FALSE	FALSE	FALSE	-0.10884	0.00676343	-0.00717936	0.862822	0.0943809	0.0519088
3996	LLGL1	LLGL1, scribble cell polarity complex component		-0.00117099	0.980131	0.022891	0.570472	-0.510948	0.609475	FALSE	FALSE	FALSE	-0.100053	0.00299483	0.0275619	0.50055	0.0720487	0.139461
3998	LMAN1	lectin, mannose binding 1		-0.00175766	0.97182	0.216304	5.39806e-07	0.674513	0.500106	FALSE	FALSE	FALSE	-0.0365528	0.355848	0.167021	5.32972e-05	0.0604417	0.192314
4000	LMNA	lamin A/C		0.00800301	0.781118	0.07427	0.0533121	-0.304679	0.76066	FALSE	FALSE	FALSE	0.05758	0.142234	0.0544253	0.180446	0.123006	0.0136943
4001	LMNB1	lamin B1		0.0273726	0.483302	0.175593	2.02492e-06	0.631865	0.527587	FALSE	FALSE	FALSE	0.260727	1.39e-11	0.0966471	0.018438	0.15942	0.00182892
4005	LMO2	LIM domain only 2		0.0198651	0.63831	-0.0187863	0.644962	NA	NA	FALSE	FALSE	FALSE	-0.114725	0.00470206	-0.0656882	0.105957	-0.108668	0.0249338
4007	PRICKLE3	prickle planar cell polarity protein 3		0.0441812	0.324685	0.0644711	0.129366	0.191957	0.847865	FALSE	FALSE	FALSE	0.059523	0.0778416	0.0534463	0.183375	-0.179756	0.000444087
4008	LMO7	LIM domain 7		0.034925	0.569126	-0.0228114	0.536349	-0.879063	0.379539	FALSE	FALSE	FALSE	-0.00553007	0.889457	-0.0184518	0.655104	0.0337933	0.498436
4010	LMX1B	LIM homeobox transcription factor 1 beta		0.0818103	0.156388	-0.0719763	0.0981976	NA	NA	FALSE	FALSE	FALSE	-0.0056841	0.886764	0.0601538	0.134429	0.0539175	0.265081
4012	LNPEP	leucyl and cystinyl aminopeptidase		0.104457	0.0292306	-0.0409299	0.337673	0.563676	0.573073	FALSE	FALSE	FALSE	0.183216	2.89e-06	0.0139422	0.730599	0.0326209	0.508773
4013	VWA5A	von Willebrand factor A domain containing 5A		-0.0585311	0.399744	-0.0525008	0.103089	1.03084	0.30281	FALSE	FALSE	FALSE	-0.134874	0.000944237	-0.0655125	0.11514	-0.134554	0.00512488
4014	LORICRIN	loricrin		0.0089779	0.826986	-0.0543199	0.230476	NA	NA	FALSE	FALSE	FALSE	0.00158226	0.972185	-0.0724845	0.0600855	0.150688	0.000230319
4015	LOX	lysyl oxidase		0.0231398	0.601178	0.22858	1.5642e-11	0.597122	0.550564	FALSE	FALSE	FALSE	0.146428	0.000213802	0.153141	0.000191812	0.271568	4.4007e-08
4016	LOXL1	lysyl oxidase like 1		0.0147018	0.764204	0.140377	8.31066e-06	0.292385	0.770055	FALSE	FALSE	FALSE	-0.076578	0.0521145	-0.0337577	0.417533	-0.106507	0.0288825
4017	LOXL2	lysyl oxidase like 2		0.0330756	0.562941	0.235556	7.49025e-12	-0.798295	0.424882	FALSE	FALSE	FALSE	-0.063146	0.106586	0.121275	0.00248883	0.057972	0.217285
4018	LPA	lipoprotein(a)		-0.0384817	0.501283	-0.0734591	0.134869	0.248294	0.803952	FALSE	FALSE	FALSE	0.0204148	0.612995	-0.0215095	0.579475	-0.0547383	0.266881
4023	LPL	lipoprotein lipase		0.0181078	0.688145	-0.00626369	0.847757	0.982035	0.326417	FALSE	FALSE	FALSE	-0.0796742	0.0727511	-0.166735	4.0302e-05	0.0948509	0.0470565
4026	LPP	LIM domain containing preferred translocation partner in lipoma		-0.0441057	0.263916	0.0411421	0.32974	-1.16516	0.244168	FALSE	FALSE	FALSE	-0.121043	0.00213441	-0.105834	0.0104942	-0.130319	0.0107457
4033	IRAG2	lymphoid restricted membrane protein		0.106752	0.000859162	-0.0164453	0.668809	0.61534	0.538482	FALSE	FALSE	FALSE	-0.0581977	0.166413	-0.14226	0.00053056	-0.159382	0.00109822
4034	LRCH4	leucine rich repeats and calponin homology domain containing 4		0.10015	0.00595489	-0.00103714	0.980569	-0.859416	0.390292	FALSE	FALSE	FALSE	0.0165828	0.668711	-0.0761518	0.072619	0.015806	0.743134
4035	LRP1	LDL receptor related protein 1		0.0114324	0.746258	0.0138163	0.722864	-0.291957	0.770367	FALSE	FALSE	FALSE	-0.0473401	0.237633	-0.035841	0.383298	0.122891	0.010989
4036	LRP2	LDL receptor related protein 2		0.0555173	0.266383	0.00889489	0.834559	1.07074	0.284616	FALSE	FALSE	FALSE	-0.306475	1.07e-11	-0.0892633	0.0271798	-0.0192331	0.703746
4038	LRP4	LDL receptor related protein 4		0.0502443	0.222579	-0.0998186	0.0123692	0.117281	0.906674	FALSE	FALSE	FALSE	-0.00751952	0.860617	0.00168669	0.967118	0.00427052	0.926682
4040	LRP6	LDL receptor related protein 6		-0.0312434	0.501295	-0.0859168	0.0424982	0.865403	0.387151	FALSE	FALSE	FALSE	0.0361253	0.341373	-0.139901	0.000576567	-0.0519955	0.27373
4041	LRP5	LDL receptor related protein 5		0.00766428	0.804004	-0.0457548	0.180787	0.995046	0.320251	FALSE	FALSE	FALSE	-0.0458177	0.241398	-0.0187998	0.653727	-0.120834	0.0183845
4043	LRPAP1	LDL receptor related protein associated protein 1		-0.0453645	0.362209	0.0102802	0.816516	-0.0556218	0.955652	FALSE	FALSE	FALSE	-0.0321836	0.386188	-0.0359352	0.376304	-0.0755595	0.111027
4045	LSAMP	limbic system-associated membrane protein		0.0269809	0.594895	-0.176214	3.89135e-05	0.719375	0.472074	FALSE	FALSE	FALSE	-0.0697009	0.0834542	-0.121691	0.00319138	0.00279734	0.950193
4046	LSP1	lymphocyte-specific protein 1		0.022974	0.661484	0.0600663	0.0588011	-0.416227	0.677314	FALSE	FALSE	FALSE	-0.0257745	0.528459	-0.0778501	0.184747	-0.153775	0.0013838
4047	LSS	lanosterol synthase		0.000512022	0.991027	-0.0810602	0.0288588	0.446914	0.655012	FALSE	FALSE	FALSE	0.128474	0.000268847	0.0190623	0.639688	0.178184	0.000217331
4048	LTA4H	leukotriene A4 hydrolase		0.0672258	0.154687	0.0539137	0.219099	1.29142	0.196791	FALSE	FALSE	FALSE	-0.0680018	0.0679804	-0.0951824	0.0204188	0.0203258	0.683528
4051	CYP4F3	cytochrome P450 family 4 subfamily F member 3		0.0623266	0.071172	-0.0105	0.800955	1.18306	0.237173	FALSE	FALSE	FALSE	0.0299009	0.456582	0.146404	0.000260218	-0.0405466	0.41317
4052	LTBP1	latent transforming growth factor beta binding protein 1		0.0053394	0.90886	0.0986753	0.00180748	0.831808	0.405675	FALSE	FALSE	FALSE	0.0492779	0.236411	0.0380997	0.344634	0.109174	0.0363621
4053	LTBP2	latent transforming growth factor beta binding protein 2		0.0734454	0.192633	0.0471341	0.165157	0.118674	0.905553	FALSE	FALSE	FALSE	---	---	-0.108034	0.0108781	0.12762	0.0215207
4054	LTBP3	latent transforming growth factor beta binding protein 3		0.0739091	0.00468784	0.00356281	0.91763	4.37085	1.34268e-05	TRUE	FALSE	FALSE	-0.0932272	0.0107836	-0.102597	0.0188286	0.135753	0.00750447
4055	LTBR	lymphotoxin beta receptor		0.00488084	0.887239	0.144323	0.00013285	0.0443088	0.964671	FALSE	FALSE	FALSE	0.115133	0.000599086	0.145091	0.000447594	0.0177352	0.71638
4057	LTF	lactotransferrin		0.00810589	0.906425	0.0410838	0.169862	0.290471	0.771502	FALSE	FALSE	FALSE	-0.0979919	0.0207135	0.0345345	0.567814	0.0240668	0.640192
4059	BCAM	basal cell adhesion molecule (Lutheran blood group)		0.0786514	0.0117153	-0.0103213	0.762392	-1.32247	0.186247	FALSE	FALSE	FALSE	-0.140038	0.000365064	-0.209542	1.32796e-07	-0.189041	0.000154871
4060	LUM	lumican		0.0516026	0.351669	0.100556	0.00259735	1.13819	0.255252	FALSE	FALSE	FALSE	-0.0297043	0.436998	-0.0295361	0.46097	0.14808	0.00410097
4061	LY6E	lymphocyte antigen 6 family member E		-0.0339385	0.521024	0.0447838	0.168829	1.46546	0.143212	FALSE	FALSE	FALSE	0.150966	1.88e-05	0.0591095	0.148411	0.0991295	0.0494195
4062	LY6H	lymphocyte antigen 6 family member H		-0.0241164	0.628931	-0.0128424	0.762992	NA	NA	FALSE	FALSE	FALSE	0.102625	0.00893912	-0.00371408	0.926923	-0.0460195	0.384549
4064	CD180	CD180 molecule		0.116289	0.0394153	0.0419815	0.307061	-0.0655518	0.947751	FALSE	FALSE	FALSE	-0.015844	0.694088	-0.034801	0.385682	0.0634942	0.192783
4065	LY75	lymphocyte antigen 75		-0.000183278	0.996577	-0.0236047	0.528903	-0.586053	0.557983	FALSE	FALSE	FALSE	-0.00684173	0.867657	-0.0359043	0.379462	-0.241342	1.7746e-07
4067	LYN	LYN proto-oncogene, Src family tyrosine kinase		0.0607271	0.144329	0.0412735	0.233138	0.426186	0.670044	FALSE	FALSE	FALSE	0.109844	0.00446887	-0.0108354	0.793296	0.0267492	0.585601
4068	SH2D1A	SH2 domain containing 1A		0.0495886	0.264645	-0.152746	0.000694786	-0.825131	0.409586	FALSE	FALSE	FALSE	-0.0261419	0.522114	0.020638	0.606808	-0.10082	0.0474197
4069	LYZ	lysozyme		0.0106701	0.68598	0.00123362	0.961367	-0.0458866	0.963408	FALSE	FALSE	FALSE	0.0636781	0.112153	-0.160466	0.00302636	-0.0309795	0.514982
4070	TACSTD2	tumor associated calcium signal transducer 2		0.0919292	0.047028	0.0334997	0.346785	1.53361	0.125473	FALSE	FALSE	FALSE	-0.0638946	0.0946206	0.0168375	0.686761	-0.103702	0.035802
4071	TM4SF1	transmembrane 4 L six family member 1		0.0174985	0.657354	0.124721	9.96343e-05	NA	NA	FALSE	FALSE	FALSE	-0.0137956	0.731008	0.0138324	0.736398	0.286049	1.51899e-08
4072	EPCAM	epithelial cell adhesion molecule		-0.00284181	0.94499	-0.00453093	0.898715	0.716926	0.473589	FALSE	FALSE	FALSE	0.044881	0.234692	-0.0461652	0.308343	-0.0549819	0.27878
4074	M6PR	mannose-6-phosphate receptor, cation dependent		0.00535177	0.914088	0.128074	0.00179284	-0.459666	0.645833	FALSE	FALSE	FALSE	0.0565099	0.114574	0.0342395	0.413105	0.0255041	0.600028
4076	CAPRIN1	cell cycle associated protein 1		0.0651624	0.169056	0.0551475	0.190992	0.246623	0.805239	FALSE	FALSE	FALSE	0.0019784	0.956767	0.109412	0.00843459	-0.0559138	0.232148
4077	NBR1	NBR1, autophagy cargo receptor		0.020327	0.591315	-0.10875	0.0109461	1.26729	0.20535	FALSE	FALSE	FALSE	-0.132385	0.00103459	-0.0240063	0.666822	-0.0707662	0.143494
4082	MARCKS	myristoylated alanine rich protein kinase C substrate		1.15086e-05	0.999835	0.117247	0.0201918	-0.395205	0.692757	FALSE	FALSE	FALSE	0.112814	0.00525567	0.16675	6.61852e-05	-0.061067	0.202406
4085	MAD2L1	mitotic arrest deficient 2 like 1		-0.0236039	0.654225	0.223106	5.6076e-09	0.629789	0.528959	FALSE	FALSE	FALSE	0.242388	2.77e-10	0.224912	7.33456e-08	0.131507	0.00806794
4086	SMAD1	SMAD family member 1		0.00373595	0.95176	-0.00170934	0.966778	-0.703038	0.482177	FALSE	FALSE	FALSE	-0.00787716	0.845145	-0.0651742	0.102185	0.0420781	0.420122
4087	SMAD2	SMAD family member 2		0.12068	0.0481828	-0.00851723	0.858739	-1.90106	0.0575177	FALSE	FALSE	FALSE	0.0297374	0.470927	0.034899	0.394679	0.0120066	0.814274
4088	SMAD3	SMAD family member 3		-0.00389786	0.935212	-0.0225682	0.53499	-0.0352572	0.97188	FALSE	FALSE	FALSE	0.00629571	0.872679	0.0159082	0.694502	-0.141758	0.00292617
4089	SMAD4	SMAD family member 4		0.0227379	0.469755	-0.0302994	0.510615	-0.793906	0.427398	FALSE	FALSE	FALSE	-0.0779567	0.0179512	0.0274443	0.498073	0.0352664	0.480664
4090	SMAD5	SMAD family member 5		0.0779716	0.239068	-0.0418218	0.3492	0.73624	0.461731	FALSE	FALSE	FALSE	-0.0971329	0.0326499	-0.0121898	0.761522	-0.0535854	0.27167
4094	MAF	MAF bZIP transcription factor		0.0919907	0.050068	0.0347942	0.310147	0.510869	0.609699	FALSE	FALSE	FALSE	-0.0368598	0.399977	-0.0317758	0.419072	0.0757735	0.136824
4097	MAFG	MAF bZIP transcription factor G		0.0421814	0.27236	0.0589655	0.112602	0.807607	0.419531	FALSE	FALSE	FALSE	0.0764882	0.0314564	0.0552222	0.201036	0.208986	2.96876e-05
4103	MAGEA4	MAGE family member A4		0.0750443	0.274854	0.0220264	0.543552	0.715186	0.474875	FALSE	FALSE	FALSE	-0.0235364	0.491436	0.0660273	0.0910535	0.0796088	0.0982191
4108	MAGEA9	MAGE family member A9		0.102516	0.206014	0.00715644	0.882129	NA	NA	FALSE	FALSE	FALSE	---	---	-0.0058483	0.953619	0.122383	0.142664
4109	MAGEA10	MAGE family member A10		0.0148156	0.785996	-0.0045809	0.909455	NA	NA	FALSE	FALSE	FALSE	-0.0258603	0.489861	0.0839258	0.0313326	0.111565	0.0185345
4115	MAGEB4	MAGE family member B4		0.0213677	0.738108	0.0161489	0.743413	NA	NA	FALSE	FALSE	FALSE	0.114021	0.00377629	0.0384716	0.3579	-0.0122145	0.796659
4116	MAGOH	mago homolog, exon junction complex subunit		0.0261105	0.580349	0.15167	0.000465289	-0.800071	0.42385	FALSE	FALSE	FALSE	0.0357386	0.306846	0.0353106	0.397957	-0.00545715	0.910122
4121	MAN1A1	mannosidase alpha class 1A member 1		0.0417857	0.424642	-0.0148203	0.600453	-0.0649407	0.948233	FALSE	FALSE	FALSE	---	---	-0.0223353	0.582004	-0.00165848	0.97349
4122	MAN2A2	mannosidase alpha class 2A member 2		0.0480316	0.191544	-0.0449411	0.278619	-0.507169	0.612152	FALSE	FALSE	FALSE	-0.168352	2.29e-05	-0.0734381	0.0701562	-0.115363	0.0266069
4123	MAN2C1	mannosidase alpha class 2C member 1		0.0153245	0.743811	-0.0454899	0.255068	0.902952	0.366723	FALSE	FALSE	FALSE	-0.0713015	0.0540076	-0.121296	0.00268124	-0.00191661	0.969015
4124	MAN2A1	mannosidase alpha class 2A member 1		0.0392171	0.485058	0.0898321	0.0380778	0.542949	0.587263	FALSE	FALSE	FALSE	-0.109181	0.00684571	0.0652818	0.116496	0.0496952	0.320041
4125	MAN2B1	mannosidase alpha class 2B member 1		0.0736148	0.0209573	0.053038	0.190293	0.996321	0.319282	FALSE	FALSE	FALSE	0.111269	0.00378283	-0.116283	0.00405492	-0.0254891	0.604163
4126	MANBA	mannosidase beta		0.0630859	0.23017	0.0917608	0.0256467	-1.23174	0.218291	FALSE	FALSE	FALSE	0.018942	0.632369	-0.0291122	0.482332	0.000452329	0.992617
4128	MAOA	monoamine oxidase A		0.0214611	0.729065	-0.0299694	0.340742	-0.411015	0.68113	FALSE	FALSE	FALSE	-0.247592	3.81e-09	-0.164395	5.24607e-05	-0.216702	1.71032e-06
4129	MAOB	monoamine oxidase B		0.00326353	0.957017	0.0430769	0.173247	-0.59093	0.554671	FALSE	FALSE	FALSE	---	---	-0.142707	0.00056824	0.0590002	0.199611
4130	MAP1A	microtubule associated protein 1A		0.0118048	0.831613	-0.00281068	0.945878	0.342927	0.731709	FALSE	FALSE	FALSE	0.0226183	0.57225	-0.00711966	0.863197	0.160471	0.00026112
4131	MAP1B	microtubule associated protein 1B		0.151014	0.00761632	0.0724234	0.058931	-0.156388	0.875752	FALSE	TRUE	FALSE	0.176238	5.96e-06	0.099224	0.0123857	0.155011	0.00138694
4133	MAP2	microtubule associated protein 2		0.0240451	0.665374	-0.0808074	0.0268847	-1.47243	0.141169	FALSE	FALSE	FALSE	0.110556	0.00130059	0.0941235	0.0243145	0.299236	2.46004e-12
4134	MAP4	microtubule associated protein 4		0.0677839	0.0639649	0.0295651	0.481613	0.593501	0.55295	FALSE	FALSE	FALSE	0.0640863	0.0809725	0.00393819	0.92244	0.122265	0.0120139
4135	MAP6	microtubule associated protein 6		0.0433541	0.240626	-0.0461217	0.286067	-2.15522	0.0314155	FALSE	FALSE	FALSE	-0.0147401	0.697105	-0.0729063	0.223331	-0.0387115	0.477107
4137	MAPT	microtubule associated protein tau		0.109386	0.0050262	-0.0810873	0.0498814	-1.40663	0.159798	FALSE	FALSE	FALSE	-0.297317	1.49e-14	-0.045547	0.272712	-0.0190228	0.704288
4139	MARK1	microtubule affinity regulating kinase 1		0.0533702	0.303126	-0.0371349	0.36732	1.93949	0.0527119	FALSE	FALSE	FALSE	-0.0341319	0.273139	0.0141607	0.740674	-0.274768	1.27059e-08
4140	MARK3	microtubule affinity regulating kinase 3		-0.0149711	0.724033	-0.019659	0.675047	1.11294	0.265953	FALSE	FALSE	FALSE	0.0394169	0.267467	-0.0467615	0.254115	-0.0233412	0.637207
4141	MARS1	methionyl-tRNA synthetase		-0.0104837	0.72304	0.223411	1.27321e-07	1.24905	0.211931	FALSE	FALSE	FALSE	0.209587	1.76e-10	0.04087	0.304152	0.174443	0.00012699
4143	MAT1A	methionine adenosyltransferase 1A		0.0734133	0.124431	-0.0327418	0.453653	1.14887	0.250981	FALSE	FALSE	FALSE	-0.0308283	0.416681	-0.0196571	0.616431	-0.0185077	0.735803
4144	MAT2A	methionine adenosyltransferase 2A		0.0604429	0.0924289	-0.0141916	0.7278	1.19632	0.231792	FALSE	FALSE	FALSE	0.0479185	0.213085	0.043701	0.286052	-0.0366257	0.46467
4147	MATN2	matrilin 2		0.0473825	0.235538	-0.0155209	0.653208	2.20421	0.0276865	TRUE	FALSE	FALSE	-0.0125177	0.758225	-0.0710609	0.0838935	-0.0814827	0.0913889
4148	MATN3	matrilin 3		0.071197	0.0881589	0.0979112	0.00907623	0.128503	0.897811	FALSE	TRUE	FALSE	-0.156033	0.000158215	-0.128268	0.00236778	0.0593631	0.148189
4149	MAX	MYC associated factor X		0.0924224	0.0156677	-0.119576	0.00977284	0.929124	0.353017	FALSE	FALSE	FALSE	-0.0679199	0.091713	-0.0571165	0.1609	-0.0129893	0.788406
4150	MAZ	MYC associated zinc finger protein		-0.00990315	0.857421	0.141728	0.000169377	-0.47072	0.637947	FALSE	FALSE	FALSE	0.032418	0.378238	0.0681867	0.0883691	0.110764	0.0152201
4151	MB	myoglobin		0.0235076	0.59851	-0.00199897	0.960795	0.858754	0.3907	FALSE	FALSE	FALSE	0.0250083	0.541771	0.0768996	0.0555664	0.010233	0.842997
4152	MBD1	methyl-CpG binding domain protein 1		0.107512	0.0224283	-0.0257632	0.567815	1.16791	0.243084	FALSE	FALSE	FALSE	---	---	0.111301	0.00811641	-0.0193124	0.70439
4153	MBL2	mannose binding lectin 2		0.0825835	0.226434	-0.00954832	0.82487	0.474675	0.63513	FALSE	FALSE	FALSE	---	---	-0.0394204	0.309667	-0.102815	0.0758788
4154	MBNL1	muscleblind like splicing regulator 1		0.0512338	0.246412	-0.0851895	0.0514414	-1.91357	0.0559111	FALSE	FALSE	FALSE	-0.0729737	0.0683566	-0.0938255	0.0176701	0.044929	0.363663
4155	MBP	myelin basic protein		0.129775	0.00766548	-0.0194254	0.597525	0.0475143	0.962112	FALSE	FALSE	FALSE	-0.0504397	0.205593	-0.109904	0.00648321	-0.105818	0.0237302
4162	MCAM	melanoma cell adhesion molecule		0.00418368	0.911931	0.132714	0.000249044	0.657361	0.511066	FALSE	FALSE	FALSE	0.0293633	0.475981	0.0816573	0.0381422	0.127323	0.00734982
[truncated: 13,443 more rows]

## Sheet: TCGA pancan_surv
		34-gene signature	34-gene_3-way	months_cap200	death_cap200
ACC	TCGA-OR-A5J1-01A-11R-A29S-07	-6.7601	bottom-third	44.5175	1
ACC	TCGA-OR-A5J2-01A-11R-A29S-07	9.03751	top-third	55.0965	1
ACC	TCGA-OR-A5J3-01A-11R-A29S-07	8.36299	top-third	68.6982	0
ACC	TCGA-OR-A5J5-01A-11R-A29S-07	3.81389	middle_third	11.9918	1
ACC	TCGA-OR-A5J6-01A-31R-A29S-07	-9.10512	bottom-third	88.8049	0
ACC	TCGA-OR-A5J7-01A-11R-A29S-07	9.77978	top-third	16.0986	1
ACC	TCGA-OR-A5J8-01A-11R-A29S-07	-4.297	middle_third	19.0226	1
ACC	TCGA-OR-A5J9-01A-11R-A29S-07	-0.160884	middle_third	44.4189	0
ACC	TCGA-OR-A5JA-01A-11R-A29S-07	8.95885	top-third	30.2916	1
ACC	TCGA-OR-A5JB-01A-11R-A29S-07	14.3665	top-third	18.1027	1
ACC	TCGA-OR-A5JC-01A-11R-A29S-07	5.97546	top-third	57.4949	1
ACC	TCGA-OR-A5JD-01A-11R-A29S-07	-1.63054	middle_third	99.8111	0
ACC	TCGA-OR-A5JE-01A-11R-A29S-07	-1.34475	middle_third	69.1581	1
ACC	TCGA-OR-A5JF-01A-11R-A29S-07	6.8423	top-third	66.2012	0
ACC	TCGA-OR-A5JG-01A-11R-A29S-07	16.0225	top-third	17.7741	1
ACC	TCGA-OR-A5JI-01A-11R-A29S-07	-5.78151	bottom-third	76.5832	0
ACC	TCGA-OR-A5JJ-01A-11R-A29S-07	9.72221	top-third	16.0986	1
ACC	TCGA-OR-A5JK-01A-11R-A29S-07	5.08501	middle_third	49.1828	0
ACC	TCGA-OR-A5JL-01A-11R-A29S-07	3.8927	middle_third	67.5483	0
ACC	TCGA-OR-A5JM-01A-11R-A29S-07	10.6592	top-third	18.4641	1
ACC	TCGA-OR-A5JO-01A-11R-A29S-07	-8.78369	bottom-third	39.2279	0
ACC	TCGA-OR-A5JP-01A-11R-A29S-07	5.3196	middle_third	15.2444	0
ACC	TCGA-OR-A5JQ-01A-11R-A29S-07	5.13308	middle_third	36.2382	0
ACC	TCGA-OR-A5JR-01A-11R-A29S-07	6.93126	top-third	121.166	0
ACC	TCGA-OR-A5JS-01A-11R-A29S-07	13.4111	top-third	12.5832	0
ACC	TCGA-OR-A5JT-01A-11R-A29S-07	-1.65894	middle_third	29.7988	0
ACC	TCGA-OR-A5JV-01A-11R-A29S-07	5.98888	top-third	66.4641	0
ACC	TCGA-OR-A5JW-01A-11R-A29S-07	5.1949	middle_third	72.345	0
ACC	TCGA-OR-A5JX-01A-11R-A29S-07	-2.80819	middle_third	31.2115	0
ACC	TCGA-OR-A5JY-01A-31R-A29S-07	11.1153	top-third	18.1355	1
ACC	TCGA-OR-A5JZ-01A-11R-A29S-07	-8.32702	bottom-third	27.0062	0
ACC	TCGA-OR-A5K0-01A-11R-A29S-07	-8.7577	bottom-third	33.807	0
ACC	TCGA-OR-A5K1-01A-11R-A29S-07	-0.0556833	middle_third	108.057	0
ACC	TCGA-OR-A5K2-01A-11R-A29S-07	-0.209733	middle_third	32.6571	1
ACC	TCGA-OR-A5K3-01A-11R-A29S-07	5.66329	middle_third	113.84	0
ACC	TCGA-OR-A5K4-01A-11R-A29S-07	-4.37857	middle_third	35.5483	0
ACC	TCGA-OR-A5K5-01A-11R-A29S-07	3.335	middle_third	16.3614	1
ACC	TCGA-OR-A5K6-01A-11R-A29S-07	0.29057	middle_third	49.0513	0
ACC	TCGA-OR-A5K8-01A-11R-A29S-07	3.26806	middle_third	24.6078	0
ACC	TCGA-OR-A5K9-01A-11R-A29S-07	3.80854	middle_third	11.3018	1
ACC	TCGA-OR-A5KO-01A-11R-A29S-07	11.6721	top-third	46.4559	0
ACC	TCGA-OR-A5KT-01A-11R-A29S-07	-6.51082	bottom-third	95.1129	0
ACC	TCGA-OR-A5KU-01A-11R-A29S-07	-2.74372	middle_third	153.528	0
ACC	TCGA-OR-A5KV-01A-11R-A29S-07	-4.10169	middle_third	127.409	0
ACC	TCGA-OR-A5KW-01A-11R-A29S-07	7.63164	top-third	68.2053	0
ACC	TCGA-OR-A5KX-01A-11R-A29S-07	-4.73744	middle_third	44.8131	0
ACC	TCGA-OR-A5KY-01A-11R-A29S-07	9.603	top-third	12.846	1
ACC	TCGA-OR-A5KZ-01A-11R-A29S-07	12.066	top-third	4.10678	1
ACC	TCGA-OR-A5L3-01A-11R-A29S-07	-13.3325	bottom-third	152.049	0
ACC	TCGA-OR-A5L4-01A-11R-A29S-07	9.07009	top-third	31.77	0
ACC	TCGA-OR-A5L5-01A-11R-A29S-07	-3.99143	middle_third	43.269	0
ACC	TCGA-OR-A5L6-01A-11R-A29S-07	-0.209234	middle_third	28.2875	0
ACC	TCGA-OR-A5L8-01A-11R-A29S-07	-1.07341	middle_third	29.076	0
ACC	TCGA-OR-A5L9-01A-11R-A29S-07	-19.8114	bottom-third	28.616	0
ACC	TCGA-OR-A5LA-01A-11R-A29S-07	-8.30992	bottom-third	23.6222	0
ACC	TCGA-OR-A5LB-01A-11R-A29S-07	5.62401	middle_third	39.5565	1
ACC	TCGA-OR-A5LC-01A-11R-A29S-07	2.52169	middle_third	5.22382	1
ACC	TCGA-OR-A5LD-01A-11R-A29S-07	-9.09384	bottom-third	39.3265	1
ACC	TCGA-OR-A5LE-01A-11R-A29S-07	1.0947	middle_third	21.7495	1
ACC	TCGA-OR-A5LG-01A-11R-A29S-07	8.58292	top-third	52.2053	0
ACC	TCGA-OR-A5LH-01A-11R-A29S-07	1.87513	middle_third	78.3573	1
ACC	TCGA-OR-A5LJ-01A-11R-A29S-07	15.2679	top-third	36.3039	1
ACC	TCGA-OR-A5LK-01A-11R-A29S-07	0.140223	middle_third	90.0205	0
ACC	TCGA-OR-A5LL-01A-11R-A29S-07	-3.30698	middle_third	52.9938	1
ACC	TCGA-OR-A5LM-01A-11R-A29S-07	6.55689	top-third	61.0431	0
ACC	TCGA-OR-A5LN-01A-11R-A29S-07	-1.28612	middle_third	76.9446	0
ACC	TCGA-OR-A5LO-01A-11R-A29S-07	0.379474	middle_third	79.0144	1
ACC	TCGA-OR-A5LP-01A-11R-A29S-07	13.6849	top-third	61.0103	0
ACC	TCGA-OR-A5LR-01A-11R-A29S-07	-6.83434	bottom-third	28.0246	0
ACC	TCGA-OR-A5LS-01A-11R-A29S-07	6.92541	top-third	36.0082	0
ACC	TCGA-OR-A5LT-01A-11R-A29S-07	-2.82276	middle_third	18.037	0
ACC	TCGA-OU-A5PI-01A-12R-A29S-07	7.1175	top-third	38.4723	0
ACC	TCGA-P6-A5OF-01A-11R-A29S-07	5.99413	top-third	6.80082	1
ACC	TCGA-P6-A5OG-01A-22R-A29S-07	12.781	top-third	12.5832	1
ACC	TCGA-PA-A5YG-01A-11R-A29S-07	5.28341	middle_third	24.8378	0
ACC	TCGA-PK-A5H8-01A-11R-A29S-07	6.44694	top-third	119.031	0
ACC	TCGA-PK-A5H9-01A-11R-A29S-07	-19.5931	bottom-third	20.2382	0
ACC	TCGA-PK-A5HA-01A-11R-A29S-07	6.17962	top-third	39.4579	0
ACC	TCGA-PK-A5HB-01A-11R-A29S-07	12.8957	top-third	42.4805	0
BLCA	TCGA-2F-A9KO-01A-11R-A38B-07	4.35353	middle_third	24.115	1
BLCA	TCGA-2F-A9KP-01A-11R-A38B-07	8.57335	top-third	11.9589	1
BLCA	TCGA-2F-A9KQ-01A-11R-A38B-07	1.38329	middle_third	94.8172	0
BLCA	TCGA-2F-A9KR-01A-11R-A38B-07	5.89697	top-third	104.575	1
BLCA	TCGA-2F-A9KT-01A-11R-A38B-07	2.77422	middle_third	108.879	0
BLCA	TCGA-2F-A9KW-01A-11R-A38B-07	12.8865	top-third	8.34497	1
BLCA	TCGA-4Z-AA7M-01A-11R-A39I-07	13.9345	top-third	16.2628	0
BLCA	TCGA-4Z-AA7N-01A-11R-A39I-07	-8.29712	bottom-third	44.9117	1
BLCA	TCGA-4Z-AA7O-01A-31R-A39I-07	-0.953795	middle_third	16.8214	0
BLCA	TCGA-4Z-AA7Q-01A-11R-A39I-07	9.61138	top-third	16.7556	1
BLCA	TCGA-4Z-AA7R-01A-11R-A39I-07	8.01052	top-third	17.1499	1
BLCA	TCGA-4Z-AA7S-01A-11R-A39I-07	1.92648	middle_third	34.9569	1
BLCA	TCGA-4Z-AA7W-01A-11R-A39I-07	8.62587	top-third	27.5975	0
BLCA	TCGA-4Z-AA7Y-01A-11R-A39I-07	-2.35691	middle_third	50.0041	0
BLCA	TCGA-4Z-AA80-01A-11R-A39I-07	9.89113	top-third	0.62423	1
BLCA	TCGA-4Z-AA81-01A-11R-A39I-07	11.23	top-third	41.7248	1
BLCA	TCGA-4Z-AA82-01A-11R-A39I-07	14.27	top-third	51.1211	1
BLCA	TCGA-4Z-AA83-01A-11R-A39I-07	-10.3412	bottom-third	66.4969	0
BLCA	TCGA-4Z-AA84-01A-11R-A39I-07	20.2287	top-third	15.1129	0
BLCA	TCGA-4Z-AA86-01A-11R-A39I-07	20.7762	top-third	10.2177	1
BLCA	TCGA-4Z-AA87-01A-11R-A39I-07	19.7899	top-third	47.77	0
BLCA	TCGA-4Z-AA89-01A-11R-A39I-07	-3.62284	middle_third	33.807	0
BLCA	TCGA-5N-A9KI-01A-31R-A42T-07	5.72199	top-third	2.49692	1
BLCA	TCGA-5N-A9KM-01A-11R-A42T-07	-1.76462	middle_third	17.4127	1
BLCA	TCGA-BL-A0C8-01A-11R-A10U-07	2.55289	middle_third	40.0493	0
BLCA	TCGA-BL-A13I-01A-11R-A13Y-07	17.6266	top-third	7.32649	1
BLCA	TCGA-BL-A13J-01A-11R-A10U-07	12.526	top-third	2.66119	1
BLCA	TCGA-BL-A3JM-01A-12R-A21D-07	14.7185	top-third	6.73511	1
BLCA	TCGA-BL-A5ZZ-01A-31R-A30C-07	17.7619	top-third	12.386	0
BLCA	TCGA-BT-A0S7-01A-11R-A10U-07	12.0947	top-third	6.57084	1
BLCA	TCGA-BT-A0YX-01A-11R-A10U-07	13.54	top-third	13.1417	1
BLCA	TCGA-BT-A20J-01A-11R-A14Y-07	14.5496	top-third	19.0226	1
BLCA	TCGA-BT-A20N-01A-11R-A14Y-07	23.892	top-third	26.1191	1
BLCA	TCGA-BT-A20O-01A-21R-A14Y-07	15.2097	top-third	12.1561	1
BLCA	TCGA-BT-A20P-01A-11R-A14Y-07	4.86748	middle_third	17.8727	1
BLCA	TCGA-BT-A20Q-01A-11R-A14Y-07	0.00378963	middle_third	19.4825	1
BLCA	TCGA-BT-A20R-01A-12R-A16R-07	7.6363	top-third	5.05955	1
BLCA	TCGA-BT-A20T-01A-11R-A14Y-07	4.08686	middle_third	14.883	1
BLCA	TCGA-BT-A20U-01A-11R-A14Y-07	12.8828	top-third	14.9487	1
BLCA	TCGA-BT-A20V-01A-11R-A14Y-07	13.2798	top-third	5.05955	1
BLCA	TCGA-BT-A20W-01A-21R-A14Y-07	7.7155	top-third	8.34497	1
BLCA	TCGA-BT-A20X-01A-11R-A16R-07	15.8199	top-third	8.24641	1
BLCA	TCGA-BT-A2LA-01A-11R-A18C-07	20.5475	top-third	17.1499	0
BLCA	TCGA-BT-A2LB-01A-11R-A18C-07	-0.554348	middle_third	16.1643	1
BLCA	TCGA-BT-A2LD-01A-12R-A20F-07	6.24636	top-third	20.4682	1
BLCA	TCGA-BT-A3PH-01A-11R-A220-07	7.88414	top-third	4.6653	1
BLCA	TCGA-BT-A3PJ-01A-21R-A220-07	20.0551	top-third	25.922	0
BLCA	TCGA-BT-A3PK-01A-21R-A220-07	13.577	top-third	9.95483	1
BLCA	TCGA-BT-A42C-01A-11R-A23N-07	12.4044	top-third	28.6817	0
BLCA	TCGA-BT-A42E-01A-11R-A23W-07	12.2011	top-third	36.4025	0
BLCA	TCGA-BT-A42F-01A-11R-A23W-07	20.5055	top-third	28.386	0
BLCA	TCGA-C4-A0EZ-01A-21R-A24X-07	4.48834	middle_third	8.9692	1
BLCA	TCGA-C4-A0F0-01A-12R-A10U-07	25.7095	top-third	1.9384	0
BLCA	TCGA-C4-A0F1-01A-11R-A034-07	10.0197	top-third	2.92402	0
BLCA	TCGA-C4-A0F6-01A-11R-A10U-07	0.710309	middle_third	22.9979	0
BLCA	TCGA-C4-A0F7-01A-11R-A084-07	17.7221	top-third	2.03696	1
BLCA	TCGA-CF-A1HR-01A-11R-A13Y-07	-7.1033	bottom-third	12.7803	0
BLCA	TCGA-CF-A1HS-01A-11R-A13Y-07	27.7801	top-third	12.5503	0
BLCA	TCGA-CF-A27C-01A-11R-A16R-07	-5.40329	bottom-third	13.963	0
BLCA	TCGA-CF-A3MF-01A-12R-A21D-07	-11.4478	bottom-third	12.5832	0
BLCA	TCGA-CF-A3MG-01A-11R-A20F-07	-4.34595	middle_third	12.1232	0
BLCA	TCGA-CF-A3MH-01A-11R-A20F-07	-1.12063	middle_third	13.076	0
BLCA	TCGA-CF-A3MI-01A-11R-A20F-07	-0.674986	middle_third	12.1561	0
BLCA	TCGA-CF-A47S-01A-11R-A23W-07	-9.0269	bottom-third	10.9405	0
BLCA	TCGA-CF-A47T-01A-11R-A23W-07	-1.30677	middle_third	12.6489	1
BLCA	TCGA-CF-A47V-01A-11R-A23W-07	-7.46065	bottom-third	12.4517	0
BLCA	TCGA-CF-A47W-01A-11R-A23W-07	-8.68801	bottom-third	12.0903	0
BLCA	TCGA-CF-A47X-01A-31R-A23W-07	-11.2265	bottom-third	12.616	0
BLCA	TCGA-CF-A47Y-01A-11R-A23W-07	-13.8337	bottom-third	12.2546	0
BLCA	TCGA-CF-A5U8-01A-11R-A28M-07	-11.6568	bottom-third	13.1088	0
BLCA	TCGA-CF-A5UA-01A-11R-A28M-07	-2.309	middle_third	11.9918	0
BLCA	TCGA-CF-A7I0-01A-22R-A352-07	-3.35136	middle_third	12.0903	0
BLCA	TCGA-CF-A8HX-01A-11R-A36F-07	-8.54057	bottom-third	11.3347	0
BLCA	TCGA-CF-A8HY-01A-11R-A36F-07	-1.58863	middle_third	11.3347	0
BLCA	TCGA-CF-A9FF-01A-11R-A38B-07	-1.52263	middle_third	11.8604	0
BLCA	TCGA-CF-A9FH-01A-11R-A38B-07	-9.2191	bottom-third	0	0
BLCA	TCGA-CF-A9FL-01A-11R-A38B-07	6.94285	top-third	18.5626	1
BLCA	TCGA-CF-A9FM-01A-11R-A38B-07	-15.0931	bottom-third	13.076	0
BLCA	TCGA-CU-A0YN-01A-21R-A10U-07	10.7441	top-third	12.9117	1
BLCA	TCGA-CU-A0YO-01A-11R-A10U-07	-2.02378	middle_third	4.89528	1
BLCA	TCGA-CU-A0YR-01A-12R-A10U-07	13.2952	top-third	15.1129	1
BLCA	TCGA-CU-A3KJ-01A-11R-A21D-07	18.8923	top-third	18.4641	0
BLCA	TCGA-CU-A3QU-01A-11R-A22U-07	2.40673	middle_third	5.19097	0
BLCA	TCGA-CU-A3YL-01A-11R-A22U-07	-9.675	bottom-third	29.7659	0
BLCA	TCGA-CU-A5W6-01A-11R-A28M-07	11.2415	top-third	1.83984	1
BLCA	TCGA-CU-A72E-01A-12R-A33J-07	11.0347	top-third	13.5688	1
BLCA	TCGA-DK-A1A3-01A-11R-A13Y-07	4.92839	middle_third	21.848	1
BLCA	TCGA-DK-A1A5-01A-11R-A13Y-07	16.31	top-third	2.13552	1
BLCA	TCGA-DK-A1A6-01A-11R-A13Y-07	3.14084	middle_third	66.3655	0
BLCA	TCGA-DK-A1A7-01A-11R-A13Y-07	9.51475	top-third	18.3984	0
BLCA	TCGA-DK-A1AA-01A-11R-A13Y-07	-3.00533	middle_third	18.9897	0
BLCA	TCGA-DK-A1AB-01A-11R-A13Y-07	3.1991	middle_third	16.6899	1
BLCA	TCGA-DK-A1AC-01A-11R-A13Y-07	12.8524	top-third	130.793	0
BLCA	TCGA-DK-A1AD-01A-11R-A13Y-07	11.3444	top-third	112.361	0
BLCA	TCGA-DK-A1AE-01A-11R-A13Y-07	16.1608	top-third	16.1314	0
BLCA	TCGA-DK-A1AF-01A-11R-A13Y-07	0.893711	middle_third	17.6099	0
BLCA	TCGA-DK-A1AG-01A-11R-A13Y-07	-2.19571	middle_third	15.6057	0
BLCA	TCGA-DK-A2HX-01A-12R-A18C-07	3.67652	middle_third	46.653	1
BLCA	TCGA-DK-A2I1-01A-11R-A180-07	7.9109	top-third	17.9384	0
BLCA	TCGA-DK-A2I2-01A-11R-A180-07	20.6341	top-third	7.78645	1
BLCA	TCGA-DK-A2I4-01A-11R-A21D-07	3.69944	middle_third	142.686	0
BLCA	TCGA-DK-A2I6-01A-12R-A18C-07	21.4019	top-third	87.2608	0
BLCA	TCGA-DK-A3IK-01A-32R-A21D-07	3.70303	middle_third	4.79671	1
BLCA	TCGA-DK-A3IL-01A-11R-A20F-07	-2.35141	middle_third	13.5688	1
BLCA	TCGA-DK-A3IM-01A-11R-A20F-07	21.9872	top-third	8.14784	1
BLCA	TCGA-DK-A3IN-01A-11R-A20F-07	7.24183	top-third	8.21355	1
BLCA	TCGA-DK-A3IQ-01A-31R-A32Y-07	-4.96573	bottom-third	17.7084	1
BLCA	TCGA-DK-A3IS-01A-21R-A21D-07	9.32574	top-third	50.2341	0
BLCA	TCGA-DK-A3IT-01A-31R-A20F-07	3.91617	middle_third	21.2895	0
BLCA	TCGA-DK-A3IU-01A-11R-A20F-07	8.10733	top-third	23.1951	1
BLCA	TCGA-DK-A3IV-01A-22R-A21D-07	1.25435	middle_third	9.65914	1
BLCA	TCGA-DK-A3WW-01A-22R-A23N-07	8.53624	top-third	20.7967	0
BLCA	TCGA-DK-A3WX-01A-22R-A22U-07	12.4746	top-third	10.5462	1
BLCA	TCGA-DK-A3WY-01A-11R-A22U-07	6.56091	top-third	163.187	0
BLCA	TCGA-DK-A3X1-01A-12R-A22U-07	4.36757	middle_third	66.0041	0
BLCA	TCGA-DK-A3X2-01A-11R-A22U-07	5.14669	middle_third	17.9713	1
BLCA	TCGA-DK-A6AV-01A-12R-A30C-07	5.83189	top-third	64.1314	0
BLCA	TCGA-DK-A6AW-01A-11R-A30C-07	0.787285	middle_third	53.2567	0
BLCA	TCGA-DK-A6B0-01A-11R-A31N-07	-10.3668	bottom-third	76.5503	0
BLCA	TCGA-DK-A6B1-01A-12R-A30C-07	2.31955	middle_third	67.3183	0
BLCA	TCGA-DK-A6B2-01A-11R-A30C-07	3.75703	middle_third	15.6715	0
BLCA	TCGA-DK-A6B5-01A-11R-A31N-07	1.60082	middle_third	50.6612	0
BLCA	TCGA-DK-A6B6-01A-11R-A30C-07	-10.6324	bottom-third	36.6324	0
BLCA	TCGA-DK-AA6L-01A-11R-A39I-07	9.24086	top-third	38.2094	1
BLCA	TCGA-DK-AA6M-01A-11R-A39I-07	10.9884	top-third	51.9754	0
BLCA	TCGA-DK-AA6P-01A-11R-A39I-07	3.36053	middle_third	15.0144	0
BLCA	TCGA-DK-AA6Q-01A-11R-A39I-07	12.3027	top-third	13.5688	1
BLCA	TCGA-DK-AA6R-01A-11R-A42T-07	5.29031	middle_third	165.618	0
BLCA	TCGA-DK-AA6S-01A-21R-A39I-07	4.24444	middle_third	165.914	0
BLCA	TCGA-DK-AA6T-01A-11R-A39I-07	6.22512	top-third	18.7926	0
BLCA	TCGA-DK-AA6U-01A-11R-A39I-07	8.83402	top-third	18.9897	0
BLCA	TCGA-DK-AA6W-01A-12R-A39I-07	13.967	top-third	13.6345	1
BLCA	TCGA-DK-AA6X-01A-12R-A42T-07	-1.7422	middle_third	15.3429	0
BLCA	TCGA-DK-AA71-01A-31R-A39I-07	6.18583	top-third	13.6345	0
BLCA	TCGA-DK-AA74-01A-11R-A39I-07	-1.55561	middle_third	56.115	0
BLCA	TCGA-DK-AA75-01A-11R-A39I-07	6.39948	top-third	11.1704	1
BLCA	TCGA-DK-AA76-01A-11R-A39I-07	4.48909	middle_third	12.0246	0
BLCA	TCGA-DK-AA77-01A-11R-A39I-07	7.12322	top-third	20.3039	0
BLCA	TCGA-E5-A2PC-01A-11R-A206-07	8.19242	top-third	43.5647	0
BLCA	TCGA-E5-A4TZ-01A-11R-A31N-07	8.66505	top-third	15.3429	1
BLCA	TCGA-E5-A4U1-01A-11R-A31N-07	-0.876029	middle_third	38.8008	0
BLCA	TCGA-E7-A3X6-01A-12R-A22U-07	5.5138	middle_third	29.7002	1
BLCA	TCGA-E7-A3Y1-01A-11R-A22U-07	-8.43591	bottom-third	5.35524	0
BLCA	TCGA-E7-A4IJ-01A-31R-A26T-07	-0.496325	middle_third	22.1437	1
BLCA	TCGA-E7-A4XJ-01A-11R-A26T-07	-2.25654	middle_third	2.23409	1
BLCA	TCGA-E7-A519-01A-11R-A26T-07	-24.4845	bottom-third	16.6899	0
BLCA	TCGA-E7-A541-01A-11R-A26T-07	3.75162	middle_third	25.5606	1
BLCA	TCGA-E7-A5KE-01A-11R-A28M-07	5.04293	middle_third	0.558522	0
BLCA	TCGA-E7-A5KF-01A-11R-A28M-07	-10.891	bottom-third	0.657084	0
BLCA	TCGA-E7-A677-01A-11R-A30C-07	-4.84185	middle_third	26.9405	0
BLCA	TCGA-E7-A678-01A-11R-A30C-07	-18.4631	bottom-third	26.2177	0
BLCA	TCGA-E7-A6MD-01A-41R-A352-07	5.84666	top-third	4.23819	0
BLCA	TCGA-E7-A6ME-01A-22R-A32O-07	3.27067	middle_third	24.0164	0
BLCA	TCGA-E7-A6MF-01A-12R-A32O-07	-22.5832	bottom-third	24.6407	0
BLCA	TCGA-E7-A7DU-01A-11R-A32O-07	-4.79717	middle_third	0.919918	0
BLCA	TCGA-E7-A7DV-01A-11R-A33J-07	17.2863	top-third	1.21561	0
BLCA	TCGA-E7-A7PW-01A-11R-A352-07	8.18791	top-third	13.6674	0
BLCA	TCGA-E7-A7XN-01A-11R-A352-07	0.355005	middle_third	14.0616	0
BLCA	TCGA-E7-A85H-01A-11R-A352-07	11.1441	top-third	12.9446	0
BLCA	TCGA-E7-A8O7-01A-11R-A36F-07	-12.1114	bottom-third	15.3101	0
BLCA	TCGA-E7-A8O8-01A-11R-A36F-07	2.75458	middle_third	0.427105	0
BLCA	TCGA-E7-A97P-01A-11R-A38B-07	8.38815	top-third	14.3573	1
BLCA	TCGA-E7-A97Q-01A-11R-A38B-07	-7.56987	bottom-third	8.08214	1
BLCA	TCGA-FD-A3B3-01A-12R-A206-07	15.646	top-third	32	1
BLCA	TCGA-FD-A3B4-01A-12R-A206-07	8.2462	top-third	16.7556	1
BLCA	TCGA-FD-A3B5-01A-11R-A20F-07	14.9133	top-third	8.93634	1
BLCA	TCGA-FD-A3B6-01A-21R-A20F-07	10.9726	top-third	33.0185	1
BLCA	TCGA-FD-A3B7-01A-31R-A20F-07	22.5329	top-third	4.00821	1
BLCA	TCGA-FD-A3B8-01A-31R-A20F-07	7.28812	top-third	12.616	0
BLCA	TCGA-FD-A3N5-01A-11R-A21D-07	14.5116	top-third	22.5051	1
BLCA	TCGA-FD-A3N6-01A-11R-A21D-07	8.18828	top-third	27.9589	0
BLCA	TCGA-FD-A3NA-01A-11R-A21D-07	3.5642	middle_third	60.616	0
BLCA	TCGA-FD-A3SJ-01A-12R-A22U-07	15.2354	top-third	24.2793	1
BLCA	TCGA-FD-A3SL-01A-21R-A22U-07	0.883406	middle_third	23.3922	1
BLCA	TCGA-FD-A3SM-01A-11R-A22U-07	6.0285	top-third	17.9713	1
BLCA	TCGA-FD-A3SN-01A-12R-A22U-07	10.0378	top-third	29.1417	0
BLCA	TCGA-FD-A3SO-01A-11R-A22U-07	17.8399	top-third	5.51951	1
BLCA	TCGA-FD-A3SP-01A-31R-A22U-07	5.60986	middle_third	25.7248	0
BLCA	TCGA-FD-A3SQ-01A-21R-A22U-07	-5.54901	bottom-third	46.7515	1
BLCA	TCGA-FD-A3SR-01A-11R-A22U-07	8.96408	top-third	19.7782	1
BLCA	TCGA-FD-A3SS-01A-12R-A22U-07	8.8713	top-third	12.846	1
BLCA	TCGA-FD-A43N-01A-11R-A23W-07	2.84823	middle_third	22.9651	0
BLCA	TCGA-FD-A43P-01A-31R-A23W-07	9.78618	top-third	27.3347	0
BLCA	TCGA-FD-A43S-01A-21R-A23W-07	-11.7267	bottom-third	14.9487	0
BLCA	TCGA-FD-A43U-01A-11R-A23W-07	-2.96759	middle_third	20.8953	0
BLCA	TCGA-FD-A43X-01A-11R-A23W-07	-6.51576	bottom-third	3.61396	0
BLCA	TCGA-FD-A43Y-01A-21R-A26T-07	21.3496	top-third	15.5729	1
BLCA	TCGA-FD-A5BR-01A-11R-A26T-07	2.17838	middle_third	26.7105	0
BLCA	TCGA-FD-A5BS-01A-21R-A26T-07	0.951435	middle_third	53.848	0
BLCA	TCGA-FD-A5BT-01A-11R-A26T-07	-3.59714	middle_third	10.7762	1
BLCA	TCGA-FD-A5BU-01A-31R-A26T-07	11.3628	top-third	19.3183	0
BLCA	TCGA-FD-A5BV-01A-11R-A26T-07	6.73304	top-third	5.35524	1
BLCA	TCGA-FD-A5BX-01A-11R-A26T-07	-0.711423	middle_third	5.68378	1
BLCA	TCGA-FD-A5BY-01A-31R-A28M-07	6.92526	top-third	8.24641	0
BLCA	TCGA-FD-A5BZ-01A-11R-A28M-07	7.19673	top-third	27.4333	1
BLCA	TCGA-FD-A5C0-01A-11R-A28M-07	3.30429	middle_third	18.0698	1
BLCA	TCGA-FD-A5C1-01A-11R-A28M-07	15.8203	top-third	58.8747	0
BLCA	TCGA-FD-A62N-01A-11R-A30C-07	8.8169	top-third	2.69405	0
BLCA	TCGA-FD-A62O-01A-11R-A30C-07	-3.9236	middle_third	7.09651	1
BLCA	TCGA-FD-A62P-01A-32R-A30C-07	15.0141	top-third	6.27515	1
BLCA	TCGA-FD-A62S-01A-11R-A30C-07	16.3467	top-third	13.3388	1
BLCA	TCGA-FD-A6TA-01A-12R-A33J-07	0.834893	middle_third	62.8172	0
BLCA	TCGA-FD-A6TB-01A-12R-A33J-07	4.30684	middle_third	18.7926	0
BLCA	TCGA-FD-A6TC-01A-21R-A33J-07	7.86563	top-third	6.14374	0
BLCA	TCGA-FD-A6TD-01A-51R-A33J-07	11.0586	top-third	12.6817	1
BLCA	TCGA-FD-A6TE-01A-12R-A33J-07	0.578286	middle_third	12.3532	0
BLCA	TCGA-FD-A6TF-01A-52R-A32O-07	14.0046	top-third	2.26694	1
BLCA	TCGA-FD-A6TG-01A-11R-A32O-07	9.30485	top-third	3.05544	1
BLCA	TCGA-FD-A6TH-01A-11R-A32O-07	7.21893	top-third	4.3039	1
BLCA	TCGA-FD-A6TI-01A-11R-A32O-07	-7.55773	bottom-third	9.65914	1
BLCA	TCGA-FD-A6TK-01A-42R-A33J-07	11.1382	top-third	10.8419	0
BLCA	TCGA-FJ-A3Z7-01A-12R-A23N-07	-3.68866	middle_third	31.0472	0
BLCA	TCGA-FJ-A3Z9-01A-11R-A26T-07	-4.04768	middle_third	12.6489	1
BLCA	TCGA-FJ-A3ZE-01A-11R-A23N-07	-2.93675	middle_third	10.6448	1
BLCA	TCGA-FJ-A3ZF-01A-11R-A23N-07	9.96981	top-third	17.2156	0
BLCA	TCGA-FJ-A871-01A-11R-A352-07	10.8074	top-third	8.93634	1
BLCA	TCGA-FT-A3EE-01A-11R-A206-07	14.3823	top-third	3.25257	1
BLCA	TCGA-FT-A61P-01A-11R-A30C-07	7.32949	top-third	11.0719	0
BLCA	TCGA-G2-A2EC-01A-11R-A180-07	-12.0186	bottom-third	22.8665	1
BLCA	TCGA-G2-A2EF-01A-12R-A18C-07	17.715	top-third	61.8973	0
BLCA	TCGA-G2-A2EJ-01A-11R-A180-07	6.2306	top-third	47.9671	0
BLCA	TCGA-G2-A2EK-01A-22R-A18C-07	-7.12383	bottom-third	15.9343	0
BLCA	TCGA-G2-A2EL-01A-12R-A18C-07	20.7914	top-third	26.9076	1
BLCA	TCGA-G2-A2EO-01A-11R-A180-07	7.99337	top-third	59.269	1
BLCA	TCGA-G2-A2ES-01A-11R-A180-07	15.2842	top-third	32.9856	1
BLCA	TCGA-G2-A3IB-01A-11R-A20F-07	7.32034	top-third	7.22793	1
BLCA	TCGA-G2-A3IE-01A-11R-A20F-07	-11.3387	bottom-third	20.1068	1
BLCA	TCGA-G2-A3VY-01A-11R-A22U-07	7.94996	top-third	17.6099	0
BLCA	TCGA-G2-AA3B-01A-11R-A39I-07	0.145819	middle_third	65.9713	0
BLCA	TCGA-G2-AA3C-01A-21R-A39I-07	9.12054	top-third	6.93224	1
BLCA	TCGA-G2-AA3D-01A-11R-A39I-07	0.0013073	middle_third	70.2752	0
BLCA	TCGA-G2-AA3F-01A-12R-A42T-07	-0.994974	middle_third	29.3388	0
BLCA	TCGA-GC-A3BM-01A-11R-A22U-07	4.68797	middle_third	21.3881	1
BLCA	TCGA-GC-A3I6-01A-11R-A20F-07	0.26381	middle_third	20.6982	1
BLCA	TCGA-GC-A3OO-01A-11R-A22U-07	2.78257	middle_third	15.8029	0
BLCA	TCGA-GC-A3RB-01A-12R-A220-07	13.3526	top-third	19.1211	0
BLCA	TCGA-GC-A3RC-01A-11R-A22U-07	3.57981	middle_third	15.9014	0
BLCA	TCGA-GC-A3RD-01A-12R-A22U-07	6.56997	top-third	14.0616	0
BLCA	TCGA-GC-A3WC-01A-31R-A22U-07	13.6205	top-third	17.7413	0
BLCA	TCGA-GC-A3YS-01A-11R-A23N-07	20.4659	top-third	24.9035	0
BLCA	TCGA-GC-A4ZW-01A-11R-A26T-07	8.85358	top-third	0.492813	0
BLCA	TCGA-GC-A6I1-01A-12R-A31N-07	12.4491	top-third	8.93634	1
BLCA	TCGA-GC-A6I3-01A-11R-A31N-07	-3.64739	middle_third	13.8973	0
BLCA	TCGA-GD-A2C5-01A-12R-A180-07	4.05786	middle_third	26.6776	0
BLCA	TCGA-GD-A3OP-01A-21R-A220-07	-9.45292	bottom-third	2.10267	0
BLCA	TCGA-GD-A3OQ-01A-32R-A220-07	0.656618	middle_third	3.12115	0
BLCA	TCGA-GD-A3OS-01A-12R-A220-07	17.3233	top-third	20.961	0
BLCA	TCGA-GD-A6C6-01A-21R-A31N-07	-17.9072	bottom-third	2.20123	0
BLCA	TCGA-GD-A76B-01A-11R-A32O-07	-1.50175	middle_third	7.35934	0
BLCA	TCGA-GU-A42P-01A-11R-A23W-07	8.59879	top-third	10.9076	1
BLCA	TCGA-GU-A42Q-01A-11R-A23W-07	18.0172	top-third	11.3018	1
BLCA	TCGA-GU-A42R-01A-11R-A23N-07	7.5389	top-third	18.9569	1
BLCA	TCGA-GU-A762-01A-11R-A33J-07	10.7894	top-third	7.62218	1
BLCA	TCGA-GU-A763-01A-11R-A32O-07	-1.97569	middle_third	32.7556	0
BLCA	TCGA-GU-A764-01A-11R-A352-07	16.1133	top-third	20.0411	0
BLCA	TCGA-GU-A766-01A-11R-A32O-07	11.1148	top-third	15.77	0
BLCA	TCGA-GU-A767-01A-11R-A32O-07	7.26315	top-third	4.73101	1
BLCA	TCGA-GU-AATO-01A-11R-A39I-07	-8.1192	bottom-third	10.6448	1
BLCA	TCGA-GU-AATP-01A-11R-A39I-07	7.0899	top-third	32.9528	0
BLCA	TCGA-GU-AATQ-01A-11R-A39I-07	10.5202	top-third	6.99795	1
BLCA	TCGA-GV-A3JV-01A-11R-A220-07	2.21355	middle_third	14.2587	1
BLCA	TCGA-GV-A3JW-01A-11R-A20F-07	4.38147	middle_third	21.3224	0
BLCA	TCGA-GV-A3JX-01A-11R-A20F-07	7.88724	top-third	19.0883	0
BLCA	TCGA-GV-A3JZ-01A-11R-A21D-07	14.0452	top-third	19.8111	0
BLCA	TCGA-GV-A3QF-01A-31R-A22U-07	1.72143	middle_third	20.271	1
BLCA	TCGA-GV-A3QH-01A-11R-A220-07	-3.70358	middle_third	8.47639	1
BLCA	TCGA-GV-A3QI-01A-11R-A220-07	2.2891	middle_third	36.4682	0
BLCA	TCGA-GV-A3QK-01B-11R-A23N-07	2.18466	middle_third	27.3347	0
BLCA	TCGA-GV-A40E-01A-12R-A23N-07	17.054	top-third	8.57495	1
BLCA	TCGA-GV-A40G-01A-11R-A23N-07	13.446	top-third	19.0554	0
BLCA	TCGA-GV-A6ZA-01A-12R-A33J-07	5.36312	middle_third	22.7023	0
BLCA	TCGA-H4-A2HO-01A-11R-A180-07	-3.36458	middle_third	1.51129	0
BLCA	TCGA-H4-A2HQ-01A-11R-A180-07	8.73984	top-third	19.384	0
BLCA	TCGA-HQ-A2OE-01A-11R-A206-07	5.28074	middle_third	38.5708	0
BLCA	TCGA-HQ-A2OF-01A-11R-A26T-07	0.495206	middle_third	63.9671	0
BLCA	TCGA-HQ-A5ND-01A-11R-A26T-07	17.3803	top-third	9.00205	1
BLCA	TCGA-HQ-A5NE-01A-12R-A28M-07	14.3643	top-third	12.1561	1
BLCA	TCGA-K4-A3WS-01A-11R-A22U-07	4.23262	middle_third	25.0021	0
BLCA	TCGA-K4-A3WU-01B-11R-A23N-07	-2.47748	middle_third	3.44969	0
BLCA	TCGA-K4-A3WV-01A-11R-A22U-07	8.39678	top-third	21.2238	0
BLCA	TCGA-K4-A4AB-01B-12R-A28M-07	-6.85499	bottom-third	2.49692	0
BLCA	TCGA-K4-A4AC-01A-21R-A26T-07	16.6667	top-third	9.13347	1
BLCA	TCGA-K4-A54R-01A-11R-A26T-07	1.41753	middle_third	27.6632	0
BLCA	TCGA-K4-A5RH-01A-11R-A30C-07	14.0539	top-third	9.06776	0
BLCA	TCGA-K4-A5RI-01A-11R-A28M-07	13.7638	top-third	11.6961	1
BLCA	TCGA-K4-A5RJ-01A-11R-A28M-07	14.6558	top-third	17.7084	0
BLCA	TCGA-K4-A6FZ-01A-11R-A31N-07	5.94991	top-third	1.80698	0
BLCA	TCGA-K4-A6MB-01A-11R-A31N-07	5.98794	top-third	15.4086	0
BLCA	TCGA-K4-A83P-01A-11R-A352-07	2.13939	middle_third	16.2628	0
BLCA	TCGA-K4-AAQO-01A-11R-A38B-07	2.20365	middle_third	11.7947	0
BLCA	TCGA-KQ-A41N-01A-11R-A33J-07	5.44799	middle_third	52.6982	0
BLCA	TCGA-KQ-A41O-01A-12R-A352-07	-0.108932	middle_third	50.5298	0
BLCA	TCGA-KQ-A41P-01A-12R-A33J-07	-2.39177	middle_third	35.9425	0
BLCA	TCGA-KQ-A41Q-01A-11R-A33J-07	-0.100517	middle_third	46.9487	0
BLCA	TCGA-KQ-A41R-01A-21R-A352-07	-2.14457	middle_third	44.3532	0
BLCA	TCGA-KQ-A41S-01A-12R-A33J-07	0.715761	middle_third	1.1499	0
BLCA	TCGA-LC-A66R-01A-41R-A30C-07	12.4673	top-third	15.3101	0
BLCA	TCGA-LT-A5Z6-01A-11R-A28M-07	-7.98217	bottom-third	15.5729	0
BLCA	TCGA-LT-A8JT-01A-11R-A36F-07	-4.65379	middle_third	21.0595	0
BLCA	TCGA-MV-A51V-01A-11R-A26T-07	3.61668	middle_third	13.4702	0
BLCA	TCGA-PQ-A6FI-01A-11R-A31N-07	12.031	top-third	12.2218	0
BLCA	TCGA-PQ-A6FN-01A-11R-A31N-07	5.90159	top-third	16.6571	0
BLCA	TCGA-R3-A69X-01A-22R-A30C-07	4.37842	middle_third	14.2259	0
BLCA	TCGA-S5-A6DX-01A-11R-A31N-07	0.442361	middle_third	1.83984	1
BLCA	TCGA-S5-AA26-01A-11R-A38B-07	-1.7304	middle_third	16.5257	0
BLCA	TCGA-SY-A9G0-01A-12R-A38B-07	-2.62257	middle_third	33.117	1
BLCA	TCGA-SY-A9G5-01A-11R-A38B-07	2.00567	middle_third	38.9651	0
BLCA	TCGA-UY-A78K-01A-11R-A33J-07	-1.75837	middle_third	17.6099	1
BLCA	TCGA-UY-A78L-01A-12R-A33J-07	19.3383	top-third	37.0267	0
BLCA	TCGA-UY-A78M-01A-21R-A352-07	7.79999	top-third	22.6694	1
BLCA	TCGA-UY-A78N-01A-12R-A33J-07	11.5316	top-third	86.768	1
BLCA	TCGA-UY-A78O-01A-12R-A33J-07	-2.06866	middle_third	75.9589	0
BLCA	TCGA-UY-A78P-01A-12R-A36F-07	8.30193	top-third	78.193	0
BLCA	TCGA-UY-A8OB-01A-12R-A42T-07	10.0626	top-third	69.2895	0
BLCA	TCGA-UY-A8OC-01A-11R-A36F-07	10.5294	top-third	3.02259	1
BLCA	TCGA-UY-A8OD-01A-11R-A36F-07	-2.18901	middle_third	112.756	0
BLCA	TCGA-UY-A9PA-01A-11R-A38B-07	-5.18002	bottom-third	35.2197	0
BLCA	TCGA-UY-A9PB-01A-11R-A38B-07	11.1496	top-third	29.5359	0
BLCA	TCGA-UY-A9PD-01A-11R-A38B-07	5.98792	top-third	17.807	0
BLCA	TCGA-UY-A9PE-01A-11R-A38B-07	7.61087	top-third	6.20945	0
BLCA	TCGA-UY-A9PF-01A-11R-A38B-07	-0.826409	middle_third	3.84394	0
BLCA	TCGA-UY-A9PH-01A-11R-A38B-07	-0.252739	middle_third	51.2854	0
BLCA	TCGA-XF-A8HB-01A-11R-A36F-07	9.77937	top-third	45.0103	0
BLCA	TCGA-XF-A8HC-01A-11R-A36F-07	0.362263	middle_third	6.57084	1
BLCA	TCGA-XF-A8HD-01A-11R-A36F-07	2.23161	middle_third	97.3799	0
BLCA	TCGA-XF-A8HE-01A-11R-A36F-07	13.9792	top-third	125.405	0
BLCA	TCGA-XF-A8HF-01A-11R-A36F-07	-0.566812	middle_third	97.0513	1
BLCA	TCGA-XF-A8HG-01A-11R-A36F-07	-1.0158	middle_third	15.3429	1
BLCA	TCGA-XF-A8HH-01A-11R-A38B-07	-0.366783	middle_third	1.87269	1
BLCA	TCGA-XF-A8HI-01A-11R-A38B-07	-0.136216	middle_third	17.8727	1
BLCA	TCGA-XF-A9SH-01A-11R-A39I-07	-8.26508	bottom-third	64.7556	1
BLCA	TCGA-XF-A9SI-01A-11R-A39I-07	8.76177	top-third	79.6057	0
BLCA	TCGA-XF-A9SJ-01A-11R-A39I-07	9.66038	top-third	3.21971	1
BLCA	TCGA-XF-A9SK-01A-11R-A42T-07	-0.240876	middle_third	15.9671	1
BLCA	TCGA-XF-A9SL-01A-11R-A39I-07	-3.5947	middle_third	66.3655	1
BLCA	TCGA-XF-A9SM-01A-11R-A42T-07	14.3571	top-third	34.4312	0
BLCA	TCGA-XF-A9SP-01A-11R-A39I-07	9.34753	top-third	14.9158	1
BLCA	TCGA-XF-A9ST-01A-11R-A42T-07	12.6994	top-third	4.20534	1
BLCA	TCGA-XF-A9SU-01A-31R-A39I-07	8.34593	top-third	5.97947	1
BLCA	TCGA-XF-A9SV-01A-21R-A42T-07	-0.197676	middle_third	12.7474	1
BLCA	TCGA-XF-A9SW-01A-11R-A42T-07	-1.38317	middle_third	11.8932	1
BLCA	TCGA-XF-A9SX-01A-21R-A39I-07	3.02866	middle_third	23.6222	1
BLCA	TCGA-XF-A9SY-01A-21R-A42T-07	14.9326	top-third	21.0267	0
BLCA	TCGA-XF-A9SZ-01A-11R-A39I-07	7.34265	top-third	28.2218	1
BLCA	TCGA-XF-A9T0-01A-11R-A39I-07	-2.72214	middle_third	26.2505	0
BLCA	TCGA-XF-A9T2-01A-11R-A42T-07	8.8319	top-third	18.8912	1
BLCA	TCGA-XF-A9T3-01A-11R-A42T-07	13.5476	top-third	2.23409	0
BLCA	TCGA-XF-A9T4-01A-11R-A39I-07	5.47471	middle_third	16.2628	1
BLCA	TCGA-XF-A9T5-01A-11R-A42T-07	15.4509	top-third	66.5955	0
BLCA	TCGA-XF-A9T6-01A-11R-A42T-07	8.49725	top-third	2.10267	0
BLCA	TCGA-XF-A9T8-01A-11R-A39I-07	9.91016	top-third	13.7331	1
BLCA	TCGA-XF-AAME-01A-12R-A42T-07	11.4437	top-third	92.9117	1
BLCA	TCGA-XF-AAMG-01A-11R-A42T-07	6.8	top-third	110.522	0
BLCA	TCGA-XF-AAMH-01A-11R-A42T-07	8.65872	top-third	11.3018	1
BLCA	TCGA-XF-AAMJ-01A-11R-A42T-07	2.12669	middle_third	54.8665	1
BLCA	TCGA-XF-AAML-01A-11R-A42T-07	4.57841	middle_third	7.62218	1
BLCA	TCGA-XF-AAMQ-01A-11R-A42T-07	-0.30647	middle_third	71.5236	0
BLCA	TCGA-XF-AAMR-01A-31R-A42T-07	-5.09605	bottom-third	91.6632	0
BLCA	TCGA-XF-AAMT-01A-11R-A42T-07	9.21424	top-third	2.95688	1
BLCA	TCGA-XF-AAMW-01A-11R-A42T-07	12.7827	top-third	8.31211	1
BLCA	TCGA-XF-AAMX-01A-11R-A42T-07	2.8206	middle_third	6.76797	1
BLCA	TCGA-XF-AAMY-01A-11R-A42T-07	-0.0359664	middle_third	98.924	0
BLCA	TCGA-XF-AAMZ-01A-11R-A42T-07	5.05612	middle_third	44.2875	1
BLCA	TCGA-XF-AAN0-01A-11R-A42T-07	2.17995	middle_third	56.4435	1
BLCA	TCGA-XF-AAN1-01A-31R-A42T-07	1.0849	middle_third	30.9158	1
BLCA	TCGA-XF-AAN2-01A-11R-A42T-07	12.5711	top-third	61.4045	1
BLCA	TCGA-XF-AAN3-01A-11R-A42T-07	4.14487	middle_third	86.2423	0
BLCA	TCGA-XF-AAN4-01A-11R-A42T-07	-0.432259	middle_third	27.039	1
BLCA	TCGA-XF-AAN5-01A-11R-A42T-07	13.7828	top-third	75.3347	0
BLCA	TCGA-XF-AAN7-01A-11R-A42T-07	4.41951	middle_third	18.5626	1
BLCA	TCGA-XF-AAN8-01A-11R-A42T-07	-2.12952	middle_third	3.8768	1
BLCA	TCGA-YC-A89H-01A-11R-A36F-07	1.70955	middle_third	18.8255	0
BLCA	TCGA-YC-A8S6-01A-31R-A38B-07	-0.165808	middle_third	9.62628	0
BLCA	TCGA-YC-A9TC-01A-22R-A39I-07	21.2625	top-third	0.657084	1
BLCA	TCGA-YF-AA3L-01A-11R-A38B-07	-12.7047	bottom-third	11.9589	0
BLCA	TCGA-YF-AA3M-01A-11R-A42T-07	6.50661	top-third	13.6345	0
BLCA	TCGA-ZF-A9R0-01A-11R-A38B-07	-7.19138	bottom-third	22.3409	1
BLCA	TCGA-ZF-A9R1-01A-11R-A39I-07	6.31918	top-third	25.3963	0
BLCA	TCGA-ZF-A9R2-01A-11R-A39I-07	3.83937	middle_third	21.0924	0
BLCA	TCGA-ZF-A9R3-01A-11R-A38B-07	-8.90255	bottom-third	31.1786	1
BLCA	TCGA-ZF-A9R4-01A-11R-A38B-07	1.51455	middle_third	30.2587	0
BLCA	TCGA-ZF-A9R5-01A-12R-A42T-07	-9.89462	bottom-third	35.8111	0
BLCA	TCGA-ZF-A9R7-01A-11R-A38B-07	-8.59539	bottom-third	21.848	0
BLCA	TCGA-ZF-A9R9-01A-11R-A38B-07	-5.37227	bottom-third	28.386	1
BLCA	TCGA-ZF-A9RC-01A-11R-A38B-07	3.48335	middle_third	94.2259	0
BLCA	TCGA-ZF-A9RD-01A-11R-A42T-07	8.79895	top-third	13.4045	1
BLCA	TCGA-ZF-A9RE-01A-11R-A38B-07	7.28584	top-third	3.48255	1
BLCA	TCGA-ZF-A9RF-01A-11R-A38B-07	19.1277	top-third	64.0329	0
BLCA	TCGA-ZF-A9RL-01A-11R-A38B-07	-11.8534	bottom-third	88.8049	0
BLCA	TCGA-ZF-A9RM-01A-11R-A38B-07	4.40144	middle_third	47.8029	0
BLCA	TCGA-ZF-A9RN-01A-11R-A42T-07	11.4229	top-third	20.2053	1
BLCA	TCGA-ZF-AA4N-01A-11R-A38B-07	17.2774	top-third	2.89117	1
BLCA	TCGA-ZF-AA4R-01A-11R-A38B-07	11.008	top-third	34.037	1
BLCA	TCGA-ZF-AA4T-01A-11R-A38B-07	2.25847	middle_third	19.6797	1
BLCA	TCGA-ZF-AA4U-01A-11R-A38B-07	3.39921	middle_third	8.6078	1
BLCA	TCGA-ZF-AA4V-01A-11R-A38B-07	17.9278	top-third	59.3347	0
BLCA	TCGA-ZF-AA4W-01A-12R-A38B-07	15.4231	top-third	60.1232	0
BLCA	TCGA-ZF-AA4X-01A-11R-A38B-07	-1.23977	middle_third	67.154	0
BLCA	TCGA-ZF-AA51-01A-21R-A39I-07	5.4606	middle_third	56.3121	0
BLCA	TCGA-ZF-AA52-01A-12R-A39I-07	-2.54718	middle_third	35.384	1
BLCA	TCGA-ZF-AA53-01A-11R-A39I-07	11.9771	top-third	57.8563	0
BLCA	TCGA-ZF-AA54-01A-11R-A39I-07	19.5694	top-third	19.384	1
BLCA	TCGA-ZF-AA56-01A-31R-A39I-07	9.43042	top-third	8.50924	1
BLCA	TCGA-ZF-AA58-01A-12R-A42T-07	9.51065	top-third	54.1766	0
BLCA	TCGA-ZF-AA5H-01A-11R-A39I-07	13.1246	top-third	29.4702	0
BLCA	TCGA-ZF-AA5N-01A-11R-A42T-07	4.04538	middle_third	5.51951	1
BLCA	TCGA-ZF-AA5P-01A-11R-A39I-07	5.19948	middle_third	12.2218	0
BRCA	TCGA-3C-AAAU-01A-11R-A41B-07	11.0214	top-third	132.961	0
BRCA	TCGA-3C-AALI-01A-11R-A41B-07	-0.628245	middle_third	131.581	0
BRCA	TCGA-3C-AALJ-01A-31R-A41B-07	6.86703	top-third	48.4271	0
BRCA	TCGA-3C-AALK-01A-11R-A41B-07	-1.18997	middle_third	47.5729	0
BRCA	TCGA-4H-AAAK-01A-12R-A41B-07	-1.78817	middle_third	11.4333	0
BRCA	TCGA-5L-AAT0-01A-12R-A41B-07	-7.46055	bottom-third	48.5257	0
BRCA	TCGA-5L-AAT1-01A-12R-A41B-07	-8.13498	bottom-third	48.3285	0
BRCA	TCGA-5T-A9QA-01A-11R-A41B-07	2.74622	middle_third	9.95483	0
BRCA	TCGA-A1-A0SB-01A-11R-A144-07	-2.94299	middle_third	8.50924	0
BRCA	TCGA-A1-A0SD-01A-11R-A115-07	-3.09734	middle_third	14.3573	0
BRCA	TCGA-A1-A0SE-01A-11R-A084-07	6.26009	top-third	43.4004	0
BRCA	TCGA-A1-A0SF-01A-11R-A144-07	0.58519	middle_third	48.0657	0
BRCA	TCGA-A1-A0SG-01A-11R-A144-07	-5.23165	bottom-third	14.2587	0
BRCA	TCGA-A1-A0SH-01A-11R-A084-07	-5.21919	bottom-third	47.2115	0
BRCA	TCGA-A1-A0SI-01A-11R-A144-07	1.21778	middle_third	20.8624	0
BRCA	TCGA-A1-A0SJ-01A-11R-A084-07	8.40149	top-third	13.6674	0
BRCA	TCGA-A1-A0SK-01A-12R-A084-07	12.4341	top-third	31.77	1
BRCA	TCGA-A1-A0SM-01A-11R-A084-07	5.20851	middle_third	7.95072	0
BRCA	TCGA-A1-A0SN-01A-11R-A144-07	13.5707	top-third	39.2936	0
BRCA	TCGA-A1-A0SO-01A-22R-A084-07	5.65662	middle_third	27.9918	0
BRCA	TCGA-A1-A0SP-01A-11R-A084-07	21.4532	top-third	19.1869	0
BRCA	TCGA-A1-A0SQ-01A-21R-A144-07	1.38052	middle_third	18.2012	0
BRCA	TCGA-A2-A04N-01A-11R-A115-07	-4.31038	middle_third	143.047	0
BRCA	TCGA-A2-A04P-01A-31R-A034-07	13.5257	top-third	18.0041	1
BRCA	TCGA-A2-A04Q-01A-21R-A034-07	7.32946	top-third	78.3573	0
BRCA	TCGA-A2-A04R-01A-41R-A109-07	-0.261313	middle_third	121.856	0
BRCA	TCGA-A2-A04T-01A-21R-A034-07	17.7049	top-third	73.7906	0
BRCA	TCGA-A2-A04U-01A-11R-A115-07	19.4691	top-third	87.1951	0
BRCA	TCGA-A2-A04V-01A-21R-A034-07	-1.28027	middle_third	63.0801	1
BRCA	TCGA-A2-A04W-01A-31R-A115-07	3.5442	middle_third	101.914	0
BRCA	TCGA-A2-A04X-01A-21R-A034-07	-1.76904	middle_third	55.3922	0
BRCA	TCGA-A2-A04Y-01A-21R-A034-07	7.63892	top-third	36.1068	0
BRCA	TCGA-A2-A0CK-01A-11R-A22K-07	-0.428082	middle_third	136.641	0
BRCA	TCGA-A2-A0CL-01A-11R-A115-07	-2.09067	middle_third	99.0554	0
BRCA	TCGA-A2-A0CM-01A-31R-A034-07	16.2409	top-third	24.7721	1
BRCA	TCGA-A2-A0CO-01A-13R-A22K-07	-13.7371	bottom-third	114.727	1
BRCA	TCGA-A2-A0CP-01A-11R-A034-07	-6.08399	bottom-third	92.4189	0
BRCA	TCGA-A2-A0CQ-01A-21R-A034-07	-0.44139	middle_third	88.5421	0
BRCA	TCGA-A2-A0CR-01A-11R-A22K-07	-12.5741	bottom-third	107.86	0
BRCA	TCGA-A2-A0CS-01A-11R-A115-07	-4.21848	middle_third	77.1417	1
BRCA	TCGA-A2-A0CT-01A-31R-A056-07	2.88244	middle_third	75.2033	0
BRCA	TCGA-A2-A0CU-01A-12R-A034-07	-0.0320654	middle_third	5.19097	1
BRCA	TCGA-A2-A0CV-01A-31R-A115-07	-4.89316	middle_third	98.924	0
BRCA	TCGA-A2-A0CW-01A-21R-A115-07	10.4837	top-third	107.86	0
BRCA	TCGA-A2-A0CX-01A-21R-A00Z-07	9.55761	top-third	56.7721	0
BRCA	TCGA-A2-A0CY-01A-12R-A034-07	23.6934	top-third	54.9651	0
BRCA	TCGA-A2-A0CZ-01A-11R-A034-07	-5.06224	bottom-third	53.0924	0
BRCA	TCGA-A2-A0D0-01A-11R-A00Z-07	23.6033	top-third	67.2854	0
BRCA	TCGA-A2-A0D1-01A-11R-A034-07	7.97031	top-third	34.5298	0
BRCA	TCGA-A2-A0D2-01A-21R-A034-07	20.6023	top-third	33.7413	0
BRCA	TCGA-A2-A0D3-01A-11R-A115-07	0.298907	middle_third	61.5359	0
BRCA	TCGA-A2-A0D4-01A-11R-A00Z-07	-9.30275	bottom-third	25.1992	0
BRCA	TCGA-A2-A0EM-01A-11R-A034-07	0.0877911	middle_third	101.651	0
BRCA	TCGA-A2-A0EN-01A-13R-A084-07	1.69893	middle_third	134.308	0
BRCA	TCGA-A2-A0EO-01A-11R-A034-07	-3.44067	middle_third	80.23	0
BRCA	TCGA-A2-A0EP-01A-52R-A22U-07	-6.95054	bottom-third	118.374	0
BRCA	TCGA-A2-A0EQ-01A-11R-A034-07	8.94573	top-third	79.7043	0
BRCA	TCGA-A2-A0ER-01A-21R-A034-07	6.69017	top-third	74.3491	0
BRCA	TCGA-A2-A0ES-01A-11R-A115-07	-9.75993	bottom-third	71.9507	0
BRCA	TCGA-A2-A0ET-01A-31R-A034-07	-2.41953	middle_third	35.0226	0
BRCA	TCGA-A2-A0EU-01A-22R-A056-07	2.77854	middle_third	34.2669	0
BRCA	TCGA-A2-A0EV-01A-11R-A034-07	3.21471	middle_third	31.8029	0
BRCA	TCGA-A2-A0EW-01A-21R-A115-07	-6.65147	bottom-third	61.8973	1
BRCA	TCGA-A2-A0EX-01A-21R-A034-07	-2.93284	middle_third	24.7064	0
BRCA	TCGA-A2-A0EY-01A-11R-A034-07	6.78562	top-third	63.2444	0
BRCA	TCGA-A2-A0ST-01A-12R-A084-07	4.48324	middle_third	99.1211	0
BRCA	TCGA-A2-A0SU-01A-11R-A084-07	-5.79332	bottom-third	54.6037	0
BRCA	TCGA-A2-A0SV-01A-11R-A084-07	13.6254	top-third	27.1047	1
BRCA	TCGA-A2-A0SW-01A-11R-A084-07	8.57057	top-third	44.846	1
BRCA	TCGA-A2-A0SX-01A-12R-A084-07	13.5786	top-third	50.3984	0
BRCA	TCGA-A2-A0SY-01A-31R-A084-07	1.04453	middle_third	44.2546	0
BRCA	TCGA-A2-A0T0-01A-22R-A084-07	21.7773	top-third	17.5113	0
BRCA	TCGA-A2-A0T1-01A-21R-A084-07	2.76555	middle_third	17.117	0
BRCA	TCGA-A2-A0T2-01A-11R-A084-07	10.2512	top-third	8.37782	1
BRCA	TCGA-A2-A0T3-01A-21R-A115-07	5.50352	middle_third	49.807	0
BRCA	TCGA-A2-A0T4-01A-31R-A084-07	0.195704	middle_third	20.501	0
BRCA	TCGA-A2-A0T5-01A-21R-A084-07	4.15482	middle_third	17.4456	0
BRCA	TCGA-A2-A0T6-01A-11R-A084-07	-3.38183	middle_third	18.8912	0
BRCA	TCGA-A2-A0T7-01A-21R-A084-07	2.59743	middle_third	20.731	0
BRCA	TCGA-A2-A0YC-01A-11R-A109-07	0.998256	middle_third	32.5257	0
BRCA	TCGA-A2-A0YD-01A-11R-A109-07	-3.11933	middle_third	25.2649	0
BRCA	TCGA-A2-A0YE-01A-11R-A109-07	11.426	top-third	18.2012	0
BRCA	TCGA-A2-A0YF-01A-21R-A109-07	-4.89354	middle_third	50.4312	0
BRCA	TCGA-A2-A0YG-01A-21R-A109-07	11.8497	top-third	21.8809	0
BRCA	TCGA-A2-A0YH-01A-11R-A109-07	5.20595	middle_third	21.6509	0
BRCA	TCGA-A2-A0YI-01A-31R-A10J-07	-8.47663	bottom-third	49.4456	0
BRCA	TCGA-A2-A0YJ-01A-11R-A109-07	10.1066	top-third	18.5955	0
BRCA	TCGA-A2-A0YK-01A-22R-A109-07	-11.284	bottom-third	19.3183	0
BRCA	TCGA-A2-A0YL-01A-21R-A109-07	-4.66272	middle_third	48.4271	0
BRCA	TCGA-A2-A0YM-01A-11R-A109-07	11.0888	top-third	31.7043	0
BRCA	TCGA-A2-A0YT-01A-11R-A109-07	6.99403	top-third	23.7536	1
BRCA	TCGA-A2-A1FV-01A-11R-A13Q-07	-3.80233	middle_third	23.4579	0
BRCA	TCGA-A2-A1FW-01A-11R-A13Q-07	-10.372	bottom-third	17.347	0
BRCA	TCGA-A2-A1FX-01A-11R-A13Q-07	0.777663	middle_third	60.6817	0
BRCA	TCGA-A2-A1FZ-01A-51R-A14D-07	-4.35539	middle_third	22.4394	0
BRCA	TCGA-A2-A1G0-01A-11R-A13Q-07	-3.44761	middle_third	20.2382	0
BRCA	TCGA-A2-A1G1-01A-21R-A13Q-07	12.165	top-third	19.1869	0
BRCA	TCGA-A2-A1G4-01A-11R-A13Q-07	4.6485	middle_third	19.5483	0
BRCA	TCGA-A2-A1G6-01A-11R-A13Q-07	-12.0761	bottom-third	16.46	0
BRCA	TCGA-A2-A259-01A-11R-A16F-07	-2.1617	middle_third	52.4353	0
BRCA	TCGA-A2-A25A-01A-12R-A16F-07	-6.10058	bottom-third	107.63	0
BRCA	TCGA-A2-A25B-01A-11R-A169-07	13.8678	top-third	42.4148	0
BRCA	TCGA-A2-A25C-01A-11R-A169-07	3.42987	middle_third	17.1828	0
BRCA	TCGA-A2-A25D-01A-12R-A16F-07	3.01165	middle_third	18.1355	0
BRCA	TCGA-A2-A25E-01A-11R-A169-07	2.08807	middle_third	105.265	0
BRCA	TCGA-A2-A25F-01A-11R-A169-07	8.39392	top-third	10.5791	0
BRCA	TCGA-A2-A3KC-01A-11R-A213-07	-1.56643	middle_third	36.2053	0
BRCA	TCGA-A2-A3KD-01A-12R-A213-07	0.339466	middle_third	39.6222	0
BRCA	TCGA-A2-A3XS-01A-11R-A22U-07	11.2863	top-third	33.9055	1
BRCA	TCGA-A2-A3XT-01A-11R-A22U-07	7.81494	top-third	91.0062	0
BRCA	TCGA-A2-A3XU-01A-12R-A22U-07	20.1364	top-third	29.963	1
BRCA	TCGA-A2-A3XV-01A-21R-A239-07	6.02849	top-third	32.7228	0
BRCA	TCGA-A2-A3XW-01A-11R-A239-07	-11.0157	bottom-third	56.2464	0
BRCA	TCGA-A2-A3XX-01A-21R-A239-07	20.7309	top-third	47.2772	1
BRCA	TCGA-A2-A3XY-01A-11R-A239-07	13.5244	top-third	35.9097	1
BRCA	TCGA-A2-A3XZ-01A-42R-A239-07	11.5116	top-third	50.3326	0
BRCA	TCGA-A2-A3Y0-01A-11R-A239-07	20.9021	top-third	50.7926	0
BRCA	TCGA-A2-A4RW-01A-21R-A266-07	-1.34745	middle_third	7.29363	0
BRCA	TCGA-A2-A4RX-01A-11R-A266-07	-0.0332552	middle_third	24.3778	0
BRCA	TCGA-A2-A4RY-01A-31R-A266-07	-9.97967	bottom-third	21.2895	0
BRCA	TCGA-A2-A4S0-01A-21R-A266-07	-9.32978	bottom-third	23.1951	0
BRCA	TCGA-A2-A4S1-01A-21R-A266-07	-4.58906	middle_third	26.9405	0
BRCA	TCGA-A2-A4S2-01A-12R-A266-07	-5.26562	bottom-third	21.1253	0
BRCA	TCGA-A2-A4S3-01A-21R-A266-07	12.891	top-third	21.8809	0
BRCA	TCGA-A7-A0CD-01A-11R-A00Z-07	-4.33782	middle_third	38.2752	0
BRCA	TCGA-A7-A0CE-01A-11R-A00Z-07	15.7492	top-third	35.2854	0
BRCA	TCGA-A7-A0CG-01A-12R-A056-07	-2.55874	middle_third	34.2669	0
BRCA	TCGA-A7-A0CH-01A-21R-A00Z-07	-5.98538	bottom-third	35.4497	0
BRCA	TCGA-A7-A0CJ-01A-21R-A00Z-07	1.23803	middle_third	30.5873	0
BRCA	TCGA-A7-A0D9-01A-31R-A056-07	-1.34031	middle_third	37.4209	0
BRCA	TCGA-A7-A0DA-01A-31R-A115-07	13.9364	top-third	35.6468	0
BRCA	TCGA-A7-A0DB-01A-11R-A00Z-07	3.71066	middle_third	33.0842	0
BRCA	TCGA-A7-A13D-01A-13R-A12P-07	17.7231	top-third	31.7043	0
BRCA	TCGA-A7-A13E-01A-11R-A12P-07	22.4806	top-third	20.1725	1
BRCA	TCGA-A7-A13F-01A-11R-A12P-07	8.80438	top-third	25.1335	0
BRCA	TCGA-A7-A13G-01A-11R-A13Q-07	-5.41357	bottom-third	23.5893	0
BRCA	TCGA-A7-A13H-01A-11R-A22K-07	-4.73713	middle_third	29.5359	0
BRCA	TCGA-A7-A26E-01A-11R-A169-07	2.46213	middle_third	31.3429	0
BRCA	TCGA-A7-A26F-01A-21R-A169-07	14.2344	top-third	24.2464	0
BRCA	TCGA-A7-A26G-01A-21R-A169-07	7.03163	top-third	23.7207	0
BRCA	TCGA-A7-A26H-01A-11R-A169-07	4.77714	middle_third	23.7864	0
BRCA	TCGA-A7-A26I-01A-11R-A169-07	18.4163	top-third	21.7166	0
BRCA	TCGA-A7-A26J-01A-11R-A169-07	6.60987	top-third	20.5996	0
BRCA	TCGA-A7-A2KD-01A-31R-A21T-07	7.40259	top-third	22.308	0
BRCA	TCGA-A7-A3IY-01A-21R-A21T-07	3.81454	middle_third	11.3347	0
BRCA	TCGA-A7-A3IZ-01A-11R-A213-07	-5.43883	bottom-third	10.5791	0
BRCA	TCGA-A7-A3J0-01A-11R-A213-07	-3.25271	middle_third	10.2834	0
BRCA	TCGA-A7-A3J1-01A-11R-A213-07	-6.15814	bottom-third	11.269	0
BRCA	TCGA-A7-A3RF-01A-11R-A22K-07	-9.8949	bottom-third	13.4045	0
BRCA	TCGA-A7-A425-01A-11R-A24H-07	4.02491	middle_third	14.6858	0
BRCA	TCGA-A7-A426-01A-22R-A24H-07	-10.3414	bottom-third	11.9589	0
BRCA	TCGA-A7-A4SA-01A-11R-A266-07	-9.86016	bottom-third	14.9158	0
BRCA	TCGA-A7-A4SB-01A-21R-A266-07	1.28346	middle_third	13.7331	0
BRCA	TCGA-A7-A4SC-01A-12R-A266-07	-9.64851	bottom-third	14.653	0
BRCA	TCGA-A7-A4SD-01A-11R-A266-07	9.04093	top-third	14.4887	0
BRCA	TCGA-A7-A4SE-01A-11R-A266-07	16.9564	top-third	21.1581	0
BRCA	TCGA-A7-A4SF-01A-11R-A266-07	1.19181	middle_third	17.9055	0
BRCA	TCGA-A7-A56D-01A-11R-A27Q-07	-10.5224	bottom-third	14.7187	0
BRCA	TCGA-A7-A5ZV-01A-11R-A28M-07	12.1471	top-third	12.0903	0
BRCA	TCGA-A7-A5ZW-01A-12R-A29R-07	-2.55437	middle_third	10.7105	0
BRCA	TCGA-A7-A5ZX-01A-12R-A29R-07	-12.5533	bottom-third	11.039	0
BRCA	TCGA-A7-A6VV-01A-22R-A33J-07	7.4736	top-third	10.2834	0
BRCA	TCGA-A7-A6VW-01A-21R-A33J-07	20.6463	top-third	9.36345	0
BRCA	TCGA-A7-A6VX-01A-12R-A33J-07	6.07659	top-third	10.4148	0
BRCA	TCGA-A7-A6VY-01A-12R-A33J-07	14.8107	top-third	8.73922	0
BRCA	TCGA-A8-A06N-01A-11R-A00Z-07	-9.48381	bottom-third	0	0
BRCA	TCGA-A8-A06O-01A-11R-A00Z-07	12.407	top-third	13.0103	0
BRCA	TCGA-A8-A06P-01A-11R-A00Z-07	-4.8644	middle_third	13.0103	0
BRCA	TCGA-A8-A06Q-01A-11R-A034-07	15.8985	top-third	1.01848	0
BRCA	TCGA-A8-A06R-01A-11R-A00Z-07	2.78954	middle_third	17.9713	0
BRCA	TCGA-A8-A06T-01A-11R-A00Z-07	4.60072	middle_third	53.0267	0
BRCA	TCGA-A8-A06U-01A-11R-A00Z-07	0.806207	middle_third	29.0103	1
BRCA	TCGA-A8-A06X-01A-21R-A00Z-07	1.77559	middle_third	30.9815	1
BRCA	TCGA-A8-A06Y-01A-21R-A00Z-07	-0.0876667	middle_third	25.9877	0
BRCA	TCGA-A8-A06Z-01A-11R-A00Z-07	10.0182	top-third	1.01848	0
BRCA	TCGA-A8-A075-01A-11R-A084-07	4.77249	middle_third	17.0185	0
BRCA	TCGA-A8-A076-01A-21R-A00Z-07	1.44671	middle_third	53.9466	0
BRCA	TCGA-A8-A079-01A-21R-A00Z-07	-2.31227	middle_third	9.00205	0
BRCA	TCGA-A8-A07B-01A-11R-A00Z-07	5.33527	middle_third	42.9733	0
BRCA	TCGA-A8-A07C-01A-11R-A034-07	14.9916	top-third	33.9713	0
BRCA	TCGA-A8-A07E-01A-11R-A034-07	0.87886	middle_third	19.9754	0
BRCA	TCGA-A8-A07F-01A-11R-A00Z-07	1.3339	middle_third	18.9569	0
BRCA	TCGA-A8-A07G-01A-11R-A034-07	5.13758	middle_third	18.9569	0
BRCA	TCGA-A8-A07I-01A-11R-A00Z-07	3.02216	middle_third	13.9959	0
BRCA	TCGA-A8-A07J-01A-11R-A00Z-07	-11.5966	bottom-third	11.9918	0
BRCA	TCGA-A8-A07L-01A-11R-A00Z-07	6.73321	top-third	32.0329	0
BRCA	TCGA-A8-A07O-01A-11R-A00Z-07	25.227	top-third	9.98768	0
BRCA	TCGA-A8-A07P-01A-11R-A00Z-07	0.564465	middle_third	10.9733	0
BRCA	TCGA-A8-A07R-01A-21R-A034-07	20.4253	top-third	8.9692	0
BRCA	TCGA-A8-A07S-01A-11R-A034-07	-0.511338	middle_third	7.98357	0
BRCA	TCGA-A8-A07U-01A-11R-A034-07	16.8479	top-third	24.9692	0
BRCA	TCGA-A8-A07W-01A-11R-A00Z-07	8.85562	top-third	9.98768	0
BRCA	TCGA-A8-A07Z-01A-11R-A00Z-07	3.30395	middle_third	45.0431	0
BRCA	TCGA-A8-A081-01A-11R-A00Z-07	4.26342	middle_third	0	0
BRCA	TCGA-A8-A082-01A-11R-A00Z-07	1.59159	middle_third	18.037	0
BRCA	TCGA-A8-A083-01A-21R-A00Z-07	-9.69808	bottom-third	0	0
BRCA	TCGA-A8-A084-01A-21R-A00Z-07	-0.379079	middle_third	15.0472	0
BRCA	TCGA-A8-A085-01A-11R-A00Z-07	3.99866	middle_third	36.9281	0
BRCA	TCGA-A8-A086-01A-11R-A00Z-07	3.54021	middle_third	13.0103	0
BRCA	TCGA-A8-A08A-01A-11R-A32Y-07	-2.06382	middle_third	0.985626	0
BRCA	TCGA-A8-A08B-01A-11R-A00Z-07	1.07135	middle_third	37.9795	0
BRCA	TCGA-A8-A08C-01A-11R-A00Z-07	1.98552	middle_third	28.9446	0
BRCA	TCGA-A8-A08F-01A-11R-A00Z-07	12.5769	top-third	32.9856	0
BRCA	TCGA-A8-A08G-01A-11R-A00Z-07	15.8927	top-third	19.9425	0
BRCA	TCGA-A8-A08H-01A-21R-A00Z-07	0.435533	middle_third	0	0
BRCA	TCGA-A8-A08I-01A-11R-A00Z-07	1.2946	middle_third	11.9918	0
BRCA	TCGA-A8-A08J-01A-11R-A00Z-07	6.10911	top-third	37.0267	1
BRCA	TCGA-A8-A08L-01A-11R-A00Z-07	13.3818	top-third	9.98768	1
BRCA	TCGA-A8-A08O-01A-21R-A056-07	2.83822	middle_third	30.9815	0
BRCA	TCGA-A8-A08P-01A-11R-A00Z-07	3.08693	middle_third	30.9815	0
BRCA	TCGA-A8-A08R-01A-11R-A034-07	19.3914	top-third	0.985626	0
BRCA	TCGA-A8-A08S-01A-11R-A034-07	-1.78385	middle_third	32.9856	0
BRCA	TCGA-A8-A08T-01A-21R-A00Z-07	-0.686484	middle_third	112	1
BRCA	TCGA-A8-A08X-01A-21R-A00Z-07	14.5371	top-third	42.9733	0
BRCA	TCGA-A8-A08Z-01A-21R-A00Z-07	1.09925	middle_third	39.9836	0
BRCA	TCGA-A8-A090-01A-11R-A00Z-07	10.0426	top-third	0	0
BRCA	TCGA-A8-A091-01A-11R-A00Z-07	-15.8794	bottom-third	32.9856	0
BRCA	TCGA-A8-A092-01A-11R-A00Z-07	12.12	top-third	30.9487	0
BRCA	TCGA-A8-A093-01A-11R-A00Z-07	-0.354539	middle_third	17.9384	0
BRCA	TCGA-A8-A094-01A-11R-A00Z-07	7.12886	top-third	0	0
BRCA	TCGA-A8-A095-01A-11R-A00Z-07	1.46239	middle_third	41.9548	0
BRCA	TCGA-A8-A096-01A-11R-A00Z-07	-1.07971	middle_third	0	0
BRCA	TCGA-A8-A097-01A-11R-A034-07	8.10039	top-third	11.9918	0
BRCA	TCGA-A8-A099-01A-11R-A00Z-07	-3.34407	middle_third	9.98768	0
BRCA	TCGA-A8-A09A-01A-11R-A00Z-07	1.15944	middle_third	9.98768	0
BRCA	TCGA-A8-A09B-01A-11R-A00Z-07	3.00609	middle_third	11.9918	0
BRCA	TCGA-A8-A09C-01A-11R-A00Z-07	13.2739	top-third	1.01848	0
BRCA	TCGA-A8-A09D-01A-11R-A00Z-07	-1.39136	middle_third	50.0041	0
BRCA	TCGA-A8-A09E-01A-11R-A00Z-07	9.03637	top-third	49.0185	0
BRCA	TCGA-A8-A09G-01A-21R-A00Z-07	1.44057	middle_third	0	0
BRCA	TCGA-A8-A09I-01A-22R-A034-07	9.52224	top-third	45.0431	0
BRCA	TCGA-A8-A09K-01A-11R-A00Z-07	-7.00931	bottom-third	29.963	0
BRCA	TCGA-A8-A09M-01A-11R-A00Z-07	-0.00222479	middle_third	33.0513	0
BRCA	TCGA-A8-A09N-01A-11R-A00Z-07	7.07302	top-third	1.01848	0
BRCA	TCGA-A8-A09Q-01A-11R-A00Z-07	3.91355	middle_third	25.0021	0
BRCA	TCGA-A8-A09R-01A-11R-A00Z-07	3.33482	middle_third	8.9692	0
BRCA	TCGA-A8-A09T-01A-11R-A00Z-07	-3.88688	middle_third	19.0226	0
BRCA	TCGA-A8-A09V-01A-11R-A034-07	-6.88667	bottom-third	15.0144	0
BRCA	TCGA-A8-A09W-01A-11R-A00Z-07	-2.7355	middle_third	0.985626	0
BRCA	TCGA-A8-A09X-01A-11R-A00Z-07	10.0761	top-third	13.9959	1
BRCA	TCGA-A8-A09Z-01A-11R-A00Z-07	-5.92279	bottom-third	0	0
BRCA	TCGA-A8-A0A1-01A-11R-A00Z-07	-7.97517	bottom-third	11.9918	0
BRCA	TCGA-A8-A0A2-01A-11R-A034-07	-1.60805	middle_third	19.0226	0
BRCA	TCGA-A8-A0A4-01A-11R-A00Z-07	0.328758	middle_third	13.0103	0
BRCA	TCGA-A8-A0A6-01A-12R-A056-07	2.99771	middle_third	21.0267	0
BRCA	TCGA-A8-A0A7-01A-11R-A00Z-07	2.28551	middle_third	0.985626	0
BRCA	TCGA-A8-A0A9-01A-11R-A00Z-07	9.9625	top-third	27.0062	0
BRCA	TCGA-A8-A0AB-01A-11R-A034-07	4.47459	middle_third	17.0185	0
BRCA	TCGA-A8-A0AD-01A-11R-A056-07	-3.95363	middle_third	38.0123	0
BRCA	TCGA-AC-A23C-01A-12R-A169-07	4.6402	middle_third	19.2197	0
BRCA	TCGA-AC-A23E-01A-11R-A157-07	2.16366	middle_third	22.9322	0
BRCA	TCGA-AC-A23G-01A-11R-A213-07	-6.7274	bottom-third	73.8563	0
BRCA	TCGA-AC-A23H-01A-11R-A157-07	4.59047	middle_third	5.71663	1
BRCA	TCGA-AC-A2B8-01A-11R-A17B-07	-5.49492	bottom-third	22.2423	0
BRCA	TCGA-AC-A2BK-01A-11R-A21T-07	14.1506	top-third	73.0021	0
BRCA	TCGA-AC-A2BM-01A-11R-A21T-07	4.31772	middle_third	99.2854	0
BRCA	TCGA-AC-A2FB-01A-11R-A17B-07	-4.09422	middle_third	40.5421	0
BRCA	TCGA-AC-A2FE-01A-11R-A19W-07	0.275301	middle_third	86.6037	1
BRCA	TCGA-AC-A2FF-01A-11R-A17B-07	-3.67483	middle_third	90.6448	0
BRCA	TCGA-AC-A2FG-01A-11R-A17B-07	-6.59132	bottom-third	60.8789	0
BRCA	TCGA-AC-A2FK-01A-12R-A180-07	-14.4046	bottom-third	87.0637	0
BRCA	TCGA-AC-A2FM-01A-11R-A19W-07	-5.18573	bottom-third	26.0205	1
BRCA	TCGA-AC-A2FO-01A-11R-A180-07	-7.36418	bottom-third	74.0862	0
BRCA	TCGA-AC-A2QH-01A-11R-A18M-07	19.426	top-third	33.0185	0
BRCA	TCGA-AC-A2QI-01A-12R-A19W-07	-10.2197	bottom-third	19.3183	0
BRCA	TCGA-AC-A2QJ-01A-12R-A19W-07	-1.83345	middle_third	14.653	1
BRCA	TCGA-AC-A3BB-01A-21R-A19W-07	-8.71356	bottom-third	32.4271	0
BRCA	TCGA-AC-A3EH-01A-22R-A22K-07	-1.93401	middle_third	6.47228	1
BRCA	TCGA-AC-A3HN-01A-11R-A213-07	-1.74847	middle_third	16.2957	0
BRCA	TCGA-AC-A3OD-01A-11R-A21T-07	4.9273	middle_third	14.8172	0
BRCA	TCGA-AC-A3QP-01A-11R-A22U-07	-7.02589	bottom-third	22.1766	0
BRCA	TCGA-AC-A3QQ-01A-11R-A22K-07	-5.60425	bottom-third	24.115	0
BRCA	TCGA-AC-A3TM-01A-11R-A22K-07	-3.36617	middle_third	25.0349	0
BRCA	TCGA-AC-A3TN-01A-11R-A22K-07	-11.2025	bottom-third	14.9815	0
BRCA	TCGA-AC-A3W5-01A-11R-A22K-07	6.06515	top-third	16.5585	0
BRCA	TCGA-AC-A3W6-01A-12R-A22K-07	-4.55949	middle_third	19.7782	0
BRCA	TCGA-AC-A3W7-01A-11R-A22K-07	-7.97152	bottom-third	15.4743	0
BRCA	TCGA-AC-A3YI-01A-21R-A239-07	-0.159317	middle_third	23.2279	0
BRCA	TCGA-AC-A3YJ-01A-11R-A22U-07	-8.12345	bottom-third	24.7721	0
BRCA	TCGA-AC-A4ZE-01A-11R-A41B-07	-9.19352	bottom-third	29.2402	0
BRCA	TCGA-AC-A5EH-01A-11R-A28M-07	4.65803	middle_third	16.7885	0
BRCA	TCGA-AC-A5XS-01A-11R-A29R-07	-7.12576	bottom-third	19.3183	0
BRCA	TCGA-AC-A5XU-01A-11R-A28M-07	-4.92645	bottom-third	14.9487	0
BRCA	TCGA-AC-A62V-01A-11R-A31O-07	-3.1941	middle_third	11.4333	1
BRCA	TCGA-AC-A62X-01A-11R-A29R-07	0.164476	middle_third	13.7002	0
BRCA	TCGA-AC-A62Y-01A-11R-A29R-07	-5.60517	bottom-third	17.4127	0
BRCA	TCGA-AC-A6IV-01A-12R-A33J-07	-4.9698	bottom-third	18.6612	0
BRCA	TCGA-AC-A6IW-01A-12R-A33J-07	21.9544	top-third	13.5688	0
[truncated: 9,378 more rows]

## Sheet: CBTN_surv
External Patient Identifier	tumor-ID	death_bin285	time_285	cancer type	34-gene signature	34 gene signature_3-way
[truncated: 893 more rows]

[truncated: 4 more sheets: Lung_surv, Breast_surv, bladder_surv, prostate_surv]
