# Supplementary material for: Global impact of somatic structural variation on the cancer proteome
Source: Nat Commun. 2023 Sep 13;14:5637. doi: 10.1038/s41467-023-41374-8 (PMC10499989; doi:10.1038/s41467-023-41374-8)
Supplement: Supplementary file 13 — Supplementary Data 10 [file 41467_2023_41374_MOESM13_ESM.xlsx]

## Sheet: cell lines analyzed
cell line	cancer_type	protein data	SV data	mRNA data	DepMap data
22rv1	PROSTATE	yes	yes	yes	yes
2313287	STOMACH	yes	yes	yes	yes
5637	URINARY_TRACT	yes	yes	yes	yes
59m	OVARY	no	yes	yes	yes
769p	KIDNEY	yes	yes	yes	yes
786o	KIDNEY	yes	yes	yes	yes
8305c	THYROID	yes	yes	yes	yes
a101d	SKIN	yes	yes	yes	no
a204	SOFT_TISSUE	yes	yes	yes	no
a2058	SKIN	yes	yes	yes	yes
a2780	OVARY	yes	yes	yes	yes
a375	SKIN	yes	yes	yes	yes
a3kaw	HAEMATOPOIETIC_AND_LYMPHOID_TISSUE	yes	yes	yes	yes
a549	LUNG	yes	yes	yes	yes
a704	KIDNEY	yes	yes	yes	no
abc1	LUNG	yes	yes	yes	yes
achn	KIDNEY	yes	yes	yes	no
ags	STOMACH	yes	yes	yes	yes
an3ca	ENDOMETRIUM	yes	yes	yes	no
au565	BREAST	yes	yes	yes	yes
bftc909	KIDNEY	yes	yes	yes	yes
bt20	BREAST	yes	yes	yes	no
bt474	BREAST	yes	yes	yes	no
bt483	BREAST	yes	yes	yes	no
c2bbe1	LARGE_INTESTINE	yes	yes	yes	yes
caki1	KIDNEY	yes	yes	yes	yes
cal120	BREAST	yes	yes	yes	yes
cal27	UPPER_AERODIGESTIVE_TRACT	yes	yes	yes	yes
cal51	BREAST	yes	yes	yes	yes
cal54	KIDNEY	yes	yes	yes	no
cal851	BREAST	yes	yes	yes	no
calu1	LUNG	yes	yes	yes	yes
calu6	LUNG	yes	yes	yes	yes
cama1	BREAST	yes	yes	yes	yes
caov3	OVARY	yes	yes	yes	yes
capan1	PANCREAS	yes	yes	yes	yes
cas1	CENTRAL_NERVOUS_SYSTEM	yes	yes	yes	yes
cck81	LARGE_INTESTINE	yes	yes	yes	yes
chagok1	LUNG	yes	yes	yes	yes
chp212	AUTONOMIC_GANGLIA	yes	yes	yes	yes
colo201	LARGE_INTESTINE	no	yes	yes	yes
colo668	LUNG	yes	yes	yes	no
colo741	SKIN	yes	yes	yes	no
colo829	SKIN	yes	yes	yes	no
corl23	LUNG	yes	yes	yes	yes
corl24	LUNG	no	yes	yes	no
corl279	LUNG	yes	yes	yes	yes
corl311	LUNG	yes	yes	yes	yes
corl88	LUNG	yes	yes	yes	no
cov362	OVARY	yes	yes	yes	yes
cov644	OVARY	no	yes	yes	yes
daoy	CENTRAL_NERVOUS_SYSTEM	yes	yes	yes	yes
db	HAEMATOPOIETIC_AND_LYMPHOID_TISSUE	yes	yes	yes	yes
detroit562	UPPER_AERODIGESTIVE_TRACT	yes	yes	yes	yes
dms114	LUNG	yes	yes	yes	no
dms153	LUNG	no	yes	yes	no
dms273	LUNG	yes	yes	yes	no
dms454	LUNG	no	yes	yes	no
dms53	LUNG	yes	yes	yes	yes
dms79	LUNG	yes	yes	yes	no
du145	PROSTATE	yes	yes	yes	yes
du4475	BREAST	yes	yes	yes	yes
ebc1	LUNG	yes	yes	yes	yes
efm19	BREAST	yes	yes	yes	yes
efm192a	BREAST	yes	yes	yes	no
efo21	OVARY	yes	yes	yes	yes
efo27	OVARY	yes	yes	yes	yes
eol1	HAEMATOPOIETIC_AND_LYMPHOID_TISSUE	yes	yes	yes	yes
es2	OVARY	yes	yes	yes	yes
ess1	ENDOMETRIUM	yes	yes	yes	yes
fadu	UPPER_AERODIGESTIVE_TRACT	yes	yes	yes	yes
fu97	STOMACH	yes	yes	yes	yes
fuov1	OVARY	yes	yes	yes	no
g361	SKIN	yes	yes	yes	no
g401	SOFT_TISSUE	yes	yes	yes	yes
g402	SOFT_TISSUE	yes	yes	yes	yes
gamg	CENTRAL_NERVOUS_SYSTEM	yes	yes	yes	yes
gb1	CENTRAL_NERVOUS_SYSTEM	yes	yes	yes	yes
gciy	STOMACH	yes	yes	yes	yes
gi1	CENTRAL_NERVOUS_SYSTEM	yes	yes	yes	yes
gp2d	LARGE_INTESTINE	no	yes	yes	no
h1048	LUNG	yes	yes	yes	yes
h1092	LUNG	yes	yes	yes	yes
h1105	LUNG	yes	yes	yes	no
h1184	LUNG	no	yes	yes	no
h1299	LUNG	yes	yes	yes	yes
h1339	LUNG	no	yes	yes	yes
h1341	LUNG	yes	yes	yes	no
h1355	LUNG	yes	yes	yes	yes
h1435	LUNG	yes	yes	yes	no
h1436	LUNG	yes	yes	yes	no
h1437	LUNG	yes	yes	yes	yes
h146	LUNG	yes	yes	yes	no
h1618	LUNG	no	yes	yes	no
h1650	LUNG	yes	yes	yes	yes
h1651	LUNG	yes	yes	yes	no
h1666	LUNG	yes	yes	yes	yes
h1693	LUNG	yes	yes	yes	yes
h1694	LUNG	yes	yes	yes	yes
h1703	LUNG	yes	yes	yes	yes
h1792	LUNG	yes	yes	yes	yes
h1793	LUNG	yes	yes	yes	yes
h1836	LUNG	yes	yes	yes	yes
h1869	LUNG	no	yes	yes	yes
h1876	LUNG	yes	yes	yes	no
h1930	LUNG	no	yes	yes	no
h196	LUNG	yes	yes	yes	no
h1963	LUNG	yes	yes	yes	no
h1975	LUNG	yes	yes	yes	yes
h2029	LUNG	yes	yes	yes	no
h2030	LUNG	yes	yes	yes	yes
h2052	PLEURA	yes	yes	yes	yes
h2066	LUNG	yes	yes	yes	no
h2081	LUNG	yes	yes	yes	no
h209	LUNG	yes	yes	yes	yes
h211	LUNG	yes	yes	yes	yes
h2122	LUNG	yes	yes	yes	yes
h2170	LUNG	yes	yes	yes	yes
h2171	LUNG	yes	yes	yes	yes
h2196	LUNG	no	yes	yes	no
h2227	LUNG	yes	yes	yes	no
h2228	LUNG	yes	yes	yes	no
h226	LUNG	yes	yes	yes	yes
h2286	LUNG	yes	yes	yes	yes
h23	LUNG	yes	yes	yes	yes
h3255	LUNG	yes	yes	yes	no
h358	LUNG	yes	yes	yes	yes
h4	CENTRAL_NERVOUS_SYSTEM	yes	yes	yes	yes
h446	LUNG	yes	yes	yes	yes
h460	LUNG	yes	yes	yes	yes
h508	LARGE_INTESTINE	yes	yes	yes	no
h510	LUNG	no	yes	yes	no
h520	LUNG	yes	yes	yes	yes
h522	LUNG	yes	yes	yes	yes
h524	LUNG	yes	yes	yes	no
h526	LUNG	yes	yes	yes	yes
h596	LUNG	yes	yes	yes	no
h650	LUNG	yes	yes	yes	yes
h661	LUNG	yes	yes	yes	yes
h69	LUNG	yes	yes	yes	no
h747	LARGE_INTESTINE	yes	yes	yes	yes
h82	LUNG	yes	yes	yes	yes
h838	LUNG	yes	yes	yes	yes
h841	LUNG	no	yes	yes	yes
h889	LUNG	no	yes	yes	no
hara	LUNG	yes	yes	yes	yes
hcc1187	BREAST	yes	yes	yes	yes
hcc1419	BREAST	yes	yes	yes	yes
hcc1428	BREAST	yes	yes	yes	yes
hcc15	LUNG	yes	yes	yes	yes
hcc1500	BREAST	yes	yes	yes	no
hcc1569	BREAST	yes	yes	yes	no
hcc1599	BREAST	yes	yes	yes	no
hcc1833	LUNG	yes	yes	yes	no
hcc1937	BREAST	yes	yes	yes	yes
hcc1954	BREAST	yes	yes	yes	yes
hcc202	BREAST	no	yes	yes	yes
hcc2157	BREAST	yes	yes	yes	no
hcc33	LUNG	yes	yes	yes	no
hcc38	BREAST	yes	yes	yes	yes
hcc44	LUNG	yes	yes	yes	yes
hcc70	BREAST	yes	yes	yes	yes
hcc827	LUNG	yes	yes	yes	yes
hcc95	LUNG	yes	yes	yes	yes
hct116	LARGE_INTESTINE	yes	yes	yes	yes
hct15	LARGE_INTESTINE	yes	yes	yes	yes
hdqp1	BREAST	yes	yes	yes	no
hec1a	ENDOMETRIUM	yes	yes	yes	no
hel9217	HAEMATOPOIETIC_AND_LYMPHOID_TISSUE	yes	yes	yes	yes
hepg2	LIVER	yes	yes	yes	yes
hgc27	STOMACH	yes	yes	yes	yes
hpac	PANCREAS	yes	yes	yes	no
hs294t	SKIN	yes	yes	yes	yes
hs746t	STOMACH	yes	yes	yes	yes
hs944t	SKIN	yes	yes	yes	yes
hsc3	UPPER_AERODIGESTIVE_TRACT	yes	yes	yes	yes
ht115	LARGE_INTESTINE	yes	yes	yes	yes
ht1376	URINARY_TRACT	yes	yes	yes	yes
ht144	SKIN	yes	yes	yes	yes
ht29	LARGE_INTESTINE	yes	yes	yes	yes
hutu80	SMALL_INTESTINE	yes	yes	yes	no
igr39	SKIN	yes	yes	yes	yes
igrov1	OVARY	yes	yes	yes	yes
im95	STOMACH	yes	yes	yes	yes
ishikawaheraklio02er	ENDOMETRIUM	yes	yes	yes	yes
jhh1	LIVER	yes	yes	yes	yes
jhh7	LIVER	yes	yes	yes	yes
jhos2	OVARY	yes	yes	yes	yes
jhuem1	ENDOMETRIUM	no	yes	yes	yes
kals1	CENTRAL_NERVOUS_SYSTEM	yes	yes	yes	yes
karpas299	HAEMATOPOIETIC_AND_LYMPHOID_TISSUE	yes	yes	yes	yes
katoiii	STOMACH	yes	yes	yes	yes
ke39	STOMACH	no	yes	yes	yes
kle	ENDOMETRIUM	yes	yes	yes	yes
km12	LARGE_INTESTINE	yes	yes	yes	yes
kms11	HAEMATOPOIETIC_AND_LYMPHOID_TISSUE	yes	yes	yes	yes
kns62	LUNG	yes	yes	yes	yes
kns81	CENTRAL_NERVOUS_SYSTEM	yes	yes	yes	no
ku1919	URINARY_TRACT	yes	yes	yes	yes
kym1	SOFT_TISSUE	yes	yes	yes	yes
kyse180	OESOPHAGUS	yes	yes	yes	yes
kyse30	OESOPHAGUS	yes	yes	yes	yes
kyse410	OESOPHAGUS	yes	yes	yes	yes
kyse450	OESOPHAGUS	yes	yes	yes	yes
kyse520	OESOPHAGUS	yes	yes	yes	yes
kyse70	OESOPHAGUS	yes	yes	yes	yes
lama84	HAEMATOPOIETIC_AND_LYMPHOID_TISSUE	yes	yes	yes	no
lc1f	LUNG	no	yes	yes	no
lk2	LUNG	yes	yes	yes	yes
ln18	CENTRAL_NERVOUS_SYSTEM	yes	yes	yes	yes
ln229	CENTRAL_NERVOUS_SYSTEM	yes	yes	yes	yes
lovo	LARGE_INTESTINE	yes	yes	yes	yes
loximvi	SKIN	yes	yes	yes	no
ls180	LARGE_INTESTINE	yes	yes	yes	yes
ls411n	LARGE_INTESTINE	yes	yes	yes	yes
ls513	LARGE_INTESTINE	yes	yes	yes	yes
lu99	LUNG	no	yes	yes	yes
mcf7	BREAST	yes	yes	yes	yes
mdamb134vi	BREAST	no	yes	yes	no
mdamb157	BREAST	yes	yes	yes	yes
mdamb175vii	BREAST	yes	yes	yes	no
mdamb231	BREAST	yes	yes	yes	yes
mdamb361	BREAST	yes	yes	yes	yes
mdamb453	BREAST	yes	yes	yes	yes
mfe280	ENDOMETRIUM	yes	yes	yes	yes
mfe296	ENDOMETRIUM	yes	yes	yes	yes
mfe319	ENDOMETRIUM	yes	yes	yes	yes
miapaca2	PANCREAS	yes	yes	yes	yes
mkn1	STOMACH	yes	yes	yes	no
mkn45	STOMACH	yes	yes	yes	yes
mkn7	STOMACH	yes	yes	yes	no
mkn74	STOMACH	no	yes	yes	yes
mm1s	HAEMATOPOIETIC_AND_LYMPHOID_TISSUE	yes	yes	yes	yes
monomac1	HAEMATOPOIETIC_AND_LYMPHOID_TISSUE	yes	yes	yes	yes
msto211h	PLEURA	yes	yes	yes	yes
mv411	HAEMATOPOIETIC_AND_LYMPHOID_TISSUE	yes	yes	yes	yes
n87	STOMACH	yes	yes	yes	yes
nugc3	STOMACH	yes	yes	yes	yes
nugc4	STOMACH	yes	yes	yes	no
oaw42	OVARY	yes	yes	yes	yes
ocum1	STOMACH	yes	yes	yes	yes
oe19	OESOPHAGUS	yes	yes	yes	no
ons76	CENTRAL_NERVOUS_SYSTEM	yes	yes	yes	yes
opm2	HAEMATOPOIETIC_AND_LYMPHOID_TISSUE	yes	yes	yes	yes
osrc2	KIDNEY	yes	yes	yes	yes
ov56	OVARY	yes	yes	yes	no
ov7	OVARY	yes	yes	yes	yes
ov90	OVARY	yes	yes	yes	yes
ovcar3	OVARY	yes	yes	yes	yes
ovcar4	OVARY	yes	yes	yes	no
ovcar8	OVARY	yes	yes	yes	yes
ovk18	OVARY	yes	yes	yes	yes
ovsaho	OVARY	yes	yes	yes	no
panc0327	PANCREAS	yes	yes	yes	yes
panc1	PANCREAS	yes	yes	yes	yes
panc1005	PANCREAS	yes	yes	yes	yes
patu8988t	PANCREAS	yes	yes	yes	yes
pc14	LUNG	yes	yes	yes	yes
pc3	PROSTATE	yes	yes	yes	no
plcprf5	LIVER	no	yes	yes	yes
qgp1	PANCREAS	yes	yes	yes	no
rec1	HAEMATOPOIETIC_AND_LYMPHOID_TISSUE	yes	yes	yes	no
rerfgc1b	STOMACH	yes	yes	yes	yes
rerflcms	LUNG	yes	yes	yes	no
rkn	SOFT_TISSUE	yes	yes	yes	yes
rko	LARGE_INTESTINE	yes	yes	yes	yes
rl952	ENDOMETRIUM	yes	yes	yes	yes
rmgi	OVARY	yes	yes	yes	yes
rpmi7951	SKIN	yes	yes	yes	yes
rpmi8226	HAEMATOPOIETIC_AND_LYMPHOID_TISSUE	yes	yes	yes	yes
rt112	URINARY_TRACT	yes	yes	yes	yes
rvh421	SKIN	yes	yes	yes	yes
sbc5	LUNG	yes	yes	yes	no
scaber	URINARY_TRACT	no	yes	yes	yes
scc25	UPPER_AERODIGESTIVE_TRACT	yes	yes	yes	yes
scc4	UPPER_AERODIGESTIVE_TRACT	yes	yes	yes	yes
sclc21h	LUNG	no	yes	yes	no
sf295	CENTRAL_NERVOUS_SYSTEM	yes	yes	yes	yes
sh10tc	STOMACH	no	yes	yes	yes
shp77	LUNG	yes	yes	yes	yes
skco1	LARGE_INTESTINE	yes	yes	yes	no
skhep1	LIVER	yes	yes	yes	yes
sklms1	SOFT_TISSUE	yes	yes	yes	no
sklu1	LUNG	yes	yes	yes	no
skmel2	SKIN	yes	yes	no	yes
skmel24	SKIN	yes	yes	yes	yes
skmel30	SKIN	yes	yes	yes	yes
skmel5	SKIN	yes	yes	yes	no
skmes1	LUNG	yes	yes	yes	yes
sknas	AUTONOMIC_GANGLIA	yes	yes	yes	yes
skov3	OVARY	yes	yes	yes	yes
skut1	SOFT_TISSUE	yes	yes	yes	yes
sngm	ENDOMETRIUM	yes	yes	yes	yes
snu1	STOMACH	yes	yes	yes	yes
snu119	OVARY	yes	yes	yes	no
snu16	STOMACH	yes	yes	yes	yes
snu182	LIVER	no	yes	yes	yes
snu387	LIVER	yes	yes	yes	yes
snu407	LARGE_INTESTINE	yes	yes	yes	no
snu423	LIVER	yes	yes	yes	yes
snu449	LIVER	yes	yes	yes	yes
snu475	LIVER	yes	yes	yes	yes
snuc2a	LARGE_INTESTINE	yes	yes	yes	no
suit2	PANCREAS	yes	yes	yes	yes
sw1271	LUNG	yes	yes	yes	yes
sw1783	CENTRAL_NERVOUS_SYSTEM	yes	yes	yes	no
sw1990	PANCREAS	yes	yes	yes	yes
sw48	LARGE_INTESTINE	yes	yes	yes	yes
sw480	LARGE_INTESTINE	yes	yes	yes	no
sw579	THYROID	no	yes	yes	yes
sw900	LUNG	no	yes	yes	no
sw948	LARGE_INTESTINE	yes	yes	yes	yes
t24	URINARY_TRACT	yes	yes	yes	yes
t47d	BREAST	yes	yes	yes	yes
t84	LARGE_INTESTINE	yes	yes	yes	yes
te1	OESOPHAGUS	yes	yes	yes	yes
te11	OESOPHAGUS	yes	yes	yes	yes
te5	OESOPHAGUS	yes	yes	yes	yes
thp1	HAEMATOPOIETIC_AND_LYMPHOID_TISSUE	yes	yes	yes	yes
U251	CENTRAL_NERVOUS_SYSTEM	yes	yes	yes	yes
u2os	BONE	yes	yes	yes	yes
u87mg	CENTRAL_NERVOUS_SYSTEM	yes	yes	yes	yes
uacc257	SKIN	yes	yes	yes	yes
uacc812	BREAST	yes	yes	yes	no
uacc893	BREAST	yes	yes	yes	yes
vmcub1	URINARY_TRACT	no	yes	yes	yes
wm2664	SKIN	yes	yes	yes	yes
zr751	BREAST	yes	yes	yes	yes
697	HAEMATOPOIETIC_AND_LYMPHOID_TISSUE	yes	no	yes	yes
143b	BONE	no	no	no	yes
21nt	BREAST	no	no	no	yes
253j	URINARY_TRACT	no	no	yes	yes
42mgba	CENTRAL_NERVOUS_SYSTEM	yes	no	yes	yes
639v	URINARY_TRACT	yes	no	yes	yes
647v	URINARY_TRACT	yes	no	yes	yes
8505c	THYROID	yes	no	yes	yes
8mgba	CENTRAL_NERVOUS_SYSTEM	yes	no	yes	yes
93t449	SOFT_TISSUE	no	no	no	yes
94t778	SOFT_TISSUE	no	no	no	yes
9505bik	PANCREAS	no	no	no	yes
95t1000	SOFT_TISSUE	no	no	no	yes
a172	CENTRAL_NERVOUS_SYSTEM	yes	no	yes	yes
a253	SALIVARY_GLAND	yes	no	yes	yes
a375rpmi	SKIN	no	no	no	yes
a375skincj1	SKIN	no	no	no	yes
a375skincj2	SKIN	no	no	no	yes
a375skincj3	SKIN	no	no	no	yes
a388	SKIN	yes	no	no	yes
a427	LUNG	yes	no	yes	yes
a431	SKIN	yes	no	no	yes
a673	BONE	yes	no	yes	yes
accmeso1	PLEURA	no	no	yes	yes
am38	CENTRAL_NERVOUS_SYSTEM	yes	no	yes	yes
aml193	HAEMATOPOIETIC_AND_LYMPHOID_TISSUE	no	no	yes	yes
amo1	HAEMATOPOIETIC_AND_LYMPHOID_TISSUE	yes	no	yes	yes
angmcss	CENTRAL_NERVOUS_SYSTEM	no	no	no	yes
arh77	HAEMATOPOIETIC_AND_LYMPHOID_TISSUE	no	no	no	yes
ash3	THYROID	yes	no	no	yes
aspc1	PANCREAS	yes	no	yes	yes
bb30hnc	UPPER_AERODIGESTIVE_TRACT	yes	no	no	yes
bc3c	URINARY_TRACT	no	no	yes	yes
bcpap	THYROID	yes	no	yes	yes
be2m17	AUTONOMIC_GANGLIA	yes	no	no	yes
becker	CENTRAL_NERVOUS_SYSTEM	yes	no	no	yes
bftc905	URINARY_TRACT	yes	no	yes	yes
bht101	THYROID	yes	no	yes	yes
bhy	UPPER_AERODIGESTIVE_TRACT	yes	no	yes	yes
bicr10	UPPER_AERODIGESTIVE_TRACT	no	no	no	yes
bicr16	UPPER_AERODIGESTIVE_TRACT	no	no	yes	yes
bicr22	UPPER_AERODIGESTIVE_TRACT	yes	no	yes	yes
bicr31	UPPER_AERODIGESTIVE_TRACT	yes	no	yes	yes
bicr56	UPPER_AERODIGESTIVE_TRACT	no	no	yes	yes
bicr6	UPPER_AERODIGESTIVE_TRACT	yes	no	yes	yes
bicr78	UPPER_AERODIGESTIVE_TRACT	yes	no	no	yes
bin67	OVARY	no	no	no	yes
bl70	HAEMATOPOIETIC_AND_LYMPHOID_TISSUE	no	no	yes	yes
blue1	HAEMATOPOIETIC_AND_LYMPHOID_TISSUE	no	no	no	yes
boku	CERVIX	no	no	no	yes
bph1	PROSTATE	yes	no	no	yes
bt12	SOFT_TISSUE	no	no	yes	yes
bt16	SOFT_TISSUE	no	no	no	yes
bt549	BREAST	yes	no	yes	yes
bxpc3	PANCREAS	yes	no	yes	yes
c10	LARGE_INTESTINE	no	no	no	yes
c32	SKIN	yes	no	yes	yes
c33a	CERVIX	yes	no	no	yes
c4i	CERVIX	yes	no	no	yes
c4ii	CERVIX	no	no	no	yes
c75	LARGE_INTESTINE	no	no	no	yes
c80	LARGE_INTESTINE	no	no	no	yes
c8166	HAEMATOPOIETIC_AND_LYMPHOID_TISSUE	no	no	yes	yes
c84	LARGE_INTESTINE	no	no	no	yes
c99	LARGE_INTESTINE	no	no	no	yes
ca922	UPPER_AERODIGESTIVE_TRACT	yes	no	no	yes
caki2	KIDNEY	yes	no	yes	yes
cal12t	LUNG	yes	no	yes	yes
cal29	URINARY_TRACT	yes	no	yes	yes
cal33	UPPER_AERODIGESTIVE_TRACT	yes	no	yes	yes
cal62	THYROID	yes	no	yes	yes
cal72	BONE	yes	no	no	yes
cal78	BONE	yes	no	yes	yes
caov4	OVARY	yes	no	yes	yes
caski	CERVIX	yes	no	no	yes
ccfsttg1	CENTRAL_NERVOUS_SYSTEM	no	no	yes	yes
cclfpeds0001t	SOFT_TISSUE	no	no	no	yes
cclfpeds0003t	SOFT_TISSUE	no	no	no	yes
cclfpeds0008t	SOFT_TISSUE	no	no	no	yes
cclfupgi0005t	STOMACH	no	no	no	yes
cclp1	BILIARY_TRACT	no	no	no	yes
ccsw1	BILIARY_TRACT	no	no	no	yes
cfpac1	PANCREAS	yes	no	yes	yes
ch157mn	CENTRAL_NERVOUS_SYSTEM	no	no	yes	yes
chla06atrt	SOFT_TISSUE	no	no	no	yes
chla10	BONE	no	no	no	yes
chla15	AUTONOMIC_GANGLIA	no	no	no	yes
chla266	SOFT_TISSUE	no	no	no	yes
chla57	BONE	no	no	no	yes
chp134	AUTONOMIC_GANGLIA	no	no	no	yes
ci	HAEMATOPOIETIC_AND_LYMPHOID_TISSUE	no	no	no	yes
cii	HAEMATOPOIETIC_AND_LYMPHOID_TISSUE	no	no	no	yes
cjm	SKIN	no	no	yes	yes
cl11	LARGE_INTESTINE	yes	no	yes	yes
cme1	SOFT_TISSUE	no	no	no	yes
cmk115	HAEMATOPOIETIC_AND_LYMPHOID_TISSUE	no	no	no	yes
cogar359	SOFT_TISSUE	no	no	no	yes
coge352	BONE	no	no	no	yes
cogn278	AUTONOMIC_GANGLIA	no	no	no	yes
cogn305	AUTONOMIC_GANGLIA	no	no	no	yes
colo205	LARGE_INTESTINE	yes	no	no	yes
colo320	LARGE_INTESTINE	yes	no	yes	yes
colo678	LARGE_INTESTINE	yes	no	yes	yes
colo679	SKIN	yes	no	yes	yes
colo680n	OESOPHAGUS	yes	no	yes	yes
colo684	ENDOMETRIUM	yes	no	yes	yes
colo699	LUNG	no	no	no	yes
colo792	SKIN	yes	no	yes	yes
colo800	SKIN	yes	no	yes	yes
colo824	BREAST	yes	no	no	yes
corl105	LUNG	yes	no	yes	yes
corl47	LUNG	yes	no	yes	yes
cov318	OVARY	no	no	yes	yes
cov413a	OVARY	no	no	no	yes
cov434	OVARY	no	no	yes	yes
cov504	OVARY	no	no	no	yes
cw9019	SOFT_TISSUE	no	no	no	yes
d283med	CENTRAL_NERVOUS_SYSTEM	yes	no	yes	yes
d341	CENTRAL_NERVOUS_SYSTEM	no	no	no	yes
d423mg	CENTRAL_NERVOUS_SYSTEM	yes	no	no	yes
d425	CENTRAL_NERVOUS_SYSTEM	no	no	no	yes
d458	CENTRAL_NERVOUS_SYSTEM	no	no	no	yes
d502mg	CENTRAL_NERVOUS_SYSTEM	yes	no	no	yes
d542mg	CENTRAL_NERVOUS_SYSTEM	yes	no	no	yes
dang	PANCREAS	yes	no	yes	yes
dbtrg05mg	CENTRAL_NERVOUS_SYSTEM	yes	no	yes	yes
del	HAEMATOPOIETIC_AND_LYMPHOID_TISSUE	yes	no	yes	yes
difi	LARGE_INTESTINE	yes	no	no	yes
dkmg	CENTRAL_NERVOUS_SYSTEM	yes	no	yes	yes
dld1	LARGE_INTESTINE	no	no	no	yes
dok	UPPER_AERODIGESTIVE_TRACT	yes	no	no	yes
dotc24510	CERVIX	yes	no	no	yes
dov13	OVARY	yes	no	no	yes
ecc2	BILIARY_TRACT	no	no	no	yes
ecc4	LARGE_INTESTINE	no	no	no	yes
ecgi10	OESOPHAGUS	yes	no	yes	yes
efe184	ENDOMETRIUM	no	no	yes	yes
egi1	BILIARY_TRACT	no	no	no	yes
ejm	HAEMATOPOIETIC_AND_LYMPHOID_TISSUE	yes	no	yes	yes
ekvx	LUNG	yes	no	yes	yes
em2	HAEMATOPOIETIC_AND_LYMPHOID_TISSUE	yes	no	yes	yes
emtoka	ENDOMETRIUM	no	no	no	yes
en	ENDOMETRIUM	yes	no	yes	yes
eplc272h	LUNG	yes	no	yes	yes
es4	BONE	yes	no	no	yes
es5	BONE	yes	no	no	yes
es8	BONE	yes	no	no	yes
eso26	OESOPHAGUS	yes	no	no	yes
eso51	OESOPHAGUS	yes	no	no	yes
evsat	BREAST	yes	no	no	yes
ew1	BONE	yes	no	no	yes
ew16	BONE	yes	no	no	yes
ew22	BONE	yes	no	no	yes
ew7	BONE	yes	no	no	yes
ew8	BONE	no	no	yes	yes
ews502	BONE	no	no	yes	yes
f36p	HAEMATOPOIETIC_AND_LYMPHOID_TISSUE	yes	no	yes	yes
f5	CENTRAL_NERVOUS_SYSTEM	no	no	no	yes
farage	HAEMATOPOIETIC_AND_LYMPHOID_TISSUE	yes	no	no	yes
flo1	OESOPHAGUS	yes	no	no	yes
ftc133	THYROID	yes	no	yes	yes
g292clonea141b1	BONE	yes	no	yes	yes
g415	BILIARY_TRACT	no	no	no	yes
gb2	BILIARY_TRACT	no	no	no	yes
gct	SOFT_TISSUE	yes	no	yes	yes
gimen	AUTONOMIC_GANGLIA	yes	no	no	yes
gp5d	LARGE_INTESTINE	yes	no	no	yes
gss	STOMACH	no	no	yes	yes
gsu	STOMACH	no	no	yes	yes
h103	UPPER_AERODIGESTIVE_TRACT	no	no	no	yes
h157	UPPER_AERODIGESTIVE_TRACT	no	no	no	yes
h3118	UPPER_AERODIGESTIVE_TRACT	yes	no	no	yes
h357	UPPER_AERODIGESTIVE_TRACT	no	no	no	yes
h376	UPPER_AERODIGESTIVE_TRACT	no	no	no	yes
h413	UPPER_AERODIGESTIVE_TRACT	no	no	no	yes
ha1e	KIDNEY	no	no	no	yes
hb1119	HAEMATOPOIETIC_AND_LYMPHOID_TISSUE	no	no	no	yes
hca1	CERVIX	no	no	no	yes
hcc1143	BREAST	yes	no	yes	yes
hcc1359	LUNG	no	no	yes	yes
hcc1395	BREAST	yes	no	yes	yes
hcc1806	BREAST	yes	no	yes	yes
hcc2429	LUNG	no	no	yes	yes
hcc2450	LUNG	no	no	yes	yes
hcc2935	LUNG	no	no	yes	yes
hcc2998	LARGE_INTESTINE	yes	no	no	yes
hcc366	LUNG	yes	no	yes	yes
hcc461	LUNG	no	no	yes	yes
hcc515	LUNG	no	no	yes	yes
hcc56	LARGE_INTESTINE	yes	no	yes	yes
hcc78	LUNG	yes	no	yes	yes
hcc827gr5	LUNG	no	no	yes	yes
hce4	OESOPHAGUS	yes	no	no	yes
hcs2	CERVIX	no	no	no	yes
hdmyz	HAEMATOPOIETIC_AND_LYMPHOID_TISSUE	yes	no	yes	yes
hec1	ENDOMETRIUM	yes	no	no	yes
hec116	ENDOMETRIUM	no	no	no	yes
hec1b	ENDOMETRIUM	no	no	yes	yes
hec251	ENDOMETRIUM	yes	no	yes	yes
hec265	ENDOMETRIUM	yes	no	yes	yes
hec50b	ENDOMETRIUM	yes	no	yes	yes
hec59	ENDOMETRIUM	yes	no	yes	yes
hec6	ENDOMETRIUM	yes	no	yes	yes
hel	HAEMATOPOIETIC_AND_LYMPHOID_TISSUE	yes	no	yes	yes
hey	OVARY	yes	no	no	yes
heya8	OVARY	yes	no	yes	yes
hg3	HAEMATOPOIETIC_AND_LYMPHOID_TISSUE	no	no	no	yes
hhua	ENDOMETRIUM	no	no	no	yes
hka1	SKIN	no	no	no	yes
hkgzcc	BILIARY_TRACT	no	no	no	yes
hlf	LIVER	yes	no	yes	yes
hmc18	BREAST	no	no	yes	yes
hmy1	SKIN	no	no	no	yes
ho1u1	UPPER_AERODIGESTIVE_TRACT	yes	no	no	yes
hokug	CERVIX	no	no	no	yes
hop62	LUNG	yes	no	yes	yes
hothc	THYROID	no	no	no	yes
houai	ENDOMETRIUM	no	no	no	yes
hpafii	PANCREAS	no	no	yes	yes
hs578t	BREAST	yes	no	yes	yes
hs683	CENTRAL_NERVOUS_SYSTEM	yes	no	yes	yes
hs695t	SKIN	yes	no	yes	yes
hs729	SOFT_TISSUE	no	no	yes	yes
hs766t	PANCREAS	yes	no	yes	yes
hs852t	SKIN	no	no	yes	yes
hs936t	SKIN	no	no	yes	yes
hs939t	SKIN	yes	no	yes	yes
hsb2	HAEMATOPOIETIC_AND_LYMPHOID_TISSUE	no	no	no	yes
hsc1	SKIN	no	no	no	yes
hsc2	UPPER_AERODIGESTIVE_TRACT	yes	no	yes	yes
hsc39	STOMACH	yes	no	no	yes
hsc4	UPPER_AERODIGESTIVE_TRACT	yes	no	yes	yes
hsc5	SKIN	no	no	no	yes
hsos1	BONE	no	no	no	yes
hsq89	UPPER_AERODIGESTIVE_TRACT	no	no	no	yes
hssch2	CENTRAL_NERVOUS_SYSTEM	no	no	no	yes
ht	HAEMATOPOIETIC_AND_LYMPHOID_TISSUE	yes	no	yes	yes
ht1080	SOFT_TISSUE	yes	no	yes	yes
ht1197	URINARY_TRACT	yes	no	yes	yes
ht144skinfv1	SKIN	no	no	no	yes
ht144skinfv2	SKIN	no	no	no	yes
ht144skinfv3	SKIN	no	no	no	yes
ht3	CERVIX	yes	no	no	yes
ht55	LARGE_INTESTINE	yes	no	yes	yes
htmmt	ENDOMETRIUM	no	no	no	yes
hucct1	BILIARY_TRACT	yes	no	yes	yes
huh1	LIVER	yes	no	yes	yes
huh6	LIVER	yes	no	yes	yes
huh7	LIVER	yes	no	yes	yes
huns1	HAEMATOPOIETIC_AND_LYMPHOID_TISSUE	no	no	yes	yes
huo9	BONE	yes	no	no	yes
hupt3	PANCREAS	yes	no	yes	yes
hupt4	PANCREAS	yes	no	yes	yes
icc10	BILIARY_TRACT	no	no	no	yes
icc106	BILIARY_TRACT	no	no	no	yes
icc108	BILIARY_TRACT	no	no	no	yes
icc12	BILIARY_TRACT	no	no	no	yes
icc137	BILIARY_TRACT	no	no	no	yes
icc15	BILIARY_TRACT	no	no	no	yes
icc2	BILIARY_TRACT	no	no	no	yes
icc3	BILIARY_TRACT	no	no	no	yes
icc4	BILIARY_TRACT	no	no	no	yes
icc8	BILIARY_TRACT	no	no	no	yes
icc9	BILIARY_TRACT	no	no	no	yes
igr1	SKIN	yes	no	yes	yes
ihh4	THYROID	yes	no	no	yes
im9	HAEMATOPOIETIC_AND_LYMPHOID_TISSUE	yes	no	no	yes
imr32	AUTONOMIC_GANGLIA	no	no	yes	yes
ina6	HAEMATOPOIETIC_AND_LYMPHOID_TISSUE	no	no	yes	yes
ipc298	SKIN	yes	no	yes	yes
istmel1	SKIN	yes	no	no	yes
istmes2	PLEURA	no	no	yes	yes
jar	PLACENTA	yes	no	no	yes
jeg3	PLACENTA	yes	no	no	yes
jhc7	BONE	no	no	no	yes
jhesoad1	OESOPHAGUS	no	no	yes	yes
jhh2	LIVER	yes	no	yes	yes
jhh4	LIVER	yes	no	yes	yes
jhh5	LIVER	yes	no	yes	yes
jhh6	LIVER	yes	no	yes	yes
jhoc5	OVARY	no	no	yes	yes
jhom1	OVARY	no	no	yes	yes
jhos4	OVARY	yes	no	yes	yes
jhu011	UPPER_AERODIGESTIVE_TRACT	yes	no	no	yes
jhu022	UPPER_AERODIGESTIVE_TRACT	yes	no	no	yes
jhu029	UPPER_AERODIGESTIVE_TRACT	yes	no	no	yes
jhuem7	ENDOMETRIUM	no	no	yes	yes
jimt1	BREAST	yes	no	yes	yes
jjn3	HAEMATOPOIETIC_AND_LYMPHOID_TISSUE	yes	no	yes	yes
jl1	PLEURA	no	no	yes	yes
jm1	HAEMATOPOIETIC_AND_LYMPHOID_TISSUE	yes	no	yes	yes
jmsu1	URINARY_TRACT	yes	no	yes	yes
jmurtk2	SOFT_TISSUE	no	no	no	yes
jopaca1	PANCREAS	no	no	no	yes
jr	SOFT_TISSUE	no	no	no	yes
jurkat	HAEMATOPOIETIC_AND_LYMPHOID_TISSUE	yes	no	yes	yes
jurlmk1	HAEMATOPOIETIC_AND_LYMPHOID_TISSUE	yes	no	yes	yes
jve127	COLON	no	no	no	yes
jvm3	HAEMATOPOIETIC_AND_LYMPHOID_TISSUE	yes	no	yes	yes
k029ax	SKIN	yes	no	yes	yes
k562	HAEMATOPOIETIC_AND_LYMPHOID_TISSUE	yes	no	yes	yes
karpas1718	HAEMATOPOIETIC_AND_LYMPHOID_TISSUE	no	no	no	yes
karpas422	HAEMATOPOIETIC_AND_LYMPHOID_TISSUE	yes	no	yes	yes
kasumi1	HAEMATOPOIETIC_AND_LYMPHOID_TISSUE	yes	no	yes	yes
kcimoh1	PANCREAS	no	no	no	yes
kcl22	HAEMATOPOIETIC_AND_LYMPHOID_TISSUE	yes	no	yes	yes
kd	SOFT_TISSUE	no	no	yes	yes
ke37	HAEMATOPOIETIC_AND_LYMPHOID_TISSUE	yes	no	yes	yes
ke97	STOMACH	no	no	yes	yes
kelly	AUTONOMIC_GANGLIA	yes	no	yes	yes
kijk	HAEMATOPOIETIC_AND_LYMPHOID_TISSUE	no	no	yes	yes
kings1	CENTRAL_NERVOUS_SYSTEM	yes	no	no	yes
kku100	BILIARY_TRACT	no	no	no	yes
kku213	BILIARY_TRACT	no	no	no	yes
kmbc2	URINARY_TRACT	no	no	yes	yes
kmch1	BILIARY_TRACT	no	no	no	yes
kml1	HAEMATOPOIETIC_AND_LYMPHOID_TISSUE	no	no	no	yes
kmm1	HAEMATOPOIETIC_AND_LYMPHOID_TISSUE	no	no	yes	yes
kmrc1	KIDNEY	yes	no	yes	yes
kmrc2	KIDNEY	no	no	yes	yes
kmrc20	KIDNEY	yes	no	yes	yes
kmrc3	KIDNEY	no	no	yes	yes
kms18	HAEMATOPOIETIC_AND_LYMPHOID_TISSUE	no	no	yes	yes
kms20	HAEMATOPOIETIC_AND_LYMPHOID_TISSUE	no	no	yes	yes
kms26	HAEMATOPOIETIC_AND_LYMPHOID_TISSUE	no	no	yes	yes
kms27	HAEMATOPOIETIC_AND_LYMPHOID_TISSUE	yes	no	yes	yes
kms34	HAEMATOPOIETIC_AND_LYMPHOID_TISSUE	no	no	yes	yes
kns42	CENTRAL_NERVOUS_SYSTEM	yes	no	yes	yes
kns60	CENTRAL_NERVOUS_SYSTEM	no	no	yes	yes
ko52	HAEMATOPOIETIC_AND_LYMPHOID_TISSUE	no	no	yes	yes
kon	UPPER_AERODIGESTIVE_TRACT	yes	no	no	yes
kosc2	UPPER_AERODIGESTIVE_TRACT	yes	no	no	yes
kp1n	PANCREAS	yes	no	no	yes
kp2	PANCREAS	yes	no	yes	yes
kp3	PANCREAS	yes	no	yes	yes
kp4	PANCREAS	yes	no	yes	yes
kpl1	BREAST	yes	no	yes	yes
kpnyn	AUTONOMIC_GANGLIA	yes	no	yes	yes
kpnys	AUTONOMIC_GANGLIA	yes	no	no	yes
ku812	HAEMATOPOIETIC_AND_LYMPHOID_TISSUE	yes	no	yes	yes
kuramochi	OVARY	yes	no	yes	yes
kyae1	OESOPHAGUS	yes	no	no	yes
kyo1	HAEMATOPOIETIC_AND_LYMPHOID_TISSUE	no	no	yes	yes
kyse140	OESOPHAGUS	yes	no	yes	yes
kyse150	OESOPHAGUS	yes	no	yes	yes
kyse220	OESOPHAGUS	yes	no	no	yes
kyse270	OESOPHAGUS	yes	no	yes	yes
kyse510	OESOPHAGUS	yes	no	yes	yes
l1236	HAEMATOPOIETIC_AND_LYMPHOID_TISSUE	yes	no	yes	yes
l33	PANCREAS	yes	no	yes	yes
l363	HAEMATOPOIETIC_AND_LYMPHOID_TISSUE	yes	no	yes	yes
l428	HAEMATOPOIETIC_AND_LYMPHOID_TISSUE	yes	no	yes	yes
lan2	AUTONOMIC_GANGLIA	no	no	no	yes
lb1047rcc	KIDNEY	yes	no	no	yes
lb771hnc	UPPER_AERODIGESTIVE_TRACT	yes	no	no	yes
lc1sq	LUNG	yes	no	no	yes
lclc103h	LUNG	yes	no	yes	yes
lclc97tm1	LUNG	yes	no	yes	yes
li7	LIVER	no	no	yes	yes
lmsu	STOMACH	yes	no	yes	yes
ln235	CENTRAL_NERVOUS_SYSTEM	no	no	yes	yes
ln319	CENTRAL_NERVOUS_SYSTEM	no	no	yes	yes
ln340	CENTRAL_NERVOUS_SYSTEM	no	no	yes	yes
ln382	CENTRAL_NERVOUS_SYSTEM	no	no	yes	yes
ln428	CENTRAL_NERVOUS_SYSTEM	no	no	yes	yes
ln443	CENTRAL_NERVOUS_SYSTEM	no	no	yes	yes
ln464	CENTRAL_NERVOUS_SYSTEM	no	no	yes	yes
lncapclonefgc	PROSTATE	yes	no	yes	yes
lnz308	CENTRAL_NERVOUS_SYSTEM	no	no	yes	yes
lnzta3wt4	CENTRAL_NERVOUS_SYSTEM	yes	no	no	yes
lo68	LUNG	no	no	no	yes
lounh91	LUNG	yes	no	yes	yes
lp1	HAEMATOPOIETIC_AND_LYMPHOID_TISSUE	yes	no	yes	yes
lps141	SOFT_TISSUE	no	no	no	yes
lps27	SOFT_TISSUE	no	no	no	yes
lps510	SOFT_TISSUE	no	no	no	yes
lps6	SOFT_TISSUE	no	no	no	yes
lps853	SOFT_TISSUE	no	no	no	yes
ls	AUTONOMIC_GANGLIA	no	no	no	yes
ls1034	LARGE_INTESTINE	yes	no	yes	yes
ls123	LARGE_INTESTINE	yes	no	yes	yes
lu135	LUNG	yes	no	no	yes
lu65	LUNG	yes	no	yes	yes
ludlu1	LUNG	yes	no	yes	yes
lxf289	LUNG	yes	no	yes	yes
m040416	SKIN	no	no	no	yes
m059k	CENTRAL_NERVOUS_SYSTEM	no	no	yes	yes
m07e	HAEMATOPOIETIC_AND_LYMPHOID_TISSUE	no	no	yes	yes
m140325	SKIN	no	no	no	yes
malme3m	SKIN	no	no	yes	yes
mb1	THYROID	no	no	no	yes
mc116	HAEMATOPOIETIC_AND_LYMPHOID_TISSUE	yes	no	yes	yes
mcas	OVARY	no	no	yes	yes
mcc13	SKIN	no	no	no	yes
mcc142	SKIN	no	no	no	yes
mcc26	SKIN	no	no	no	yes
mcixc	BONE	yes	no	no	yes
mdamb415	BREAST	yes	no	yes	yes
mdamb435s	SKIN	no	no	yes	yes
mdamb436	BREAST	yes	no	yes	yes
mdamb468	BREAST	yes	no	yes	yes
mdst8	LARGE_INTESTINE	yes	no	yes	yes
mec1	HAEMATOPOIETIC_AND_LYMPHOID_TISSUE	no	no	yes	yes
mel202	UVEA	no	no	no	yes
mel270	UVEA	no	no	no	yes
mel285	UVEA	no	no	no	yes
mel290	UVEA	no	no	no	yes
melho	SKIN	yes	no	yes	yes
meljuso	SKIN	yes	no	yes	yes
mero14	PLEURA	no	no	no	yes
mero25	PLEURA	no	no	no	yes
mero41	PLEURA	no	no	no	yes
mero82	PLEURA	no	no	no	yes
mero83	PLEURA	no	no	no	yes
mero95	PLEURA	no	no	no	yes
mfm223	BREAST	yes	no	no	yes
mhhes1	BONE	yes	no	yes	yes
mhhnb11	AUTONOMIC_GANGLIA	yes	no	yes	yes
mj	HAEMATOPOIETIC_AND_LYMPHOID_TISSUE	no	no	yes	yes
mkn28	STOMACH	yes	no	no	yes
mm127	SKIN	no	no	no	yes
mm253	SKIN	no	no	no	yes
mm370	SKIN	no	no	no	yes
mm383	SKIN	no	no	no	yes
mm386	SKIN	no	no	no	yes
mm426	SKIN	no	no	no	yes
mm485	SKIN	no	no	no	yes
mmac	SKIN	no	no	no	yes
mogguvw	CENTRAL_NERVOUS_SYSTEM	yes	no	no	yes
molm13	HAEMATOPOIETIC_AND_LYMPHOID_TISSUE	yes	no	yes	yes
molm14	HAEMATOPOIETIC_AND_LYMPHOID_TISSUE	no	no	no	yes
mon	SOFT_TISSUE	no	no	yes	yes
morcpr	LUNG	no	no	yes	yes
mpp89	PLEURA	yes	no	yes	yes
ms751	CERVIX	yes	no	no	yes
mugchor1	BONE	no	no	no	yes
mutz8	HAEMATOPOIETIC_AND_LYMPHOID_TISSUE	no	no	no	yes
myla	HAEMATOPOIETIC_AND_LYMPHOID_TISSUE	no	no	no	yes
nalm16	HAEMATOPOIETIC_AND_LYMPHOID_TISSUE	no	no	no	yes
nalm6	HAEMATOPOIETIC_AND_LYMPHOID_TISSUE	yes	no	yes	yes
namalwa	HAEMATOPOIETIC_AND_LYMPHOID_TISSUE	yes	no	yes	yes
nb1	AUTONOMIC_GANGLIA	yes	no	yes	yes
nb10	AUTONOMIC_GANGLIA	yes	no	no	yes
nb13	AUTONOMIC_GANGLIA	yes	no	no	yes
nb1643	AUTONOMIC_GANGLIA	no	no	no	yes
nb17	AUTONOMIC_GANGLIA	yes	no	no	yes
nb4	HAEMATOPOIETIC_AND_LYMPHOID_TISSUE	yes	no	yes	yes
nb5	AUTONOMIC_GANGLIA	yes	no	no	yes
nb6	AUTONOMIC_GANGLIA	yes	no	no	yes
nb69	AUTONOMIC_GANGLIA	yes	no	no	yes
nb7	AUTONOMIC_GANGLIA	yes	no	no	yes
nccmpnst2c1	SOFT_TISSUE	no	no	no	yes
h1155	LUNG	yes	no	yes	yes
h1373	LUNG	no	no	yes	yes
h1568	LUNG	yes	no	yes	yes
h1573	LUNG	yes	no	yes	yes
h1581	LUNG	yes	no	yes	yes
h1648	LUNG	yes	no	yes	yes
h1755	LUNG	yes	no	yes	yes
h1915	LUNG	yes	no	yes	yes
h1944	LUNG	yes	no	yes	yes
h1993	LUNG	yes	no	no	yes
h2004rt	SOFT_TISSUE	no	no	yes	yes
h2009	LUNG	yes	no	yes	yes
h2023	LUNG	yes	no	yes	yes
h2087	LUNG	yes	no	yes	yes
h2110	LUNG	yes	no	yes	yes
h2126	LUNG	yes	no	yes	yes
h2172	LUNG	yes	no	yes	yes
h2291	LUNG	yes	no	yes	yes
h2452	PLEURA	yes	no	yes	yes
h28	PLEURA	yes	no	yes	yes
h2882	LUNG	no	no	yes	yes
h2887	LUNG	no	no	yes	yes
h292	LUNG	yes	no	yes	yes
h3122	LUNG	yes	no	yes	yes
h322	LUNG	no	no	yes	yes
h441	LUNG	yes	no	yes	yes
h647	LUNG	yes	no	yes	yes
h716	LARGE_INTESTINE	yes	no	yes	yes
h727	LUNG	yes	no	yes	yes
nco2	HAEMATOPOIETIC_AND_LYMPHOID_TISSUE	no	no	yes	yes
ngp	AUTONOMIC_GANGLIA	no	no	no	yes
nh12	AUTONOMIC_GANGLIA	yes	no	no	yes
nmcg1	CENTRAL_NERVOUS_SYSTEM	yes	no	yes	yes
no10	CENTRAL_NERVOUS_SYSTEM	yes	no	no	yes
no11	CENTRAL_NERVOUS_SYSTEM	yes	no	no	yes
no36	LUNG	no	no	no	yes
nomo1	HAEMATOPOIETIC_AND_LYMPHOID_TISSUE	yes	no	yes	yes
nos1	BONE	yes	no	no	yes
noz	LIVER	no	no	no	yes
np2	CENTRAL_NERVOUS_SYSTEM	no	no	no	yes
np3	CENTRAL_NERVOUS_SYSTEM	no	no	no	yes
np5	CENTRAL_NERVOUS_SYSTEM	no	no	no	yes
np8	CENTRAL_NERVOUS_SYSTEM	no	no	no	yes
nzm3	SKIN	no	no	no	yes
nzov9	OVARY	no	no	no	yes
oacm51	OESOPHAGUS	yes	no	no	yes
oaw28	OVARY	yes	no	yes	yes
oc314	OVARY	yes	no	yes	yes
oc316	OVARY	no	no	no	yes
ociaml2	HAEMATOPOIETIC_AND_LYMPHOID_TISSUE	yes	no	yes	yes
ociaml3	HAEMATOPOIETIC_AND_LYMPHOID_TISSUE	no	no	yes	yes
ocic4p	OVARY	no	no	no	yes
ocily18	HAEMATOPOIETIC_AND_LYMPHOID_TISSUE	no	no	no	yes
ocily19	HAEMATOPOIETIC_AND_LYMPHOID_TISSUE	yes	no	yes	yes
ocim2	HAEMATOPOIETIC_AND_LYMPHOID_TISSUE	no	no	no	yes
ocimy5	HAEMATOPOIETIC_AND_LYMPHOID_TISSUE	no	no	yes	yes
ocimy7	HAEMATOPOIETIC_AND_LYMPHOID_TISSUE	no	no	yes	yes
ocip5x	OVARY	no	no	no	yes
ocubm	BREAST	yes	no	no	yes
ocug1	BILIARY_TRACT	no	no	no	yes
oe21	OESOPHAGUS	yes	no	yes	yes
oe33	OESOPHAGUS	yes	no	yes	yes
omm1	UVEA	no	no	no	yes
omm25	UVEA	no	no	no	yes
oncodg1	OVARY	no	no	yes	yes
onda7	CENTRAL_NERVOUS_SYSTEM	no	no	no	yes
onda8	CENTRAL_NERVOUS_SYSTEM	no	no	no	yes
onda9	CENTRAL_NERVOUS_SYSTEM	no	no	no	yes
one58	LUNG	no	no	no	yes
os252	BONE	no	no	no	yes
osc19	UPPER_AERODIGESTIVE_TRACT	yes	no	no	yes
osc20	UPPER_AERODIGESTIVE_TRACT	yes	no	no	yes
oums23	LARGE_INTESTINE	no	no	yes	yes
ovca420	OVARY	yes	no	no	yes
ovcar5	OVARY	yes	no	no	yes
ovise	OVARY	yes	no	yes	yes
ovmana	OVARY	no	no	yes	yes
ovmiu	OVARY	yes	no	no	yes
ovtoko	OVARY	yes	no	yes	yes
p2urk562	HAEMATOPOIETIC_AND_LYMPHOID_TISSUE	no	no	no	yes
p30ohk	HAEMATOPOIETIC_AND_LYMPHOID_TISSUE	yes	no	no	yes
p31fuj	HAEMATOPOIETIC_AND_LYMPHOID_TISSUE	yes	no	yes	yes
p4e6	PROSTATE	no	no	no	yes
pa1	OVARY	yes	no	no	yes
pacadd119	PANCREAS	no	no	no	yes
pacadd137	PANCREAS	no	no	no	yes
pacadd161	PANCREAS	no	no	no	yes
pacadd165	PANCREAS	no	no	no	yes
pacadd188	PANCREAS	no	no	no	yes
panc0203	PANCREAS	yes	no	yes	yes
panc0403	PANCREAS	yes	no	yes	yes
panc0504	PANCREAS	no	no	yes	yes
panc0813	PANCREAS	yes	no	yes	yes
patu8902	PANCREAS	yes	no	yes	yes
patu8988s	PANCREAS	no	no	yes	yes
pci15a	UPPER_AERODIGESTIVE_TRACT	yes	no	no	yes
pci30	UPPER_AERODIGESTIVE_TRACT	yes	no	no	yes
pci38	UPPER_AERODIGESTIVE_TRACT	no	no	no	yes
pci4b	UPPER_AERODIGESTIVE_TRACT	yes	no	no	yes
pci6a	UPPER_AERODIGESTIVE_TRACT	yes	no	no	yes
pea1	OVARY	no	no	no	yes
pecapj15	UPPER_AERODIGESTIVE_TRACT	yes	no	yes	yes
pecapj34clonec12	UPPER_AERODIGESTIVE_TRACT	yes	no	yes	yes
pecapj41cloned2	UPPER_AERODIGESTIVE_TRACT	no	no	yes	yes
pecapj49	UPPER_AERODIGESTIVE_TRACT	no	no	yes	yes
peo1	OVARY	yes	no	no	yes
peo4	OVARY	no	no	no	yes
pf382	HAEMATOPOIETIC_AND_LYMPHOID_TISSUE	yes	no	yes	yes
pfsk1	CENTRAL_NERVOUS_SYSTEM	yes	no	no	yes
pga1	HAEMATOPOIETIC_AND_LYMPHOID_TISSUE	no	no	no	yes
pk1	PANCREAS	no	no	yes	yes
pk45h	PANCREAS	no	no	yes	yes
pk8	PANCREAS	no	no	no	yes
pl4	PANCREAS	yes	no	no	yes
psn1	PANCREAS	yes	no	yes	yes
raji	HAEMATOPOIETIC_AND_LYMPHOID_TISSUE	yes	no	yes	yes
rbe	BILIARY_TRACT	no	no	no	yes
rcc10rgb	KIDNEY	yes	no	yes	yes
rccfg2	KIDNEY	yes	no	no	yes
rchacv	HAEMATOPOIETIC_AND_LYMPHOID_TISSUE	yes	no	yes	yes
rcm1	LARGE_INTESTINE	yes	no	yes	yes
rd	SOFT_TISSUE	yes	no	yes	yes
rdes	BONE	no	no	yes	yes
reh	HAEMATOPOIETIC_AND_LYMPHOID_TISSUE	yes	no	yes	yes
rerflcad1	LUNG	no	no	yes	yes
rerflcad2	LUNG	no	no	yes	yes
rerflcai	LUNG	no	no	yes	yes
rerflcsq1	LUNG	yes	no	yes	yes
rh28	SOFT_TISSUE	no	no	no	yes
rh30	SOFT_TISSUE	yes	no	yes	yes
rh4	SOFT_TISSUE	no	no	no	yes
rhjt	SOFT_TISSUE	no	no	no	yes
ri1	HAEMATOPOIETIC_AND_LYMPHOID_TISSUE	no	no	yes	yes
rl	HAEMATOPOIETIC_AND_LYMPHOID_TISSUE	yes	no	yes	yes
rmsym	SOFT_TISSUE	no	no	no	yes
rmugs	OVARY	yes	no	yes	yes
ros50	HAEMATOPOIETIC_AND_LYMPHOID_TISSUE	yes	no	no	yes
rpe1ss119	ENGINEERED	no	no	no	yes
rpe1ss48	ENGINEERED	no	no	no	yes
rpe1ss51	ENGINEERED	no	no	no	yes
rpe1ss6	ENGINEERED	no	no	no	yes
rpe1ss77	ENGINEERED	no	no	no	yes
rpmi2650	UPPER_AERODIGESTIVE_TRACT	no	no	no	yes
rt11284	URINARY_TRACT	no	no	no	yes
rvh421rpmi	SKIN	no	no	no	yes
rvh421skinfv1	SKIN	no	no	no	yes
s117	THYROID	no	no	yes	yes
saos2	BONE	yes	no	yes	yes
sas	UPPER_AERODIGESTIVE_TRACT	yes	no	no	yes
sat	UPPER_AERODIGESTIVE_TRACT	yes	no	no	yes
scc9	UPPER_AERODIGESTIVE_TRACT	yes	no	yes	yes
sccoht1	OVARY	no	no	no	yes
sch	STOMACH	yes	no	no	yes
sclc22h	LUNG	no	no	no	yes
scmcrm2	SOFT_TISSUE	no	no	no	yes
scs214	SOFT_TISSUE	no	no	no	yes
seki	SKIN	no	no	no	yes
sem	HAEMATOPOIETIC_AND_LYMPHOID_TISSUE	yes	no	yes	yes
semk2	HAEMATOPOIETIC_AND_LYMPHOID_TISSUE	no	no	no	yes
set2	HAEMATOPOIETIC_AND_LYMPHOID_TISSUE	no	no	yes	yes
sf126	CENTRAL_NERVOUS_SYSTEM	yes	no	yes	yes
sf172	CENTRAL_NERVOUS_SYSTEM	no	no	yes	yes
sf268	CENTRAL_NERVOUS_SYSTEM	yes	no	yes	yes
sf539	CENTRAL_NERVOUS_SYSTEM	yes	no	yes	yes
sf767	CENTRAL_NERVOUS_SYSTEM	no	no	yes	yes
sg231	BILIARY_TRACT	no	no	no	yes
sh4	SKIN	yes	no	yes	yes
shi1	HAEMATOPOIETIC_AND_LYMPHOID_TISSUE	no	no	no	yes
shmac4	PROSTATE	no	no	no	yes
shmac5	PROSTATE	no	no	no	yes
shsy5y	AUTONOMIC_GANGLIA	no	no	no	yes
siha	CERVIX	yes	no	yes	yes
sima	AUTONOMIC_GANGLIA	yes	no	yes	yes
siso	CERVIX	yes	no	no	yes
sjsa1	BONE	yes	no	yes	yes
skbr3	BREAST	no	no	yes	yes
skes1	BONE	yes	no	yes	yes
skgi	ENDOMETRIUM	no	no	no	yes
skgii	ENDOMETRIUM	no	no	no	yes
skgt2	STOMACH	yes	no	no	yes
skgt4	OESOPHAGUS	yes	no	no	yes
skmel19	SKIN	no	no	no	yes
skmg1	CENTRAL_NERVOUS_SYSTEM	yes	no	no	yes
skmm2	HAEMATOPOIETIC_AND_LYMPHOID_TISSUE	yes	no	yes	yes
skn	ENDOMETRIUM	yes	no	no	yes
skn3	UPPER_AERODIGESTIVE_TRACT	yes	no	no	yes
sknbe2	AUTONOMIC_GANGLIA	no	no	yes	yes
skndz	AUTONOMIC_GANGLIA	yes	no	yes	yes
sknep1	BONE	no	no	yes	yes
sknfi	AUTONOMIC_GANGLIA	yes	no	yes	yes
sknmc	BONE	yes	no	yes	yes
skno1	HAEMATOPOIETIC_AND_LYMPHOID_TISSUE	no	no	yes	yes
sknsh	AUTONOMIC_GANGLIA	yes	no	yes	yes
skpndw	BONE	yes	no	yes	yes
skrc20	KIDNEY	no	no	yes	yes
skrc31	KIDNEY	no	no	no	yes
slr20	KIDNEY	no	no	yes	yes
slr23	KIDNEY	no	no	yes	yes
slr24	KIDNEY	no	no	yes	yes
slr26	KIDNEY	no	no	yes	yes
slvl	HAEMATOPOIETIC_AND_LYMPHOID_TISSUE	yes	no	no	yes
smsctr	SOFT_TISSUE	no	no	no	yes
smz1	HAEMATOPOIETIC_AND_LYMPHOID_TISSUE	no	no	no	yes
snb75	CENTRAL_NERVOUS_SYSTEM	yes	no	yes	yes
snu1033	LARGE_INTESTINE	no	no	yes	yes
snu1041	UPPER_AERODIGESTIVE_TRACT	no	no	yes	yes
snu1066	UPPER_AERODIGESTIVE_TRACT	no	no	yes	yes
snu1076	UPPER_AERODIGESTIVE_TRACT	no	no	yes	yes
snu1077	ENDOMETRIUM	no	no	yes	yes
snu1079	BILIARY_TRACT	yes	no	yes	yes
snu1105	CENTRAL_NERVOUS_SYSTEM	yes	no	yes	yes
snu1196	BILIARY_TRACT	no	no	yes	yes
snu1544	LARGE_INTESTINE	no	no	no	yes
snu201	CENTRAL_NERVOUS_SYSTEM	no	no	yes	yes
snu213	PANCREAS	no	no	yes	yes
snu216	STOMACH	no	no	yes	yes
snu308	BILIARY_TRACT	no	no	yes	yes
snu349	KIDNEY	no	no	yes	yes
snu398	LIVER	yes	no	yes	yes
snu410	PANCREAS	no	no	yes	yes
snu46	UPPER_AERODIGESTIVE_TRACT	no	no	yes	yes
snu478	BILIARY_TRACT	no	no	yes	yes
snu5	STOMACH	yes	no	yes	yes
snu503	LARGE_INTESTINE	no	no	yes	yes
snu601	STOMACH	no	no	yes	yes
snu61	LARGE_INTESTINE	yes	no	yes	yes
snu620	STOMACH	no	no	yes	yes
snu626	CENTRAL_NERVOUS_SYSTEM	no	no	yes	yes
snu638	STOMACH	no	no	no	yes
snu668	STOMACH	no	no	yes	yes
snu685	ENDOMETRIUM	yes	no	yes	yes
snu719	STOMACH	yes	no	yes	yes
snu738	CENTRAL_NERVOUS_SYSTEM	no	no	yes	yes
snu761	LIVER	no	no	yes	yes
snu8	OVARY	no	no	yes	yes
snu81	LARGE_INTESTINE	yes	no	yes	yes
snu840	OVARY	no	no	yes	yes
snu869	BILIARY_TRACT	no	no	yes	yes
snu886	LIVER	no	no	yes	yes
snuc1	LARGE_INTESTINE	yes	no	yes	yes
snuc4	LARGE_INTESTINE	no	no	yes	yes
snuc5	LARGE_INTESTINE	yes	no	yes	yes
ssp25	BILIARY_TRACT	no	no	no	yes
st486	HAEMATOPOIETIC_AND_LYMPHOID_TISSUE	no	no	yes	yes
su8686	PANCREAS	yes	no	yes	yes
sudhl1	HAEMATOPOIETIC_AND_LYMPHOID_TISSUE	yes	no	yes	yes
sudhl10	HAEMATOPOIETIC_AND_LYMPHOID_TISSUE	yes	no	yes	yes
sudhl4	HAEMATOPOIETIC_AND_LYMPHOID_TISSUE	yes	no	yes	yes
sudhl5	HAEMATOPOIETIC_AND_LYMPHOID_TISSUE	no	no	yes	yes
sudhl8	HAEMATOPOIETIC_AND_LYMPHOID_TISSUE	yes	no	yes	yes
sum102pt	BREAST	no	no	no	yes
sum1315mo2	BREAST	no	no	no	yes
sum149pt	BREAST	no	no	no	yes
sum159pt	BREAST	no	no	no	yes
sum229pe	BREAST	no	no	no	yes
sum52pe	BREAST	no	no	no	yes
supm2	HAEMATOPOIETIC_AND_LYMPHOID_TISSUE	yes	no	yes	yes
supt1	HAEMATOPOIETIC_AND_LYMPHOID_TISSUE	yes	no	yes	yes
susa	TESTIS	no	no	no	yes
sw1088	CENTRAL_NERVOUS_SYSTEM	yes	no	yes	yes
sw1116	LARGE_INTESTINE	yes	no	yes	yes
sw1463	LARGE_INTESTINE	yes	no	yes	yes
sw156	KIDNEY	yes	no	no	yes
sw1573	LUNG	yes	no	yes	yes
sw403	LARGE_INTESTINE	yes	no	yes	yes
sw620	LARGE_INTESTINE	yes	no	yes	yes
sw626	LARGE_INTESTINE	yes	no	no	yes
sw756	CERVIX	yes	no	no	yes
sw837	LARGE_INTESTINE	yes	no	yes	yes
sw954	CERVIX	yes	no	no	yes
sw982	SOFT_TISSUE	yes	no	no	yes
syo1	SOFT_TISSUE	no	no	no	yes
t3m3	PLACENTA	no	no	no	yes
t3m4	PANCREAS	no	no	yes	yes
t3m5	THYROID	no	no	no	yes
t98g	CENTRAL_NERVOUS_SYSTEM	yes	no	yes	yes
tanoue	HAEMATOPOIETIC_AND_LYMPHOID_TISSUE	no	no	no	yes
task1	CENTRAL_NERVOUS_SYSTEM	no	no	no	yes
tc106	BONE	no	no	no	yes
tc138	BONE	no	no	no	yes
tc205	BONE	no	no	no	yes
tc32	BONE	no	no	no	yes
tc71	BONE	yes	no	yes	yes
tccpan2	PANCREAS	yes	no	yes	yes
tccsup	URINARY_TRACT	yes	no	yes	yes
tdott	OESOPHAGUS	no	no	no	yes
te10	OESOPHAGUS	yes	no	yes	yes
te4	OESOPHAGUS	yes	no	yes	yes
te6	OESOPHAGUS	yes	no	yes	yes
te8	OESOPHAGUS	yes	no	yes	yes
te9	OESOPHAGUS	yes	no	yes	yes
ten	ENDOMETRIUM	no	no	yes	yes
tf1	HAEMATOPOIETIC_AND_LYMPHOID_TISSUE	yes	no	yes	yes
tfk1	BILIARY_TRACT	no	no	no	yes
tgbc18tkb	LARGE_INTESTINE	no	no	no	yes
tgbc1tkb	BILIARY_TRACT	yes	no	no	yes
tgbc52tkb	BILIARY_TRACT	no	no	no	yes
tgw	AUTONOMIC_GANGLIA	yes	no	no	yes
tkkk	BILIARY_TRACT	no	no	no	yes
tl1	HAEMATOPOIETIC_AND_LYMPHOID_TISSUE	no	no	no	yes
tm31	CENTRAL_NERVOUS_SYSTEM	no	no	yes	yes
tm87	SOFT_TISSUE	no	no	yes	yes
tmk1	STOMACH	yes	no	no	yes
tn2	AUTONOMIC_GANGLIA	no	no	no	yes
to14	OVARY	no	no	no	yes
tov112d	OVARY	yes	no	yes	yes
tov21g	OVARY	yes	no	yes	yes
tr146	UPPER_AERODIGESTIVE_TRACT	no	no	no	yes
tt1tkb	LARGE_INTESTINE	no	no	no	yes
tt2609c02	THYROID	yes	no	yes	yes
ttc442	SOFT_TISSUE	no	no	no	yes
ttc549	SOFT_TISSUE	no	no	yes	yes
ttc642	SOFT_TISSUE	no	no	yes	yes
ttc709	SOFT_TISSUE	no	no	yes	yes
tuhr10tkb	KIDNEY	no	no	yes	yes
tuhr14tkb	KIDNEY	no	no	yes	yes
tuhr4tkb	KIDNEY	yes	no	yes	yes
tyknu	OVARY	yes	no	yes	yes
u118mg	CENTRAL_NERVOUS_SYSTEM	yes	no	yes	yes
u251mgdm	Brain	no	no	no	yes
u2904	HAEMATOPOIETIC_AND_LYMPHOID_TISSUE	no	no	no	yes
u343	CENTRAL_NERVOUS_SYSTEM	no	no	yes	yes
u937	HAEMATOPOIETIC_AND_LYMPHOID_TISSUE	yes	no	yes	yes
uacc62	SKIN	yes	no	yes	yes
uacc62skincj1	SKIN	no	no	no	yes
ublc1	URINARY_TRACT	yes	no	yes	yes
uho1	HAEMATOPOIETIC_AND_LYMPHOID_TISSUE	no	no	no	yes
umchor1	BONE	no	no	no	yes
umrc3	KIDNEY	no	no	no	yes
umrc7	KIDNEY	no	no	no	yes
umuc1	URINARY_TRACT	no	no	yes	yes
umuc10	URINARY_TRACT	no	no	no	yes
umuc11	URINARY_TRACT	no	no	no	yes
umuc13	URINARY_TRACT	no	no	no	yes
umuc14	URINARY_TRACT	no	no	no	yes
umuc16	URINARY_TRACT	no	no	no	yes
umuc3	URINARY_TRACT	yes	no	yes	yes
umuc5	URINARY_TRACT	no	no	no	yes
umuc6	URINARY_TRACT	no	no	no	yes
umuc7	URINARY_TRACT	no	no	no	yes
umuc9	URINARY_TRACT	no	no	no	yes
uok101	KIDNEY	no	no	yes	yes
upciscc026	UPPER_AERODIGESTIVE_TRACT	no	no	no	yes
upciscc040	UPPER_AERODIGESTIVE_TRACT	no	no	no	yes
upciscc074	UPPER_AERODIGESTIVE_TRACT	no	no	no	yes
upciscc090	UPPER_AERODIGESTIVE_TRACT	no	no	no	yes
upciscc111	UPPER_AERODIGESTIVE_TRACT	no	no	no	yes
upciscc116	UPPER_AERODIGESTIVE_TRACT	no	no	no	yes
upciscc131	UPPER_AERODIGESTIVE_TRACT	no	no	no	yes
upciscc152	UPPER_AERODIGESTIVE_TRACT	no	no	no	yes
upciscc154	UPPER_AERODIGESTIVE_TRACT	no	no	no	yes
upciscc200	UPPER_AERODIGESTIVE_TRACT	no	no	no	yes
uw228	CENTRAL_NERVOUS_SYSTEM	no	no	no	yes
uwb1289	OVARY	no	no	no	yes
vaesbj	SOFT_TISSUE	yes	no	no	yes
vcap	PROSTATE	yes	no	yes	yes
vmrclcd	LUNG	yes	no	no	yes
vmrcrcw	KIDNEY	yes	no	yes	yes
vp229	BREAST	no	no	no	yes
waosel	HAEMATOPOIETIC_AND_LYMPHOID_TISSUE	no	no	no	yes
werirb1	AUTONOMIC_GANGLIA	no	no	no	yes
wm115	SKIN	yes	no	yes	yes
wm1799	SKIN	yes	no	yes	yes
wm3211	SKIN	no	no	no	yes
wm3772f	EYE	no	no	no	yes
wm793	SKIN	yes	no	yes	yes
wm88	SKIN	yes	no	yes	yes
wm983b	SKIN	no	no	yes	yes
wpe1na22	PROSTATE	no	no	no	yes
wsunhl	HAEMATOPOIETIC_AND_LYMPHOID_TISSUE	yes	no	no	yes
y79	AUTONOMIC_GANGLIA	no	no	no	yes
yamato	SOFT_TISSUE	no	no	no	yes
yapc	PANCREAS	yes	no	yes	yes
yd15	SALIVARY_GLAND	no	no	yes	yes
yd38	UPPER_AERODIGESTIVE_TRACT	no	no	yes	yes
yd8	UPPER_AERODIGESTIVE_TRACT	no	no	yes	yes
yh13	CENTRAL_NERVOUS_SYSTEM	yes	no	yes	yes
ykg1	CENTRAL_NERVOUS_SYSTEM	yes	no	yes	yes
ysccc	BILIARY_TRACT	no	no	no	yes

## Sheet: gene-level associations
Entrez ID	Symbol	# tumor samples with protein data	# cell lines with protein values	DepMap variability (Stdev)	mRNA/protein increased with nearby SV breakpoint
1	A1BG	1307	0	0.103191	0
2	A2M	1307	790	0.0810939	0
9	NAT1	1200	321	0.0815608	0
10	NAT2	0	0	0.0941317	0
12	SERPINA3	1307	299	0.0896546	0
14	AAMP	1287	977	0.269859	0
16	AARS1	1307	1037	0.246625	0
18	ABAT	1286	649	0.100093	0
19	ABCA1	767	304	0.0910327	0
20	ABCA2	880	259	0.097852	0
21	ABCA3	497	259	0.0922317	0
22	ABCB7	1266	980	0.357758	0
23	ABCF1	1307	1037	0.227951	1
25	ABL1	1099	514	0.146547	0
26	AOC1	797	173	0.113187	0
27	ABL2	1044	563	0.0825146	0
28	ABO	563	45	NA	0
29	ABR	1307	608	0.108965	0
30	ACAA1	1307	1037	0.0919424	0
31	ACACA	1302	1023	0.250637	0
32	ACACB	524	357	0.0894011	0
33	ACADL	817	684	0.114974	0
34	ACADM	1307	1037	0.0878481	0
35	ACADS	1307	838	0.100955	0
36	ACADSB	1307	1022	0.0930611	0
37	ACADVL	1307	1037	0.0936981	0
38	ACAT1	1307	1038	0.101841	0
39	ACAT2	1307	1025	0.119449	0
47	ACLY	1307	1038	0.307846	0
48	ACO1	1307	970	0.094705	0
50	ACO2	1307	1038	0.448026	0
51	ACOX1	1306	993	0.160001	0
52	ACP1	1307	1035	0.0909741	0
53	ACP2	1306	1015	0.0937509	0
54	ACP5	995	318	0.0784754	0
55	ACP3	984	495	0.11016	0
58	ACTA1	1225	946	0.116637	0
59	ACTA2	804	375	0.0811021	0
60	ACTB	1220	375	0.322846	0
71	ACTG1	1220	366	0.246718	0
72	ACTG2	812	0	0.100066	0
81	ACTN4	1307	1038	0.120644	0
86	ACTL6A	1307	1038	0.311407	0
87	ACTN1	1307	1008	0.109379	0
88	ACTN2	1200	950	0.0984407	0
89	ACTN3	673	128	NA	0
90	ACVR1	820	348	0.100238	0
91	ACVR1B	251	224	0.138088	0
95	ACY1	964	922	0.0981589	0
97	ACYP1	1210	885	0.086437	0
98	ACYP2	1220	717	0.089774	0
100	ADA	1270	800	0.0950509	0
101	ADAM8	581	124	0.0894019	0
102	ADAM10	1307	1038	0.117242	0
103	ADAR	1307	1038	0.325403	0
104	ADARB1	1097	304	0.0942198	0
109	ADCY3	428	240	0.114499	0
111	ADCY5	348	317	0.0938885	0
112	ADCY6	647	233	0.1037	0
113	ADCY7	637	81	0.0982141	0
115	ADCY9	636	392	0.0946564	0
117	ADCYAP1R1	355	0	0.0931932	0
118	ADD1	1307	1028	0.0949131	0
119	ADD2	1256	681	0.101745	0
120	ADD3	1307	900	0.0994119	0
123	PLIN2	1301	954	0.0955883	0
124	ADH1A	578	0	0.0891732	0
125	ADH1B	1195	164	0.0975848	0
126	ADH1C	979	170	NA	0
127	ADH4	649	18	0.0910795	0
128	ADH5	1289	1029	0.138348	0
130	ADH6	452	45	0.0892371	0
131	ADH7	568	241	0.0743416	0
132	ADK	1307	988	0.0993713	0
133	ADM	366	44	0.0790643	0
141	ADPRH	1291	279	0.105586	0
142	PARP1	1307	1038	0.116738	0
143	PARP4	1301	867	0.0808905	0
150	ADRA2A	179	36	0.0877279	0
156	GRK2	1297	864	0.162318	0
157	GRK3	837	0	0.096551	0
158	ADSL	1307	1011	0.428734	0
159	ADSS2	1307	1031	0.309232	0
160	AP2A1	1307	1038	0.124114	0
161	AP2A2	1307	1022	0.0894479	0
162	AP1B1	1307	1038	0.133142	0
163	AP2B1	1307	1038	0.130984	0
164	AP1G1	1307	1037	0.178885	0
165	AEBP1	1307	134	0.097365	1
166	TLE5	1039	837	0.107328	0
173	AFM	1307	0	0.0989344	0
175	AGA	1175	947	0.0829573	0
176	ACAN	1208	36	0.102895	0
178	AGL	1307	961	0.130479	0
182	JAG1	970	680	0.142656	0
183	AGT	1307	169	0.0818066	0
185	AGTR1	0	0	0.104166	0
186	AGTR2	49	0	0.116615	0
189	AGXT	106	72	0.0862756	0
191	AHCY	1307	1038	0.277649	0
196	AHR	1110	460	0.20404	0
197	AHSG	1307	869	0.0869843	0
199	AIF1	1304	288	0.096999	0
202	CRYBG1	1010	927	0.0838719	0
203	AK1	1307	927	0.135665	0
204	AK2	1307	1037	0.214835	0
205	AK4	1274	979	0.173841	0
207	AKT1	1307	375	0.139325	0
208	AKT2	1307	729	0.14693	0
210	ALAD	1307	846	0.175495	0
211	ALAS1	714	535	0.160025	0
213	ALB	1307	946	0.0808263	0
214	ALCAM	1288	988	0.109165	0
215	ABCD1	1084	626	0.14606	0
216	ALDH1A1	1307	726	0.0861061	0
217	ALDH2	1307	908	0.108846	0
218	ALDH3A1	1139	518	0.0907749	0
219	ALDH1B1	1307	1017	0.0911702	0
220	ALDH1A3	1299	683	0.0850506	0
221	ALDH3B1	1030	596	NA	0
223	ALDH9A1	1307	1038	0.100497	0
224	ALDH3A2	1307	1015	0.101393	0
225	ABCD2	124	0	0.091767	0
226	ALDOA	1289	1038	0.329257	0
229	ALDOB	1067	131	0.0893516	0
230	ALDOC	1307	1038	0.142507	0
231	AKR1B1	1307	1029	0.0927283	0
240	ALOX5	1289	333	0.10811	0
241	ALOX5AP	1203	314	0.0934351	0
246	ALOX15	706	76	0.111275	0
247	ALOX15B	738	115	0.10419	0
248	ALPI	227	65	0.0990722	0
249	ALPL	1247	398	0.0971622	0
250	ALPP	117	357	0.0880012	0
251	ALPG	439	134	0.106361	0
259	AMBP	1307	215	0.111807	0
262	AMD1	270	144	0.261998	0
267	AMFR	893	1012	0.13358	0
270	AMPD1	216	102	0.100463	0
271	AMPD2	1307	1000	0.0956363	0
272	AMPD3	1307	279	0.0928609	0
273	AMPH	1038	784	0.0866757	0
274	BIN1	1307	763	0.102925	0
275	AMT	1071	70	0.104014	0
276	AMY1A	452	0	NA	0
279	AMY2A	182	0	0.102526	0
280	AMY2B	165	0	NA	0
283	ANG	1138	63	0.122071	0
285	ANGPT2	897	21	0.0812074	0
286	ANK1	1301	625	0.106071	0
287	ANK2	1306	885	0.0845083	0
288	ANK3	1306	684	0.0924251	0
290	ANPEP	1287	683	0.0894133	0
291	SLC25A4	1307	941	0.0865859	0
292	SLC25A5	1289	1038	0.169824	0
293	SLC25A6	1307	1037	0.106019	0
301	ANXA1	1307	971	0.0979062	0
302	ANXA2	1242	1028	0.079786	0
306	ANXA3	1307	828	0.114529	0
307	ANXA4	1307	996	0.0990642	0
308	ANXA5	1307	1025	0.0747105	0
309	ANXA6	1307	993	0.0943511	0
310	ANXA7	1307	1037	0.108669	0
311	ANXA11	1307	1030	0.0770611	0
312	ANXA13	796	321	0.121604	1
313	AOAH	738	44	0.101077	0
316	AOX1	1060	9	0.078963	0
317	APAF1	1239	357	0.11039	0
318	NUDT2	1274	789	0.100761	0
319	APOF	1032	0	0.109011	0
320	APBA1	944	178	0.103088	0
321	APBA2	666	153	0.128489	0
322	APBB1	1158	232	0.0841563	0
323	APBB2	955	418	0.0760541	0
324	APC	1131	366	0.215717	0
325	APCS	1307	0	0.117986	0
327	APEH	1307	1026	0.11192	0
328	APEX1	1307	1038	0.106393	0
329	BIRC2	1154	375	0.195006	0
331	XIAP	1257	821	0.125641	0
332	BIRC5	252	842	0.296383	0
334	APLP2	1282	866	0.0909633	0
335	APOA1	1307	400	0.0992291	0
336	APOA2	1307	63	0.0887465	0
337	APOA4	1307	71	0.106922	0
338	APOB	1307	888	0.0812656	0
341	APOC1	1301	258	0.142637	0
344	APOC2	442	271	0.0960988	0
345	APOC3	1305	532	0.0940263	0
346	APOC4	820	0	0.0922646	0
347	APOD	1306	359	0.10651	0
348	APOE	1289	1024	0.106881	0
350	APOH	1227	395	0.0991503	0
351	APP	1306	928	0.0987868	0
353	APRT	1307	1035	0.106614	0
355	FAS	1299	690	0.0895758	0
357	SHROOM2	1233	357	0.0963337	0
358	AQP1	962	57	0.105573	0
359	AQP2	79	0	0.122877	0
362	AQP5	481	58	0.106431	0
367	AR	257	117	0.105617	0
368	ABCC6	499	539	0.124131	0
369	ARAF	1292	357	0.0955836	0
372	ARCN1	1307	1038	0.306285	0
374	AREG	54	212	0.106477	0
375	ARF1	1122	0	0.234064	0
377	ARF3	936	375	0.120346	0
378	ARF4	1307	1038	0.38944	0
381	ARF5	1307	1031	0.0927397	0
382	ARF6	1307	1007	0.18432	1
383	ARG1	1110	0	0.0862622	0
384	ARG2	664	681	0.0779282	0
387	RHOA	1307	1038	0.29693	0
388	RHOB	1281	815	0.0996211	0
389	RHOC	1272	981	0.134251	0
390	RND3	683	615	0.108014	0
391	RHOG	1307	1033	0.108819	0
392	ARHGAP1	1307	1037	0.145935	0
393	ARHGAP4	1187	688	0.0965615	0
394	ARHGAP5	1293	601	0.113331	0
395	ARHGAP6	1149	99	0.0961188	0
396	ARHGDIA	1307	1037	0.13929	0
397	ARHGDIB	1307	753	0.0928606	0
399	RHOH	328	36	0.115343	0
400	ARL1	1307	995	0.121657	0
401	PHOX2A	11	58	0.133238	0
402	ARL2	1306	1022	0.280788	0
403	ARL3	1307	1020	0.100914	0
405	ARNT	976	722	0.216043	0
406	ARNTL	587	116	0.128126	0
408	ARRB1	1307	700	0.110843	0
409	ARRB2	1281	636	0.1045	0
410	ARSA	1269	852	0.10494	0
411	ARSB	1263	910	0.0937892	0
414	ARSD	1083	313	0.0716907	0
415	ARSL	764	370	0.0780746	0
416	ARSF	230	0	0.0738584	0
419	ART3	257	13	0.107024	0
421	ARVCF	1270	747	0.10769	0
427	ASAH1	1307	989	0.123024	0
433	ASGR2	99	76	0.080081	0
435	ASL	1307	820	0.116593	0
439	GET3	1307	1038	0.331209	0
440	ASNS	1271	994	0.245461	0
443	ASPA	1140	444	0.0837676	0
444	ASPH	1307	1014	0.0930033	0
445	ASS1	1307	835	0.142287	0
462	SERPINC1	1307	375	0.0965793	0
463	ZFHX3	918	406	0.101527	0
466	ATF1	882	348	0.131375	0
467	ATF3	144	293	0.0913748	0
471	ATIC	1307	1038	0.248882	0
472	ATM	1287	375	0.16366	0
473	RERE	968	375	0.119607	0
475	ATOX1	1296	959	0.117494	1
476	ATP1A1	1307	1038	0.473777	0
477	ATP1A2	861	561	0.0870621	0
478	ATP1A3	920	752	0.109226	0
481	ATP1B1	1307	956	0.117806	0
482	ATP1B2	612	0	0.103231	0
483	ATP1B3	1306	1038	0.287682	0
486	FXYD2	356	0	0.0968613	0
487	ATP2A1	359	364	0.0881684	0
488	ATP2A2	1307	1038	0.326762	0
489	ATP2A3	1108	926	0.103718	0
490	ATP2B1	1304	1003	0.195955	0
491	ATP2B2	713	627	0.0904707	0
493	ATP2B4	1307	949	0.126297	0
498	ATP5F1A	1307	1038	0.26411	0
501	ALDH7A1	1307	963	0.10699	0
506	ATP5F1B	1307	1038	0.272349	0
509	ATP5F1C	1307	1038	0.235952	0
513	ATP5F1D	1307	1038	0.252821	0
514	ATP5F1E	1174	375	NA	0
515	ATP5PB	1307	1038	0.208538	0
516	ATP5MC1	265	0	0.158261	0
521	ATP5ME	1307	1038	0.275098	0
522	ATP5PF	1108	1038	0.191324	0
523	ATP6V1A	1307	1038	0.346185	0
525	ATP6V1B1	772	416	0.0982256	0
526	ATP6V1B2	1307	1038	0.413629	0
527	ATP6V0C	1043	331	0.323774	0
528	ATP6V1C1	1307	1032	0.338893	0
529	ATP6V1E1	1307	1038	0.309116	0
534	ATP6V1G2	870	155	0.0946395	0
535	ATP6V0A1	1307	1002	0.137609	0
537	ATP6AP1	1285	1036	0.347816	0
538	ATP7A	1042	720	0.134075	0
539	ATP5PO	1307	1038	0.208021	0
540	ATP7B	324	210	0.0748252	0
545	ATR	964	357	0.298328	0
546	ATRX	1307	1007	0.153722	0
547	KIF1A	1051	584	0.0995904	0
549	AUH	1300	944	0.092164	0
550	AUP1	1179	1033	0.139956	0
558	AXL	851	666	0.108359	0
563	AZGP1	1289	442	0.124609	0
566	AZU1	1136	73	0.0950244	0
567	B2M	1307	1005	0.0840003	0
571	BACH1	1007	375	0.115218	0
572	BAD	1173	1002	0.118627	0
573	BAG1	1275	686	0.101932	0
575	ADGRB1	349	44	0.0903042	0
578	BAK1	921	874	0.216445	0
580	BARD1	344	507	0.257	0
581	BAX	1307	1025	0.1225	0
582	BBS1	1225	90	0.111319	0
583	BBS2	1173	162	0.0842305	0
585	BBS4	908	88	0.0968841	0
586	BCAT1	1246	762	0.0953716	0
587	BCAT2	1307	1008	0.0875578	0
590	BCHE	1182	424	0.0874413	0
593	BCKDHA	1307	1035	0.105341	0
594	BCKDHB	1304	1010	0.103079	0
595	CCND1	636	437	0.568432	0
596	BCL2	459	350	0.168912	0
598	BCL2L1	1270	984	0.461017	0
599	BCL2L2	1019	611	0.113986	0
602	BCL3	790	337	0.101535	0
604	BCL6	570	139	0.169182	0
605	BCL7A	992	755	0.123722	0
607	BCL9	721	380	0.120886	0
608	TNFRSF17	71	70	0.0743454	0
613	BCR	1287	829	0.146448	0
617	BCS1L	1203	978	0.232533	0
622	BDH1	1259	898	0.0884719	0
629	CFB	1307	232	0.106782	0
633	BGN	1307	324	0.0849699	0
634	CEACAM1	946	519	0.0705909	0
635	BHMT	343	311	0.0891413	0
636	BICD1	1202	366	0.111805	0
637	BID	1289	1001	0.165417	0
641	BLM	864	971	0.15933	0
642	BLMH	1306	968	0.0953511	0
644	BLVRA	1289	987	0.097519	1
645	BLVRB	1307	966	0.0950685	0
646	BNC1	357	72	0.101958	0
649	BMP1	887	179	0.0890494	0
655	BMP7	175	35	0.0907413	0
658	BMPR1B	136	0	0.098061	0
659	BMPR2	612	340	0.125874	0
660	BMX	296	9	0.0834539	0
661	POLR3D	1059	866	0.213357	0
662	BNIP1	1265	1037	0.279243	0
663	BNIP2	888	276	0.109674	0
664	BNIP3	879	500	0.151796	0
665	BNIP3L	526	639	0.0758534	0
666	BOK	804	170	0.117862	0
667	DST	1305	1022	0.102819	0
668	FOXL2	119	22	0.127415	0
669	BPGM	1300	779	0.10013	0
670	BPHL	1305	943	0.0947125	0
671	BPI	1144	21	0.0985381	0
672	BRCA1	521	730	0.223867	0
673	BRAF	1228	366	0.260728	0
675	BRCA2	531	902	0.184578	0
676	BRDT	268	62	0.0992846	0
677	ZFP36L1	1061	579	0.272863	0
678	ZFP36L2	968	366	0.181448	0
682	BSG	1306	1037	0.137992	0
683	BST1	1208	352	0.109854	0
684	BST2	1200	787	0.0928268	0
685	BTC	166	0	0.088969	0
686	BTD	1297	612	0.0991979	0
688	KLF5	579	562	0.317428	0
689	BTF3	1288	1035	0.270213	0
694	BTG1	169	0	0.146153	0
695	BTK	1055	492	0.109176	0
699	BUB1	361	348	0.224406	0
701	BUB1B	650	811	0.311821	0
705	BYSL	1219	1038	0.2237	0
706	TSPO	1143	357	0.0806084	0
708	C1QBP	1307	1038	0.179293	1
710	SERPING1	1307	152	0.0947073	0
712	C1QA	1283	0	0.0940374	0
713	C1QB	1306	0	0.0905009	0
714	C1QC	1307	0	0.105238	0
715	C1R	1289	249	NA	0
716	C1S	1307	187	0.150965	0
717	C2	1307	45	0.0912776	0
718	C3	1307	931	0.0922223	0
719	C3AR1	154	0	0.079709	0
721	C4B	1210	0	NA	0
722	C4BPA	1307	153	0.0875792	0
725	C4BPB	1239	0	0.104076	0
726	CAPN5	1291	641	0.11154	0
727	C5	1307	81	0.0898786	0
728	C5AR1	760	0	0.0986018	0
729	C6	1307	0	0.0935719	0
730	C7	1307	134	0.093716	0
731	C8A	1307	0	0.0815342	0
732	C8B	1289	0	0.0815755	0
733	C8G	1307	0	0.0971294	0
735	C9	1307	107	0.103843	0
738	VPS51	1288	842	0.235577	0
740	MRPL49	1260	1038	0.236637	0
741	ZNHIT2	958	827	0.310859	0
744	MPPED2	372	80	0.0971144	0
745	MYRF	112	99	0.159012	0
746	TMEM258	282	270	0.199965	0
752	FMNL1	1307	692	0.104118	0
754	PTTG1IP	913	969	0.0892577	0
755	CFAP410	942	117	0.134315	0
759	CA1	1307	417	0.089931	0
760	CA2	1307	660	0.0908843	0
761	CA3	1260	165	0.0881526	0
762	CA4	1131	51	0.104343	0
767	CA8	988	503	0.0815359	0
768	CA9	992	397	0.099351	0
771	CA12	988	486	0.0866041	0
773	CACNA1A	195	36	0.100628	0
775	CACNA1C	258	53	0.0989014	0
777	CACNA1E	302	0	0.0771437	0
779	CACNA1S	122	0	0.101312	0
780	DDR1	1202	644	0.0994815	0
781	CACNA2D1	1302	756	0.101663	0
782	CACNB1	254	0	0.0965627	0
784	CACNB3	580	35	0.18323	0
788	SLC25A20	1307	647	0.111987	0
790	CAD	1307	1037	0.317962	0
793	CALB1	1080	186	0.0864692	0
794	CALB2	1113	511	0.0882072	0
795	S100G	122	0	0.103447	0
800	CALD1	1307	870	0.0900411	0
801	CALM1	1256	0	0.114412	0
810	CALML3	1158	432	0.103162	0
811	CALR	1307	1038	0.116725	0
813	CALU	1289	1038	0.0982469	0
814	CAMK4	1097	482	0.10397	0
815	CAMK2A	690	0	0.0762835	0
816	CAMK2B	948	507	0.119024	0
817	CAMK2D	1307	949	0.0920407	0
818	CAMK2G	1259	894	0.109448	0
819	CAMLG	1189	651	0.171932	0
820	CAMP	1156	0	0.0922673	0
821	CANX	1307	1038	0.117983	0
822	CAPG	1307	912	0.102408	0
823	CAPN1	1307	1034	0.111283	0
824	CAPN2	1307	972	0.0852887	0
826	CAPNS1	1307	1038	0.105885	0
827	CAPN6	376	78	0.079458	0
828	CAPS	1239	595	0.117127	0
829	CAPZA1	1307	1037	0.145135	0
830	CAPZA2	1307	1038	0.103906	0
831	CAST	1289	1007	0.116459	0
832	CAPZB	1293	1038	0.365644	0
833	CARS1	1307	1032	0.278733	0
834	CASP1	1305	642	0.101518	0
835	CASP2	994	687	0.104364	0
836	CASP3	1297	986	0.130561	0
837	CASP4	1217	541	0.0817206	0
839	CASP6	1286	927	0.0860412	0
840	CASP7	1247	898	0.0962261	0
841	CASP8	1208	745	0.119739	0
842	CASP9	1074	276	0.111217	0
843	CASP10	1135	258	0.114268	0
844	CASQ1	168	33	0.0980263	0
845	CASQ2	181	0	0.110447	0
846	CASR	243	0	0.0959978	0
847	CAT	1307	1035	0.0886287	0
857	CAV1	1307	816	0.0965428	1
858	CAV2	1018	653	0.107751	0
860	RUNX2	689	161	0.144488	0
861	RUNX1	931	729	0.230293	0
862	RUNX1T1	246	44	0.095486	0
863	CBFA2T3	309	235	0.120845	0
864	RUNX3	795	261	0.135968	0
865	CBFB	1303	1025	0.302689	0
866	SERPINA6	1307	18	0.0920818	0
867	CBL	1297	1030	0.105053	0
868	CBLB	1024	861	0.085318	0
871	SERPINH1	1307	1017	0.0827962	0
873	CBR1	1307	1007	0.0959562	0
874	CBR3	1306	1004	0.110088	0
875	CBS	1038	375	NA	0
883	KYAT1	1133	599	0.0951785	0
889	KRIT1	925	330	0.12053	0
890	CCNA2	669	777	0.299121	0
891	CCNB1	714	942	0.350483	0
892	CCNC	557	285	0.295738	0
894	CCND2	484	43	0.257079	1
896	CCND3	158	203	0.244456	0
898	CCNE1	168	99	0.213228	0
902	CCNH	973	572	0.238192	0
904	CCNT1	1090	797	0.162159	0
905	CCNT2	977	330	0.141102	0
908	CCT6A	1307	1038	0.245329	0
909	CD1A	349	0	0.0819649	0
914	CD2	835	0	0.0950603	0
915	CD3D	420	21	0.161109	0
916	CD3E	640	24	0.105743	0
917	CD3G	547	0	0.0882231	0
919	CD247	526	0	0.0895794	0
920	CD4	966	62	0.111521	0
921	CD5	700	61	0.121365	0
922	CD5L	1218	0	0.104991	0
923	CD6	383	12	0.107883	0
924	CD7	368	94	0.103715	0
925	CD8A	838	0	0.0929295	0
926	CD8B	108	0	NA	0
928	CD9	1303	798	0.09087	0
929	CD14	1307	344	0.100442	0
930	CD19	81	153	0.15788	0
931	MS4A1	395	216	0.0984813	0
933	CD22	79	269	0.0939277	0
940	CD28	76	0	0.0695674	0
942	CD86	209	119	0.133764	0
945	CD33	684	218	0.0907615	0
947	CD34	989	50	0.0906203	0
948	CD36	1150	366	0.10175	0
949	SCARB1	1008	908	0.119348	0
950	SCARB2	1307	1029	0.0892196	0
951	CD37	296	191	0.108035	0
952	CD38	1254	428	0.0672354	0
953	ENTPD1	1305	406	0.0934229	0
954	ENTPD2	655	213	0.0844479	0
955	ENTPD6	329	339	0.0930895	0
956	ENTPD3	570	83	0.0787186	0
957	ENTPD5	1077	344	0.102352	0
958	CD40	949	587	0.100003	0
960	CD44	1307	895	0.126702	0
961	CD47	1285	1026	0.106417	0
962	CD48	957	228	0.117984	0
963	CD53	809	99	0.117831	0
965	CD58	1054	959	0.127839	0
966	CD59	1219	974	0.0860907	0
967	CD63	1297	770	0.111616	0
968	CD68	634	0	0.102274	0
970	CD70	239	588	0.0766134	0
971	CD72	314	54	0.0982592	0
972	CD74	1307	673	0.0778005	0
973	CD79A	420	125	0.115843	0
975	CD81	1303	980	0.105804	0
976	ADGRE5	1292	924	0.0921029	0
977	CD151	1285	981	0.12466	0
978	CDA	1034	527	0.0871344	1
983	CDK1	1177	1031	0.293496	1
984	CDK11B	1245	662	NA	0
987	LRBA	1307	935	0.087416	0
988	CDC5L	1307	1038	0.213724	0
989	SEPTIN7	1260	949	NA	0
991	CDC20	532	696	0.248559	0
995	CDC25C	149	340	0.0913059	0
996	CDC27	1227	897	0.243825	0
997	CDC34	1102	805	0.0960514	0
998	CDC42	1289	1038	0.353992	0
999	CDH1	1193	694	0.166068	0
1000	CDH2	1054	825	0.190663	0
1001	CDH3	750	699	0.0903537	0
1002	CDH4	452	339	0.0983043	0
1003	CDH5	1189	195	0.113463	0
1004	CDH6	993	471	0.100532	0
1005	CDH7	11	27	0.0747139	0
1007	CDH9	223	0	0.0872685	0
1009	CDH11	1275	360	0.116817	0
1012	CDH13	1278	516	0.0773185	0
1014	CDH16	278	45	0.0995312	0
1015	CDH17	331	531	0.0989355	0
1017	CDK2	1291	983	0.316708	1
1019	CDK4	1305	904	0.373635	1
1020	CDK5	1306	991	0.111043	0
1021	CDK6	1292	861	0.384822	1
1022	CDK7	1097	606	0.274117	0
1024	CDK8	446	321	0.211275	0
1025	CDK9	1297	1007	0.246528	0
1026	CDKN1A	536	365	0.227165	0
1027	CDKN1B	1079	427	0.14746	0
1028	CDKN1C	583	102	0.109028	0
1029	CDKN2A	1014	604	0.150132	0
1031	CDKN2C	1205	715	0.109202	0
1032	CDKN2D	92	124	0.118141	0
1039	CDR2	819	348	0.0833903	0
1040	CDS1	894	635	0.0988868	0
1041	CDSN	306	45	0.10236	0
1044	CDX1	49	44	0.0744612	0
1045	CDX2	46	185	0.128653	0
1047	CLGN	1082	699	0.111842	0
1048	CEACAM5	706	465	0.0935589	0
1050	CEBPA	474	288	0.188662	0
1051	CEBPB	941	906	0.165461	0
1052	CEBPD	654	414	0.117685	0
1054	CEBPG	425	286	0.107866	0
1056	CEL	371	573	0.102084	0
1059	CENPB	1051	1028	0.152665	0
1060	CENPC	940	1023	0.230841	0
1062	CENPE	799	529	0.278486	0
1063	CENPF	954	1008	0.158337	0
1066	CES1	1282	572	0.109618	0
1069	CETN2	1285	696	0.10456	0
1070	CETN3	1013	560	0.114815	0
1071	CETP	553	0	0.0817458	0
1072	CFL1	1307	1038	0.393025	0
1073	CFL2	1220	926	0.0844534	0
1075	CTSC	1290	1031	0.08599	0
1080	CFTR	291	526	0.0884375	0
1081	CGA	23	54	0.0691089	0
1087	CEACAM7	431	76	0.203299	0
1088	CEACAM8	756	0	0.11247	0
1101	CHAD	515	0	0.109647	0
1102	RCBTB2	1032	0	0.111382	0
1104	RCC1	1289	1038	0.304648	0
1105	CHD1	1035	917	0.187345	0
1106	CHD2	1150	819	0.120345	0
1107	CHD3	1276	952	0.0938295	0
1108	CHD4	1307	1038	0.333032	0
1109	AKR1C4	601	80	0.0879422	1
1111	CHEK1	703	630	0.306195	0
1112	FOXN3	463	27	0.105776	0
1113	CHGA	936	296	0.0858153	0
1114	CHGB	716	317	0.09343	0
1116	CHI3L1	1197	188	0.0961203	0
1117	CHI3L2	199	0	0.120859	0
1118	CHIT1	975	0	0.0913849	0
1119	CHKA	846	214	0.213433	0
1120	CHKB	1174	286	0.0898803	0
1121	CHM	1105	348	0.129465	0
1122	CHML	1014	519	0.109073	0
1123	CHN1	1023	222	0.114381	0
1124	CHN2	800	80	0.0886756	0
1130	LYST	912	277	0.0961831	0
1147	CHUK	1256	544	0.166405	0
1152	CKB	1307	886	0.0796134	0
1153	CIRBP	1307	1036	0.0951471	0
1155	TBCB	1307	1034	0.318236	0
1158	CKM	1018	259	0.0928677	0
1160	CKMT2	993	386	0.0742428	0
1161	ERCC8	609	233	0.0941067	0
1163	CKS1B	1029	810	NA	0
1164	CKS2	641	602	0.162607	0
1173	AP2M1	1307	1038	0.329514	0
1174	AP1S1	1307	1015	0.101052	0
1175	AP2S1	1307	1037	0.327518	0
1176	AP3S1	1307	1024	0.149927	0
1178	CLC	966	0	0.091249	0
1179	CLCA1	289	109	0.0910843	0
1181	CLCN2	280	187	0.0821378	0
1182	CLCN3	1059	761	0.104842	0
1184	CLCN5	726	312	0.0758214	0
1185	CLCN6	524	410	0.0840169	0
1186	CLCN7	1095	848	0.0925344	0
1188	CLCNKB	203	0	0.0873821	0
1191	CLU	1292	719	0.082344	0
1192	CLIC1	1307	1038	0.107318	0
1193	CLIC2	1246	282	0.0893574	0
1195	CLK1	469	321	0.107365	0
1196	CLK2	687	346	0.178115	0
1198	CLK3	801	597	0.134794	0
1200	TPP1	1307	1037	0.0768112	0
1201	CLN3	398	357	0.0769479	0
1203	CLN5	1302	815	0.0999396	0
1207	CLNS1A	1285	1030	0.343553	0
1209	CLPTM1	1307	1036	0.109404	0
1211	CLTA	1307	1037	0.134657	0
1212	CLTB	1307	1037	0.127531	0
1213	CLTC	1307	1038	0.35283	0
1215	CMA1	889	0	0.142994	0
1230	CCR1	365	0	0.111943	0
1244	ABCC2	613	297	0.0738407	0
1264	CNN1	1301	577	0.120929	0
1265	CNN2	1307	1019	0.206567	0
1266	CNN3	1307	896	0.108953	0
1267	CNP	1307	1037	0.113853	1
1271	CNTFR	465	82	0.0960829	0
1272	CNTN1	1070	710	0.133972	0
1277	COL1A1	1307	861	0.111089	0
1278	COL1A2	1307	798	0.0961141	0
1280	COL2A1	965	334	0.0967224	0
1281	COL3A1	1301	640	0.0910044	0
1282	COL4A1	1307	590	0.0933714	0
1284	COL4A2	1307	718	0.0825786	1
1285	COL4A3	788	0	0.0850904	0
1286	COL4A4	587	0	0.0927637	0
1287	COL4A5	572	295	0.0948772	0
1288	COL4A6	401	81	0.0727479	0
1289	COL5A1	1248	621	0.0878118	0
1290	COL5A2	1216	841	0.0961413	0
1291	COL6A1	1307	787	0.106531	0
1292	COL6A2	1307	663	0.0998346	0
1293	COL6A3	1307	941	0.0933143	0
1294	COL7A1	1092	566	0.101681	0
1295	COL8A1	982	324	0.117298	0
1296	COL8A2	106	0	0.0935154	0
1297	COL9A1	54	0	0.108405	0
1298	COL9A2	346	117	0.0979786	0
1300	COL10A1	601	564	0.0897075	0
1301	COL11A1	856	473	0.0956011	0
1302	COL11A2	403	0	0.0963398	0
1303	COL12A1	1307	920	0.0778969	0
1306	COL15A1	1235	164	0.0882828	0
1307	COL16A1	1060	176	0.0903666	0
1308	COL17A1	614	562	0.0940516	0
1311	COMP	1282	62	0.111115	0
1312	COMT	1307	1038	0.132924	0
1314	COPA	1307	1038	0.23725	0
1315	COPB1	1307	1037	0.272971	0
1316	KLF6	186	18	0.16273	0
1317	SLC31A1	192	357	0.177777	0
1326	MAP3K8	521	0	0.0902285	0
1327	COX4I1	1307	1038	0.211582	0
1329	COX5B	1298	1038	0.260738	0
1337	COX6A1	1004	991	0.22067	0
1340	COX6B1	1298	1037	0.211003	0
1345	COX6C	1306	1038	0.204415	0
1347	COX7A2	1292	1034	0.10152	0
1349	COX7B	804	357	0.218737	0
1350	COX7C	1270	1038	0.279033	0
1351	COX8A	813	679	0.114124	0
1353	COX11	934	642	0.211757	0
1355	COX15	1146	375	0.16375	0
1356	CP	1307	423	0.0791495	0
1357	CPA1	136	0	0.0927081	0
1359	CPA3	969	0	0.0829717	0
1360	CPB1	238	16	0.102566	0
1361	CPB2	1282	0	0.0794252	0
1362	CPD	1288	1031	0.151915	0
1363	CPE	1205	540	0.0877611	0
1364	CLDN4	278	197	0.108813	0
1365	CLDN3	884	447	0.0952907	0
1366	CLDN7	758	371	0.110358	0
1368	CPM	1258	587	0.131942	0
1369	CPN1	1151	44	0.0843658	0
1370	CPN2	1306	0	0.116544	0
1371	CPOX	1298	1036	0.213734	0
1373	CPS1	1210	963	0.0870739	0
1374	CPT1A	1307	989	0.103781	0
1375	CPT1B	332	0	0.095171	0
1376	CPT2	1307	1037	0.112937	0
1378	CR1	750	44	NA	0
1380	CR2	459	39	0.107648	0
1381	CRABP1	1098	531	0.0932825	0
1382	CRABP2	1220	704	0.106489	0
1384	CRAT	1307	823	0.113903	0
1385	CREB1	1254	1032	0.143627	0
1386	ATF2	1047	801	0.119155	0
1387	CREBBP	1278	465	0.302489	0
1388	ATF6B	255	359	0.0950892	0
1390	CREM	36	0	NA	0
1393	CRHBP	199	0	0.103634	0
1396	CRIP1	1307	769	0.0880059	0
1397	CRIP2	1307	811	0.117973	0
1398	CRK	1307	1022	0.198164	0
1399	CRKL	1307	1029	0.437989	0
1400	CRMP1	1292	661	0.0904034	0
1401	CRP	1084	0	0.0965547	0
1404	HAPLN1	1161	114	0.111454	0
1408	CRY2	519	0	0.0951032	0
1409	CRYAA	115	0	NA	0
1410	CRYAB	1307	594	0.0876475	0
1414	CRYBB1	512	228	0.0977613	0
1417	CRYBB3	135	0	0.11493	0
1420	CRYGC	2	0	0.106968	0
1421	CRYGD	0	5	0.113178	0
1428	CRYM	1244	372	0.0824978	0
1429	CRYZ	1307	1035	0.10619	0
1431	CS	1307	1038	0.213611	0
1432	MAPK14	1307	969	0.168761	0
1434	CSE1L	1307	1038	0.272497	0
1435	CSF1	541	223	0.105062	0
1436	CSF1R	1065	22	0.0905845	0
1445	CSK	1307	1012	0.210969	0
1446	CSN1S1	31	0	0.0895107	0
1447	CSN2	13	0	0.102074	0
1448	CSN3	11	245	0.0888941	0
1452	CSNK1A1	1260	988	0.347852	0
1453	CSNK1D	1301	949	0.131302	0
1454	CSNK1E	1098	947	0.108201	0
1455	CSNK1G2	710	151	0.088029	0
1456	CSNK1G3	987	357	0.0917096	0
1457	CSNK2A1	1242	712	0.190683	0
1459	CSNK2A2	1307	1037	0.140387	0
1460	CSNK2B	1289	1038	0.321013	0
1462	VCAN	1307	509	0.0900866	0
1463	NCAN	362	0	0.110833	0
1464	CSPG4	1306	913	0.121507	0
1465	CSRP1	1289	959	0.0980745	0
1466	CSRP2	1307	804	0.095874	0
1468	SLC25A10	1160	993	0.169123	0
1469	CST1	615	96	0.0973856	0
1470	CST2	19	0	0.09807	0
1471	CST3	1307	899	0.106312	0
1472	CST4	451	143	0.0991118	0
1473	CST5	11	27	0.090903	0
1474	CST6	600	251	0.11686	0
1475	CSTA	1180	286	0.115885	0
1476	CSTB	1307	1037	0.115312	0
1477	CSTF1	1295	1038	0.263776	0
1478	CSTF2	1305	1038	0.168772	0
1479	CSTF3	1307	1038	0.249646	0
1486	CTBS	1160	541	0.0920933	0
1487	CTBP1	1307	1038	0.139463	0
1488	CTBP2	1306	948	0.187108	0
1489	CTF1	640	0	0.0999418	0
1490	CCN2	1045	479	0.081106	0
1491	CTH	1217	699	0.0897573	0
1495	CTNNA1	1307	1003	0.168272	0
1496	CTNNA2	1098	886	0.101939	0
1499	CTNNB1	1307	950	0.292085	0
1500	CTNND1	1307	985	0.157409	0
1501	CTNND2	828	339	0.0869626	0
1503	CTPS1	1307	1034	0.341763	1
1504	CTRB1	188	0	NA	0
1508	CTSB	1307	1015	0.0908291	0
1509	CTSD	1307	949	0.0815426	0
1510	CTSE	567	131	0.0898945	0
1511	CTSG	1285	478	0.119991	0
1512	CTSH	1283	668	0.114977	0
1513	CTSK	954	117	0.101682	0
1514	CTSL	1218	835	0.103509	0
1515	CTSV	654	495	0.0778717	0
1519	CTSO	807	232	0.104575	0
1520	CTSS	1179	610	0.12027	0
1521	CTSW	473	49	0.117871	0
1522	CTSZ	1305	888	0.0892884	0
1523	CUX1	1253	1028	0.134918	0
1525	CXADR	1238	857	0.128157	0
1528	CYB5A	1307	987	0.0819164	0
1534	CYB561	654	330	0.110216	1
1535	CYBA	1267	662	0.0926922	0
1536	CYBB	1307	144	0.080399	0
1537	CYC1	1307	1038	0.30697	0
1539	CYLC2	65	0	0.0817257	0
1540	CYLD	1253	295	0.122902	0
1545	CYP1B1	1067	303	0.0956701	0
1548	CYP2A6	61	0	0.101211	0
1549	CYP2A7	2	0	0.091418	0
1573	CYP2J2	450	54	0.0890144	0
1577	CYP3A5	293	45	0.142455	0
1579	CYP4A11	149	0	0.116251	0
1580	CYP4B1	291	0	0.0934496	0
1582	CYP8B1	92	0	0.0948591	0
1583	CYP11A1	5	197	0.0964366	0
1586	CYP17A1	119	0	0.0930421	0
1591	CYP24A1	559	149	0.103082	0
1592	CYP26A1	46	0	0.110729	0
1593	CYP27A1	1281	566	0.0872766	0
1594	CYP27B1	83	0	0.143641	0
1595	CYP51A1	1288	964	0.118454	1
1601	DAB2	1307	662	0.0881081	0
1602	DACH1	589	438	0.107186	0
1603	DAD1	1145	1020	0.300913	0
1604	CD55	1066	585	0.110949	0
1605	DAG1	1289	951	0.0964219	0
1606	DGKA	1299	718	0.113169	0
1607	DGKB	336	152	0.084724	0
1609	DGKQ	894	150	0.0973948	0
1610	DAO	324	0	0.0915987	0
1611	DAP	1241	810	0.157177	0
1612	DAPK1	1004	680	0.104428	0
1613	DAPK3	1164	608	0.120245	0
1615	DARS1	1307	1038	0.255154	0
1616	DAXX	1117	1017	0.192856	0
1621	DBH	484	263	0.0867242	0
1622	DBI	1307	1022	0.115936	0
1627	DBN1	1305	1007	0.0986621	0
1628	DBP	316	107	0.123907	0
1629	DBT	1289	1037	0.0931419	0
1632	ECI1	1307	1018	0.12285	0
1633	DCK	1246	965	0.0822712	0
1634	DCN	1306	98	0.090629	0
1635	DCTD	1246	903	0.0937869	0
1636	ACE	1197	514	0.101355	0
1639	DCTN1	1307	1038	0.147403	0
1641	DCX	431	171	0.0794007	0
1642	DDB1	1307	1038	0.231991	0
1643	DDB2	1102	705	0.109976	0
1644	DDC	566	279	0.106548	0
1645	AKR1C1	1035	479	NA	0
1646	AKR1C2	1229	341	0.111371	1
1650	DDOST	1307	1038	0.235099	0
1652	DDT	1260	1029	NA	0
1653	DDX1	1307	1038	0.160639	0
1654	DDX3X	1307	1034	0.538358	0
1655	DDX5	1307	1038	0.264127	0
1656	DDX6	1307	1038	0.287861	0
1657	DMXL1	1202	348	0.135744	0
1659	DHX8	1207	1024	0.277575	0
1660	DHX9	1307	1038	0.350299	0
1662	DDX10	1103	1034	0.263311	0
1663	DDX11	563	125	0.266972	0
1665	DHX15	1307	1038	0.227546	0
1666	DECR1	1307	1023	0.073666	0
1667	DEFA1	570	0	NA	0
1668	DEFA3	970	0	NA	0
1669	DEFA4	780	6	0.124352	0
1670	DEFA5	336	17	0.0842761	0
1671	DEFA6	193	16	0.0854449	0
1672	DEFB1	364	0	0.0899295	0
1674	DES	1304	819	0.0876343	0
1675	CFD	1136	72	0.111827	0
1676	DFFA	1307	1002	0.0995636	0
1677	DFFB	940	134	0.118043	0
1678	TIMM8A	1106	1028	0.236502	0
1687	GSDME	1306	749	0.0932448	0
1690	COCH	536	146	0.143782	0
1716	DGUOK	1209	348	0.114357	0
1717	DHCR7	1299	1003	0.104621	0
1718	DHCR24	1010	945	0.0974488	0
1719	DHFR	1035	921	NA	0
1723	DHODH	1182	1015	0.278596	0
1725	DHPS	1115	960	0.336523	0
1727	CYB5R3	1307	1038	0.0982251	0
1728	NQO1	1286	843	0.112096	0
1729	DIAPH1	1307	1035	0.128344	0
1730	DIAPH2	1252	673	0.105364	0
1731	SEPTIN1	967	340	NA	0
1733	DIO1	86	0	0.0896522	0
1736	DKC1	1307	1038	0.319807	0
1737	DLAT	1307	1038	0.110974	0
1738	DLD	1307	1038	0.262352	0
1739	DLG1	1307	1021	0.122344	0
1740	DLG2	968	404	0.0860865	0
1741	DLG3	1283	724	0.0850597	0
1743	DLST	1289	1038	0.226874	0
1749	DLX5	156	9	0.111807	0
1750	DLX6	182	269	0.0926901	0
1755	DMBT1	691	149	0.112722	0
1756	DMD	1305	582	0.0742627	0
1757	SARDH	1082	618	0.0986184	0
1759	DNM1	1293	673	0.147437	0
1760	DMPK	718	9	0.0904687	0
1761	DMRT1	275	0	0.081677	0
1762	DMWD	652	80	0.113664	0
1767	DNAH5	783	604	0.119014	0
1768	DNAH6	237	408	0.0932023	0
1769	DNAH8	144	500	NA	0
1770	DNAH9	670	544	0.0877314	0
1774	DNASE1L1	731	465	0.103194	0
1777	DNASE2	1220	1028	0.102408	0
1778	DYNC1H1	1307	1038	0.257833	0
1780	DYNC1I1	1156	214	0.0935389	0
1781	DYNC1I2	1307	1033	0.262407	0
1783	DYNC1LI2	1307	1032	0.163771	0
1785	DNM2	1307	1037	0.457635	0
1786	DNMT1	1221	1030	0.21117	0
1787	TRDMT1	262	80	0.0741453	0
1788	DNMT3A	940	733	0.0801379	0
1789	DNMT3B	237	369	0.104569	0
1793	DOCK1	1307	375	NA	0
1794	DOCK2	1228	643	0.124627	0
1796	DOK1	1125	456	0.0943421	0
1797	DXO	533	312	0.104402	0
1798	DPAGT1	742	733	0.402741	0
1800	DPEP1	811	269	0.0903801	0
1801	DPH1	1096	418	0.18192	0
1802	DPH2	1196	782	0.171781	0
1803	DPP4	1100	651	0.106288	0
1804	DPP6	455	56	NA	0
1805	DPT	1286	0	0.0960852	0
1806	DPYD	1303	1002	0.0906817	0
1807	DPYS	549	0	0.090458	0
1808	DPYSL2	1289	1030	0.0764743	0
1809	DPYSL3	1307	811	0.0813966	0
1810	DR1	1261	1032	0.266388	1
1811	SLC26A3	74	97	0.0875895	0
1819	DRG2	1306	955	0.126687	0
1820	ARID3A	778	591	0.154629	0
1822	ATN1	851	756	0.114254	0
1823	DSC1	594	0	0.0785407	0
1824	DSC2	1064	674	0.128902	0
1825	DSC3	396	303	0.0939905	0
1826	DSCAM	61	0	0.102817	0
1827	RCAN1	880	249	0.0937805	0
1828	DSG1	420	0	0.0925957	0
1829	DSG2	1217	887	0.100391	0
1830	DSG3	489	493	0.078286	0
1831	TSC22D3	1009	436	0.0967038	0
1832	DSP	1295	936	0.0916411	0
1836	SLC26A2	801	424	0.078705	0
1837	DTNA	1094	609	0.0857215	0
1838	DTNB	1044	303	0.0970247	0
1841	DTYMK	1307	1038	0.483555	0
1842	ECM2	933	0	0.119869	0
1845	DUSP3	1307	963	0.129793	0
1846	DUSP4	13	214	0.227532	0
1848	DUSP6	164	125	0.123578	0
1849	DUSP7	97	18	0.104034	0
1852	DUSP9	252	273	0.0929652	0
1854	DUT	1307	1038	0.342814	0
1855	DVL1	891	214	0.11586	0
1856	DVL2	1142	624	0.082841	0
1857	DVL3	1208	357	0.108652	0
1859	DYRK1A	1177	348	0.245228	0
1861	TOR1A	1272	1005	0.0927993	0
1869	E2F1	9	79	0.188431	0
1871	E2F3	496	339	0.21404	0
1874	E2F4	1079	542	0.124063	0
1875	E2F5	239	267	0.079838	0
1876	E2F6	21	223	0.237885	0
1877	E4F1	648	234	0.215841	0
1879	EBF1	806	72	0.220996	0
1889	ECE1	1297	950	0.0926922	0
1890	TYMP	1307	764	0.10269	0
1891	ECH1	1307	1037	0.112319	0
1892	ECHS1	1307	1038	0.121762	0
1893	ECM1	1307	557	0.105413	0
1894	ECT2	690	784	0.3226	0
1901	S1PR1	330	0	0.0965952	0
1902	LPAR1	549	191	0.170727	0
1903	S1PR3	128	0	0.0997199	0
1908	EDN3	74	904	0.0875262	0
1909	EDNRA	172	9	0.0910854	0
1911	PHC1	660	505	0.127973	0
1912	PHC2	1259	885	0.100438	0
1915	EEF1A1	1155	340	0.273612	0
1917	EEF1A2	1272	1035	0.088032	0
1933	EEF1B2	1307	1038	0.307327	0
1936	EEF1D	1307	1036	0.114915	0
1937	EEF1G	1307	1038	0.243758	0
1938	EEF2	1307	1038	0.297626	0
1939	EIF2D	1246	951	0.0850547	0
1942	EFNA1	748	396	0.100508	0
1945	EFNA4	48	0	0.0959839	0
1946	EFNA5	633	285	0.101714	0
1947	EFNB1	1182	764	0.0889933	0
1948	EFNB2	1030	473	0.11258	0
1949	EFNB3	243	229	0.0936116	0
1950	EGF	389	0	0.0941035	0
1952	CELSR2	852	305	0.17559	0
1953	MEGF6	824	161	0.0865442	0
1954	MEGF8	799	321	0.116786	0
1955	MEGF9	850	312	0.103108	0
1956	EGFR	1305	866	0.307657	1
1958	EGR1	311	54	0.0962651	0
1959	EGR2	6	18	0.121282	0
1962	EHHADH	1236	804	0.0794395	0
1964	EIF1AX	1190	727	0.598568	0
1965	EIF2S1	1307	1038	0.252577	0
1967	EIF2B1	1307	918	0.254448	0
1968	EIF2S3	1260	1038	0.28614	0
1969	EPHA2	1140	831	0.144727	0
1973	EIF4A1	1289	1037	0.366498	0
1974	EIF4A2	1289	1003	0.104387	0
1975	EIF4B	1289	1038	0.23569	0
1977	EIF4E	1307	1035	0.253622	0
1978	EIF4EBP1	1007	793	0.135021	0
1979	EIF4EBP2	996	286	0.10222	0
1981	EIF4G1	1307	1038	0.264206	0
1982	EIF4G2	1289	1037	0.279966	1
1983	EIF5	1307	1038	0.259104	1
1984	EIF5A	1289	1033	0.301096	0
1991	ELANE	1251	71	0.0962577	0
1992	SERPINB1	1307	934	0.0852405	0
1993	ELAVL2	904	359	0.0932022	0
1994	ELAVL1	1307	1038	0.237763	0
1997	ELF1	1060	931	0.115913	0
1998	ELF2	864	623	0.157447	0
1999	ELF3	759	322	0.125973	0
2000	ELF4	412	249	0.127383	0
2002	ELK1	402	196	0.10292	0
2004	ELK3	462	26	0.12219	0
2005	ELK4	152	152	0.10117	0
2006	ELN	1058	69	0.112342	0
2009	EML1	1295	556	0.0840082	0
2010	EMD	1307	1038	0.0938643	0
2011	MARK2	1298	990	0.21267	0
2014	EMP3	453	330	0.0950304	0
2017	CTTN	1307	1001	0.115639	0
2018	EMX2	170	9	0.0993534	0
2019	EN1	71	9	0.100414	0
2021	ENDOG	1107	972	0.149145	0
2022	ENG	1225	643	0.0905216	0
2023	ENO1	1307	1038	0.30243	0
2026	ENO2	1307	925	0.0959367	0
2027	ENO3	1221	902	0.102649	0
2028	ENPEP	1061	228	0.0998346	0
2029	ENSA	1293	985	0.205264	0
2030	SLC29A1	696	788	0.0986794	0
2033	EP300	1077	375	0.369626	0
2035	EPB41	1306	936	0.0900339	0
2036	EPB41L1	1278	819	0.0865675	0
2037	EPB41L2	1307	964	0.0805069	0
2038	EPB42	1258	0	0.110369	0
2039	DMTN	1276	509	0.0897585	0
2040	STOM	1307	891	0.0854967	0
2041	EPHA1	416	401	0.0987851	0
2043	EPHA4	1108	349	0.084271	0
2045	EPHA7	566	273	0.084859	0
2048	EPHB2	1141	669	0.0998263	0
2049	EPHB3	1174	375	0.106341	0
2050	EPHB4	995	775	0.0942956	0
2052	EPHX1	1307	923	0.0876815	0
2053	EPHX2	1302	563	0.0923293	0
2054	STX2	1132	604	0.0809447	0
2055	CLN8	327	178	0.0793164	0
2058	EPRS1	1307	1038	0.246139	0
2059	EPS8	1292	816	0.0862757	0
2060	EPS15	1307	1014	0.0986563	0
2063	NR2F6	989	497	0.101609	0
2064	ERBB2	1219	776	0.211585	1
2065	ERBB3	935	322	0.183926	0
2066	ERBB4	471	357	0.109911	0
2067	ERCC1	1136	632	0.110443	0
2068	ERCC2	1176	584	0.246541	0
2070	EYA4	173	90	0.0939964	0
2071	ERCC3	1009	660	0.26551	0
2072	ERCC4	1107	675	0.151073	0
2073	ERCC5	947	645	0.0963611	0
2074	ERCC6	795	784	0.100711	0
2077	ERF	836	366	0.0994441	0
2078	ERG	936	241	0.110413	1
2079	ERH	1307	1038	0.242027	0
2081	ERN1	701	354	0.104376	0
2091	FBL	1307	1038	0.253293	0
2098	ESD	1307	1025	0.0824498	0
2099	ESR1	131	0	0.123307	0
2101	ESRRA	786	510	0.166168	0
2104	ESRRG	157	0	0.0996231	0
2107	ETF1	1307	1038	0.212168	0
2108	ETFA	1307	1037	0.0870628	0
2109	ETFB	1307	1025	0.0935728	0
2110	ETFDH	1307	1021	0.0823605	0
2113	ETS1	764	558	0.13577	0
2117	ETV3	661	276	0.112257	0
2120	ETV6	1021	842	0.128463	0
2122	MECOM	773	313	0.139018	0
2124	EVI2B	1075	325	0.0921464	0
2125	EVPL	1156	881	0.109085	0
2130	EWSR1	1307	1038	0.291909	0
2131	EXT1	674	206	0.238074	0
2132	EXT2	917	540	0.172651	0
2135	EXTL2	824	375	0.154844	0
2137	EXTL3	628	304	0.185014	0
2139	EYA2	257	0	0.092469	0
2140	EYA3	1090	570	0.105008	0
2145	EZH1	779	375	0.0836637	0
2146	EZH2	853	945	0.196939	0
2147	F2	1307	662	0.115167	0
2150	F2RL1	55	108	0.105492	0
2152	F3	948	679	0.0940591	0
2153	F5	1006	885	0.103866	0
2155	F7	769	46	0.101692	0
2157	F8	656	366	0.0690157	0
2158	F9	1257	99	0.10594	0
2159	F10	1194	144	0.0917649	0
2160	F11	1085	0	0.07788	0
2161	F12	1307	0	0.0831922	0
2162	F13A1	1307	319	0.0700536	0
2165	F13B	1086	0	0.0990845	0
2166	FAAH	1194	452	0.125326	0
2167	FABP4	1248	205	0.0905158	0
2168	FABP1	525	187	0.0931668	0
2169	FABP2	183	62	0.116192	0
2170	FABP3	1307	552	0.0811404	0
2171	FABP5	1289	964	0.254735	0
2172	FABP6	914	436	0.0718738	0
2173	FABP7	926	401	0.104367	0
2177	FANCD2	675	610	0.156683	0
2180	ACSL1	1307	945	0.10879	0
2181	ACSL3	1307	1035	0.255805	0
2182	ACSL4	1299	1006	0.21256	0
2184	FAH	1288	916	0.095176	0
2185	PTK2B	1289	570	0.0905478	0
2186	BPTF	1121	967	0.278558	0
2189	FANCG	71	160	0.137565	0
2191	FAP	962	310	0.0994216	0
2192	FBLN1	1307	657	0.0852355	0
2193	FARSA	1220	1037	0.283577	0
2194	FASN	1307	1038	0.249922	0
2195	FAT1	1196	797	0.101479	0
2196	FAT2	374	415	0.0748822	0
2197	FAU	1218	366	0.183361	0
2199	FBLN2	1306	224	0.0858169	0
2200	FBN1	1303	456	0.0959907	0
2201	FBN2	1179	353	0.0788242	0
2202	EFEMP1	1307	409	0.0904953	0
2203	FBP1	1307	532	0.108577	0
2204	FCAR	356	0	0.0854609	0
2207	FCER1G	1247	64	0.0918509	0
2209	FCGR1A	1227	18	NA	0
2212	FCGR2A	1097	72	0.097589	0
2213	FCGR2B	861	78	0.114571	0
2214	FCGR3A	1215	0	0.109842	0
2215	FCGR3B	637	0	NA	0
2217	FCGRT	1288	590	0.0891402	0
2218	FKTN	28	54	0.092919	0
2219	FCN1	972	0	0.0709883	0
2220	FCN2	1003	0	0.0896593	0
2222	FDFT1	1041	1030	0.208619	0
2224	FDPS	1307	1030	0.304801	0
2230	FDX1	1290	1023	0.178468	0
2232	FDXR	1289	1035	0.301692	0
2235	FECH	1307	874	0.31111	0
2237	FEN1	1307	1037	0.333326	0
2239	GPC4	1276	603	0.087401	0
2241	FER	1129	357	0.124077	0
2242	FES	1028	107	0.101974	0
2243	FGA	1307	197	0.0704626	0
2244	FGB	1307	464	0.0678536	0
2245	FGD1	488	304	0.100799	0
2246	FGF1	984	131	0.0955345	0
2247	FGF2	1145	564	0.0789025	0
2252	FGF7	72	0	0.0840057	0
2257	FGF12	195	0	0.082258	0
2258	FGF13	21	36	0.0810382	0
2260	FGFR1	1001	360	0.272851	0
2263	FGFR2	553	228	0.107459	0
2264	FGFR4	189	115	0.101527	0
2266	FGG	1307	263	0.124334	0
2267	FGL1	604	54	0.0910995	0
2268	FGR	954	0	0.0999816	0
2271	FH	1307	1038	0.163248	0
2272	FHIT	1166	493	0.0919111	0
2273	FHL1	1307	763	0.0707609	0
2274	FHL2	1287	835	0.108913	0
2275	FHL3	1288	684	0.103401	0
2277	VEGFD	275	0	0.0741181	0
2280	FKBP1A	1307	990	0.188372	0
2281	FKBP1B	543	36	0.0880419	0
2286	FKBP2	1307	1038	0.108688	0
2287	FKBP3	1307	1038	0.13851	0
2288	FKBP4	1307	1037	0.113135	0
2289	FKBP5	1307	931	0.100723	0
2296	FOXC1	503	291	0.110983	0
2299	FOXI1	84	0	0.097319	0
2302	FOXJ1	95	0	0.102444	0
2308	FOXO1	881	250	0.150947	0
2309	FOXO3	1009	357	0.134969	0
2312	FLG	650	199	0.0837464	0
2313	FLI1	905	366	0.20037	0
2314	FLII	1289	1038	0.226098	0
2316	FLNA	1307	1038	0.101229	0
2317	FLNB	1307	1037	0.109438	0
2318	FLNC	1307	1021	0.104611	0
2319	FLOT2	1307	1035	0.132804	0
2321	FLT1	1044	53	0.0827657	0
2324	FLT4	402	267	0.104553	0
2326	FMO1	682	0	0.100832	0
2328	FMO3	819	69	0.0835058	0
2329	FMO4	536	36	0.0857009	0
2330	FMO5	695	112	0.0954547	0
2331	FMOD	1285	39	0.0873813	0
2332	FMR1	1293	1034	0.103114	0
2335	FN1	1307	1016	0.090619	0
2339	FNTA	1307	957	0.264192	0
2346	FOLH1	918	80	0.143914	0
2348	FOLR1	962	342	0.0832675	0
2350	FOLR2	1265	0	NA	0
2352	FOLR3	507	0	NA	0
2353	FOS	707	98	0.108458	0
2354	FOSB	292	63	0.089392	0
2355	FOSL2	959	637	0.159349	0
2356	FPGS	882	477	0.290457	0
2357	FPR1	376	0	0.091255	0
2359	FPR3	44	18	0.0900301	0
2395	FXN	1161	1035	0.3283	0
2444	FRK	959	426	0.0829712	0
2475	MTOR	1306	945	0.287689	0
2483	FRG1	1196	1031	0.1303	0
2487	FRZB	1006	0	0.113404	0
2491	CENPI	419	330	0.227744	0
2495	FTH1	1289	927	NA	0
2512	FTL	1289	792	0.0919433	0
2517	FUCA1	1307	683	0.114474	0
2519	FUCA2	1303	728	0.0736469	0
2521	FUS	1307	1038	0.158927	0
2525	FUT3	529	115	0.0938232	0
2528	FUT6	302	0	0.108359	0
2530	FUT8	1095	933	0.095702	0
2531	KDSR	1307	974	0.270294	0
2533	FYB1	1187	272	0.0952586	0
2534	FYN	1096	375	0.0946469	0
2537	IFI6	228	89	0.0903315	0
2538	G6PC	90	0	0.106859	0
2539	G6PD	1307	1038	0.216644	1
2542	SLC37A4	995	367	NA	0
2547	XRCC6	1289	1038	0.259835	0
2548	GAA	1307	1004	0.109759	0
2549	GAB1	1240	461	0.156271	0
2551	GABPA	1287	996	0.221533	0
2553	GABPB1	977	375	0.289818	0
2556	GABRA3	262	0	0.0908366	0
2576	GAGE4	139	0	NA	0
2580	GAK	1305	985	0.266809	0
2581	GALC	1283	513	0.0921763	0
2582	GALE	1307	833	0.142829	0
2584	GALK1	1307	987	0.108176	0
2585	GALK2	1299	810	0.118717	0
2588	GALNS	1282	793	0.120841	0
2589	GALNT1	1125	697	0.0891004	0
2590	GALNT2	1306	1036	0.0998766	0
2591	GALNT3	924	589	0.0677962	0
2592	GALT	1220	645	0.100004	0
2593	GAMT	1235	668	0.11062	0
2595	GANC	853	81	0.0930002	0
2596	GAP43	813	555	0.0727805	0
2597	GAPDH	1289	1038	0.329212	0
2615	LRRC32	759	109	0.0985174	0
2617	GARS1	1046	949	0.237015	0
2618	GART	1307	1038	0.314472	1
2619	GAS1	207	90	0.107746	0
2620	GAS2	589	199	0.0829712	0
2621	GAS6	900	313	0.0886922	0
2622	GAS8	411	0	0.101843	0
2624	GATA2	208	214	0.123365	0
2625	GATA3	52	245	0.183648	0
2628	GATM	1293	685	0.104739	0
2629	GBA	1307	989	0.107232	0
2631	NIPSNAP2	1306	1037	0.11213	0
2632	GBE1	1307	903	0.115934	0
2633	GBP1	1307	715	0.104654	0
2634	GBP2	1307	463	0.0959058	0
2635	GBP3	747	296	0.0968104	0
2638	GC	1289	304	0.0805643	0
2639	GCDH	1307	1036	0.0981654	0
2641	GCG	192	232	0.0862138	0
2643	GCH1	410	102	0.116197	0
2644	GCHFR	1122	426	0.0881407	0
2647	BLOC1S1	1278	953	0.103532	0
2648	KAT2A	656	321	0.174599	0
2650	GCNT1	457	153	0.0855124	0
2651	GCNT2	125	27	0.0925515	0
2653	GCSH	1207	1036	0.188168	0
2664	GDI1	1307	1009	0.110413	0
2665	GDI2	1307	1037	0.149237	0
2669	GEM	739	0	0.0771058	0
2670	GFAP	1091	376	0.100568	0
2671	GFER	1141	911	0.273033	0
2673	GFPT1	1289	1032	0.302004	0
2674	GFRA1	880	265	0.0888149	0
2676	GFRA3	178	27	0.103313	0
2677	GGCX	1059	776	0.115937	0
2678	GGT1	1172	430	0.261119	0
2683	B4GALT1	1098	835	0.114579	0
2686	GGT7	1204	695	0.110991	0
2687	GGT5	1305	174	0.113338	0
2697	GJA1	1058	557	0.128909	0
2705	GJB1	359	98	0.0814758	0
2710	GK	1202	645	0.112791	0
2717	GLA	1264	1005	0.0961597	0
2719	GPC3	479	199	0.0800172	0
2720	GLB1	1307	1031	0.0945348	0
2729	GCLC	1307	880	0.140323	0
2730	GCLM	1306	1018	0.135501	0
2731	GLDC	966	635	0.0988038	0
2733	GLE1	1126	1025	0.200508	0
2734	GLG1	1307	1035	0.0985779	0
2735	GLI1	120	35	0.13324	0
2737	GLI3	487	162	0.0869494	0
2738	GLI4	0	63	0.151644	0
2739	GLO1	1307	1038	0.111708	0
2744	GLS	1307	1037	0.17433	0
2745	GLRX	1242	930	0.148524	0
2746	GLUD1	1307	1038	0.110108	0
2747	GLUD2	1070	358	0.0929445	0
2752	GLUL	1304	824	0.127105	0
2760	GM2A	1294	1004	0.0894745	0
2762	GMDS	1307	980	0.0821085	0
2764	GMFB	1307	1011	0.0861794	0
2766	GMPR	1232	439	0.0977708	0
2767	GNA11	1307	965	0.112966	0
2768	GNA12	1096	348	0.103482	0
2770	GNAI1	1304	872	0.109321	0
2771	GNAI2	1307	1034	0.126239	0
2773	GNAI3	1307	1036	0.109024	0
2775	GNAO1	1224	618	0.098336	0
2776	GNAQ	1307	938	0.150396	0
2778	GNAS	1220	1034	0.112318	0
2781	GNAZ	736	53	0.105926	0
2782	GNB1	1280	1038	0.15027	0
2783	GNB2	1281	1038	0.124693	0
2784	GNB3	1036	602	0.104897	0
2786	GNG4	688	347	0.104657	0
2787	GNG5	1271	984	0.148617	0
2788	GNG7	1088	319	0.0995249	0
2791	GNG11	834	0	NA	0
2794	GNL1	1307	1015	0.114152	0
2799	GNS	1307	1038	0.0936365	0
2800	GOLGA1	1259	795	0.123205	0
2801	GOLGA2	1307	1038	0.121179	0
2802	GOLGA3	1307	1021	0.105978	0
2803	GOLGA4	1304	1003	0.0997054	0
2804	GOLGB1	1307	1038	0.109345	0
2805	GOT1	1307	1030	0.103651	1
2806	GOT2	1307	1038	0.180661	0
2810	SFN	1277	1038	0.106576	0
2811	GP1BA	808	0	0.0879642	0
2812	GP1BB	719	17	0.132314	0
2813	GP2	450	33	0.091481	0
2814	GP5	445	0	0.0828939	0
2815	GP9	272	0	0.113703	0
2817	GPC1	1246	838	0.1103	0
2819	GPD1	1257	195	0.0920984	0
2820	GPD2	1307	999	0.0756718	0
2821	GPI	1307	1038	0.257526	0
2822	GPLD1	1104	0	0.0855827	0
2823	GPM6A	543	71	0.0760101	0
2824	GPM6B	493	161	0.0738273	0
2863	GPR39	416	125	0.0917235	0
2869	GRK5	1012	152	0.0889429	0
2870	GRK6	1006	514	0.109625	0
2872	MKNK2	409	45	0.123582	0
2873	GPS1	1307	1032	0.266961	0
2874	GPS2	1003	375	0.144375	0
2875	GPT	1024	18	0.116689	0
2876	GPX1	1307	993	0.100802	0
2877	GPX2	982	392	0.112239	0
2878	GPX3	1306	217	0.0670945	0
2879	GPX4	1307	1003	0.497912	0
2882	GPX7	1201	620	0.0940268	0
2885	GRB2	1307	1038	0.472932	0
2886	GRB7	928	631	0.104191	1
2887	GRB10	1007	592	0.0948173	1
2888	GRB14	609	52	0.124478	0
2889	RAPGEF1	1217	377	0.140166	0
2896	GRN	1099	734	0.119367	0
2906	GRIN2D	46	0	0.104026	0
2908	NR3C1	1111	786	0.0978289	0
2909	ARHGAP35	1305	721	0.114276	0
2919	CXCL1	396	134	0.124211	0
2921	CXCL3	112	27	0.108145	0
2922	GRP	355	194	0.0950095	0
2923	PDIA3	1307	1038	0.11621	0
2926	GRSF1	1304	1038	0.183528	0
2931	GSK3A	1307	860	0.135562	0
2932	GSK3B	1305	981	0.17449	0
2934	GSN	1307	1026	0.0881694	0
2935	GSPT1	1307	1037	0.420205	0
2936	GSR	1307	1038	0.0957584	0
2937	GSS	1307	1037	0.11884	0
2938	GSTA1	861	0	NA	0
2939	GSTA2	666	80	NA	0
2940	GSTA3	458	244	0.0912387	0
2941	GSTA4	1059	89	0.093193	0
2944	GSTM1	1215	421	NA	0
2946	GSTM2	1307	568	0.150025	0
2947	GSTM3	1306	831	0.132566	0
2948	GSTM4	1227	411	0.118156	0
2949	GSTM5	1135	0	0.122243	0
2950	GSTP1	1307	989	0.118942	0
2952	GSTT1	1289	416	NA	0
2953	GSTT2	389	224	NA	0
2954	GSTZ1	1288	774	0.0777245	0
2956	MSH6	1292	1030	0.108853	0
2957	GTF2A1	1145	844	0.23069	0
2958	GTF2A2	1085	959	0.266588	0
2959	GTF2B	1267	1023	0.247647	0
2960	GTF2E1	1140	918	0.263333	0
2961	GTF2E2	967	929	0.263895	0
2962	GTF2F1	1304	1035	0.205587	0
2963	GTF2F2	1305	1027	0.252814	0
2965	GTF2H1	1060	742	0.247933	0
2966	GTF2H2	796	375	NA	0
2967	GTF2H3	857	357	0.263572	0
2968	GTF2H4	956	375	0.242379	0
2969	GTF2I	1289	1038	0.16217	0
2971	GTF3A	725	233	0.307767	0
2972	BRF1	881	348	0.288294	0
2975	GTF3C1	1242	1037	0.260466	0
2976	GTF3C2	1218	807	0.188781	0
2977	GUCY1A2	1119	0	0.0947511	0
2980	GUCA2A	20	0	0.142611	0
2982	GUCY1A1	1214	54	0.0749075	0
2983	GUCY1B1	1307	54	0.083843	0
2984	GUCY2C	58	71	0.093255	0
2987	GUK1	1307	1032	0.362812	0
2990	GUSB	1299	968	0.10908	0
2992	GYG1	1307	1026	0.106163	0
2993	GYPA	812	27	0.0926521	0
2995	GYPC	906	143	0.0919867	0
2997	GYS1	1307	958	0.105331	0
2999	GZMH	790	0	0.143185	0
3000	GUCY2D	46	0	0.109737	0
3001	GZMA	864	73	0.134137	0
3002	GZMB	451	71	0.112614	0
3003	GZMK	802	2	0.100853	0
3004	GZMM	536	35	0.106694	0
3005	H1-0	1307	955	0.106671	0
3006	H1-2	1306	484	0.196906	0
3007	H1-3	1189	375	0.127803	0
3008	H1-4	1300	1003	0.16509	0
3009	H1-5	1307	985	0.107856	0
3010	H1-6	51	233	0.0863877	0
3014	H2AX	1249	1014	0.222078	0
3017	H2BC5	229	0	0.121553	0
3018	H2BC3	279	0	NA	0
3020	H3-3A	1274	348	NA	0
3024	H1-1	795	830	0.116566	0
3026	HABP2	1244	243	0.104793	0
3028	HSD17B10	1307	1038	0.293531	0
3029	HAGH	1307	1034	0.119258	0
3030	HADHA	1307	1038	0.128463	0
3032	HADHB	1307	1038	0.100204	0
3033	HADH	1289	1038	0.0814231	0
3035	HARS1	1307	1035	0.296428	0
3039	HBA1	1180	1037	NA	0
3042	HBM	692	0	0.10833	0
3043	HBB	1307	363	0.0775633	0
3045	HBD	1307	399	NA	0
3047	HBG1	1215	369	NA	0
3048	HBG2	845	117	NA	0
3049	HBQ1	1018	27	0.0851126	0
3050	HBZ	1170	126	0.110614	0
3052	HCCS	1192	1033	0.172293	0
3053	SERPIND1	1307	422	0.125175	0
3054	HCFC1	1307	1038	0.25167	0
3055	HCK	1287	261	0.10153	0
3059	HCLS1	1305	606	0.096208	0
3064	HTT	1307	618	0.153932	0
3065	HDAC1	1306	1023	0.174297	0
3066	HDAC2	1288	1019	0.150558	0
3068	HDGF	1307	1038	0.0987371	0
3069	HDLBP	1307	1038	0.131858	0
3070	HELLS	853	961	0.116798	0
3071	NCKAP1L	1279	335	0.114638	0
3073	HEXA	1307	1021	0.0848414	0
3074	HEXB	1307	1029	0.119599	0
3075	CFH	1307	233	0.10206	0
3077	HFE	784	333	NA	0
3078	CFHR1	1218	0	0.101891	0
3080	CFHR2	1210	0	NA	0
3081	HGD	899	188	0.0847483	0
3082	HGF	808	295	0.115065	0
3083	HGFAC	1050	592	0.0873895	0
3090	HIC1	705	9	0.112985	0
3091	HIF1A	284	62	0.136736	0
3092	HIP1	1307	896	0.103234	0
3093	UBE2K	1307	1035	0.202458	0
3094	HINT1	1253	1036	0.0806233	0
3096	HIVEP1	357	295	0.104941	0
3097	HIVEP2	529	269	0.0960458	1
3098	HK1	1307	1031	0.112384	0
3099	HK2	1285	1006	0.186797	0
3101	HK3	1279	388	0.100841	0
3104	ZBTB48	266	735	0.100779	0
3105	HLA-A	1245	944	0.110037	0
3106	HLA-B	1252	926	0.118388	0
3107	HLA-C	996	962	0.14014	0
3108	HLA-DMA	1035	116	0.100718	0
3109	HLA-DMB	1083	251	0.0873488	0
3111	HLA-DOA	245	83	0.0933666	0
3113	HLA-DPA1	1304	399	0.0914382	0
3115	HLA-DPB1	1307	338	0.0740578	0
3117	HLA-DQA1	1216	113	0.102229	0
3119	HLA-DQB1	1262	290	0.109065	0
3120	HLA-DQB2	184	53	0.0986112	0
3122	HLA-DRA	1307	375	0.0949686	0
3123	HLA-DRB1	1288	580	0.109988	0
3125	HLA-DRB3	1034	433	NA	0
3126	HLA-DRB4	952	218	NA	0
3127	HLA-DRB5	1205	174	0.0929797	0
3133	HLA-E	1276	779	0.106152	0
3134	HLA-F	1051	719	0.0883052	0
3135	HLA-G	416	799	0.0913001	0
3140	MR1	508	117	0.0963058	0
3141	HLCS	1144	435	0.110055	0
3145	HMBS	1307	996	0.163654	0
3146	HMGB1	1289	1038	0.239211	0
3148	HMGB2	1307	1037	0.0804925	0
3149	HMGB3	1306	1036	0.24163	0
3150	HMGN1	1290	1037	NA	0
3151	HMGN2	1215	1033	0.207436	0
3155	HMGCL	1307	1021	0.125256	0
3156	HMGCR	595	619	0.363623	0
3157	HMGCS1	1244	963	0.411633	0
3158	HMGCS2	1071	323	0.105433	0
3159	HMGA1	1301	1029	0.236274	0
3161	HMMR	651	743	0.122584	0
3162	HMOX1	1242	763	0.0851785	0
3163	HMOX2	1306	1037	0.109708	0
3164	NR4A1	262	27	0.102724	0
3169	FOXA1	478	419	0.208926	0
3170	FOXA2	288	115	0.139074	0
3172	HNF4A	378	185	0.117175	0
3174	HNF4G	326	0	0.107536	0
3176	HNMT	1307	461	0.119222	0
3177	SLC29A2	114	738	0.128565	0
3178	HNRNPA1	1260	1038	0.243208	0
3181	HNRNPA2B1	1307	1038	0.229992	0
3182	HNRNPAB	1307	1038	0.129637	0
3183	HNRNPC	1261	1038	0.247805	0
3184	HNRNPD	1307	1038	0.151142	0
3185	HNRNPF	1307	1038	0.178901	0
3187	HNRNPH1	1307	1038	0.37293	0
3188	HNRNPH2	1289	1038	0.093532	0
3189	HNRNPH3	1307	1038	0.16477	0
3190	HNRNPK	1307	1038	0.225953	0
3191	HNRNPL	1307	1038	0.302453	0
3192	HNRNPU	1307	1038	0.308148	0
3201	HOXA4	144	0	0.0939342	0
3202	HOXA5	371	39	0.0995298	0
3206	HOXA10	216	120	0.112078	0
3207	HOXA11	106	45	0.122276	0
3214	HOXB4	416	81	0.0923407	0
3215	HOXB5	111	19	0.116524	0
3216	HOXB6	200	133	0.096867	0
3217	HOXB7	190	107	0.111772	0
3218	HOXB8	104	90	0.121563	0
3219	HOXB9	113	335	0.106415	0
3221	HOXC4	135	108	0.111719	0
3224	HOXC8	103	27	0.113686	0
3225	HOXC9	30	0	0.125328	0
3226	HOXC10	132	160	0.161829	0
3233	HOXD4	37	0	0.0915608	0
3234	HOXD8	387	153	0.0947952	0
3235	HOXD9	205	322	0.100964	0
3236	HOXD10	121	0	0.108314	0
3240	HP	1289	71	NA	0
3241	HPCAL1	1260	820	0.108084	0
3242	HPD	228	79	0.11335	0
3248	HPGD	913	578	0.0843906	0
3249	HPN	388	45	0.0959549	0
3250	HPR	1209	0	0.11836	0
3251	HPRT1	1307	1028	0.0988147	0
3257	HPS1	663	80	0.093145	0
3263	HPX	1307	81	0.0894719	0
3265	HRAS	1096	861	0.129924	0
3267	AGFG1	1306	1027	0.120698	0
3268	AGFG2	1277	461	0.105618	0
3270	HRC	781	80	0.0830914	0
3273	HRG	1307	11	0.091372	0
3275	PRMT2	912	81	0.112322	0
3276	PRMT1	1307	1034	0.301743	0
3280	HES1	645	286	0.136425	0
3281	HSBP1	1096	739	0.144842	0
3290	HSD11B1	656	22	0.0887292	0
3291	HSD11B2	777	305	0.104459	0
3292	HSD17B1	87	33	0.111725	0
3294	HSD17B2	578	370	0.0796905	0
3295	HSD17B4	1307	1034	0.141292	0
3297	HSF1	1268	879	0.20845	0
3298	HSF2	384	161	0.106398	0
3300	DNAJB2	1300	892	0.0882646	0
3301	DNAJA1	1307	1038	0.227347	0
3303	HSPA1A	1187	375	NA	0
3305	HSPA1L	1236	555	0.0943124	0
3306	HSPA2	1307	1027	0.0911648	0
3308	HSPA4	1307	1038	0.119183	0
3309	HSPA5	1307	1038	0.26612	0
3310	HSPA6	1167	649	0.143513	0
3312	HSPA8	1307	1038	0.338696	0
3313	HSPA9	1307	1038	0.282955	0
3315	HSPB1	1289	1016	0.0896849	0
3316	HSPB2	903	26	0.0824927	0
3320	HSP90AA1	1289	1038	0.126604	0
3321	IGSF3	941	785	0.204987	0
3326	HSP90AB1	1289	1038	0.205764	0
3329	HSPD1	1289	1038	0.291598	0
3336	HSPE1	1307	1038	0.197504	0
3337	DNAJB1	1307	1038	0.132655	0
3339	HSPG2	1307	935	0.0845228	0
3340	NDST1	763	259	0.134748	0
3364	HUS1	925	357	0.252212	0
3371	TNC	1307	895	0.0928481	0
3373	HYAL1	538	196	0.0849917	0
3376	IARS1	1307	1038	0.288928	0
3382	ICA1	1088	222	0.0902323	0
3383	ICAM1	1307	852	0.0964528	0
3384	ICAM2	960	446	0.0879402	0
3385	ICAM3	1007	316	0.110523	0
3394	IRF8	874	217	0.131649	0
3396	MRPL58	1195	1038	0.164243	0
3397	ID1	460	536	0.141684	0
3400	ID4	307	35	0.104032	0
3416	IDE	1307	1015	0.10555	0
3417	IDH1	1307	1036	0.111655	0
3418	IDH2	1307	1038	0.0907017	0
3419	IDH3A	1307	1038	0.251385	0
3420	IDH3B	1307	1038	0.117075	0
3421	IDH3G	1307	1036	0.102979	0
3422	IDI1	1190	1015	0.187122	0
3423	IDS	953	357	0.0994285	0
3425	IDUA	1253	480	0.0940234	0
3426	CFI	1307	180	0.0925552	0
3428	IFI16	1299	931	0.0921533	0
3429	IFI27	85	82	0.1009	0
3430	IFI35	1289	782	0.105061	0
3431	SP110	1081	494	0.120645	0
3433	IFIT2	1301	303	0.0939711	0
3434	IFIT1	1307	530	0.114099	0
3437	IFIT3	1304	796	0.0926043	0
3454	IFNAR1	274	351	0.133703	0
3459	IFNGR1	928	484	0.0959281	0
3475	IFRD1	928	431	0.120475	0
3476	IGBP1	1289	996	0.333295	0
3479	IGF1	629	0	0.0817928	0
3480	IGF1R	1282	931	0.235565	0
3481	IGF2	1075	172	0.105346	1
3482	IGF2R	1307	1031	0.0904706	0
3483	IGFALS	1305	0	0.124674	0
3484	IGFBP1	197	113	0.110107	0
3485	IGFBP2	1178	584	0.0787549	0
3486	IGFBP3	1191	619	0.116114	0
3487	IGFBP4	1027	277	0.100072	0
3488	IGFBP5	1220	345	0.0864947	0
3489	IGFBP6	915	463	0.0959655	0
3490	IGFBP7	1305	703	0.0945272	0
3491	CCN1	905	637	0.0899836	0
3493	IGHA1	561	38	NA	0
3500	IGHG1	1101	157	NA	0
3507	IGHM	628	564	NA	0
3508	IGHMBP2	885	350	0.119955	1
3512	JCHAIN	1299	257	0.0777384	0
3516	RBPJ	1179	866	0.176259	0
3543	IGLL1	960	86	0.124124	0
3547	IGSF1	330	466	0.0782264	0
3549	IHH	83	0	0.0960707	0
3550	IK	1289	1038	0.288678	0
3551	IKBKB	1300	655	0.151808	0
3554	IL1R1	285	54	0.122903	0
3556	IL1RAP	1094	655	0.105889	0
3557	IL1RN	697	241	0.0933004	0
3572	IL6ST	1045	677	0.133236	0
3576	CXCL8	0	106	0.108918	0
3588	IL10RB	491	258	0.0865766	0
3597	IL13RA1	249	490	0.111242	0
3603	IL16	1297	424	0.0878658	0
3606	IL18	1233	680	0.104812	0
3607	FOXK2	1125	994	0.094137	0
3608	ILF2	1307	1038	0.325198	0
3609	ILF3	1290	1038	0.274092	0
3611	ILK	1307	995	0.28254	0
3612	IMPA1	1297	1014	0.103222	0
3613	IMPA2	1023	639	0.100852	0
3614	IMPDH1	1305	1022	0.183865	0
3615	IMPDH2	1307	1038	0.295742	0
3619	INCENP	793	1007	0.276452	0
3620	IDO1	920	18	0.0919178	0
3621	ING1	992	554	0.133199	0
3622	ING2	439	366	0.110357	0
3624	INHBA	554	193	0.0832633	0
3625	INHBB	222	0	0.0913525	0
3626	INHBC	604	0	0.116977	0
3627	CXCL10	354	0	0.0903847	0
3628	INPP1	1303	599	0.099342	0
3631	INPP4A	1275	516	0.12838	0
3632	INPP5A	1085	375	0.126855	0
3633	INPP5B	1000	357	0.112892	0
3635	INPP5D	1301	583	NA	0
3636	INPPL1	1306	953	0.120182	0
3641	INSL4	13	18	0.0887152	0
3642	INSM1	83	165	0.109221	0
3643	INSR	1255	687	0.12152	1
3646	EIF3E	1307	1038	0.261824	0
3654	IRAK1	1147	647	0.099694	0
3655	ITGA6	1307	969	0.11047	0
3658	IREB2	1186	596	0.21843	0
3659	IRF1	358	99	0.102851	0
3660	IRF2	859	366	0.168063	0
3661	IRF3	1274	972	0.106403	0
3662	IRF4	709	386	0.297829	0
3663	IRF5	959	255	0.102959	0
3664	IRF6	1012	499	0.115982	0
3665	IRF7	442	108	0.0961672	0
3667	IRS1	992	538	0.169236	0
3669	ISG20	1035	617	0.106501	0
3671	ISLR	1181	85	0.0724819	0
3672	ITGA1	1251	701	0.120825	0
3673	ITGA2	1302	898	0.113366	0
3674	ITGA2B	1190	428	0.105619	0
3675	ITGA3	1306	903	0.170659	0
3676	ITGA4	1013	669	0.118398	0
3678	ITGA5	1233	828	0.112062	0
3679	ITGA7	1300	352	0.122842	0
3680	ITGA9	837	88	0.101631	0
3682	ITGAE	591	0	0.0844987	0
3683	ITGAL	1123	516	0.0945301	0
3684	ITGAM	1307	154	0.128774	0
3685	ITGAV	1307	959	0.478828	0
3687	ITGAX	1293	63	0.0854299	0
3688	ITGB1	1307	1034	0.255545	0
3689	ITGB2	1307	606	0.0819304	0
3690	ITGB3	1274	575	0.138077	0
3691	ITGB4	1305	897	0.104011	0
3692	EIF6	1307	1038	0.283459	0
3693	ITGB5	1296	1038	0.29319	0
3694	ITGB6	908	722	0.0966563	0
3695	ITGB7	866	236	0.113055	0
3696	ITGB8	1016	565	0.098963	0
3697	ITIH1	1307	26	0.106377	0
3698	ITIH2	1307	789	0.0971445	0
3699	ITIH3	1296	619	0.102992	0
3700	ITIH4	1307	195	0.0932977	0
3703	STT3A	1289	1034	0.189733	0
3704	ITPA	1298	1008	0.124776	0
3705	ITPK1	1288	812	0.199157	0
3707	ITPKB	1180	410	0.0937593	0
3708	ITPR1	1307	527	0.102232	0
3709	ITPR2	1305	594	0.0946233	0
3710	ITPR3	1307	931	0.130126	0
3712	IVD	1307	1008	0.09586	0
3713	IVL	682	281	0.0840277	0
3716	JAK1	1290	820	0.165757	0
3717	JAK2	864	108	0.153487	0
3718	JAK3	792	214	0.0991506	0
3720	JARID2	387	206	0.103967	0
3725	JUN	1079	715	0.227579	0
3726	JUNB	1035	844	0.188245	0
3727	JUND	1004	880	0.137888	0
3728	JUP	1307	741	0.132455	0
3730	ANOS1	561	61	0.0775362	0
3732	CD82	1082	348	0.10942	0
3735	KARS1	1307	1038	0.275795	0
3758	KCNJ1	31	0	0.0789449	0
3766	KCNJ10	283	0	0.0938634	0
3772	KCNJ15	366	27	0.088386	0
3773	KCNJ16	232	0	0.0971234	0
3775	KCNK1	246	196	0.0977141	0
3778	KCNMA1	740	187	0.089878	0
3779	KCNMB1	43	0	0.0782388	0
3781	KCNN2	137	0	0.0750462	0
3783	KCNN4	472	454	0.086728	0
3784	KCNQ1	383	44	0.108505	0
3795	KHK	1059	1019	0.0854027	0
3796	KIF2A	1300	1015	0.187284	0
3797	KIF3C	605	330	0.0924621	0
3798	KIF5A	383	487	0.10855	0
3799	KIF5B	1307	1038	0.101316	0
3800	KIF5C	1090	810	NA	0
3801	KIFC3	895	548	0.0973013	0
3812	KIR3DL2	37	0	0.111562	0
3815	KIT	812	212	0.106722	0
3816	KLK1	182	0	0.0808534	0
3818	KLKB1	1307	0	0.0890143	0
3827	KNG1	1307	662	0.0988227	0
3831	KLC1	1307	1013	0.0836449	0
3832	KIF11	1005	999	0.233521	0
3833	KIFC1	926	998	0.155188	0
3835	KIF22	647	1019	0.156429	0
3836	KPNA1	1286	1010	0.10309	0
3837	KPNB1	1307	1038	0.275461	0
3838	KPNA2	1262	1038	0.198342	0
3839	KPNA3	1307	1031	0.0937826	0
3840	KPNA4	1307	1037	0.150058	0
3841	KPNA5	356	72	0.0887541	0
3842	TNPO1	1307	1038	0.1621	0
3843	IPO5	1307	1037	0.176386	0
3845	KRAS	1307	705	0.394277	1
3848	KRT1	1230	948	0.100523	0
3849	KRT2	1207	882	0.10663	0
3851	KRT4	1060	418	0.100763	0
3852	KRT5	1194	703	0.0951548	0
3853	KRT6A	1050	345	0.138271	0
3854	KRT6B	1041	138	0.127762	0
3855	KRT7	1286	704	0.110706	0
3856	KRT8	1289	951	0.188074	0
3857	KRT9	1211	927	0.110186	0
3858	KRT10	1221	945	0.155494	0
3859	KRT12	280	0	0.111938	0
3860	KRT13	1191	371	0.0878294	0
3861	KRT14	1091	475	0.0918091	0
3866	KRT15	972	343	0.102457	0
3868	KRT16	1057	389	0.154532	0
3872	KRT17	1192	691	NA	0
3875	KRT18	1281	873	0.257972	0
3880	KRT19	1296	822	0.100052	0
3881	KRT31	608	0	0.119957	0
3884	KRT33B	407	535	NA	0
3885	KRT34	303	0	0.100022	0
3887	KRT81	487	81	NA	0
3889	KRT83	227	0	0.121472	0
3890	KRT84	723	570	0.111443	0
3891	KRT85	499	310	0.103808	0
3892	KRT86	411	10	NA	0
3895	KTN1	1292	1038	0.0785543	0
3897	L1CAM	1072	822	0.093078	0
3898	LAD1	940	679	0.0833455	0
3899	AFF3	203	331	0.121911	0
3903	LAIR1	1088	165	0.100316	0
3906	LALBA	18	0	0.0851965	0
3908	LAMA2	1275	374	0.0847977	0
3909	LAMA3	1148	610	0.112029	0
3910	LAMA4	1289	371	0.100541	0
3911	LAMA5	1307	875	0.118146	1
3912	LAMB1	1307	925	0.0962594	1
3913	LAMB2	1307	792	0.0963395	1
3914	LAMB3	882	722	0.0940998	0
3915	LAMC1	1307	938	0.0767854	0
3916	LAMP1	1307	1038	0.0799084	0
3918	LAMC2	916	679	0.093859	0
3920	LAMP2	1306	1037	0.0816987	0
3921	RPSA	1289	1038	0.239536	0
3925	STMN1	1296	1038	0.146874	0
3927	LASP1	1307	1038	0.10248	0
3929	LBP	1307	0	0.109136	0
3930	LBR	1204	1037	0.0875038	0
3931	LCAT	986	0	0.0919562	0
3932	LCK	846	260	0.108008	0
3934	LCN2	1277	510	0.113288	0
3936	LCP1	1307	847	0.0906717	0
3937	LCP2	1189	374	0.0768125	0
3939	LDHA	1307	1038	0.166937	0
3945	LDHB	1307	1027	0.100173	0
3948	LDHC	469	0	0.0833422	0
3949	LDLR	838	933	0.169039	0
3950	LECT2	827	0	0.0709275	0
3952	LEP	203	0	0.109829	0
3954	LETM1	1307	1038	0.301719	1
3955	LFNG	744	104	0.110726	0
3956	LGALS1	1307	974	0.0852452	0
3957	LGALS2	498	110	0.0840302	0
3958	LGALS3	1307	903	0.0939859	0
3959	LGALS3BP	1307	982	0.12829	0
3960	LGALS4	890	340	0.0986565	0
3963	LGALS7	765	120	NA	0
3964	LGALS8	1276	813	0.0908821	0
3965	LGALS9	1306	445	0.126161	0
3976	LIF	118	54	0.108068	0
3977	LIFR	420	241	0.132137	0
3978	LIG1	1203	957	0.195194	0
3980	LIG3	1272	1037	0.141378	0
3981	LIG4	931	543	0.127953	0
3983	ABLIM1	1302	931	0.0893329	0
3984	LIMK1	1131	340	0.105291	0
3985	LIMK2	1013	313	0.100375	0
3987	LIMS1	1307	1022	0.252156	0
3988	LIPA	1299	846	0.116037	0
3990	LIPC	105	27	0.0797898	0
3991	LIPE	895	180	0.102538	0
3992	FADS1	627	826	0.110796	0
3993	LLGL2	1088	688	0.13167	1
3995	FADS3	520	285	0.1088	0
3996	LLGL1	1305	954	0.118557	0
3998	LMAN1	1307	1036	0.0832258	0
4000	LMNA	1307	1029	0.190651	0
4001	LMNB1	1307	1038	0.155668	0
4005	LMO2	295	27	0.144984	0
4007	PRICKLE3	444	170	0.0966053	0
4008	LMO7	1249	983	0.0957065	0
4010	LMX1B	0	8	0.0958118	0
4012	LNPEP	1307	1008	0.0902223	0
4013	VWA5A	1307	462	0.0823719	0
4014	LORICRIN	61	0	0.0873358	0
4015	LOX	998	506	0.0970247	0
4016	LOXL1	990	259	0.100562	0
4017	LOXL2	1060	553	0.0907223	0
4018	LPA	1156	0	0.134029	0
4023	LPL	725	145	0.0863935	0
4026	LPP	1307	941	0.0953339	0
4033	IRAG2	939	558	0.101965	0
4034	LRCH4	1157	884	0.108775	0
4035	LRP1	1307	863	0.119107	0
4036	LRP2	801	335	0.0996249	0
4038	LRP4	644	222	0.124958	0
4040	LRP6	639	339	0.0924602	0
4041	LRP5	461	330	0.108245	0
4043	LRPAP1	1306	1037	0.10543	0
4045	LSAMP	1047	453	0.0858956	0
4046	LSP1	1298	619	0.112137	0
4047	LSS	1303	1038	0.135136	0
4048	LTA4H	1307	1031	0.0983775	0
4051	CYP4F3	739	80	0.0879897	0
4052	LTBP1	1277	382	0.0816055	0
4053	LTBP2	1244	108	0.103389	0
4054	LTBP3	1243	375	0.129798	0
4055	LTBR	683	366	0.0940983	0
4057	LTF	1307	343	0.12931	0
4059	BCAM	1307	872	0.091079	0
4060	LUM	1307	410	0.0870385	0
4061	LY6E	772	0	0.10955	0
4062	LY6H	359	18	0.0987681	0
4064	CD180	838	89	0.0874382	0
4065	LY75	939	407	0.093054	0
4067	LYN	1306	893	0.106534	0
4068	SH2D1A	695	48	0.0717123	0
4069	LYZ	1307	378	0.0926468	0
4070	TACSTD2	925	707	0.101467	0
4071	TM4SF1	268	0	0.101191	0
4072	EPCAM	1007	671	0.116903	0
4074	M6PR	1306	1033	0.103222	0
4076	CAPRIN1	1307	1037	0.211356	0
4077	NBR1	1004	498	0.105154	0
4082	MARCKS	1305	977	0.123661	0
4085	MAD2L1	1158	987	0.335654	0
4086	SMAD1	1154	428	0.0881784	0
4087	SMAD2	1307	437	0.104795	0
4088	SMAD3	1231	690	0.110157	0
4089	SMAD4	1297	904	0.162434	0
4090	SMAD5	1194	711	NA	0
4094	MAF	455	45	0.144277	0
4097	MAFG	914	788	0.127055	0
4103	MAGEA4	448	758	0.0956439	0
4108	MAGEA9	361	95	NA	0
4109	MAGEA10	378	394	0.0952515	0
4115	MAGEB4	10	143	0.0910843	0
4116	MAGOH	1070	0	0.408065	0
4121	MAN1A1	1092	526	0.0888076	0
4122	MAN2A2	988	501	0.084457	0
4123	MAN2C1	1288	888	0.0855827	0
4124	MAN2A1	1258	832	0.100525	0
4125	MAN2B1	1307	1032	0.101332	0
4126	MANBA	1202	470	0.0877885	0
4128	MAOA	1306	634	0.0820661	0
4129	MAOB	1307	514	0.0860883	0
4130	MAP1A	1305	736	0.114414	0
4131	MAP1B	1307	934	0.0948305	0
4133	MAP2	1217	735	0.0900078	0
4134	MAP4	1307	1037	0.0896601	0
4135	MAP6	894	108	0.100158	0
4137	MAPT	1213	614	0.110074	0
4139	MARK1	1057	375	0.123587	0
4140	MARK3	1250	742	0.124573	0
4141	MARS1	1046	949	0.278072	0
4143	MAT1A	755	397	0.107486	0
4144	MAT2A	1307	1032	0.430308	0
4147	MATN2	1305	509	0.136516	1
4148	MATN3	444	59	0.0954755	0
4149	MAX	1186	1021	0.289337	0
4150	MAZ	979	777	0.114145	0
4151	MB	938	420	0.0911332	0
[truncated: 13,440 more rows]

## Sheet: protein-SV X DepMap
genes X cell lines with low DepMap gene effect (score<-0.5), nearby SV breakpoint (within 1Mb), high protein expression (>0.4SD from median)
entrez id	gene symbol	Ensembl Gene ID	cell line	cancer type	SV_info	tumors - SV-association protein	tumors - SV-association mRNA
10487	CAP1	ENSG00000131236	786o	KIDNEY	786o_1:40446193-40446193-_1:40447574-40447574+_rep
10487	CAP1	ENSG00000131236	h1092	LUNG	h1092_1:40253251-40253251-_1:40490802-40490802+_rep
10487	CAP1	ENSG00000131236	h1836	LUNG	h1836_1:40511156-40511156-_2:22507117-22507117-
10487	CAP1	ENSG00000131236	h209	LUNG	h209_1:41402213-41402213-_1:51507016-51507016-
10487	CAP1	ENSG00000131236	h23	LUNG	h23_1:40463192-40463192-_1:40487086-40487086+_rep
10487	CAP1	ENSG00000131236	h520	LUNG	h520_1:40528539-40528539+_4:196721-196721+
10487	CAP1	ENSG00000131236	h650	LUNG	h650_1:41005571-41005571+_1:41023625-41023625-
10487	CAP1	ENSG00000131236	skmel24	SKIN	skmel24_1:40001358-40001358-_1:40001685-40001685+_rep
10487	CAP1	ENSG00000131236	snu16	STOMACH	snu16_1:40559325-40559325+_1:40559494-40559494-
10487	CAP1	ENSG00000131236	thp1	HAEMATOPOIETIC_AND_LYMPHOID_TISSUE	thp1_1:40571356-40571356-_1:40662038-40662038+
10487	CAP1	ENSG00000131236	wm2664	SKIN	wm2664_1:80605235-80605235-_1:39625918-39625918+_rep
25974	MMACHC	ENSG00000132763	hcc70	BREAST	hcc70_1:46503532-46503532+_1:46878704-46878704-
6513	SLC2A1	ENSG00000117394	h358	LUNG	h358_1:19596512-19596512-_1:44394055-44394055-_rep
6513	SLC2A1	ENSG00000117394	ons76	CENTRAL_NERVOUS_SYSTEM	ons76_1:42838103-42838103-_1:42839557-42839557+_rep
6513	SLC2A1	ENSG00000117394	sw48	LARGE_INTESTINE	sw48_1:42919588-42919588+_1:42912848-42912848-
5538	PPT1	ENSG00000131238	thp1	HAEMATOPOIETIC_AND_LYMPHOID_TISSUE	thp1_1:40571356-40571356-_1:40662038-40662038+
10969	EBNA1BP2	ENSG00000117395	a2780	OVARY	a2780_1:42948249-42948249+_19:30901644-30901644-
10969	EBNA1BP2	ENSG00000117395	chagok1	LUNG	chagok1_1:44694097-44694097-_1:84436259-84436259+
10969	EBNA1BP2	ENSG00000117395	dms53	LUNG	dms53_1:44014083-44014083-_1:44014672-44014672+
10969	EBNA1BP2	ENSG00000117395	h1693	LUNG	h1693_1:43284377-43284377-_1:43284667-43284667+_rep
10969	EBNA1BP2	ENSG00000117395	h358	LUNG	h358_1:19596512-19596512-_1:44394055-44394055-_rep
10969	EBNA1BP2	ENSG00000117395	h650	LUNG	h650_1:44542685-44542685-_1:44546162-44546162+
10969	EBNA1BP2	ENSG00000117395	ht1376	URINARY_TRACT	ht1376_1:43785296-43785296+_10:14504341-14504341-
10969	EBNA1BP2	ENSG00000117395	jhh1	LIVER	jhh1_1:44638715-44638715+_1:94867063-94867063-
10969	EBNA1BP2	ENSG00000117395	kyse30	OESOPHAGUS	kyse30_1:44318363-44318363+_1:77299984-77299984-
10969	EBNA1BP2	ENSG00000117395	lk2	LUNG	lk2_1:44392358-44392358-_1:44392214-44392214+_rep
10969	EBNA1BP2	ENSG00000117395	mdamb231	BREAST	mdamb231_1:42927719-42927719-_1:42937218-42937218+_rep
10969	EBNA1BP2	ENSG00000117395	ons76	CENTRAL_NERVOUS_SYSTEM	ons76_1:42838103-42838103-_1:42839557-42839557+_rep
10969	EBNA1BP2	ENSG00000117395	snu16	STOMACH	snu16_1:43684431-43684431-_1:43684203-43684203+
10969	EBNA1BP2	ENSG00000117395	sw1271	LUNG	sw1271_1:44224162-44224162-_1:44225289-44225289+
10969	EBNA1BP2	ENSG00000117395	sw48	LARGE_INTESTINE	sw48_1:42919588-42919588+_1:42912848-42912848-
4678	NASP	ENSG00000132780	du4475	BREAST	du4475_1:46887575-46887575+_1:46887704-46887704-
4678	NASP	ENSG00000132780	fadu	UPPER_AERODIGESTIVE_TRACT	fadu_1:46077434-46077434-_1:46077813-46077813+
4678	NASP	ENSG00000132780	hcc38	BREAST	hcc38_1:46203050-46203050-_10:126270470-126270470+
4678	NASP	ENSG00000132780	kyse30	OESOPHAGUS	kyse30_1:41843162-41843162-_1:46332151-46332151-_rep
4678	NASP	ENSG00000132780	ls411n	LARGE_INTESTINE	ls411n_1:46053345-46053345-_1:46053733-46053733+
4678	NASP	ENSG00000132780	rpmi8226	HAEMATOPOIETIC_AND_LYMPHOID_TISSUE	rpmi8226_1:46646761-46646761+_10:129219164-129219164-
55929	DMAP1	ENSG00000178028	cal27	UPPER_AERODIGESTIVE_TRACT	cal27_1:44316749-44316749-_1:44306422-44306422+
55929	DMAP1	ENSG00000178028	capan1	PANCREAS	capan1_1:44908595-44908595-_1:44909981-44909981+
55929	DMAP1	ENSG00000178028	efo21	OVARY	efo21_1:44340100-44340100-_1:44342607-44342607-_rep
55929	DMAP1	ENSG00000178028	h1694	LUNG	h1694_1:44294432-44294432-_1:44742249-44742249+_rep
55929	DMAP1	ENSG00000178028	h211	LUNG	h211_1:44523843-44523843-_2:66198102-66198102-
55929	DMAP1	ENSG00000178028	h650	LUNG	h650_1:44542685-44542685-_1:44546162-44546162+_rep
55929	DMAP1	ENSG00000178028	ht1376	URINARY_TRACT	ht1376_1:44574227-44574227-_1:44593648-44593648-_rep
55929	DMAP1	ENSG00000178028	jhh1	LIVER	jhh1_1:44638715-44638715+_1:94867063-94867063-
55929	DMAP1	ENSG00000178028	kym1	SOFT_TISSUE	kym1_1:45517964-45517964+_1:45517343-45517343-_rep
55929	DMAP1	ENSG00000178028	lk2	LUNG	lk2_1:44392358-44392358-_1:44392214-44392214+
55929	DMAP1	ENSG00000178028	ovcar3	OVARY	ovcar3_1:45030173-45030173+_1:45491788-45491788-
55929	DMAP1	ENSG00000178028	snu16	STOMACH	snu16_1:44329738-44329738-_1:44329591-44329591+
55929	DMAP1	ENSG00000178028	t84	LARGE_INTESTINE	t84_1:44763164-44763164+_1:44797187-44797187-
9900	SV2A	ENSG00000159164	h526	LUNG	h526_1:150617327-150617327-_16:65264112-65264112-
10269	ZMPSTE24	ENSG00000084073	thp1	HAEMATOPOIETIC_AND_LYMPHOID_TISSUE	thp1_1:40725651-40725651+_1:41150767-41150767+
10262	SF3B4	ENSG00000143368	a2780	OVARY	a2780_1:150384122-150384122+_1:150645321-150645321-
10262	SF3B4	ENSG00000143368	caov3	OVARY	caov3_1:150804804-150804804+_1:150831049-150831049-
10262	SF3B4	ENSG00000143368	cov362	OVARY	cov362_1:150701256-150701256+_1:150706224-150706224-
10262	SF3B4	ENSG00000143368	efo21	OVARY	efo21_1:92170302-92170302+_1:150816881-150816881+_rep
10262	SF3B4	ENSG00000143368	ht115	LARGE_INTESTINE	ht115_1:150174761-150174761+_1:150224203-150224203-
10262	SF3B4	ENSG00000143368	igrov1	OVARY	igrov1_1:150338154-150338154-_1:150341974-150341974+
10262	SF3B4	ENSG00000143368	karpas299	HAEMATOPOIETIC_AND_LYMPHOID_TISSUE	karpas299_1:150046113-150046113+_10:21119673-21119673-
10262	SF3B4	ENSG00000143368	kyse180	OESOPHAGUS	kyse180_1:150698514-150698514-_1:150699618-150699618+
10262	SF3B4	ENSG00000143368	kyse30	OESOPHAGUS	kyse30_1:150358106-150358106+_1:150552637-150552637-
10262	SF3B4	ENSG00000143368	lk2	LUNG	lk2_1:150112127-150112127-_1:150111996-150111996+_rep
10262	SF3B4	ENSG00000143368	mkn45	STOMACH	mkn45_1:150458840-150458840+_1:150579414-150579414-
10262	SF3B4	ENSG00000143368	osrc2	KIDNEY	osrc2_1:150532713-150532713+_1:150550012-150550012-
10262	SF3B4	ENSG00000143368	rerfgc1b	STOMACH	rerfgc1b_1:150089890-150089890-_1:150089533-150089533+_rep
10262	SF3B4	ENSG00000143368	rko	LARGE_INTESTINE	rko_1:150454596-150454596+_1:150455043-150455043-
10262	SF3B4	ENSG00000143368	skov3	OVARY	skov3_1:150880557-150880557+_1:151518713-151518713-
10262	SF3B4	ENSG00000143368	te1	OESOPHAGUS	te1_1:149849501-149849501+_14:86300070-86300070-
10262	SF3B4	ENSG00000143368	thp1	HAEMATOPOIETIC_AND_LYMPHOID_TISSUE	thp1_1:149961615-149961615-_1:149963506-149963506+
991	CDC20	ENSG00000117399	chagok1	LUNG	chagok1_1:44694097-44694097-_1:84436259-84436259+
991	CDC20	ENSG00000117399	h209	LUNG	h209_1:44486780-44486780+_1:44487785-44487785+
991	CDC20	ENSG00000117399	h358	LUNG	h358_1:19596512-19596512-_1:44394055-44394055-_rep
991	CDC20	ENSG00000117399	ht1376	URINARY_TRACT	ht1376_1:43796843-43796843-_1:43798432-43798432+_rep
991	CDC20	ENSG00000117399	kyse30	OESOPHAGUS	kyse30_1:44318363-44318363+_1:77299984-77299984-
991	CDC20	ENSG00000117399	lk2	LUNG	lk2_1:44392358-44392358-_1:44392214-44392214+_rep
991	CDC20	ENSG00000117399	ln229	CENTRAL_NERVOUS_SYSTEM	ln229_1:44029352-44029352-_1:44029296-44029296+_rep
991	CDC20	ENSG00000117399	ons76	CENTRAL_NERVOUS_SYSTEM	ons76_1:42838103-42838103-_1:42839557-42839557+_rep
991	CDC20	ENSG00000117399	opm2	HAEMATOPOIETIC_AND_LYMPHOID_TISSUE	opm2_1:44080478-44080478-_1:44447541-44447541+
991	CDC20	ENSG00000117399	thp1	HAEMATOPOIETIC_AND_LYMPHOID_TISSUE	thp1_1:43635564-43635564-_1:43778498-43778498+_rep
84919	PPP1R15B	ENSG00000158615	chagok1	LUNG	chagok1_1:204347804-204347804+_1:204349241-204349241-_rep
84919	PPP1R15B	ENSG00000158615	h1703	LUNG	h1703_1:203863387-203863387+_1:203865180-203865180-_rep
84919	PPP1R15B	ENSG00000158615	hcc1937	BREAST	hcc1937_1:204618813-204618813-_1:204618930-204618930+
84919	PPP1R15B	ENSG00000158615	hct15	LARGE_INTESTINE	hct15_1:203382993-203382993+_1:203950237-203950237+_rep
84919	PPP1R15B	ENSG00000158615	kyse30	OESOPHAGUS	kyse30_1:204787488-204787488+_1:212937947-212937947-
84919	PPP1R15B	ENSG00000158615	n87	STOMACH	n87_1:205251521-205251521-_1:205252468-205252468+
84919	PPP1R15B	ENSG00000158615	rpmi8226	HAEMATOPOIETIC_AND_LYMPHOID_TISSUE	rpmi8226_1:204381805-204381805-_1:204384642-204384642+
84919	PPP1R15B	ENSG00000158615	snu449	LIVER	snu449_1:203711255-203711255+_1:203724490-203724490-_rep
112950	MED8	ENSG00000159479	a2780	OVARY	a2780_1:42948249-42948249+_19:30901644-30901644-
112950	MED8	ENSG00000159479	chagok1	LUNG	chagok1_1:44694097-44694097-_1:84436259-84436259+
112950	MED8	ENSG00000159479	h1693	LUNG	h1693_1:43284377-43284377-_1:43284667-43284667+_rep
112950	MED8	ENSG00000159479	h526	LUNG	h526_1:42717496-42717496+_1:42939046-42939046-_rep
112950	MED8	ENSG00000159479	h650	LUNG	h650_1:44542685-44542685-_1:44546162-44546162+
112950	MED8	ENSG00000159479	kms11	HAEMATOPOIETIC_AND_LYMPHOID_TISSUE	kms11_1:44217037-44217037-_1:44286572-44286572+
112950	MED8	ENSG00000159479	kyse30	OESOPHAGUS	kyse30_1:44318363-44318363+_1:77299984-77299984-
112950	MED8	ENSG00000159479	sw1271	LUNG	sw1271_1:44224162-44224162-_1:44225289-44225289+
112950	MED8	ENSG00000159479	t84	LARGE_INTESTINE	t84_1:44763164-44763164+_1:44797187-44797187-
11311	VPS45	ENSG00000136631	monomac1	HAEMATOPOIETIC_AND_LYMPHOID_TISSUE	monomac1_1:150630159-150630159+_16:4379151-4379151+
998	CDC42	ENSG00000070831	zr751	BREAST	zr751_1:11557848-11557848-_1:22377517-22377517-_rep
998	CDC42	ENSG00000070831	capan1	PANCREAS	capan1_1:22421147-22421147+_1:22423615-22423615-
998	CDC42	ENSG00000070831	h1693	LUNG	h1693_1:22578533-22578533-_1:22581683-22581683+
998	CDC42	ENSG00000070831	kms11	HAEMATOPOIETIC_AND_LYMPHOID_TISSUE	kms11_1:23068242-23068242-_1:23069542-23069542+
998	CDC42	ENSG00000070831	nugc3	STOMACH	nugc3_1:22397098-22397098-_11:504084-504084-
998	CDC42	ENSG00000070831	rmgi	OVARY	rmgi_1:21684638-21684638+_1:21693189-21693189-_rep
4802	NFYC	ENSG00000066136	a375	SKIN	a375_1:41261871-41261871+_1:41382317-41382317-
4802	NFYC	ENSG00000066136	fadu	UPPER_AERODIGESTIVE_TRACT	fadu_1:40259925-40259925-_1:40261045-40261045+_rep
4802	NFYC	ENSG00000066136	h1092	LUNG	h1092_1:40642567-40642567-_1:40807262-40807262-_rep
4802	NFYC	ENSG00000066136	h1694	LUNG	h1694_1:40437009-40437009-_1:161776882-161776882+
4802	NFYC	ENSG00000066136	h1836	LUNG	h1836_1:39047163-39047163-_1:41233804-41233804+_rep
4802	NFYC	ENSG00000066136	h209	LUNG	h209_1:41402213-41402213-_1:51507016-51507016-
4802	NFYC	ENSG00000066136	h23	LUNG	h23_1:40463192-40463192-_1:40487086-40487086+_rep
4802	NFYC	ENSG00000066136	h520	LUNG	h520_1:41045972-41045972-_1:41136571-41136571+_rep
4802	NFYC	ENSG00000066136	jhh7	LIVER	jhh7_1:40693918-40693918-_1:40694187-40694187+_rep
4802	NFYC	ENSG00000066136	oaw42	OVARY	oaw42_1:41564870-41564870-_3:69481995-69481995-
4802	NFYC	ENSG00000066136	thp1	HAEMATOPOIETIC_AND_LYMPHOID_TISSUE	thp1_1:40726174-40726174-_1:41151441-41151441+_rep
81611	ANP32E	ENSG00000143401	monomac1	HAEMATOPOIETIC_AND_LYMPHOID_TISSUE	monomac1_1:150630159-150630159+_16:4379151-4379151+
81888	HYI	ENSG00000178922	thp1	HAEMATOPOIETIC_AND_LYMPHOID_TISSUE	thp1_1:43635564-43635564-_1:43778498-43778498+_rep
387338	NSUN4	ENSG00000117481	2313287	STOMACH	2313287_1:47799718-47799718-_1:47834135-47834135+
387338	NSUN4	ENSG00000117481	fadu	UPPER_AERODIGESTIVE_TRACT	fadu_1:46077434-46077434-_1:46077813-46077813+_rep
387338	NSUN4	ENSG00000117481	mfe280	ENDOMETRIUM	mfe280_1:16305757-16305757+_1:46861887-46861887-_rep
387338	NSUN4	ENSG00000117481	ovcar8	OVARY	ovcar8_1:46475108-46475108-_13:26123541-26123541-
387338	NSUN4	ENSG00000117481	snu475	LIVER	snu475_1:46664816-46664816+_1:46675420-46675420-_rep
6202	RPS8	ENSG00000142937	zr751	BREAST	zr751_1:24055522-24055522-_1:45459966-45459966+_rep
6202	RPS8	ENSG00000142937	fadu	UPPER_AERODIGESTIVE_TRACT	fadu_1:46077434-46077434-_1:46077813-46077813+
6202	RPS8	ENSG00000142937	kms11	HAEMATOPOIETIC_AND_LYMPHOID_TISSUE	kms11_1:44217037-44217037-_1:44286572-44286572+_rep
6202	RPS8	ENSG00000142937	kym1	SOFT_TISSUE	kym1_1:45517964-45517964+_1:45517343-45517343-_rep
6202	RPS8	ENSG00000142937	mkn45	STOMACH	mkn45_1:46123931-46123931+_1:46195367-46195367-
6202	RPS8	ENSG00000142937	snu16	STOMACH	snu16_1:45452649-45452649+_1:45452762-45452762-
6202	RPS8	ENSG00000142937	thp1	HAEMATOPOIETIC_AND_LYMPHOID_TISSUE	thp1_1:44265307-44265307-_1:44267837-44267837-_rep
1503	CTPS1	ENSG00000171793	es2	OVARY	es2_1:40654229-40654229-_1:40736147-40736147+_rep
1503	CTPS1	ENSG00000171793	h23	LUNG	h23_1:40463192-40463192-_1:40487086-40487086+_rep
1503	CTPS1	ENSG00000171793	h520	LUNG	h520_4:78616572-78616572-_1:41194130-41194130-_rep
1503	CTPS1	ENSG00000171793	h650	LUNG	h650_1:41005571-41005571+_1:41023625-41023625-_rep
1503	CTPS1	ENSG00000171793	hgc27	STOMACH	hgc27_1:42396491-42396491-_1:42401574-42401574+
1503	CTPS1	ENSG00000171793	rpmi8226	HAEMATOPOIETIC_AND_LYMPHOID_TISSUE	rpmi8226_1:41977980-41977980+_1:41977739-41977739-_rep
1503	CTPS1	ENSG00000171793	skmes1	LUNG	skmes1_1:41683577-41683577-_1:121484600-121484600+
1503	CTPS1	ENSG00000171793	snu16	STOMACH	snu16_1:41192963-41192963+_1:41193151-41193151-_rep
1503	CTPS1	ENSG00000171793	thp1	HAEMATOPOIETIC_AND_LYMPHOID_TISSUE	thp1_1:41359327-41359327-_2:242519114-242519114+
5929	RBBP5	ENSG00000117222	efm19	BREAST	efm19_1:204140257-204140257-_X:64646588-64646588+
5929	RBBP5	ENSG00000117222	hcc15	LUNG	hcc15_1:204707169-204707169+_1:205611513-205611513+
5929	RBBP5	ENSG00000117222	hcc1937	BREAST	hcc1937_1:205543802-205543802+_5:74617437-74617437+
5929	RBBP5	ENSG00000117222	hcc70	BREAST	hcc70_1:204381839-204381839-_1:204384657-204384657+_rep
5929	RBBP5	ENSG00000117222	jhh1	LIVER	jhh1_1:204381826-204381826-_1:204384663-204384663+_rep
5929	RBBP5	ENSG00000117222	jhh7	LIVER	jhh7_1:205874325-205874325+_1:238610177-238610177-
5929	RBBP5	ENSG00000117222	lk2	LUNG	lk2_1:205251212-205251212+_1:205251366-205251366-
5929	RBBP5	ENSG00000117222	mfe280	ENDOMETRIUM	mfe280_1:204298508-204298508-_11:130906718-130906718-
5929	RBBP5	ENSG00000117222	ovcar8	OVARY	ovcar8_1:204266836-204266836+_1:204292368-204292368-_rep
5929	RBBP5	ENSG00000117222	rerfgc1b	STOMACH	rerfgc1b_1:203993264-203993264+_1:204233167-204233167-_rep
5929	RBBP5	ENSG00000117222	rpmi8226	HAEMATOPOIETIC_AND_LYMPHOID_TISSUE	rpmi8226_1:204381805-204381805-_1:204384642-204384642+_rep
5929	RBBP5	ENSG00000117222	te1	OESOPHAGUS	te1_1:205652079-205652079-_14:28408404-28408404+
8891	EIF2B3	ENSG00000070785	h1092	LUNG	h1092_1:46018531-46018531+_6:160234200-160234200-
8891	EIF2B3	ENSG00000070785	h1694	LUNG	h1694_1:44777454-44777454+_1:44766343-44766343-
8891	EIF2B3	ENSG00000070785	h209	LUNG	h209_1:44486780-44486780+_1:44487785-44487785+_rep
8891	EIF2B3	ENSG00000070785	h520	LUNG	h520_1:46042707-46042707-_1:118070273-118070273+
8891	EIF2B3	ENSG00000070785	h650	LUNG	h650_1:44542685-44542685-_1:44546162-44546162+_rep
8891	EIF2B3	ENSG00000070785	hcc1428	BREAST	hcc1428_1:46247295-46247295-_1:59297820-59297820+
8891	EIF2B3	ENSG00000070785	kym1	SOFT_TISSUE	kym1_1:45517964-45517964+_1:45517343-45517343-_rep
8891	EIF2B3	ENSG00000070785	snu16	STOMACH	snu16_1:45452649-45452649+_1:45452762-45452762-
8891	EIF2B3	ENSG00000070785	te1	OESOPHAGUS	te1_4:272361-272361+_1:45244127-45244127+_rep
54460	MRPS21	ENSG00000187145	a2058	SKIN	a2058_1:150267479-150267479-_1:150821790-150821790+
54460	MRPS21	ENSG00000187145	cck81	LARGE_INTESTINE	cck81_1:151050045-151050045+_22:31618579-31618579-
54460	MRPS21	ENSG00000187145	h1437	LUNG	h1437_1:94023160-94023160-_1:150629650-150629650+_rep
54460	MRPS21	ENSG00000187145	h460	LUNG	h460_1:150505194-150505194+_1:150591519-150591519-
54460	MRPS21	ENSG00000187145	kyse30	OESOPHAGUS	kyse30_1:150358106-150358106+_1:150552637-150552637-
54460	MRPS21	ENSG00000187145	kyse450	OESOPHAGUS	kyse450_1:151128109-151128109+_1:151198651-151198651-
54460	MRPS21	ENSG00000187145	mfe280	ENDOMETRIUM	mfe280_1:151084525-151084525+_17:48381053-48381053-
54460	MRPS21	ENSG00000187145	monomac1	HAEMATOPOIETIC_AND_LYMPHOID_TISSUE	monomac1_1:150630159-150630159+_16:4379151-4379151+
54460	MRPS21	ENSG00000187145	oaw42	OVARY	oaw42_1:151164357-151164357+_20:3034291-3034291+
54460	MRPS21	ENSG00000187145	rko	LARGE_INTESTINE	rko_1:150454596-150454596+_1:150455043-150455043-
54460	MRPS21	ENSG00000187145	rpmi7951	SKIN	rpmi7951_1:150454598-150454598+_1:150455086-150455086-
54460	MRPS21	ENSG00000187145	u2os	BONE	u2os_1:151224580-151224580+_6:25369005-25369005+
9129	PRPF3	ENSG00000117360	caov3	OVARY	caov3_1:150804804-150804804+_1:150831049-150831049-
9129	PRPF3	ENSG00000117360	cov362	OVARY	cov362_1:150701256-150701256+_1:150706224-150706224-
9129	PRPF3	ENSG00000117360	h1437	LUNG	h1437_1:94023160-94023160-_1:150629650-150629650+_rep
9129	PRPF3	ENSG00000117360	h526	LUNG	h526_1:150617327-150617327-_16:65264112-65264112-
9129	PRPF3	ENSG00000117360	igrov1	OVARY	igrov1_1:150338154-150338154-_1:150341974-150341974+
9129	PRPF3	ENSG00000117360	karpas299	HAEMATOPOIETIC_AND_LYMPHOID_TISSUE	karpas299_1:150051945-150051945+_10:22583631-22583631-
9129	PRPF3	ENSG00000117360	kyse30	OESOPHAGUS	kyse30_1:150358106-150358106+_1:150552637-150552637-
9129	PRPF3	ENSG00000117360	kyse450	OESOPHAGUS	kyse450_1:151128109-151128109+_1:151198651-151198651-
9129	PRPF3	ENSG00000117360	lk2	LUNG	lk2_1:150186348-150186348+_1:150186473-150186473-_rep
9129	PRPF3	ENSG00000117360	mfe280	ENDOMETRIUM	mfe280_1:151084525-151084525+_17:48381053-48381053-
9129	PRPF3	ENSG00000117360	ovcar3	OVARY	ovcar3_1:150048558-150048558+_1:150815650-150815650-
9129	PRPF3	ENSG00000117360	te1	OESOPHAGUS	te1_1:149849501-149849501+_14:86300070-86300070-
9129	PRPF3	ENSG00000117360	thp1	HAEMATOPOIETIC_AND_LYMPHOID_TISSUE	thp1_1:149961615-149961615-_1:149963506-149963506+_rep
7389	UROD	ENSG00000126088	h1092	LUNG	h1092_1:46018531-46018531+_6:160234200-160234200-
7389	UROD	ENSG00000126088	h520	LUNG	h520_1:46042707-46042707-_1:118070273-118070273+
7389	UROD	ENSG00000126088	h650	LUNG	h650_1:44542685-44542685-_1:44546162-44546162+_rep
7389	UROD	ENSG00000126088	hcc38	BREAST	hcc38_1:46203050-46203050-_10:126270470-126270470+
7389	UROD	ENSG00000126088	ovcar8	OVARY	ovcar8_1:45837916-45837916-_16:69856454-69856454+
79717	PPCS	ENSG00000127125	zr751	BREAST	zr751_1:5435538-5435538-_1:43005373-43005373+_rep
79717	PPCS	ENSG00000127125	2313287	STOMACH	2313287_1:42116083-42116083-_1:42118034-42118034+_rep
79717	PPCS	ENSG00000127125	cama1	BREAST	cama1_1:43106525-43106525-_12:124507750-124507750-
79717	PPCS	ENSG00000127125	chagok1	LUNG	chagok1_1:42353784-42353784-_1:84623506-84623506-
79717	PPCS	ENSG00000127125	h209	LUNG	h209_1:42601620-42601620+_1:48808158-48808158+
79717	PPCS	ENSG00000127125	h520	LUNG	h520_1:42372414-42372414-_17:22017475-22017475-
79717	PPCS	ENSG00000127125	mdamb231	BREAST	mdamb231_1:42927719-42927719-_1:42937218-42937218+
79717	PPCS	ENSG00000127125	ons76	CENTRAL_NERVOUS_SYSTEM	ons76_1:42838103-42838103-_1:42839557-42839557+_rep
79717	PPCS	ENSG00000127125	thp1	HAEMATOPOIETIC_AND_LYMPHOID_TISSUE	thp1_1:43635564-43635564-_1:43778498-43778498+
10158	PDZK1IP1	ENSG00000162366	hcc70	BREAST	hcc70_1:46503532-46503532+_1:46878704-46878704-_rep
6491	STIL	ENSG00000123473	fadu	UPPER_AERODIGESTIVE_TRACT	fadu_1:47539796-47539796-_1:47600149-47600149+_rep
6491	STIL	ENSG00000123473	kyse180	OESOPHAGUS	kyse180_1:47141832-47141832+_15:96507178-96507178-
6491	STIL	ENSG00000123473	ln229	CENTRAL_NERVOUS_SYSTEM	ln229_1:47263342-47263342+_1:47285062-47285062-_rep
23248	RPRD2	ENSG00000163125	h526	LUNG	h526_1:150617327-150617327-_16:65264112-65264112-
23248	RPRD2	ENSG00000163125	igrov1	OVARY	igrov1_1:150338154-150338154-_1:150341974-150341974+
23248	RPRD2	ENSG00000163125	kyse180	OESOPHAGUS	kyse180_1:150698514-150698514-_1:150699618-150699618+
10465	PPIH	ENSG00000230911	snu16	STOMACH	snu16_11:112257515-112257515+_11:112257701-112257701-
51727	CMPK1	ENSG00000162368	zr751	BREAST	zr751_1:43486896-43486896-_1:47168705-47168705-_rep
51727	CMPK1	ENSG00000162368	2313287	STOMACH	2313287_1:47799718-47799718-_1:47834135-47834135+
51727	CMPK1	ENSG00000162368	chagok1	LUNG	chagok1_1:47308865-47308865-_1:47310580-47310580+_rep
51727	CMPK1	ENSG00000162368	du4475	BREAST	du4475_1:46887575-46887575+_1:46887704-46887704-_rep
51727	CMPK1	ENSG00000162368	fadu	UPPER_AERODIGESTIVE_TRACT	fadu_1:47539796-47539796-_1:47600149-47600149+_rep
51727	CMPK1	ENSG00000162368	hcc70	BREAST	hcc70_1:46503532-46503532+_1:46878704-46878704-_rep
51727	CMPK1	ENSG00000162368	kms11	HAEMATOPOIETIC_AND_LYMPHOID_TISSUE	kms11_1:47554875-47554875+_1:59969744-59969744+
51727	CMPK1	ENSG00000162368	rmgi	OVARY	rmgi_1:47434311-47434311+_1:48116343-48116343-_rep
51727	CMPK1	ENSG00000162368	shp77	LUNG	shp77_1:46591803-46591803+_1:46831104-46831104-_rep
51727	CMPK1	ENSG00000162368	snu16	STOMACH	snu16_1:47900546-47900546+_1:47900718-47900718-
4904	YBX1	ENSG00000065978	h1694	LUNG	h1694_1:42355998-42355998+_1:42386596-42386596+_rep
4904	YBX1	ENSG00000065978	h209	LUNG	h209_1:42601620-42601620+_1:48808158-48808158+
4904	YBX1	ENSG00000065978	h520	LUNG	h520_1:42372414-42372414-_17:22017475-22017475-
4904	YBX1	ENSG00000065978	hgc27	STOMACH	hgc27_1:42396491-42396491-_1:42401574-42401574+_rep
4904	YBX1	ENSG00000065978	ln229	CENTRAL_NERVOUS_SYSTEM	ln229_1:44029352-44029352-_1:44029296-44029296+_rep
4904	YBX1	ENSG00000065978	mdamb231	BREAST	mdamb231_1:42927719-42927719-_1:42937218-42937218+_rep
4904	YBX1	ENSG00000065978	ons76	CENTRAL_NERVOUS_SYSTEM	ons76_1:42838103-42838103-_1:42839557-42839557+_rep
4904	YBX1	ENSG00000065978	snu16	STOMACH	snu16_1:43419804-43419804+_1:43420096-43420096-
4904	YBX1	ENSG00000065978	thp1	HAEMATOPOIETIC_AND_LYMPHOID_TISSUE	thp1_1:43635564-43635564-_1:43778498-43778498+
26155	NOC2L	ENSG00000188976	a2780	OVARY	a2780_1:1522902-1522902-_1:1524677-1524677+
26155	NOC2L	ENSG00000188976	a375	SKIN	a375_1:1384549-1384549-_1:1384726-1384726+
26155	NOC2L	ENSG00000188976	bftc909	KIDNEY	bftc909_1:1893391-1893391-_1:1894960-1894960-
26155	NOC2L	ENSG00000188976	h226	LUNG	h226_1:1837387-1837387-_1:1845162-1845162+
26155	NOC2L	ENSG00000188976	h23	LUNG	h23_1:567643-567643+_2:205367199-205367199-
26155	NOC2L	ENSG00000188976	h650	LUNG	h650_1:774996-774996+_8:270427-270427+
26155	NOC2L	ENSG00000188976	jhos2	OVARY	jhos2_1:1613600-1613600+_1:11985279-11985279-
26155	NOC2L	ENSG00000188976	kyse70	OESOPHAGUS	kyse70_1:1515948-1515948-_16:31065597-31065597-
26155	NOC2L	ENSG00000188976	msto211h	PLEURA	msto211h_1:915198-915198-_1:54416889-54416889+
26155	NOC2L	ENSG00000188976	ovk18	OVARY	ovk18_1:755817-755817+_1:783237-783237-_rep
26155	NOC2L	ENSG00000188976	rerfgc1b	STOMACH	rerfgc1b_1:1195885-1195885+_1:1431748-1431748-
80222	TARS2	ENSG00000143374	a2780	OVARY	a2780_1:150515751-150515751-_1:150517177-150517177+
80222	TARS2	ENSG00000143374	caov3	OVARY	caov3_1:150804804-150804804+_1:150831049-150831049-
80222	TARS2	ENSG00000143374	cck81	LARGE_INTESTINE	cck81_1:151050045-151050045+_22:31618579-31618579-
80222	TARS2	ENSG00000143374	hs944t	SKIN	hs944t_1:150917593-150917593-_20:52343816-52343816+
80222	TARS2	ENSG00000143374	kyse30	OESOPHAGUS	kyse30_1:150542995-150542995-_1:158248225-158248225-
80222	TARS2	ENSG00000143374	lk2	LUNG	lk2_1:150549964-150549964+_1:150550101-150550101-
80222	TARS2	ENSG00000143374	mkn45	STOMACH	mkn45_1:150458840-150458840+_1:150579414-150579414-
80222	TARS2	ENSG00000143374	monomac1	HAEMATOPOIETIC_AND_LYMPHOID_TISSUE	monomac1_1:150630159-150630159+_16:4379151-4379151+
80222	TARS2	ENSG00000143374	oaw42	OVARY	oaw42_1:151164357-151164357+_20:3034291-3034291+
80222	TARS2	ENSG00000143374	ovcar3	OVARY	ovcar3_1:150048558-150048558+_1:150815650-150815650-_rep
80222	TARS2	ENSG00000143374	rerfgc1b	STOMACH	rerfgc1b_1:150089890-150089890-_1:150089533-150089533+
80222	TARS2	ENSG00000143374	rko	LARGE_INTESTINE	rko_1:150454596-150454596+_1:150455043-150455043-_rep
80222	TARS2	ENSG00000143374	te1	OESOPHAGUS	te1_1:149849501-149849501+_14:86300070-86300070-
6135	RPL11	ENSG00000142676	h1437	LUNG	h1437_1:24542713-24542713+_12:31152230-31152230-
6135	RPL11	ENSG00000142676	h1693	LUNG	h1693_1:24088403-24088403-_1:24123635-24123635+
6135	RPL11	ENSG00000142676	h446	LUNG	h446_1:24999109-24999109-_8:128100109-128100109+
6135	RPL11	ENSG00000142676	h460	LUNG	h460_1:24941265-24941265+_1:58343537-58343537-
6135	RPL11	ENSG00000142676	kym1	SOFT_TISSUE	kym1_1:24994642-24994642+_1:24997298-24997298-
6135	RPL11	ENSG00000142676	lk2	LUNG	lk2_1:24241037-24241037+_1:24241154-24241154-
6135	RPL11	ENSG00000142676	snu16	STOMACH	snu16_1:24241037-24241037+_1:24241179-24241179-
64175	P3H1	ENSG00000117385	thp1	HAEMATOPOIETIC_AND_LYMPHOID_TISSUE	thp1_1:43635564-43635564-_1:43778498-43778498+
9636	ISG15	ENSG00000187608	h1650	LUNG	h1650_1:1610509-1610509+_14:32539834-32539834+
1893	ECM1	ENSG00000143369	caov3	OVARY	caov3_1:150804804-150804804+_1:150831049-150831049-
9670	IPO13	ENSG00000117408	h1975	LUNG	h1975_1:43488636-43488636+_1:43874250-43874250-_rep
9670	IPO13	ENSG00000117408	igr39	SKIN	igr39_1:43918949-43918949-_1:43949736-43949736+_rep
9670	IPO13	ENSG00000117408	ln229	CENTRAL_NERVOUS_SYSTEM	ln229_1:44029352-44029352-_1:44029296-44029296+
114034	TOE1	ENSG00000132773	capan1	PANCREAS	capan1_1:44908595-44908595-_1:44909981-44909981+_rep
114034	TOE1	ENSG00000132773	fadu	UPPER_AERODIGESTIVE_TRACT	fadu_1:46077434-46077434-_1:46077813-46077813+
114034	TOE1	ENSG00000132773	kyse30	OESOPHAGUS	kyse30_21:46694763-46694763+_1:45295605-45295605-_rep
114034	TOE1	ENSG00000132773	mfe280	ENDOMETRIUM	mfe280_1:46545895-46545895+_1:47050830-47050830-
4170	MCL1	ENSG00000143384	a3kaw	HAEMATOPOIETIC_AND_LYMPHOID_TISSUE	a3kaw_1:151265814-151265814-_1:151311151-151311151+
4170	MCL1	ENSG00000143384	gi1	CENTRAL_NERVOUS_SYSTEM	gi1_1:150943666-150943666+_1:150943721-150943721-
4170	MCL1	ENSG00000143384	hcc38	BREAST	hcc38_1:150204894-150204894-_1:150210144-150210144+_rep
4170	MCL1	ENSG00000143384	karpas299	HAEMATOPOIETIC_AND_LYMPHOID_TISSUE	karpas299_1:150654830-150654830+_1:158259917-158259917-
4170	MCL1	ENSG00000143384	kyse180	OESOPHAGUS	kyse180_1:150698514-150698514-_1:150699618-150699618+
4170	MCL1	ENSG00000143384	kyse30	OESOPHAGUS	kyse30_1:150358106-150358106+_1:150552637-150552637-_rep
4170	MCL1	ENSG00000143384	kyse450	OESOPHAGUS	kyse450_1:151128109-151128109+_1:151198651-151198651-
4170	MCL1	ENSG00000143384	te1	OESOPHAGUS	te1_1:149849501-149849501+_14:86300070-86300070-
2029	ENSA	ENSG00000143420	a2780	OVARY	a2780_1:150384122-150384122+_1:150645321-150645321-_rep
2029	ENSA	ENSG00000143420	au565	BREAST	au565_1:150135749-150135749+_1:150230176-150230176-_rep
2029	ENSA	ENSG00000143420	h526	LUNG	h526_1:150617327-150617327-_16:65264112-65264112-
2029	ENSA	ENSG00000143420	monomac1	HAEMATOPOIETIC_AND_LYMPHOID_TISSUE	monomac1_1:150630159-150630159+_16:4379151-4379151+
2029	ENSA	ENSG00000143420	t47d	BREAST	t47d_1:151585238-151585238+_1:152609803-152609803-
2029	ENSA	ENSG00000143420	te1	OESOPHAGUS	te1_1:149849501-149849501+_14:86300070-86300070-
10772	SRSF10	ENSG00000188529	abc1	LUNG	abc1_1:24685160-24685160+_1:24726430-24726430-
10772	SRSF10	ENSG00000188529	daoy	CENTRAL_NERVOUS_SYSTEM	daoy_1:25300624-25300624-_1:25788817-25788817+
10772	SRSF10	ENSG00000188529	hel9217	HAEMATOPOIETIC_AND_LYMPHOID_TISSUE	hel9217_1:25125977-25125977-_1:25126806-25126806+
10772	SRSF10	ENSG00000188529	kym1	SOFT_TISSUE	kym1_1:24994642-24994642+_1:24997298-24997298-
10772	SRSF10	ENSG00000188529	lk2	LUNG	lk2_1:24241037-24241037+_1:24241154-24241154-_rep
10772	SRSF10	ENSG00000188529	mcf7	BREAST	mcf7_1:24884347-24884347+_1:24947520-24947520-
10772	SRSF10	ENSG00000188529	u2os	BONE	u2os_1:25214419-25214419+_1:40263352-40263352+
4898	NRDC	ENSG00000078618	h1793	LUNG	h1793_1:52075014-52075014-_1:113050786-113050786+
4898	NRDC	ENSG00000078618	hcc1428	BREAST	hcc1428_1:52288277-52288277+_1:76946662-76946662+
4898	NRDC	ENSG00000078618	kms11	HAEMATOPOIETIC_AND_LYMPHOID_TISSUE	kms11_1:52262996-52262996+_1:59977461-59977461+
112970	KTI12	ENSG00000198841	a2780	OVARY	a2780_1:51854017-51854017-_5:10783417-10783417+
112970	KTI12	ENSG00000198841	a375	SKIN	a375_1:52773485-52773485-_1:52730181-52730181+_rep
112970	KTI12	ENSG00000198841	capan1	PANCREAS	capan1_1:53091430-53091430-_1:53091660-53091660+
112970	KTI12	ENSG00000198841	gb1	CENTRAL_NERVOUS_SYSTEM	gb1_1:50913452-50913452-_1:51595064-51595064+_rep
112970	KTI12	ENSG00000198841	h2052	PLEURA	h2052_1:51620691-51620691+_2:100807686-100807686+
112970	KTI12	ENSG00000198841	hcc44	LUNG	hcc44_1:53463397-53463397-_2:127678816-127678816+
112970	KTI12	ENSG00000198841	kms11	HAEMATOPOIETIC_AND_LYMPHOID_TISSUE	kms11_1:52262996-52262996+_1:59977461-59977461+
112970	KTI12	ENSG00000198841	ln229	CENTRAL_NERVOUS_SYSTEM	ln229_1:51325293-51325293-_1:51637282-51637282+_rep
112970	KTI12	ENSG00000198841	opm2	HAEMATOPOIETIC_AND_LYMPHOID_TISSUE	opm2_1:51396241-51396241-_1:51504757-51504757+_rep
112970	KTI12	ENSG00000198841	rpmi8226	HAEMATOPOIETIC_AND_LYMPHOID_TISSUE	rpmi8226_1:51822734-51822734+_1:51861602-51861602+_rep
10250	SRRM1	ENSG00000133226	cal51	BREAST	cal51_1:25561054-25561054-_1:25562630-25562630+
10250	SRRM1	ENSG00000133226	caov3	OVARY	caov3_1:25220770-25220770+_3:47266059-47266059+
10250	SRRM1	ENSG00000133226	cov362	OVARY	cov362_1:24813083-24813083-_1:24833718-24833718+_rep
10250	SRRM1	ENSG00000133226	h446	LUNG	h446_1:24999109-24999109-_8:128100109-128100109+
10250	SRRM1	ENSG00000133226	hcc15	LUNG	hcc15_1:24168299-24168299-_1:24168498-24168498+_rep
10250	SRRM1	ENSG00000133226	hel9217	HAEMATOPOIETIC_AND_LYMPHOID_TISSUE	hel9217_1:25125977-25125977-_1:25126806-25126806+
10250	SRRM1	ENSG00000133226	lk2	LUNG	lk2_1:25027745-25027745+_1:25027905-25027905-
10250	SRRM1	ENSG00000133226	mcf7	BREAST	mcf7_1:24884347-24884347+_1:24947520-24947520-_rep
10250	SRRM1	ENSG00000133226	mm1s	HAEMATOPOIETIC_AND_LYMPHOID_TISSUE	mm1s_1:25908921-25908921-_1:25909380-25909380+
10250	SRRM1	ENSG00000133226	osrc2	KIDNEY	osrc2_1:25046971-25046971-_1:25088981-25088981+
10250	SRRM1	ENSG00000133226	rpmi8226	HAEMATOPOIETIC_AND_LYMPHOID_TISSUE	rpmi8226_1:24207661-24207661-_1:24230678-24230678+_rep
10250	SRRM1	ENSG00000133226	snu16	STOMACH	snu16_1:25171573-25171573+_1:25171746-25171746-
91408	BTF3L4	ENSG00000134717	caov3	OVARY	caov3_1:52782955-52782955-_1:52761325-52761325+_rep
91408	BTF3L4	ENSG00000134717	hcc15	LUNG	hcc15_1:51854019-51854019-_5:10783432-10783432+
91408	BTF3L4	ENSG00000134717	hcc1937	BREAST	hcc1937_1:52880595-52880595+_1:52866737-52866737-_rep
91408	BTF3L4	ENSG00000134717	hcc1954	BREAST	hcc1954_1:51906579-51906579+_1:52146887-52146887-_rep
91408	BTF3L4	ENSG00000134717	jhh7	LIVER	jhh7_1:53294225-53294225+_1:53315907-53315907-
91408	BTF3L4	ENSG00000134717	kms11	HAEMATOPOIETIC_AND_LYMPHOID_TISSUE	kms11_1:52262996-52262996+_1:59977461-59977461+
91408	BTF3L4	ENSG00000134717	ls411n	LARGE_INTESTINE	ls411n_1:51660797-51660797+_1:52646225-52646225-_rep
91408	BTF3L4	ENSG00000134717	rpmi8226	HAEMATOPOIETIC_AND_LYMPHOID_TISSUE	rpmi8226_1:51822734-51822734+_1:51861602-51861602+_rep
9869	SETDB1	ENSG00000143379	cov362	OVARY	cov362_1:150701256-150701256+_1:150706224-150706224-_rep
9869	SETDB1	ENSG00000143379	hsc3	UPPER_AERODIGESTIVE_TRACT	hsc3_1:151725205-151725205-_1:151734667-151734667+
9869	SETDB1	ENSG00000143379	kyse30	OESOPHAGUS	kyse30_1:150358106-150358106+_1:150552637-150552637-_rep
9869	SETDB1	ENSG00000143379	kyse450	OESOPHAGUS	kyse450_1:151128109-151128109+_1:151198651-151198651-
9869	SETDB1	ENSG00000143379	mcf7	BREAST	mcf7_1:151745805-151745805+_3:64319056-64319056-
9869	SETDB1	ENSG00000143379	monomac1	HAEMATOPOIETIC_AND_LYMPHOID_TISSUE	monomac1_16:4381529-4381529-_1:150630187-150630187-_rep
54973	INTS11	ENSG00000127054	a375	SKIN	a375_1:1384549-1384549-_1:1384726-1384726+
54973	INTS11	ENSG00000127054	gi1	CENTRAL_NERVOUS_SYSTEM	gi1_1:1029050-1029050-_19:5828397-5828397+
54973	INTS11	ENSG00000127054	h2171	LUNG	h2171_1:1344270-1344270+_1:1499216-1499216-
54973	INTS11	ENSG00000127054	h226	LUNG	h226_1:1837387-1837387-_1:1845162-1845162+
54973	INTS11	ENSG00000127054	h23	LUNG	h23_1:567643-567643+_2:205367199-205367199-
54973	INTS11	ENSG00000127054	h446	LUNG	h446_1:938198-938198+_19:2041417-2041417+
54973	INTS11	ENSG00000127054	h82	LUNG	h82_1:1263244-1263244+_1:1416505-1416505-
54973	INTS11	ENSG00000127054	jhos2	OVARY	jhos2_1:1613600-1613600+_1:11985279-11985279-
54973	INTS11	ENSG00000127054	katoiii	STOMACH	katoiii_1:714059-714059+_1:224180377-224180377-
54973	INTS11	ENSG00000127054	kyse70	OESOPHAGUS	kyse70_1:1515948-1515948-_16:31065597-31065597-
54973	INTS11	ENSG00000127054	mdamb157	BREAST	mdamb157_1:1223594-1223594-_1:1225583-1225583+_rep
54973	INTS11	ENSG00000127054	ovk18	OVARY	ovk18_1:755817-755817+_1:783237-783237-_rep
4998	ORC1	ENSG00000085840	a375	SKIN	a375_1:52773485-52773485-_1:52730181-52730181+
4998	ORC1	ENSG00000085840	caov3	OVARY	caov3_1:52782955-52782955-_1:52761325-52761325+
4998	ORC1	ENSG00000085840	gb1	CENTRAL_NERVOUS_SYSTEM	gb1_1:53779761-53779761+_1:53683824-53683824-_rep
4998	ORC1	ENSG00000085840	h1793	LUNG	h1793_1:52075014-52075014-_1:113050786-113050786+
4998	ORC1	ENSG00000085840	h838	LUNG	h838_1:52980064-52980064+_1:52991948-52991948-
4998	ORC1	ENSG00000085840	hcc95	LUNG	hcc95_1:53733435-53733435+_1:53910021-53910021-
4998	ORC1	ENSG00000085840	kms11	HAEMATOPOIETIC_AND_LYMPHOID_TISSUE	kms11_1:52941744-52941744-_1:54321367-54321367+
4998	ORC1	ENSG00000085840	kyse70	OESOPHAGUS	kyse70_1:52964692-52964692+_6:53019511-53019511-
4998	ORC1	ENSG00000085840	miapaca2	PANCREAS	miapaca2_1:52615667-52615667-_1:52616250-52616250+_rep
4998	ORC1	ENSG00000085840	thp1	HAEMATOPOIETIC_AND_LYMPHOID_TISSUE	thp1_1:53862369-53862369+_1:90994634-90994634+
29956	CERS2	ENSG00000143418	kyse30	OESOPHAGUS	kyse30_1:150358106-150358106+_1:150552637-150552637-_rep
29956	CERS2	ENSG00000143418	monomac1	HAEMATOPOIETIC_AND_LYMPHOID_TISSUE	monomac1_16:4381529-4381529-_1:150630187-150630187-_rep
29956	CERS2	ENSG00000143418	osrc2	KIDNEY	osrc2_1:150532713-150532713+_1:150550012-150550012-_rep
29956	CERS2	ENSG00000143418	panc0327	PANCREAS	panc0327_1:150915846-150915846+_1:150922440-150922440+_rep
29956	CERS2	ENSG00000143418	rpmi7951	SKIN	rpmi7951_1:150454598-150454598+_1:150455086-150455086-_rep
84950	PRPF38A	ENSG00000134748	a375	SKIN	a375_1:52773485-52773485-_1:52730181-52730181+
84950	PRPF38A	ENSG00000134748	efm19	BREAST	efm19_1:157989636-157989636-_1:52700833-52700833+_rep
84950	PRPF38A	ENSG00000134748	h838	LUNG	h838_1:52980064-52980064+_1:52991948-52991948-
84950	PRPF38A	ENSG00000134748	hcc44	LUNG	hcc44_1:53463397-53463397-_2:127678816-127678816+
84950	PRPF38A	ENSG00000134748	hcc95	LUNG	hcc95_1:53733435-53733435+_1:53910021-53910021-
84950	PRPF38A	ENSG00000134748	kyse70	OESOPHAGUS	kyse70_1:52964692-52964692+_6:53019511-53019511-
84950	PRPF38A	ENSG00000134748	lk2	LUNG	lk2_1:52934957-52934957+_1:52935071-52935071-
84950	PRPF38A	ENSG00000134748	mfe280	ENDOMETRIUM	mfe280_1:52400962-52400962+_1:52661481-52661481-_rep
84950	PRPF38A	ENSG00000134748	miapaca2	PANCREAS	miapaca2_1:52615667-52615667-_1:52616250-52616250+_rep
84950	PRPF38A	ENSG00000134748	ovcar3	OVARY	ovcar3_15:72212594-72212594+_1:53245377-53245377+_rep
84950	PRPF38A	ENSG00000134748	rerfgc1b	STOMACH	rerfgc1b_1:53684689-53684689-_1:78054809-78054809-
84950	PRPF38A	ENSG00000134748	rmgi	OVARY	rmgi_1:52043878-52043878+_18:11877130-11877130-
27042	UTP25	ENSG00000117597	caov3	OVARY	caov3_1:209372584-209372584-_1:209373467-209373467+_rep
27042	UTP25	ENSG00000117597	h226	LUNG	h226_1:210224084-210224084-_1:242235031-242235031+
27042	UTP25	ENSG00000117597	hcc95	LUNG	hcc95_1:209508504-209508504+_1:209669987-209669987-_rep
27042	UTP25	ENSG00000117597	kyse30	OESOPHAGUS	kyse30_1:209829815-209829815-_1:209830792-209830792+_rep
27042	UTP25	ENSG00000117597	panc1	PANCREAS	panc1_1:209076574-209076574-_1:209250144-209250144-_rep
27042	UTP25	ENSG00000117597	pc14	LUNG	pc14_1:210050731-210050731+_1:233375200-233375200+
27042	UTP25	ENSG00000117597	skhep1	LIVER	skhep1_1:168593072-168593072-_1:209996752-209996752+_rep
27042	UTP25	ENSG00000117597	snu16	STOMACH	snu16_1:210585028-210585028-_1:210584868-210584868+_rep
65260	COA7	ENSG00000162377	a375	SKIN	a375_1:52773485-52773485-_1:52730181-52730181+
65260	COA7	ENSG00000162377	caov3	OVARY	caov3_1:52782955-52782955-_1:52761325-52761325+
65260	COA7	ENSG00000162377	hcc44	LUNG	hcc44_1:53463397-53463397-_2:127678816-127678816+
65260	COA7	ENSG00000162377	jhh7	LIVER	jhh7_1:53294225-53294225+_1:53315907-53315907-
58497	PRUNE1	ENSG00000143363	zr751	BREAST	zr751_1:151151490-151151490+_1:151327603-151327603-
58497	PRUNE1	ENSG00000143363	caov3	OVARY	caov3_1:150804804-150804804+_1:150831049-150831049-_rep
58497	PRUNE1	ENSG00000143363	h526	LUNG	h526_1:150617327-150617327-_16:65264112-65264112-
25949	SYF2	ENSG00000117614	caov3	OVARY	caov3_3:47365756-47365756-_1:25230494-25230494-_rep
25949	SYF2	ENSG00000117614	daoy	CENTRAL_NERVOUS_SYSTEM	daoy_1:25300624-25300624-_1:25788817-25788817+_rep
25949	SYF2	ENSG00000117614	hel9217	HAEMATOPOIETIC_AND_LYMPHOID_TISSUE	hel9217_1:25125977-25125977-_1:25126806-25126806+_rep
25949	SYF2	ENSG00000117614	kyse450	OESOPHAGUS	kyse450_1:26156155-26156155+_X:73407506-73407506-
25949	SYF2	ENSG00000117614	lk2	LUNG	lk2_1:25027745-25027745+_1:25027905-25027905-_rep
25949	SYF2	ENSG00000117614	mcf7	BREAST	mcf7_1:24884347-24884347+_1:24947520-24947520-_rep
25949	SYF2	ENSG00000117614	te1	OESOPHAGUS	te1_1:25530571-25530571-_1:36355618-36355618+
54998	AURKAIP1	ENSG00000175756	bftc909	KIDNEY	bftc909_1:1893391-1893391-_1:1894960-1894960-
54998	AURKAIP1	ENSG00000175756	dms53	LUNG	dms53_1:1268233-1268233-_1:1225987-1225987+
54998	AURKAIP1	ENSG00000175756	h661	LUNG	h661_1:775005-775005+_8:270411-270411+
56882	CDC42SE1	ENSG00000197622	cck81	LARGE_INTESTINE	cck81_1:151050045-151050045+_22:31618579-31618579-
56882	CDC42SE1	ENSG00000197622	karpas299	HAEMATOPOIETIC_AND_LYMPHOID_TISSUE	karpas299_1:152360695-152360695+_1:150657277-150657277-_rep
25896	INTS7	ENSG00000143493	zr751	BREAST	zr751_1:211578001-211578001+_1:211630446-211630446+_rep
25896	INTS7	ENSG00000143493	h1092	LUNG	h1092_1:212209068-212209068+_5:134208143-134208143+
25896	INTS7	ENSG00000143493	h1694	LUNG	h1694_1:212172102-212172102-_1:212837617-212837617+
25896	INTS7	ENSG00000143493	hcc38	BREAST	hcc38_1:211796433-211796433-_1:211796593-211796593+_rep
25896	INTS7	ENSG00000143493	rerfgc1b	STOMACH	rerfgc1b_1:192379030-192379030+_1:212415835-212415835+_rep
25896	INTS7	ENSG00000143493	scc4	UPPER_AERODIGESTIVE_TRACT	scc4_1:212261609-212261609-_1:212344006-212344006+
51514	DTL	ENSG00000143476	zr751	BREAST	zr751_1:211578001-211578001+_1:211630446-211630446+_rep
51514	DTL	ENSG00000143476	jhh7	LIVER	jhh7_1:212680958-212680958-_1:212695194-212695194+
51514	DTL	ENSG00000143476	kyse30	OESOPHAGUS	kyse30_1:212933275-212933275+_1:212938174-212938174-
51514	DTL	ENSG00000143476	pc14	LUNG	pc14_1:211741326-211741326-_19:30974997-30974997+
51514	DTL	ENSG00000143476	rpmi8226	HAEMATOPOIETIC_AND_LYMPHOID_TISSUE	rpmi8226_1:212416149-212416149-_1:212433212-212433212+
55052	MRPL20	ENSG00000242485	cal27	UPPER_AERODIGESTIVE_TRACT	cal27_1:1314931-1314931-_1:1316778-1316778+_rep
55052	MRPL20	ENSG00000242485	dms53	LUNG	dms53_1:1268233-1268233-_1:1225987-1225987+
55052	MRPL20	ENSG00000242485	h1975	LUNG	h1975_1:14519742-14519742+_1:2067384-2067384+_rep
55052	MRPL20	ENSG00000242485	h661	LUNG	h661_1:775005-775005+_8:270411-270411+
55052	MRPL20	ENSG00000242485	lk2	LUNG	lk2_1:2133088-2133088+_1:2133378-2133378-
55706	NDC1	ENSG00000058804	a2780	OVARY	a2780_1:55029640-55029640-_7:36107218-36107218+
55706	NDC1	ENSG00000058804	daoy	CENTRAL_NERVOUS_SYSTEM	daoy_1:54970737-54970737-_1:54970873-54970873+
55706	NDC1	ENSG00000058804	gb1	CENTRAL_NERVOUS_SYSTEM	gb1_1:53779761-53779761+_1:53683824-53683824-
55706	NDC1	ENSG00000058804	hcc1428	BREAST	hcc1428_1:10331013-10331013+_1:54127095-54127095+_rep
55706	NDC1	ENSG00000058804	jhh7	LIVER	jhh7_1:53294225-53294225+_1:53315907-53315907-_rep
55706	NDC1	ENSG00000058804	rerfgc1b	STOMACH	rerfgc1b_1:53684689-53684689-_1:78054809-78054809-
55706	NDC1	ENSG00000058804	rmgi	OVARY	rmgi_1:54204326-54204326+_1:54213314-54213314-_rep
55706	NDC1	ENSG00000058804	skhep1	LIVER	skhep1_1:54487653-54487653+_1:54488420-54488420+
55706	NDC1	ENSG00000058804	thp1	HAEMATOPOIETIC_AND_LYMPHOID_TISSUE	thp1_1:53862369-53862369+_1:90994634-90994634+
79005	SCNM1	ENSG00000163156	caov3	OVARY	caov3_1:150804804-150804804+_1:150831049-150831049-_rep
388695	LYSMD1	ENSG00000163155	h526	LUNG	h526_1:150617327-150617327-_16:65264112-65264112-
25936	NSL1	ENSG00000117697	daoy	CENTRAL_NERVOUS_SYSTEM	daoy_1:213290684-213290684-_1:213331479-213331479+
25936	NSL1	ENSG00000117697	efm19	BREAST	efm19_1:213867578-213867578-_1:214195048-214195048-
25936	NSL1	ENSG00000117697	efo21	OVARY	efo21_1:213163723-213163723+_2:233173931-233173931-
25936	NSL1	ENSG00000117697	h1092	LUNG	h1092_1:212210070-212210070-_5:134250417-134250417-
25936	NSL1	ENSG00000117697	h1694	LUNG	h1694_1:212172102-212172102-_1:212837617-212837617+_rep
25936	NSL1	ENSG00000117697	hara	LUNG	hara_1:213192010-213192010-_1:213192342-213192342+
25936	NSL1	ENSG00000117697	hcc95	LUNG	hcc95_1:212832493-212832493-_3:177382253-177382253-
25936	NSL1	ENSG00000117697	kyse30	OESOPHAGUS	kyse30_1:212933275-212933275+_1:212938174-212938174-_rep
25936	NSL1	ENSG00000117697	lk2	LUNG	lk2_1:213432823-213432823-_1:213432669-213432669+_rep
25936	NSL1	ENSG00000117697	rpmi8226	HAEMATOPOIETIC_AND_LYMPHOID_TISSUE	rpmi8226_1:212416149-212416149-_1:212433212-212433212+_rep
6944	VPS72	ENSG00000163159	a2780	OVARY	a2780_1:150384122-150384122+_1:150645321-150645321-_rep
6944	VPS72	ENSG00000163159	efo21	OVARY	efo21_1:92170302-92170302+_1:150816881-150816881+_rep
6944	VPS72	ENSG00000163159	h526	LUNG	h526_1:150617327-150617327-_16:65264112-65264112-
6944	VPS72	ENSG00000163159	ht115	LARGE_INTESTINE	ht115_1:150174761-150174761+_1:150224203-150224203-_rep
6944	VPS72	ENSG00000163159	kyse450	OESOPHAGUS	kyse450_1:151128109-151128109+_1:151198651-151198651-_rep
6944	VPS72	ENSG00000163159	mcf7	BREAST	mcf7_1:151745805-151745805+_3:64319056-64319056-
6944	VPS72	ENSG00000163159	oaw42	OVARY	oaw42_1:151164357-151164357+_20:3034291-3034291+
6944	VPS72	ENSG00000163159	ovcar3	OVARY	ovcar3_1:150907435-150907435+_1:154060256-154060256-
6944	VPS72	ENSG00000163159	scc25	UPPER_AERODIGESTIVE_TRACT	scc25_1:151635390-151635390+_1:221362741-221362741+
6944	VPS72	ENSG00000163159	u2os	BONE	u2os_1:151224580-151224580+_6:25369005-25369005+
8394	PIP5K1A	ENSG00000143398	chagok1	LUNG	chagok1_1:151824540-151824540-_1:196499932-196499932-
8394	PIP5K1A	ENSG00000143398	du4475	BREAST	du4475_1:151822342-151822342+_1:151821897-151821897-_rep
8394	PIP5K1A	ENSG00000143398	gi1	CENTRAL_NERVOUS_SYSTEM	gi1_1:150943666-150943666+_1:150943721-150943721-_rep
8394	PIP5K1A	ENSG00000143398	h661	LUNG	h661_1:151572710-151572710+_12:95629710-95629710+
8394	PIP5K1A	ENSG00000143398	igrov1	OVARY	igrov1_1:150338154-150338154-_1:150341974-150341974+_rep
8394	PIP5K1A	ENSG00000143398	karpas299	HAEMATOPOIETIC_AND_LYMPHOID_TISSUE	karpas299_1:152360695-152360695+_1:150657277-150657277-_rep
8394	PIP5K1A	ENSG00000143398	kyse30	OESOPHAGUS	kyse30_1:150358106-150358106+_1:150552637-150552637-_rep
8394	PIP5K1A	ENSG00000143398	lk2	LUNG	lk2_1:151189636-151189636-_1:151189488-151189488+_rep
8394	PIP5K1A	ENSG00000143398	mfe280	ENDOMETRIUM	mfe280_1:151202102-151202102+_19:35615412-35615412-
8394	PIP5K1A	ENSG00000143398	monomac1	HAEMATOPOIETIC_AND_LYMPHOID_TISSUE	monomac1_16:4381529-4381529-_1:150630187-150630187-_rep
8394	PIP5K1A	ENSG00000143398	osrc2	KIDNEY	osrc2_1:150532713-150532713+_1:150550012-150550012-_rep
8394	PIP5K1A	ENSG00000143398	ov7	OVARY	ov7_1:151431588-151431588+_1:151482137-151482137-
8394	PIP5K1A	ENSG00000143398	scc25	UPPER_AERODIGESTIVE_TRACT	scc25_1:151635390-151635390+_1:221362741-221362741+
8394	PIP5K1A	ENSG00000143398	t47d	BREAST	t47d_1:151585238-151585238+_1:152609803-152609803-
8394	PIP5K1A	ENSG00000143398	u2os	BONE	u2os_1:151224580-151224580+_6:25369005-25369005+
29101	SSU72	ENSG00000160075	cck81	LARGE_INTESTINE	cck81_1:714059-714059+_1:224180377-224180377-
29101	SSU72	ENSG00000160075	h211	LUNG	h211_1:1171651-1171651-_17:63287495-63287495-
29101	SSU72	ENSG00000160075	h2171	LUNG	h2171_1:1344270-1344270+_1:1499216-1499216-_rep
29101	SSU72	ENSG00000160075	h226	LUNG	h226_1:1837387-1837387-_1:1845162-1845162+
29101	SSU72	ENSG00000160075	h23	LUNG	h23_1:567643-567643+_2:205367199-205367199-
29101	SSU72	ENSG00000160075	h446	LUNG	h446_1:938198-938198+_19:2041417-2041417+
29101	SSU72	ENSG00000160075	h650	LUNG	h650_1:774996-774996+_8:270427-270427+
29101	SSU72	ENSG00000160075	hct15	LARGE_INTESTINE	hct15_1:1956491-1956491+_1:2565576-2565576-
29101	SSU72	ENSG00000160075	hel9217	HAEMATOPOIETIC_AND_LYMPHOID_TISSUE	hel9217_1:569952-569952-_13:64162215-64162215+
29101	SSU72	ENSG00000160075	lovo	LARGE_INTESTINE	lovo_1:2099010-2099010-_1:2114530-2114530+
29101	SSU72	ENSG00000160075	mfe280	ENDOMETRIUM	mfe280_1:1449075-1449075+_1:1523655-1523655-_rep
29101	SSU72	ENSG00000160075	msto211h	PLEURA	msto211h_1:915198-915198-_1:54416889-54416889+
5710	PSMD4	ENSG00000159352	h1437	LUNG	h1437_1:94023160-94023160-_1:150629650-150629650+_rep
5710	PSMD4	ENSG00000159352	h209	LUNG	h209_1:151055831-151055831+_1:151061242-151061242-_rep
5710	PSMD4	ENSG00000159352	h526	LUNG	h526_1:150617327-150617327-_16:65264112-65264112-
5710	PSMD4	ENSG00000159352	hgc27	STOMACH	hgc27_1:151319970-151319970+_1:151581151-151581151-
5710	PSMD4	ENSG00000159352	ht144	SKIN	ht144_1:151688685-151688685+_1:151706412-151706412-
5710	PSMD4	ENSG00000159352	karpas299	HAEMATOPOIETIC_AND_LYMPHOID_TISSUE	karpas299_1:152360695-152360695+_1:150657277-150657277-_rep
5710	PSMD4	ENSG00000159352	oaw42	OVARY	oaw42_1:151164357-151164357+_20:3034291-3034291+
5710	PSMD4	ENSG00000159352	osrc2	KIDNEY	osrc2_1:150532713-150532713+_1:150550012-150550012-_rep
5710	PSMD4	ENSG00000159352	ov7	OVARY	ov7_1:151431588-151431588+_1:151482137-151482137-
5710	PSMD4	ENSG00000159352	skov3	OVARY	skov3_1:150880557-150880557+_1:151518713-151518713-_rep
5710	PSMD4	ENSG00000159352	t47d	BREAST	t47d_1:151585238-151585238+_1:152609803-152609803-
5710	PSMD4	ENSG00000159352	te1	OESOPHAGUS	te1_1:152156624-152156624+_1:155259024-155259024-
57592	ZNF687	ENSG00000143373	h526	LUNG	h526_1:150617327-150617327-_16:65264112-65264112-
51253	MRPL37	ENSG00000116221	a2780	OVARY	a2780_1:55029640-55029640-_7:36107218-36107218+
51253	MRPL37	ENSG00000116221	gb1	CENTRAL_NERVOUS_SYSTEM	gb1_1:53779761-53779761+_1:53683824-53683824-
51253	MRPL37	ENSG00000116221	h650	LUNG	h650_1:55339469-55339469+_1:55339591-55339591-
51253	MRPL37	ENSG00000116221	kyse30	OESOPHAGUS	kyse30_1:54868470-54868470+_1:54865523-54865523-_rep
51253	MRPL37	ENSG00000116221	kyse70	OESOPHAGUS	kyse70_1:54426199-54426199+_1:54427005-54427005+_rep
51253	MRPL37	ENSG00000116221	mcf7	BREAST	mcf7_1:54420480-54420480-_1:54420797-54420797-_rep
51253	MRPL37	ENSG00000116221	ovk18	OVARY	ovk18_1:54310785-54310785+_1:54310920-54310920-_rep
51253	MRPL37	ENSG00000116221	te1	OESOPHAGUS	te1_1:55056727-55056727-_1:55016274-55016274+_rep
23648	SSBP3	ENSG00000157216	a3kaw	HAEMATOPOIETIC_AND_LYMPHOID_TISSUE	a3kaw_1:55173824-55173824-_1:74741230-74741230-
23648	SSBP3	ENSG00000157216	calu6	LUNG	calu6_1:55096644-55096644+_1:119185345-119185345-
23648	SSBP3	ENSG00000157216	h1836	LUNG	h1836_1:54783085-54783085+_20:17751691-17751691+
23648	SSBP3	ENSG00000157216	hcc1187	BREAST	hcc1187_1:55450710-55450710-_1:55450908-55450908+
23648	SSBP3	ENSG00000157216	hcc1428	BREAST	hcc1428_1:10331013-10331013+_1:54127095-54127095+_rep
23648	SSBP3	ENSG00000157216	mcf7	BREAST	mcf7_1:54420480-54420480-_1:54420797-54420797-_rep
5298	PI4KB	ENSG00000143393	zr751	BREAST	zr751_1:151151490-151151490+_1:151327603-151327603-_rep
5298	PI4KB	ENSG00000143393	h526	LUNG	h526_1:150617327-150617327-_16:65264112-65264112-
5298	PI4KB	ENSG00000143393	mcf7	BREAST	mcf7_1:151745805-151745805+_3:64319056-64319056-
5993	RFX5	ENSG00000143390	du4475	BREAST	du4475_1:151822342-151822342+_1:151821897-151821897-_rep
5993	RFX5	ENSG00000143390	h526	LUNG	h526_1:150617327-150617327-_16:65264112-65264112-
7268	TTC4	ENSG00000243725	a3kaw	HAEMATOPOIETIC_AND_LYMPHOID_TISSUE	a3kaw_1:55173826-55173826+_1:74741245-74741245+
7268	TTC4	ENSG00000243725	ebc1	LUNG	ebc1_1:55029879-55029879-_3:138689544-138689544+
7268	TTC4	ENSG00000243725	nugc3	STOMACH	nugc3_1:54711297-54711297-_22:42498910-42498910+
7268	TTC4	ENSG00000243725	te1	OESOPHAGUS	te1_1:55056727-55056727-_1:55016274-55016274+
25973	PARS2	ENSG00000162396	a2780	OVARY	a2780_1:55301012-55301012-_1:55305553-55305553+
25973	PARS2	ENSG00000162396	ags	STOMACH	ags_1:56171769-56171769-_1:56186609-56186609+
25973	PARS2	ENSG00000162396	hcc1187	BREAST	hcc1187_1:55450710-55450710-_1:55450908-55450908+
25973	PARS2	ENSG00000162396	mcf7	BREAST	mcf7_1:54420480-54420480-_1:54420797-54420797-_rep
25973	PARS2	ENSG00000162396	nugc3	STOMACH	nugc3_1:54711297-54711297-_22:42498910-42498910+
25973	PARS2	ENSG00000162396	sngm	ENDOMETRIUM	sngm_1:55343390-55343390+_1:55342247-55342247-_rep
8991	SELENBP1	ENSG00000143416	h526	LUNG	h526_1:150617327-150617327-_16:65264112-65264112-
51018	RRP15	ENSG00000067533	2313287	STOMACH	2313287_1:218042939-218042939-_1:218044747-218044747+_rep
51018	RRP15	ENSG00000067533	au565	BREAST	au565_1:12737575-12737575-_1:217888126-217888126-_rep
51018	RRP15	ENSG00000067533	dms53	LUNG	dms53_1:12737575-12737575-_1:217888126-217888126-_rep
51018	RRP15	ENSG00000067533	efo21	OVARY	efo21_1:218605205-218605205-_1:218592776-218592776+_rep
51018	RRP15	ENSG00000067533	g402	SOFT_TISSUE	g402_1:12737561-12737561+_1:217887834-217887834+_rep
51018	RRP15	ENSG00000067533	h211	LUNG	h211_1:218119929-218119929-_1:218124296-218124296+_rep
51018	RRP15	ENSG00000067533	h661	LUNG	h661_1:219184173-219184173+_1:219184176-219184176-
51018	RRP15	ENSG00000067533	hcc1187	BREAST	hcc1187_1:159093025-159093025+_1:217619857-217619857+_rep
51018	RRP15	ENSG00000067533	ln229	CENTRAL_NERVOUS_SYSTEM	ln229_1:218459746-218459746+_1:218474328-218474328+
51018	RRP15	ENSG00000067533	mdamb157	BREAST	mdamb157_1:12737575-12737575-_1:217888126-217888126-_rep
51018	RRP15	ENSG00000067533	msto211h	PLEURA	msto211h_1:218370466-218370466+_1:218405470-218405470+_rep
51018	RRP15	ENSG00000067533	ovcar3	OVARY	ovcar3_1:12737575-12737575-_1:217888126-217888126-_rep
51018	RRP15	ENSG00000067533	pc14	LUNG	pc14_1:218455927-218455927+_19:30500025-30500025+
3925	STMN1	ENSG00000117632	h1836	LUNG	h1836_1:26486499-26486499-_1:26487350-26487350+
2058	EPRS1	ENSG00000136628	zr751	BREAST	zr751_1:219660048-219660048+_12:38439386-38439386+
2058	EPRS1	ENSG00000136628	cal120	BREAST	cal120_1:220222870-220222870-_8:39368757-39368757-
2058	EPRS1	ENSG00000136628	h1693	LUNG	h1693_1:220774349-220774349-_1:220797301-220797301+
2058	EPRS1	ENSG00000136628	hcc15	LUNG	hcc15_1:219065630-219065630+_1:220324326-220324326-_rep
2058	EPRS1	ENSG00000136628	hgc27	STOMACH	hgc27_1:220885106-220885106+_1:221128903-221128903-
2058	EPRS1	ENSG00000136628	rpmi8226	HAEMATOPOIETIC_AND_LYMPHOID_TISSUE	rpmi8226_1:220038976-220038976-_2:19587658-19587658-
2058	EPRS1	ENSG00000136628	snu16	STOMACH	snu16_1:220074999-220074999+_1:220075161-220075161-_rep
2058	EPRS1	ENSG00000136628	t47d	BREAST	t47d_1:219218391-219218391+_1:219281660-219281660-_rep
5692	PSMB4	ENSG00000159377	a3kaw	HAEMATOPOIETIC_AND_LYMPHOID_TISSUE	a3kaw_1:151265814-151265814-_1:151311151-151311151+_rep
5692	PSMB4	ENSG00000159377	capan1	PANCREAS	capan1_1:151707573-151707573-_1:151708145-151708145+
5692	PSMB4	ENSG00000159377	gi1	CENTRAL_NERVOUS_SYSTEM	gi1_1:150943666-150943666+_1:150943721-150943721-_rep
5692	PSMB4	ENSG00000159377	h209	LUNG	h209_1:151055831-151055831+_1:151061242-151061242-_rep
5692	PSMB4	ENSG00000159377	h460	LUNG	h460_1:150755476-150755476+_12:867317-867317-
5692	PSMB4	ENSG00000159377	hcc1954	BREAST	hcc1954_1:151727715-151727715-_1:151728390-151728390+
5692	PSMB4	ENSG00000159377	hgc27	STOMACH	hgc27_1:151319970-151319970+_1:151581151-151581151-
5692	PSMB4	ENSG00000159377	hs944t	SKIN	hs944t_1:150917593-150917593-_20:52343816-52343816+
5692	PSMB4	ENSG00000159377	im95	STOMACH	im95_1:152213933-152213933+_1:152253435-152253435+
5692	PSMB4	ENSG00000159377	karpas299	HAEMATOPOIETIC_AND_LYMPHOID_TISSUE	karpas299_1:152360695-152360695+_1:150657277-150657277-_rep
5692	PSMB4	ENSG00000159377	kyse30	OESOPHAGUS	kyse30_1:150358106-150358106+_1:150552637-150552637-_rep
5692	PSMB4	ENSG00000159377	monomac1	HAEMATOPOIETIC_AND_LYMPHOID_TISSUE	monomac1_16:4381529-4381529-_1:150630187-150630187-_rep
5692	PSMB4	ENSG00000159377	oaw42	OVARY	oaw42_1:151164357-151164357+_20:3034291-3034291+
5692	PSMB4	ENSG00000159377	osrc2	KIDNEY	osrc2_1:150532713-150532713+_1:150550012-150550012-_rep
5692	PSMB4	ENSG00000159377	te1	OESOPHAGUS	te1_1:152156624-152156624+_1:155259024-155259024-
55699	IARS2	ENSG00000067704	zr751	BREAST	zr751_1:219660048-219660048+_12:38439386-38439386+
55699	IARS2	ENSG00000067704	abc1	LUNG	abc1_1:220065506-220065506+_6:104450693-104450693-
55699	IARS2	ENSG00000067704	dms53	LUNG	dms53_1:219557997-219557997+_1:220124614-220124614-_rep
55699	IARS2	ENSG00000067704	efm19	BREAST	efm19_1:220288689-220288689-_1:220293726-220293726+
55699	IARS2	ENSG00000067704	h1693	LUNG	h1693_1:220774349-220774349-_1:220797301-220797301+
55699	IARS2	ENSG00000067704	hcc15	LUNG	hcc15_1:219065630-219065630+_1:220324326-220324326-_rep
55699	IARS2	ENSG00000067704	hcc1937	BREAST	hcc1937_1:220512856-220512856-_1:220567442-220567442+
55699	IARS2	ENSG00000067704	hs294t	SKIN	hs294t_1:220483591-220483591+_4:159800014-159800014-
55699	IARS2	ENSG00000067704	lk2	LUNG	lk2_1:219332653-219332653+_1:219332939-219332939-_rep
55699	IARS2	ENSG00000067704	snu423	LIVER	snu423_1:220315644-220315644+_1:242697501-242697501+
55699	IARS2	ENSG00000067704	te5	OESOPHAGUS	te5_1:220065498-220065498+_6:104450721-104450721-
51042	ZNF593	ENSG00000142684	cal51	BREAST	cal51_1:25561054-25561054-_1:25562630-25562630+_rep
51042	ZNF593	ENSG00000142684	h446	LUNG	h446_1:27009447-27009447+_8:128051870-128051870-
51042	ZNF593	ENSG00000142684	kyse450	OESOPHAGUS	kyse450_1:26156349-26156349-_X:73407994-73407994-
51042	ZNF593	ENSG00000142684	ovcar8	OVARY	ovcar8_1:27068868-27068868+_1:223154019-223154019+
51042	ZNF593	ENSG00000142684	te1	OESOPHAGUS	te1_1:25530571-25530571-_1:36355618-36355618+
3725	JUN	ENSG00000177606	gi1	CENTRAL_NERVOUS_SYSTEM	gi1_1:59212058-59212058+_1:59956683-59956683-
3725	JUN	ENSG00000177606	patu8988t	PANCREAS	patu8988t_1:59403405-59403405+_18:20483349-20483349-
23126	POGZ	ENSG00000143442	a2780	OVARY	a2780_1:150384122-150384122+_1:150645321-150645321-_rep
23126	POGZ	ENSG00000143442	chagok1	LUNG	chagok1_1:151824540-151824540-_1:196499932-196499932-
23126	POGZ	ENSG00000143442	cov362	OVARY	cov362_1:150701256-150701256+_1:150706224-150706224-_rep
23126	POGZ	ENSG00000143442	du4475	BREAST	du4475_1:151822342-151822342+_1:151821897-151821897-_rep
23126	POGZ	ENSG00000143442	efo21	OVARY	efo21_1:92170302-92170302+_1:150816881-150816881+_rep
23126	POGZ	ENSG00000143442	h526	LUNG	h526_1:152233790-152233790-_1:152269164-152269164-
23126	POGZ	ENSG00000143442	hsc3	UPPER_AERODIGESTIVE_TRACT	hsc3_1:151725205-151725205-_1:151734667-151734667+
23126	POGZ	ENSG00000143442	ht144	SKIN	ht144_1:151688685-151688685+_1:151706412-151706412-
23126	POGZ	ENSG00000143442	kms11	HAEMATOPOIETIC_AND_LYMPHOID_TISSUE	kms11_1:152280994-152280994-_1:152281891-152281891+
23126	POGZ	ENSG00000143442	mcf7	BREAST	mcf7_1:151745805-151745805+_3:64319056-64319056-
23126	POGZ	ENSG00000143442	mfe280	ENDOMETRIUM	mfe280_1:151443975-151443975+_17:48368200-48368200-
23126	POGZ	ENSG00000143442	oaw42	OVARY	oaw42_1:151164357-151164357+_20:3034291-3034291+
23126	POGZ	ENSG00000143442	rerfgc1b	STOMACH	rerfgc1b_1:151833607-151833607+_1:152035582-152035582-
23126	POGZ	ENSG00000143442	te1	OESOPHAGUS	te1_1:152156624-152156624+_1:155259024-155259024-
9015	TAF1A	ENSG00000143498	h1299	LUNG	h1299_1:223377883-223377883-_1:223381134-223381134+
9015	TAF1A	ENSG00000143498	h520	LUNG	h520_1:221359361-221359361+_1:222025457-222025457-_rep
9015	TAF1A	ENSG00000143498	hgc27	STOMACH	hgc27_1:221797062-221797062-_1:221797628-221797628+_rep
9015	TAF1A	ENSG00000143498	rko	LARGE_INTESTINE	rko_1:222807456-222807456-_1:222807322-222807322+_rep
64793	CEP85	ENSG00000130695	cck81	LARGE_INTESTINE	cck81_1:27541589-27541589-_1:27541815-27541815-
64793	CEP85	ENSG00000130695	kyse450	OESOPHAGUS	kyse450_1:26156349-26156349-_X:73407994-73407994-
7398	USP1	ENSG00000162607	hcc1937	BREAST	hcc1937_5:147794079-147794079-_1:63306237-63306237+_rep
65005	MRPL9	ENSG00000143436	cck81	LARGE_INTESTINE	cck81_1:151050045-151050045+_22:31618579-31618579-
65005	MRPL9	ENSG00000143436	lk2	LUNG	lk2_1:151708775-151708775+_1:151709079-151709079-_rep
65005	MRPL9	ENSG00000143436	mcf7	BREAST	mcf7_1:151745805-151745805+_3:64319056-64319056-
65005	MRPL9	ENSG00000143436	mkn45	STOMACH	mkn45_1:150524661-150524661+_1:150763722-150763722-_rep
65005	MRPL9	ENSG00000143436	ovcar3	OVARY	ovcar3_1:151905509-151905509-_1:153247526-153247526+
65005	MRPL9	ENSG00000143436	rerfgc1b	STOMACH	rerfgc1b_1:151833607-151833607+_1:152035582-152035582-
65005	MRPL9	ENSG00000143436	t47d	BREAST	t47d_1:151585238-151585238+_1:152609803-152609803-
65005	MRPL9	ENSG00000143436	u2os	BONE	u2os_1:151246943-151246943-_6:25368991-25368991-
79947	DHDDS	ENSG00000117682	cama1	BREAST	cama1_1:27542326-27542326-_1:27549274-27549274+
79947	DHDDS	ENSG00000117682	g402	SOFT_TISSUE	g402_1:27571387-27571387-_1:27572474-27572474+
79947	DHDDS	ENSG00000117682	h1299	LUNG	h1299_1:26092060-26092060-_20:19555519-19555519-
11022	TDRKH	ENSG00000182134	h526	LUNG	h526_1:152233790-152233790-_1:152269164-152269164-
3151	HMGN2	ENSG00000198830	h1694	LUNG	h1694_1:26078069-26078069+_1:26426217-26426217-_rep
3151	HMGN2	ENSG00000198830	h1836	LUNG	h1836_1:26486499-26486499-_1:26487350-26487350+_rep
3151	HMGN2	ENSG00000198830	h446	LUNG	h446_1:27009447-27009447+_8:128051870-128051870-
3151	HMGN2	ENSG00000198830	h526	LUNG	h526_1:14870241-14870241+_1:26672972-26672972+_rep
3151	HMGN2	ENSG00000198830	hcc15	LUNG	hcc15_1:27608867-27608867+_1:27763380-27763380-
3151	HMGN2	ENSG00000198830	kle	ENDOMETRIUM	kle_1:26483807-26483807+_1:26785258-26785258+_rep
3151	HMGN2	ENSG00000198830	mm1s	HAEMATOPOIETIC_AND_LYMPHOID_TISSUE	mm1s_1:25908921-25908921-_1:25909380-25909380+_rep
3151	HMGN2	ENSG00000198830	rerfgc1b	STOMACH	rerfgc1b_1:27093752-27093752-_14:101266165-101266165-
3151	HMGN2	ENSG00000198830	scc4	UPPER_AERODIGESTIVE_TRACT	scc4_1:25926857-25926857+_1:25928174-25928174-_rep
3151	HMGN2	ENSG00000198830	snu1	STOMACH	snu1_1:27768274-27768274-_1:27769036-27769036+
4931	NVL	ENSG00000143748	zr751	BREAST	zr751_1:223712502-223712502+_1:223711858-223711858-
4931	NVL	ENSG00000143748	a375	SKIN	a375_1:223642694-223642694-_1:223643866-223643866+_rep
4931	NVL	ENSG00000143748	au565	BREAST	au565_1:224239922-224239922-_1:224245355-224245355+_rep
4931	NVL	ENSG00000143748	caov3	OVARY	caov3_1:223987772-223987772+_1:223999933-223999933-_rep
4931	NVL	ENSG00000143748	daoy	CENTRAL_NERVOUS_SYSTEM	daoy_1:224703486-224703486-_1:224798635-224798635+
4931	NVL	ENSG00000143748	efm19	BREAST	efm19_1:224533380-224533380+_1:224574553-224574553-
4931	NVL	ENSG00000143748	hcc1937	BREAST	hcc1937_1:224585335-224585335+_1:224585210-224585210-_rep
4931	NVL	ENSG00000143748	hcc1954	BREAST	hcc1954_1:224941290-224941290+_5:111878552-111878552+
4931	NVL	ENSG00000143748	kyse450	OESOPHAGUS	kyse450_1:224386854-224386854-_1:224388228-224388228+_rep
4931	NVL	ENSG00000143748	lk2	LUNG	lk2_1:224299802-224299802+_1:224299974-224299974-_rep
4931	NVL	ENSG00000143748	miapaca2	PANCREAS	miapaca2_1:224866017-224866017+_1:225057100-225057100-
4931	NVL	ENSG00000143748	nugc3	STOMACH	nugc3_1:223620589-223620589+_1:224035256-224035256-_rep
4931	NVL	ENSG00000143748	ovk18	OVARY	ovk18_1:225094544-225094544-_1:225095743-225095743-
4931	NVL	ENSG00000143748	te5	OESOPHAGUS	te5_1:225342299-225342299+_13:19487278-19487278-
29097	CNIH4	ENSG00000143771	cal120	BREAST	cal120_1:26274002-26274002-_1:224459941-224459941+_rep
29097	CNIH4	ENSG00000143771	caov3	OVARY	caov3_1:223987772-223987772+_1:223999933-223999933-_rep
29097	CNIH4	ENSG00000143771	daoy	CENTRAL_NERVOUS_SYSTEM	daoy_1:224703486-224703486-_1:224798635-224798635+
29097	CNIH4	ENSG00000143771	efm19	BREAST	efm19_1:224533380-224533380+_1:224574553-224574553-
29097	CNIH4	ENSG00000143771	hcc1954	BREAST	hcc1954_1:224941290-224941290+_5:111878552-111878552+
29097	CNIH4	ENSG00000143771	nugc3	STOMACH	nugc3_1:223620589-223620589+_1:224035256-224035256-_rep
11079	RER1	ENSG00000157916	jhh1	LIVER	jhh1_1:2259629-2259629-_20:45298017-45298017+
6282	S100A11	ENSG00000163191	ocum1	STOMACH	ocum1_1:152280967-152280967-_1:152281897-152281897+
80232	WDR26	ENSG00000162923	zr751	BREAST	zr751_1:225529102-225529102-_1:202282094-202282094+
80232	WDR26	ENSG00000162923	au565	BREAST	au565_1:224239922-224239922-_1:224245355-224245355+_rep
80232	WDR26	ENSG00000162923	daoy	CENTRAL_NERVOUS_SYSTEM	daoy_1:224703486-224703486-_1:224798635-224798635+
80232	WDR26	ENSG00000162923	efm19	BREAST	efm19_1:224533380-224533380+_1:224574553-224574553-_rep
80232	WDR26	ENSG00000162923	shp77	LUNG	shp77_1:223880800-223880800-_1:223882369-223882369+_rep
8289	ARID1A	ENSG00000117713	h526	LUNG	h526_1:14870241-14870241+_1:26672972-26672972+_rep
205	AK4	ENSG00000162433	caki1	KIDNEY	caki1_1:65996779-65996779-_1:66086673-66086673+
205	AK4	ENSG00000162433	ovcar3	OVARY	ovcar3_1:65146012-65146012-_1:64515895-64515895+
55740	ENAH	ENSG00000154380	hcc95	LUNG	hcc95_1:225611471-225611471+_1:229885119-229885119-
84243	ZDHHC18	ENSG00000204160	h226	LUNG	h226_1:26216348-26216348-_1:26321082-26321082+_rep
6726	SRP9	ENSG00000143742	a375	SKIN	a375_1:226494660-226494660-_1:226773764-226773764+
6726	SRP9	ENSG00000143742	hcc95	LUNG	hcc95_1:225611471-225611471+_1:229885119-229885119-
6726	SRP9	ENSG00000143742	kals1	CENTRAL_NERVOUS_SYSTEM	kals1_1:226197072-226197072-_1:226200063-226200063+
6726	SRP9	ENSG00000143742	lk2	LUNG	lk2_1:226265396-226265396+_1:226265594-226265594-
6726	SRP9	ENSG00000143742	miapaca2	PANCREAS	miapaca2_1:224866017-224866017+_1:225057100-225057100-_rep
6726	SRP9	ENSG00000143742	suit2	PANCREAS	suit2_1:225807140-225807140+_1:225804750-225804750-
6726	SRP9	ENSG00000143742	te5	OESOPHAGUS	te5_1:226197097-226197097-_1:226199995-226199995+
54707	GPN2	ENSG00000142751	hcc15	LUNG	hcc15_1:27608867-27608867+_1:27763380-27763380-
54707	GPN2	ENSG00000142751	sw948	LARGE_INTESTINE	sw948_1:27708208-27708208-_1:27710589-27710589+
10726	NUDC	ENSG00000090273	db	HAEMATOPOIETIC_AND_LYMPHOID_TISSUE	db_1:27040578-27040578+_19:19427237-19427237-
10726	NUDC	ENSG00000090273	h446	LUNG	h446_1:27009447-27009447+_8:128051870-128051870-
10726	NUDC	ENSG00000090273	h526	LUNG	h526_1:14870241-14870241+_1:26672972-26672972+_rep
10726	NUDC	ENSG00000090273	h82	LUNG	h82_1:27632852-27632852+_1:27979808-27979808-
10726	NUDC	ENSG00000090273	hcc15	LUNG	hcc15_1:27608867-27608867+_1:27763380-27763380-
10726	NUDC	ENSG00000090273	ovcar8	OVARY	ovcar8_1:27068868-27068868+_1:223154019-223154019+
10726	NUDC	ENSG00000090273	skmel30	SKIN	skmel30_1:27502538-27502538+_1:27570778-27570778-
10726	NUDC	ENSG00000090273	snu1	STOMACH	snu1_1:27768274-27768274-_1:27769036-27769036+
163859	SDE2	ENSG00000143751	8305c	THYROID	8305c_1:226788951-226788951-_1:226790981-226790981+
163859	SDE2	ENSG00000143751	chagok1	LUNG	chagok1_1:226390319-226390319+_1:239664898-239664898-
163859	SDE2	ENSG00000143751	h1975	LUNG	h1975_1:201608948-201608948+_1:226077745-226077745-_rep
163859	SDE2	ENSG00000143751	h2171	LUNG	h2171_1:227177690-227177690-_1:227178704-227178704-
163859	SDE2	ENSG00000143751	hcc44	LUNG	hcc44_1:53526733-53526733-_1:227107290-227107290-_rep
163859	SDE2	ENSG00000143751	ishikawaheraklio02er	ENDOMETRIUM	ishikawaheraklio02er_1:226197097-226197097-_1:226199995-226199995+
163859	SDE2	ENSG00000143751	oaw42	OVARY	oaw42_1:226138073-226138073-_2:26379077-26379077-
286826	LIN9	ENSG00000183814	h1666	LUNG	h1666_1:225814087-225814087+_1:225942495-225942495-_rep
286826	LIN9	ENSG00000183814	h1693	LUNG	h1693_1:198983687-198983687-_1:226908105-226908105+_rep
286826	LIN9	ENSG00000183814	snu16	STOMACH	snu16_1:226265411-226265411+_1:226265577-226265577-_rep
26097	CHTOP	ENSG00000160679	cama1	BREAST	cama1_1:153559949-153559949+_1:155876842-155876842-
26097	CHTOP	ENSG00000160679	h1703	LUNG	h1703_1:152758356-152758356+_1:152963171-152963171-_rep
23557	SNAPIN	ENSG00000143553	cama1	BREAST	cama1_1:153559949-153559949+_1:155876842-155876842-
23557	SNAPIN	ENSG00000143553	caov3	OVARY	caov3_1:153888500-153888500+_1:153900372-153900372-
23557	SNAPIN	ENSG00000143553	chagok1	LUNG	chagok1_1:153815144-153815144-_1:154415394-154415394-
23557	SNAPIN	ENSG00000143553	du145	PROSTATE	du145_1:154235386-154235386-_2:80906495-80906495-
23557	SNAPIN	ENSG00000143553	h23	LUNG	h23_1:153688829-153688829+_1:153970850-153970850-
23557	SNAPIN	ENSG00000143553	katoiii	STOMACH	katoiii_1:152707039-152707039-_1:152708305-152708305+_rep
23557	SNAPIN	ENSG00000143553	mdamb361	BREAST	mdamb361_1:153475975-153475975+_1:153482513-153482513-_rep
23557	SNAPIN	ENSG00000143553	oaw42	OVARY	oaw42_1:154223120-154223120+_5:44677769-44677769-
23557	SNAPIN	ENSG00000143553	te1	OESOPHAGUS	te1_1:153543723-153543723+_14:106411972-106411972+
3608	ILF2	ENSG00000143621	h1299	LUNG	h1299_1:153845084-153845084+_19:18792948-18792948+
3608	ILF2	ENSG00000143621	h1703	LUNG	h1703_1:152758356-152758356+_1:152963171-152963171-_rep
3608	ILF2	ENSG00000143621	h2030	LUNG	h2030_1:153989758-153989758+_16:73067999-73067999+
3608	ILF2	ENSG00000143621	kyse450	OESOPHAGUS	kyse450_1:153573824-153573824-_1:159890304-159890304-
3608	ILF2	ENSG00000143621	lk2	LUNG	lk2_1:153181342-153181342+_1:153181491-153181491-_rep
3608	ILF2	ENSG00000143621	mfe280	ENDOMETRIUM	mfe280_1:153194264-153194264+_1:154296980-154296980-
3608	ILF2	ENSG00000143621	oaw42	OVARY	oaw42_1:154223120-154223120+_5:44677769-44677769-
3608	ILF2	ENSG00000143621	ons76	CENTRAL_NERVOUS_SYSTEM	ons76_1:154203335-154203335+_4:56014726-56014726-
65123	INTS3	ENSG00000143624	abc1	LUNG	abc1_1:154255264-154255264+_1:154255324-154255324-
65123	INTS3	ENSG00000143624	au565	BREAST	au565_1:153614354-153614354+_1:154799997-154799997-
65123	INTS3	ENSG00000143624	du145	PROSTATE	du145_1:154235386-154235386-_2:80906495-80906495-
65123	INTS3	ENSG00000143624	fadu	UPPER_AERODIGESTIVE_TRACT	fadu_1:153934411-153934411+_1:153962271-153962271-
65123	INTS3	ENSG00000143624	h1793	LUNG	h1793_1:153831992-153831992-_6:5855374-5855374+
65123	INTS3	ENSG00000143624	oaw42	OVARY	oaw42_1:154223120-154223120+_5:44677769-44677769-
65123	INTS3	ENSG00000143624	ons76	CENTRAL_NERVOUS_SYSTEM	ons76_1:154203335-154203335+_4:56014726-56014726-
65123	INTS3	ENSG00000143624	te1	OESOPHAGUS	te1_1:153543723-153543723+_14:106411972-106411972+
10163	WASF2	ENSG00000158195	rmgi	OVARY	rmgi_1:27712722-27712722+_1:27917110-27917110-_rep
26135	SERBP1	ENSG00000142864	h1355	LUNG	h1355_1:68797862-68797862-_1:68804269-68804269-
26135	SERBP1	ENSG00000142864	kyse410	OESOPHAGUS	kyse410_1:67565620-67565620+_1:68135012-68135012-_rep
128308	MRPL55	ENSG00000162910	fadu	UPPER_AERODIGESTIVE_TRACT	fadu_1:228432461-228432461-_1:228433558-228433558+
128308	MRPL55	ENSG00000162910	fu97	STOMACH	fu97_1:228486699-228486699+_1:228697828-228697828+
128308	MRPL55	ENSG00000162910	hgc27	STOMACH	hgc27_1:227972209-227972209-_4:166741426-166741426-
128308	MRPL55	ENSG00000162910	n87	STOMACH	n87_1:228437030-228437030+_1:228438853-228438853-
9295	SRSF11	ENSG00000116754	chagok1	LUNG	chagok1_1:70842653-70842653+_1:70966784-70966784-
9295	SRSF11	ENSG00000116754	h1836	LUNG	h1836_1:17869996-17869996-_1:70213531-70213531+_rep
9295	SRSF11	ENSG00000116754	hgc27	STOMACH	hgc27_1:71529142-71529142-_1:71857308-71857308+
9295	SRSF11	ENSG00000116754	kyse30	OESOPHAGUS	kyse30_1:70708242-70708242+_1:70740633-70740633-
2987	GUK1	ENSG00000143774	zr751	BREAST	zr751_1:227698847-227698847-_1:227711714-227711714+_rep
2987	GUK1	ENSG00000143774	a3kaw	HAEMATOPOIETIC_AND_LYMPHOID_TISSUE	a3kaw_1:229293094-229293094+_1:229293187-229293187-
2987	GUK1	ENSG00000143774	fu97	STOMACH	fu97_1:228486699-228486699+_1:228697828-228697828+
2987	GUK1	ENSG00000143774	hcc1428	BREAST	hcc1428_1:209212348-209212348-_1:228514972-228514972+_rep
2987	GUK1	ENSG00000143774	ovcar8	OVARY	ovcar8_1:228186415-228186415-_7:141646264-141646264+
5511	PPP1R8	ENSG00000117751	a3kaw	HAEMATOPOIETIC_AND_LYMPHOID_TISSUE	a3kaw_1:29037214-29037214+_6:41968266-41968266-
5511	PPP1R8	ENSG00000117751	c2bbe1	LARGE_INTESTINE	c2bbe1_1:28019705-28019705-_1:120203928-120203928+
5511	PPP1R8	ENSG00000117751	h1836	LUNG	h1836_1:27621040-27621040+_1:28042848-28042848-_rep
5511	PPP1R8	ENSG00000117751	hcc1428	BREAST	hcc1428_1:28333566-28333566+_1:28333298-28333298-_rep
5511	PPP1R8	ENSG00000117751	hcc15	LUNG	hcc15_1:27608867-27608867+_1:27763380-27763380-_rep
5511	PPP1R8	ENSG00000117751	mfe280	ENDOMETRIUM	mfe280_1:28702059-28702059+_6:12820477-12820477-
5511	PPP1R8	ENSG00000117751	rpmi8226	HAEMATOPOIETIC_AND_LYMPHOID_TISSUE	rpmi8226_1:27856708-27856708-_1:27906564-27906564+_rep
5511	PPP1R8	ENSG00000117751	skmel30	SKIN	skmel30_1:27502538-27502538+_1:27570778-27570778-_rep
5511	PPP1R8	ENSG00000117751	snu1	STOMACH	snu1_1:27768274-27768274-_1:27769036-27769036+_rep
5511	PPP1R8	ENSG00000117751	sw948	LARGE_INTESTINE	sw948_1:27708208-27708208-_1:27710589-27710589+_rep
5511	PPP1R8	ENSG00000117751	uacc257	SKIN	uacc257_1:28834491-28834491-_1:28834628-28834628+
200205	IBA57	ENSG00000181873	hara	LUNG	hara_1:228535646-228535646+_11:35117654-35117654-
9406	ZRANB2	ENSG00000132485	h4	CENTRAL_NERVOUS_SYSTEM	h4_1:72144506-72144506+_1:72125990-72125990-_rep
9406	ZRANB2	ENSG00000132485	hcc44	LUNG	hcc44_1:71796226-71796226-_1:71796860-71796860+
9406	ZRANB2	ENSG00000132485	ovcar8	OVARY	ovcar8_1:70890927-70890927-_1:71522105-71522105-_rep
6118	RPA2	ENSG00000117748	a3kaw	HAEMATOPOIETIC_AND_LYMPHOID_TISSUE	a3kaw_1:29037214-29037214+_6:41968266-41968266-
6118	RPA2	ENSG00000117748	c2bbe1	LARGE_INTESTINE	c2bbe1_1:28019705-28019705-_1:120203928-120203928+
6118	RPA2	ENSG00000117748	cal120	BREAST	cal120_1:28061291-28061291+_1:225993956-225993956-
6118	RPA2	ENSG00000117748	efo21	OVARY	efo21_1:28797550-28797550-_1:28772514-28772514+_rep
6118	RPA2	ENSG00000117748	h1836	LUNG	h1836_1:27621040-27621040+_1:28042848-28042848-_rep
6118	RPA2	ENSG00000117748	h446	LUNG	h446_1:28722283-28722283-_3:115024464-115024464-
6118	RPA2	ENSG00000117748	h82	LUNG	h82_1:27632852-27632852+_1:27979808-27979808-_rep
6118	RPA2	ENSG00000117748	hcc44	LUNG	hcc44_1:29109267-29109267-_1:29111908-29111908+
6118	RPA2	ENSG00000117748	rpmi8226	HAEMATOPOIETIC_AND_LYMPHOID_TISSUE	rpmi8226_1:27856708-27856708-_1:27906564-27906564+_rep
6118	RPA2	ENSG00000117748	skmel30	SKIN	skmel30_1:27502538-27502538+_1:27570778-27570778-_rep
6118	RPA2	ENSG00000117748	snu1	STOMACH	snu1_1:27768274-27768274-_1:27769036-27769036+_rep
128312	H2BU1	ENSG00000196890	hcc70	BREAST	hcc70_1:229552134-229552134-_1:231967632-231967632-
22826	DNAJC8	ENSG00000126698	a3kaw	HAEMATOPOIETIC_AND_LYMPHOID_TISSUE	a3kaw_1:29037214-29037214+_6:41968266-41968266-
22826	DNAJC8	ENSG00000126698	cal120	BREAST	cal120_1:28061291-28061291+_1:225993956-225993956-
22826	DNAJC8	ENSG00000126698	cck81	LARGE_INTESTINE	cck81_1:27797573-27797573+_3:196601099-196601099-
22826	DNAJC8	ENSG00000126698	h1836	LUNG	h1836_1:28936260-28936260+_1:64734458-64734458+
22826	DNAJC8	ENSG00000126698	h650	LUNG	h650_1:28909986-28909986-_1:28947822-28947822+
22826	DNAJC8	ENSG00000126698	h82	LUNG	h82_1:27632852-27632852+_1:27979808-27979808-_rep
22826	DNAJC8	ENSG00000126698	hcc15	LUNG	hcc15_1:27608867-27608867+_1:27763380-27763380-_rep
22826	DNAJC8	ENSG00000126698	hcc44	LUNG	hcc44_1:29109267-29109267-_1:29111908-29111908+
22826	DNAJC8	ENSG00000126698	kyse410	OESOPHAGUS	kyse410_1:27795760-27795760-_1:27808552-27808552+_rep
22826	DNAJC8	ENSG00000126698	rpmi8226	HAEMATOPOIETIC_AND_LYMPHOID_TISSUE	rpmi8226_1:27856708-27856708-_1:27906564-27906564+_rep
22826	DNAJC8	ENSG00000126698	shp77	LUNG	shp77_1:28668056-28668056+_1:28668391-28668391-
22826	DNAJC8	ENSG00000126698	skmel30	SKIN	skmel30_1:27502538-27502538+_1:27570778-27570778-_rep
22826	DNAJC8	ENSG00000126698	snu1	STOMACH	snu1_1:27768274-27768274-_1:27769036-27769036+_rep
22826	DNAJC8	ENSG00000126698	uacc257	SKIN	uacc257_1:28834491-28834491-_1:28834628-28834628+
55746	NUP133	ENSG00000069248	a2780	OVARY	a2780_1:229552144-229552144-_1:231967714-231967714-
55746	NUP133	ENSG00000069248	abc1	LUNG	abc1_1:229582881-229582881+_1:229741654-229741654+
55746	NUP133	ENSG00000069248	caov3	OVARY	caov3_1:229552127-229552127-_1:231967603-231967603-
55746	NUP133	ENSG00000069248	ess1	ENDOMETRIUM	ess1_1:228679379-228679379-_1:228680529-228680529+_rep
55746	NUP133	ENSG00000069248	fu97	STOMACH	fu97_11:77579932-77579932-_1:229668964-229668964-_rep
55746	NUP133	ENSG00000069248	h1694	LUNG	h1694_1:230608978-230608978+_1:231483390-231483390+
55746	NUP133	ENSG00000069248	h4	CENTRAL_NERVOUS_SYSTEM	h4_1:229775546-229775546-_1:229849177-229849177-
55746	NUP133	ENSG00000069248	h522	LUNG	h522_1:229552120-229552120-_1:231967634-231967634-
55746	NUP133	ENSG00000069248	h838	LUNG	h838_1:229552134-229552134-_1:231967700-231967700-
55746	NUP133	ENSG00000069248	hara	LUNG	hara_1:229691547-229691547-_1:229691782-229691782-
55746	NUP133	ENSG00000069248	hcc95	LUNG	hcc95_1:225611471-225611471+_1:229885119-229885119-_rep
55746	NUP133	ENSG00000069248	ht29	LARGE_INTESTINE	ht29_1:229552127-229552127-_1:231967706-231967706-
55746	NUP133	ENSG00000069248	jhh1	LIVER	jhh1_1:229552090-229552090-_1:231967700-231967700-
55746	NUP133	ENSG00000069248	jhos2	OVARY	jhos2_1:229865093-229865093-_1:229865294-229865294+
55746	NUP133	ENSG00000069248	kms11	HAEMATOPOIETIC_AND_LYMPHOID_TISSUE	kms11_1:229552127-229552127-_1:231967700-231967700-
55746	NUP133	ENSG00000069248	kyse30	OESOPHAGUS	kyse30_1:163252439-163252439-_1:229764590-229764590+_rep
55746	NUP133	ENSG00000069248	kyse450	OESOPHAGUS	kyse450_1:229737940-229737940+_1:229730843-229730843-_rep
55746	NUP133	ENSG00000069248	kyse520	OESOPHAGUS	kyse520_1:229552120-229552120-_1:231967634-231967634-
55746	NUP133	ENSG00000069248	ls411n	LARGE_INTESTINE	ls411n_1:229552127-229552127-_1:231967603-231967603-
55746	NUP133	ENSG00000069248	mfe280	ENDOMETRIUM	mfe280_1:229247275-229247275+_1:229450142-229450142-_rep
55746	NUP133	ENSG00000069248	nugc3	STOMACH	nugc3_1:229552150-229552150-_1:231967719-231967719-
55746	NUP133	ENSG00000069248	oaw42	OVARY	oaw42_1:230567203-230567203+_1:230578639-230578639-
55746	NUP133	ENSG00000069248	ons76	CENTRAL_NERVOUS_SYSTEM	ons76_1:229552130-229552130-_1:231967701-231967701-
55746	NUP133	ENSG00000069248	ovk18	OVARY	ovk18_1:229552061-229552061-_1:231967607-231967607-
55746	NUP133	ENSG00000069248	pc14	LUNG	pc14_1:230419981-230419981-_19:31405001-31405001-
55746	NUP133	ENSG00000069248	rko	LARGE_INTESTINE	rko_1:230603668-230603668-_1:230604831-230604831-
55746	NUP133	ENSG00000069248	te11	OESOPHAGUS	te11_1:229552136-229552136-_1:231967634-231967634-
55746	NUP133	ENSG00000069248	thp1	HAEMATOPOIETIC_AND_LYMPHOID_TISSUE	thp1_1:229552124-229552124-_1:231967634-231967634-
27097	TAF5L	ENSG00000135801	jhh1	LIVER	jhh1_1:229552090-229552090-_1:231967700-231967700-
9816	URB2	ENSG00000135763	8305c	THYROID	8305c_1:230555022-230555022+_1:230555070-230555070-
9816	URB2	ENSG00000135763	a3kaw	HAEMATOPOIETIC_AND_LYMPHOID_TISSUE	a3kaw_1:229293094-229293094+_1:229293187-229293187-_rep
9816	URB2	ENSG00000135763	chagok1	LUNG	chagok1_1:229552113-229552113-_1:231967634-231967634-
9816	URB2	ENSG00000135763	chp212	AUTONOMIC_GANGLIA	chp212_1:229552119-229552119-_1:231967614-231967614-
9816	URB2	ENSG00000135763	h520	LUNG	h520_1:229552075-229552075-_1:231967600-231967600-
9816	URB2	ENSG00000135763	h838	LUNG	h838_1:229552134-229552134-_1:231967700-231967700-
9816	URB2	ENSG00000135763	hara	LUNG	hara_1:200297252-200297252+_1:229702168-229702168-_rep
9816	URB2	ENSG00000135763	jhh1	LIVER	jhh1_1:229552090-229552090-_1:231967700-231967700-
9816	URB2	ENSG00000135763	kms11	HAEMATOPOIETIC_AND_LYMPHOID_TISSUE	kms11_1:229552127-229552127-_1:231967700-231967700-
9816	URB2	ENSG00000135763	kyse30	OESOPHAGUS	kyse30_1:163252439-163252439-_1:229764590-229764590+_rep
9816	URB2	ENSG00000135763	kyse450	OESOPHAGUS	kyse450_1:229750087-229750087+_1:229745959-229745959-
9816	URB2	ENSG00000135763	ovk18	OVARY	ovk18_1:229552061-229552061-_1:231967607-231967607-
9816	URB2	ENSG00000135763	pc14	LUNG	pc14_1:230419981-230419981-_19:31405001-31405001-
9816	URB2	ENSG00000135763	snu16	STOMACH	snu16_1:230356093-230356093-_1:230355976-230355976+_rep
9816	URB2	ENSG00000135763	te11	OESOPHAGUS	te11_1:229552136-229552136-_1:231967634-231967634-
9816	URB2	ENSG00000135763	thp1	HAEMATOPOIETIC_AND_LYMPHOID_TISSUE	thp1_1:229552124-229552124-_1:231967634-231967634-
54797	MED18	ENSG00000130772	hs944t	SKIN	hs944t_1:29042718-29042718+_1:85131991-85131991+
54797	MED18	ENSG00000130772	jhos2	OVARY	jhos2_1:28345531-28345531+_1:28345401-28345401-
54797	MED18	ENSG00000130772	kyse70	OESOPHAGUS	kyse70_1:28705538-28705538+_7:63388037-63388037+
54797	MED18	ENSG00000130772	snu1	STOMACH	snu1_1:27768274-27768274-_1:27769036-27769036+_rep
54797	MED18	ENSG00000130772	snu475	LIVER	snu475_1:29201868-29201868-_3:179686209-179686209-
65979	PHACTR4	ENSG00000204138	hcc44	LUNG	hcc44_1:29109267-29109267-_1:29111908-29111908+
22796	COG2	ENSG00000135775	h650	LUNG	h650_1:229945832-229945832-_18:36625747-36625747+
22796	COG2	ENSG00000135775	pc14	LUNG	pc14_1:230419981-230419981-_19:31405001-31405001-
22796	COG2	ENSG00000135775	shp77	LUNG	shp77_1:155903220-155903220-_1:230871425-230871425-_rep
22796	COG2	ENSG00000135775	snu16	STOMACH	snu16_1:231051045-231051045+_1:231051195-231051195-
5876	RABGGTB	ENSG00000137955	chagok1	LUNG	chagok1_1:75701697-75701697+_1:246488730-246488730+
5876	RABGGTB	ENSG00000137955	gb1	CENTRAL_NERVOUS_SYSTEM	gb1_1:76900621-76900621-_1:76903379-76903379+
5876	RABGGTB	ENSG00000137955	h661	LUNG	h661_1:75860910-75860910+_1:75911118-75911118-_rep
5876	RABGGTB	ENSG00000137955	hcc1428	BREAST	hcc1428_1:52288277-52288277+_1:76946662-76946662+_rep
5876	RABGGTB	ENSG00000137955	hcc38	BREAST	hcc38_1:76097030-76097030+_1:76107176-76107176-_rep
5876	RABGGTB	ENSG00000137955	ku1919	URINARY_TRACT	ku1919_1:75317314-75317314-_1:75320833-75320833+_rep
5876	RABGGTB	ENSG00000137955	msto211h	PLEURA	msto211h_1:76412232-76412232-_1:79019475-79019475-
5876	RABGGTB	ENSG00000137955	rvh421	SKIN	rvh421_1:76529011-76529011-_1:76530043-76530043+
5876	RABGGTB	ENSG00000137955	suit2	PANCREAS	suit2_1:75772519-75772519+_12:41847724-41847724+
5876	RABGGTB	ENSG00000137955	u251mg	CENTRAL_NERVOUS_SYSTEM	u251mg_1:75811213-75811213+_1:75811112-75811112-
1104	RCC1	ENSG00000180198	a2780	OVARY	a2780_1:29781802-29781802+_1:30847064-30847064+
1104	RCC1	ENSG00000180198	a3kaw	HAEMATOPOIETIC_AND_LYMPHOID_TISSUE	a3kaw_1:29037214-29037214+_6:41968266-41968266-
1104	RCC1	ENSG00000180198	corl23	LUNG	corl23_1:29049104-29049104+_16:685748-685748-
1104	RCC1	ENSG00000180198	fu97	STOMACH	fu97_1:15886197-15886197+_1:28811287-28811287+_rep
1104	RCC1	ENSG00000180198	h1666	LUNG	h1666_1:27845316-27845316+_13:108900267-108900267+
1104	RCC1	ENSG00000180198	h82	LUNG	h82_1:27632852-27632852+_1:27979808-27979808-_rep
1104	RCC1	ENSG00000180198	h838	LUNG	h838_1:28971235-28971235-_17:19408845-19408845-
1104	RCC1	ENSG00000180198	kyse70	OESOPHAGUS	kyse70_1:28705538-28705538+_7:63388037-63388037+
1104	RCC1	ENSG00000180198	mfe280	ENDOMETRIUM	mfe280_1:28812876-28812876+_1:28879469-28879469-
1104	RCC1	ENSG00000180198	miapaca2	PANCREAS	miapaca2_1:21878216-21878216-_1:28772276-28772276+_rep
1104	RCC1	ENSG00000180198	ovcar8	OVARY	ovcar8_1:29487955-29487955+_1:29487695-29487695-_rep
1104	RCC1	ENSG00000180198	rmgi	OVARY	rmgi_1:27712722-27712722+_1:27917110-27917110-_rep
1104	RCC1	ENSG00000180198	rpmi7951	SKIN	rpmi7951_1:28951182-28951182+_1:29016347-29016347-
1104	RCC1	ENSG00000180198	snu16	STOMACH	snu16_1:29576660-29576660-_1:29576502-29576502+_rep
1104	RCC1	ENSG00000180198	sw1271	LUNG	sw1271_1:28722356-28722356-_3:115024471-115024471-
6146	RPL22	ENSG00000116251	caov3	OVARY	caov3_1:6525308-6525308+_1:6966568-6966568-
6146	RPL22	ENSG00000116251	gamg	CENTRAL_NERVOUS_SYSTEM	gamg_1:5889182-5889182+_1:11549137-11549137+
6146	RPL22	ENSG00000116251	hcc44	LUNG	hcc44_1:5439725-5439725+_1:5473970-5473970-_rep
6146	RPL22	ENSG00000116251	skmes1	LUNG	skmes1_1:6282218-6282218-_6:39109722-39109722-
6146	RPL22	ENSG00000116251	snu16	STOMACH	snu16_1:6599652-6599652+_1:6599803-6599803-
128061	C1orf131	ENSG00000143633	a2780	OVARY	a2780_1:229552144-229552144-_1:231967714-231967714-_rep
128061	C1orf131	ENSG00000143633	chagok1	LUNG	chagok1_1:35351131-35351131-_1:231451677-231451677-_rep
128061	C1orf131	ENSG00000143633	gciy	STOMACH	gciy_1:231474945-231474945-_1:231785683-231785683+
128061	C1orf131	ENSG00000143633	h209	LUNG	h209_1:229552322-229552322-_1:231967605-231967605-_rep
128061	C1orf131	ENSG00000143633	h520	LUNG	h520_1:229552075-229552075-_1:231967600-231967600-_rep
128061	C1orf131	ENSG00000143633	h522	LUNG	h522_1:229552120-229552120-_1:231967634-231967634-_rep
128061	C1orf131	ENSG00000143633	hcc95	LUNG	hcc95_1:190693618-190693618+_1:231020642-231020642+_rep
128061	C1orf131	ENSG00000143633	hct116	LARGE_INTESTINE	hct116_1:232217852-232217852-_3:2575512-2575512-
128061	C1orf131	ENSG00000143633	hel9217	HAEMATOPOIETIC_AND_LYMPHOID_TISSUE	hel9217_1:231277999-231277999+_1:233587914-233587914+
128061	C1orf131	ENSG00000143633	jhh1	LIVER	jhh1_1:229552090-229552090-_1:231967700-231967700-_rep
128061	C1orf131	ENSG00000143633	kms11	HAEMATOPOIETIC_AND_LYMPHOID_TISSUE	kms11_1:229552127-229552127-_1:231967700-231967700-_rep
128061	C1orf131	ENSG00000143633	kyse30	OESOPHAGUS	kyse30_1:231438182-231438182-_1:231451835-231451835+
128061	C1orf131	ENSG00000143633	ls513	LARGE_INTESTINE	ls513_1:229552129-229552129-_1:231967619-231967619-_rep
128061	C1orf131	ENSG00000143633	mfe280	ENDOMETRIUM	mfe280_1:232347675-232347675+_1:232393280-232393280-
128061	C1orf131	ENSG00000143633	nugc3	STOMACH	nugc3_1:229552150-229552150-_1:231967719-231967719-_rep
128061	C1orf131	ENSG00000143633	oaw42	OVARY	oaw42_1:230567203-230567203+_1:230578639-230578639-_rep
128061	C1orf131	ENSG00000143633	ons76	CENTRAL_NERVOUS_SYSTEM	ons76_1:229552130-229552130-_1:231967701-231967701-_rep
128061	C1orf131	ENSG00000143633	ov7	OVARY	ov7_1:229552123-229552123-_1:231967607-231967607-_rep
128061	C1orf131	ENSG00000143633	ovcar8	OVARY	ovcar8_1:206179116-206179116+_1:231152026-231152026+_rep
128061	C1orf131	ENSG00000143633	skmes1	LUNG	skmes1_1:229552127-229552127-_1:231967603-231967603-_rep
128061	C1orf131	ENSG00000143633	sw948	LARGE_INTESTINE	sw948_1:229552119-229552119-_1:231967589-231967589-_rep
6883	TAF12	ENSG00000120656	769p	KIDNEY	769p_1:28881899-28881899+_1:28896663-28896663+_rep
6883	TAF12	ENSG00000120656	c2bbe1	LARGE_INTESTINE	c2bbe1_1:28019705-28019705-_1:120203928-120203928+
6883	TAF12	ENSG00000120656	cal120	BREAST	cal120_1:28061291-28061291+_1:225993956-225993956-
6883	TAF12	ENSG00000120656	h209	LUNG	h209_1:29278886-29278886+_4:133872037-133872037+
6883	TAF12	ENSG00000120656	h446	LUNG	h446_1:28722283-28722283-_3:115024464-115024464-
6883	TAF12	ENSG00000120656	hcc1428	BREAST	hcc1428_1:28333566-28333566+_1:28333298-28333298-
6883	TAF12	ENSG00000120656	hcc44	LUNG	hcc44_1:29109267-29109267-_1:29111908-29111908+
6883	TAF12	ENSG00000120656	mfe280	ENDOMETRIUM	mfe280_1:28812876-28812876+_1:28879469-28879469-_rep
6883	TAF12	ENSG00000120656	snu16	STOMACH	snu16_1:29576660-29576660-_1:29576502-29576502+_rep
6883	TAF12	ENSG00000120656	snu475	LIVER	snu475_1:29201868-29201868-_3:179686209-179686209-
149371	EXOC8	ENSG00000116903	chp212	AUTONOMIC_GANGLIA	chp212_1:229552119-229552119-_1:231967614-231967614-_rep
149371	EXOC8	ENSG00000116903	efm19	BREAST	efm19_1:230682401-230682401+_1:230814334-230814334-_rep
149371	EXOC8	ENSG00000116903	h209	LUNG	h209_1:229552322-229552322-_1:231967605-231967605-_rep
149371	EXOC8	ENSG00000116903	hel9217	HAEMATOPOIETIC_AND_LYMPHOID_TISSUE	hel9217_1:231277999-231277999+_1:233587914-233587914+
149371	EXOC8	ENSG00000116903	jhh1	LIVER	jhh1_1:229552090-229552090-_1:231967700-231967700-_rep
149371	EXOC8	ENSG00000116903	ls513	LARGE_INTESTINE	ls513_1:229552129-229552129-_1:231967619-231967619-_rep
83932	SPRTN	ENSG00000010072	8305c	THYROID	8305c_1:230555022-230555022+_1:230555070-230555070-_rep
83932	SPRTN	ENSG00000010072	hct15	LARGE_INTESTINE	hct15_1:229552115-229552115-_1:231967601-231967601-_rep
83932	SPRTN	ENSG00000010072	nugc3	STOMACH	nugc3_1:229552150-229552150-_1:231967719-231967719-_rep
83932	SPRTN	ENSG00000010072	shp77	LUNG	shp77_1:155903220-155903220-_1:230871425-230871425-_rep
54583	EGLN1	ENSG00000135766	hs944t	SKIN	hs944t_1:191727144-191727144+_1:230760199-230760199-_rep
51441	YTHDF2	ENSG00000198492	hs944t	SKIN	hs944t_1:29042718-29042718+_1:85131991-85131991+
9898	UBAP2L	ENSG00000143569	zr751	BREAST	zr751_1:155097258-155097258+_1:155288283-155288283+
388753	COA6	ENSG00000168275	c2bbe1	LARGE_INTESTINE	c2bbe1_1:233658696-233658696+_1:236220071-236220071-
10456	HAX1	ENSG00000143575	caov3	OVARY	caov3_1:153888500-153888500+_1:153900372-153900372-_rep
359948	IRF2BP2	ENSG00000168264	h1437	LUNG	h1437_1:234382749-234382749+_8:42241588-42241588-
359948	IRF2BP2	ENSG00000168264	rpmi8226	HAEMATOPOIETIC_AND_LYMPHOID_TISSUE	rpmi8226_1:235602574-235602574-_1:233884922-233884922+
9804	TOMM20	ENSG00000173726	c2bbe1	LARGE_INTESTINE	c2bbe1_1:233658696-233658696+_1:236220071-236220071-_rep
9804	TOMM20	ENSG00000173726	h1437	LUNG	h1437_1:234382749-234382749+_8:42241588-42241588-
9804	TOMM20	ENSG00000173726	h650	LUNG	h650_1:234462585-234462585-_11:55355155-55355155-
9804	TOMM20	ENSG00000173726	hcc1428	BREAST	hcc1428_1:235673324-235673324-_1:235674693-235674693+
9804	TOMM20	ENSG00000173726	kyse410	OESOPHAGUS	kyse410_1:235924089-235924089+_14:59220405-59220405+
9804	TOMM20	ENSG00000173726	lk2	LUNG	lk2_1:235467217-235467217+_1:235467347-235467347-
9804	TOMM20	ENSG00000173726	miapaca2	PANCREAS	miapaca2_1:234377804-234377804-_1:234243345-234243345+
9804	TOMM20	ENSG00000173726	ovcar8	OVARY	ovcar8_1:234295696-234295696-_10:11350336-11350336-
9804	TOMM20	ENSG00000173726	rerfgc1b	STOMACH	rerfgc1b_1:234875540-234875540+_1:235502487-235502487-_rep
9804	TOMM20	ENSG00000173726	scc25	UPPER_AERODIGESTIVE_TRACT	scc25_1:234501822-234501822-_1:234502129-234502129+_rep
9804	TOMM20	ENSG00000173726	te1	OESOPHAGUS	te1_1:234518037-234518037+_1:234600524-234600524-_rep
9453	GGPS1	ENSG00000152904	c2bbe1	LARGE_INTESTINE	c2bbe1_1:233658696-233658696+_1:236220071-236220071-_rep
9453	GGPS1	ENSG00000152904	efo21	OVARY	efo21_1:234687046-234687046+_1:234766003-234766003-_rep
9453	GGPS1	ENSG00000152904	gi1	CENTRAL_NERVOUS_SYSTEM	gi1_1:234846120-234846120+_1:234846263-234846263-_rep
9453	GGPS1	ENSG00000152904	hcc1428	BREAST	hcc1428_1:235673324-235673324-_1:235674693-235674693+
9453	GGPS1	ENSG00000152904	hcc38	BREAST	hcc38_1:234659515-234659515+_1:235774119-235774119-_rep
9453	GGPS1	ENSG00000152904	pc14	LUNG	pc14_1:71521508-71521508-_1:236318980-236318980-_rep
9453	GGPS1	ENSG00000152904	rpmi8226	HAEMATOPOIETIC_AND_LYMPHOID_TISSUE	rpmi8226_1:235602574-235602574-_1:233884922-233884922+
9453	GGPS1	ENSG00000152904	snu16	STOMACH	snu16_1:235926649-235926649+_1:235927005-235927005-
9453	GGPS1	ENSG00000152904	snu423	LIVER	snu423_1:190351307-190351307-_1:236378948-236378948+_rep
9453	GGPS1	ENSG00000152904	te1	OESOPHAGUS	te1_1:234518037-234518037+_1:234600524-234600524-_rep
6905	TBCE	ENSG00000116957	h1693	LUNG	h1693_1:235701792-235701792-_3:190831095-190831095-
6905	TBCE	ENSG00000116957	u87mg	CENTRAL_NERVOUS_SYSTEM	u87mg_1:223090317-223090317-_1:234856874-234856874+_rep
55585	UBE2Q1	ENSG00000160714	zr751	BREAST	zr751_1:155097258-155097258+_1:155288283-155288283+
55585	UBE2Q1	ENSG00000160714	cama1	BREAST	cama1_1:153559949-153559949+_1:155876842-155876842-
55585	UBE2Q1	ENSG00000160714	du4475	BREAST	du4475_1:155198294-155198294+_1:155314803-155314803-
55585	UBE2Q1	ENSG00000160714	h446	LUNG	h446_1:155093302-155093302-_1:155263129-155263129-
55585	UBE2Q1	ENSG00000160714	shp77	LUNG	shp77_1:154935444-154935444+_4:60062716-60062716+
80135	RPF1	ENSG00000117133	caov3	OVARY	caov3_1:84469034-84469034+_1:84506539-84506539-_rep
80135	RPF1	ENSG00000117133	capan1	PANCREAS	capan1_1:85618384-85618384-_1:85618611-85618611+
80135	RPF1	ENSG00000117133	h838	LUNG	h838_1:84517908-84517908-_1:187618315-187618315-
80135	RPF1	ENSG00000117133	jhos2	OVARY	jhos2_1:85754246-85754246+_1:85754961-85754961-
80135	RPF1	ENSG00000117133	kyse450	OESOPHAGUS	kyse450_1:84524336-84524336-_6:53219130-53219130+
80135	RPF1	ENSG00000117133	msto211h	PLEURA	msto211h_1:85740330-85740330+_1:85740002-85740002-_rep
80135	RPF1	ENSG00000117133	rerfgc1b	STOMACH	rerfgc1b_1:84524359-84524359-_11:15103721-15103721+
79707	NOL9	ENSG00000162408	caov3	OVARY	caov3_1:6525308-6525308+_1:6966568-6966568-
79707	NOL9	ENSG00000162408	fu97	STOMACH	fu97_1:5956403-5956403+_1:36609196-36609196+
79707	NOL9	ENSG00000162408	hs746t	STOMACH	hs746t_1:5651148-5651148-_1:5651870-5651870+_rep
79707	NOL9	ENSG00000162408	igrov1	OVARY	igrov1_1:5918260-5918260-_1:5919026-5919026+_rep
79707	NOL9	ENSG00000162408	jhos2	OVARY	jhos2_1:6696372-6696372+_1:6698412-6698412-
79707	NOL9	ENSG00000162408	ku1919	URINARY_TRACT	ku1919_1:7462670-7462670-_3:81258011-81258011+
79707	NOL9	ENSG00000162408	kyse450	OESOPHAGUS	kyse450_1:7592420-7592420+_1:8435620-8435620-
79707	NOL9	ENSG00000162408	ovcar3	OVARY	ovcar3_1:6481435-6481435+_1:6956358-6956358-
79707	NOL9	ENSG00000162408	ovk18	OVARY	ovk18_1:6294233-6294233-_1:196511843-196511843-
103	ADAR	ENSG00000160710	caov3	OVARY	caov3_1:85961238-85961238-_1:155217868-155217868-_rep
103	ADAR	ENSG00000160710	chagok1	LUNG	chagok1_1:153815144-153815144-_1:154415394-154415394-_rep
103	ADAR	ENSG00000160710	du145	PROSTATE	du145_1:154235386-154235386-_2:80906495-80906495-
103	ADAR	ENSG00000160710	h1694	LUNG	h1694_1:153923802-153923802-_2:174377016-174377016+
103	ADAR	ENSG00000160710	h2030	LUNG	h2030_1:153989758-153989758+_16:73067999-73067999+
103	ADAR	ENSG00000160710	h358	LUNG	h358_1:155356420-155356420+_1:155356168-155356168-_rep
103	ADAR	ENSG00000160710	h747	LARGE_INTESTINE	h747_1:154994775-154994775+_1:155118509-155118509-
103	ADAR	ENSG00000160710	mfe280	ENDOMETRIUM	mfe280_1:153194264-153194264+_1:154296980-154296980-_rep
103	ADAR	ENSG00000160710	te1	OESOPHAGUS	te1_1:155031286-155031286-_14:23530107-23530107+
103	ADAR	ENSG00000160710	te5	OESOPHAGUS	te5_1:154194948-154194948+_1:155611300-155611300-
55127	HEATR1	ENSG00000119285	a375	SKIN	a375_1:237226360-237226360+_1:238925762-238925762-
55127	HEATR1	ENSG00000119285	fadu	UPPER_AERODIGESTIVE_TRACT	fadu_1:236679287-236679287-_1:236683654-236683654+_rep
55127	HEATR1	ENSG00000119285	gciy	STOMACH	gciy_1:237763166-237763166-_1:237993488-237993488+
55127	HEATR1	ENSG00000119285	h1048	LUNG	h1048_1:237553372-237553372-_1:237555909-237555909-
55127	HEATR1	ENSG00000119285	hcc95	LUNG	hcc95_1:201766827-201766827-_1:235867678-235867678-_rep
55127	HEATR1	ENSG00000119285	kyse410	OESOPHAGUS	kyse410_1:235924089-235924089+_14:59220405-59220405+
55127	HEATR1	ENSG00000119285	mdamb231	BREAST	mdamb231_1:236036654-236036654+_1:236057787-236057787-_rep
55127	HEATR1	ENSG00000119285	pc14	LUNG	pc14_1:71521508-71521508-_1:236318980-236318980-_rep
55127	HEATR1	ENSG00000119285	rko	LARGE_INTESTINE	rko_1:237745923-237745923-_1:237746053-237746053+
55127	HEATR1	ENSG00000119285	snu16	STOMACH	snu16_1:235926649-235926649+_1:235927005-235927005-_rep
55127	HEATR1	ENSG00000119285	snu423	LIVER	snu423_1:190351307-190351307-_1:236378948-236378948+_rep
55127	HEATR1	ENSG00000119285	te11	OESOPHAGUS	te11_1:236971163-236971163-_1:193184945-193184945+
9410	SNRNP40	ENSG00000060688	a2780	OVARY	a2780_1:29781802-29781802+_1:30847064-30847064+_rep
9410	SNRNP40	ENSG00000060688	efo21	OVARY	efo21_1:31221024-31221024-_1:31239849-31239849-_rep
9410	SNRNP40	ENSG00000060688	fu97	STOMACH	fu97_1:31252616-31252616-_1:68604027-68604027+
9410	SNRNP40	ENSG00000060688	h1836	LUNG	h1836_1:29057682-29057682-_1:32269791-32269791-_rep
9410	SNRNP40	ENSG00000060688	h522	LUNG	h522_1:25530154-25530154-_1:31750626-31750626-_rep
9410	SNRNP40	ENSG00000060688	hcc1187	BREAST	hcc1187_1:31561816-31561816-_6:41297837-41297837+
9410	SNRNP40	ENSG00000060688	hs746t	STOMACH	hs746t_1:23090540-23090540-_1:32527556-32527556+_rep
9410	SNRNP40	ENSG00000060688	jhh1	LIVER	jhh1_1:31833732-31833732+_1:94239295-94239295+
9410	SNRNP40	ENSG00000060688	kyse30	OESOPHAGUS	kyse30_1:31148960-31148960+_1:31166284-31166284+_rep
9410	SNRNP40	ENSG00000060688	lk2	LUNG	lk2_1:31378741-31378741+_1:31378877-31378877-_rep
9410	SNRNP40	ENSG00000060688	mdamb157	BREAST	mdamb157_1:32470040-32470040-_1:32470983-32470983+
9410	SNRNP40	ENSG00000060688	mfe280	ENDOMETRIUM	mfe280_1:31705299-31705299+_1:31798409-31798409-_rep
9410	SNRNP40	ENSG00000060688	ons76	CENTRAL_NERVOUS_SYSTEM	ons76_1:32448772-32448772-_1:32452132-32452132+
9410	SNRNP40	ENSG00000060688	ovcar3	OVARY	ovcar3_1:32102532-32102532+_12:48122600-48122600+
9410	SNRNP40	ENSG00000060688	rerfgc1b	STOMACH	rerfgc1b_1:32682056-32682056-_1:32712769-32712769+
9410	SNRNP40	ENSG00000060688	rkn	SOFT_TISSUE	rkn_1:32377410-32377410+_3:190069451-190069451+
10654	PMVK	ENSG00000163344	a3kaw	HAEMATOPOIETIC_AND_LYMPHOID_TISSUE	a3kaw_1:155040735-155040735-_1:155294274-155294274+
10654	PMVK	ENSG00000163344	h23	LUNG	h23_1:153688829-153688829+_1:153970850-153970850-_rep
10654	PMVK	ENSG00000163344	wm2664	SKIN	wm2664_1:92867793-92867793+_1:154216960-154216960-_rep
55735	DNAJC11	ENSG00000007923	chagok1	LUNG	chagok1_1:6558534-6558534+_2:139555637-139555637+
55735	DNAJC11	ENSG00000007923	h2171	LUNG	h2171_1:7172679-7172679-_1:7173256-7173256+
55735	DNAJC11	ENSG00000007923	kyse30	OESOPHAGUS	kyse30_1:6420307-6420307+_1:6535412-6535412-_rep
55735	DNAJC11	ENSG00000007923	kyse450	OESOPHAGUS	kyse450_1:7592420-7592420+_1:8435620-8435620-
55735	DNAJC11	ENSG00000007923	ovk18	OVARY	ovk18_1:6294233-6294233-_1:196511843-196511843-
55735	DNAJC11	ENSG00000007923	snu16	STOMACH	snu16_1:6599652-6599652+_1:6599803-6599803-_rep
54680	ZNHIT6	ENSG00000117174	h1299	LUNG	h1299_1:86056970-86056970-_1:86071990-86071990+_rep
54680	ZNHIT6	ENSG00000117174	h1437	LUNG	h1437_1:85571218-85571218+_1:90104365-90104365+
54680	ZNHIT6	ENSG00000117174	ishikawaheraklio02er	ENDOMETRIUM	ishikawaheraklio02er_1:86046575-86046575+_1:86090249-86090249-_rep
54680	ZNHIT6	ENSG00000117174	ku1919	URINARY_TRACT	ku1919_1:86810108-86810108+_1:89719546-89719546+
54680	ZNHIT6	ENSG00000117174	ls411n	LARGE_INTESTINE	ls411n_1:86738335-86738335-_1:90150667-90150667+
553115	PEF1	ENSG00000162517	cov362	OVARY	cov362_1:31801157-31801157+_14:68879714-68879714+
5586	PKN2	ENSG00000065243	efo21	OVARY	efo21_12:95496259-95496259+_1:89745203-89745203+_rep
5586	PKN2	ENSG00000065243	jhos2	OVARY	jhos2_1:89530844-89530844+_2:97451671-97451671+
5586	PKN2	ENSG00000065243	n87	STOMACH	n87_1:86810170-86810170+_1:89719542-89719542+_rep
5586	PKN2	ENSG00000065243	ov7	OVARY	ov7_1:86810128-86810128+_1:89719544-89719544+_rep
2959	GTF2B	ENSG00000137947	abc1	LUNG	abc1_1:89503042-89503042+_1:89907352-89907352+
2959	GTF2B	ENSG00000137947	efo21	OVARY	efo21_12:95496259-95496259+_1:89745203-89745203+_rep
2959	GTF2B	ENSG00000137947	h1836	LUNG	h1836_1:89567084-89567084-_20:29842631-29842631+
2959	GTF2B	ENSG00000137947	hcc1428	BREAST	hcc1428_1:60128268-60128268+_1:88841183-88841183-_rep
2959	GTF2B	ENSG00000137947	hcc1954	BREAST	hcc1954_1:89796931-89796931-_1:89833608-89833608-
2959	GTF2B	ENSG00000137947	hepg2	LIVER	hepg2_1:88873527-88873527+_1:88873729-88873729-_rep
2959	GTF2B	ENSG00000137947	kyse410	OESOPHAGUS	kyse410_1:89643675-89643675+_1:168574004-168574004-
494115	RBMXL1	ENSG00000213516	abc1	LUNG	abc1_1:89503042-89503042+_1:89907352-89907352+
494115	RBMXL1	ENSG00000213516	capan1	PANCREAS	capan1_1:90438918-90438918-_1:90443509-90443509+
494115	RBMXL1	ENSG00000213516	efo21	OVARY	efo21_12:95496259-95496259+_1:89745203-89745203+_rep
494115	RBMXL1	ENSG00000213516	jhos2	OVARY	jhos2_1:89530844-89530844+_2:97451671-97451671+
494115	RBMXL1	ENSG00000213516	kns62	LUNG	kns62_1:86810119-86810119+_1:89719538-89719538+_rep
494115	RBMXL1	ENSG00000213516	kyse70	OESOPHAGUS	kyse70_1:89013247-89013247-_1:89042593-89042593-_rep
494115	RBMXL1	ENSG00000213516	n87	STOMACH	n87_1:86810170-86810170+_1:89719542-89719542+_rep
494115	RBMXL1	ENSG00000213516	ovcar8	OVARY	ovcar8_1:90063207-90063207-_1:90063419-90063419+
494115	RBMXL1	ENSG00000213516	rko	LARGE_INTESTINE	rko_1:89346692-89346692+_1:89343576-89343576-
494115	RBMXL1	ENSG00000213516	rvh421	SKIN	rvh421_1:89247805-89247805-_1:89247991-89247991+_rep
2023	ENO1	ENSG00000074800	h4	CENTRAL_NERVOUS_SYSTEM	h4_1:8424755-8424755+_2:33147460-33147460-
2023	ENO1	ENSG00000074800	hgc27	STOMACH	hgc27_1:8972238-8972238+_14:76391455-76391455+
2023	ENO1	ENSG00000074800	skmes1	LUNG	skmes1_1:8972325-8972325+_14:76391457-76391457+
2023	ENO1	ENSG00000074800	snu16	STOMACH	snu16_1:8864737-8864737+_1:8864890-8864890-_rep
159	ADSS2	ENSG00000035687	zr751	BREAST	zr751_1:239868147-239868147+_1:244067497-244067497-_rep
159	ADSS2	ENSG00000035687	cal120	BREAST	cal120_1:245304688-245304688-_19:57754701-57754701-
159	ADSS2	ENSG00000035687	chagok1	LUNG	chagok1_1:244864131-244864131-_1:244864912-244864912+
159	ADSS2	ENSG00000035687	h2122	LUNG	h2122_1:243663423-243663423-_1:244335023-244335023+_rep
159	ADSS2	ENSG00000035687	opm2	HAEMATOPOIETIC_AND_LYMPHOID_TISSUE	opm2_1:176030005-176030005-_1:244921415-244921415+_rep
159	ADSS2	ENSG00000035687	snu16	STOMACH	snu16_1:244782005-244782005-_1:244781847-244781847+_rep
116228	COX20	ENSG00000203667	2313287	STOMACH	2313287_1:245377660-245377660-_1:244699487-244699487+_rep
116228	COX20	ENSG00000203667	h1048	LUNG	h1048_2:62293820-62293820-_1:245763717-245763717+_rep
116228	COX20	ENSG00000203667	h226	LUNG	h226_1:245011955-245011955-_1:245012581-245012581+
116228	COX20	ENSG00000203667	hcc15	LUNG	hcc15_1:244985091-244985091-_1:244986246-244986246+_rep
116228	COX20	ENSG00000203667	kyse180	OESOPHAGUS	kyse180_1:245499077-245499077-_1:245619317-245619317+
116228	COX20	ENSG00000203667	kyse520	OESOPHAGUS	kyse520_1:245104742-245104742-_14:35556003-35556003-
116228	COX20	ENSG00000203667	lk2	LUNG	lk2_1:245366343-245366343-_1:245366199-245366199+_rep
116228	COX20	ENSG00000203667	mfe319	ENDOMETRIUM	mfe319_1:245500393-245500393-_1:245210633-245210633+_rep
116228	COX20	ENSG00000203667	ons76	CENTRAL_NERVOUS_SYSTEM	ons76_1:245893064-245893064-_1:245894749-245894749+
116228	COX20	ENSG00000203667	opm2	HAEMATOPOIETIC_AND_LYMPHOID_TISSUE	opm2_1:176030005-176030005-_1:244921415-244921415+_rep
116228	COX20	ENSG00000203667	pc14	LUNG	pc14_1:245369302-245369302-_9:138901775-138901775+
116228	COX20	ENSG00000203667	sw1271	LUNG	sw1271_1:245104607-245104607-_14:35556006-35556006-
116228	COX20	ENSG00000203667	wm2664	SKIN	wm2664_1:245144242-245144242-_1:50023761-50023761-
3192	HNRNPU	ENSG00000153187	a2058	SKIN	a2058_1:245104742-245104742-_14:35556003-35556003-
3192	HNRNPU	ENSG00000153187	a3kaw	HAEMATOPOIETIC_AND_LYMPHOID_TISSUE	a3kaw_1:243915975-243915975+_1:244134254-244134254-_rep
3192	HNRNPU	ENSG00000153187	dms53	LUNG	dms53_1:245826844-245826844-_1:245249476-245249476+_rep
3192	HNRNPU	ENSG00000153187	h1048	LUNG	h1048_2:62293820-62293820-_1:245763717-245763717+_rep
3192	HNRNPU	ENSG00000153187	h1092	LUNG	h1092_1:244132135-244132135+_1:244197281-244197281-_rep
3192	HNRNPU	ENSG00000153187	h1694	LUNG	h1694_1:244448044-244448044-_6:9363947-9363947+
3192	HNRNPU	ENSG00000153187	hara	LUNG	hara_1:244447433-244447433+_1:244546411-244546411-_rep
3192	HNRNPU	ENSG00000153187	ishikawaheraklio02er	ENDOMETRIUM	ishikawaheraklio02er_1:245104742-245104742-_14:35556003-35556003-
3192	HNRNPU	ENSG00000153187	kyse180	OESOPHAGUS	kyse180_1:245499077-245499077-_1:245619317-245619317+
3192	HNRNPU	ENSG00000153187	kyse410	OESOPHAGUS	kyse410_1:244220547-244220547+_3:70130593-70130593-
3192	HNRNPU	ENSG00000153187	kyse70	OESOPHAGUS	kyse70_1:245631006-245631006-_1:245635318-245635318-
3192	HNRNPU	ENSG00000153187	lk2	LUNG	lk2_1:245366343-245366343-_1:245366199-245366199+_rep
3192	HNRNPU	ENSG00000153187	lovo	LARGE_INTESTINE	lovo_1:245315604-245315604+_1:245344184-245344184-
3192	HNRNPU	ENSG00000153187	mfe280	ENDOMETRIUM	mfe280_1:245477419-245477419-_1:245261376-245261376+_rep
3192	HNRNPU	ENSG00000153187	mfe319	ENDOMETRIUM	mfe319_1:245500393-245500393-_1:245210633-245210633+_rep
3192	HNRNPU	ENSG00000153187	ons76	CENTRAL_NERVOUS_SYSTEM	ons76_1:245893064-245893064-_1:245894749-245894749+
3192	HNRNPU	ENSG00000153187	opm2	HAEMATOPOIETIC_AND_LYMPHOID_TISSUE	opm2_1:176030005-176030005-_1:244921415-244921415+_rep
3192	HNRNPU	ENSG00000153187	rerfgc1b	STOMACH	rerfgc1b_1:244657409-244657409+_1:244875272-244875272-_rep
3192	HNRNPU	ENSG00000153187	rkn	SOFT_TISSUE	rkn_1:245104742-245104742-_14:35556003-35556003-
3192	HNRNPU	ENSG00000153187	snu449	LIVER	snu449_1:245104742-245104742-_14:35556003-35556003-
3192	HNRNPU	ENSG00000153187	sw1271	LUNG	sw1271_1:245104607-245104607-_14:35556006-35556006-
3192	HNRNPU	ENSG00000153187	te5	OESOPHAGUS	te5_1:245341630-245341630-_1:245836069-245836069+
8073	PTP4A2	ENSG00000184007	h1836	LUNG	h1836_1:29057682-29057682-_1:32269791-32269791-_rep
8073	PTP4A2	ENSG00000184007	h526	LUNG	h526_1:32495306-32495306-_1:32495502-32495502+
64216	TFB2M	ENSG00000162851	cal120	BREAST	cal120_1:247704805-247704805-_19:53576042-53576042+
64216	TFB2M	ENSG00000162851	corl23	LUNG	corl23_1:247249127-247249127+_1:247277478-247277478+
64216	TFB2M	ENSG00000162851	gciy	STOMACH	gciy_1:167436942-167436942-_1:246917424-246917424+_rep
64216	TFB2M	ENSG00000162851	h1793	LUNG	h1793_1:246907540-246907540+_7:16841429-16841429-
64216	TFB2M	ENSG00000162851	hgc27	STOMACH	hgc27_1:246465904-246465904+_1:247397777-247397777-
64216	TFB2M	ENSG00000162851	ons76	CENTRAL_NERVOUS_SYSTEM	ons76_1:245893064-245893064-_1:245894749-245894749+_rep
64216	TFB2M	ENSG00000162851	ovcar3	OVARY	ovcar3_1:246686415-246686415-_1:246702453-246702453+_rep
64216	TFB2M	ENSG00000162851	ovcar8	OVARY	ovcar8_1:245885783-245885783-_1:245886516-245886516+_rep
64216	TFB2M	ENSG00000162851	rerfgc1b	STOMACH	rerfgc1b_1:246597005-246597005+_1:246326278-246326278-
64216	TFB2M	ENSG00000162851	rko	LARGE_INTESTINE	rko_1:247249208-247249208+_1:247277462-247277462+
64216	TFB2M	ENSG00000162851	te5	OESOPHAGUS	te5_1:246705122-246705122-_1:246799325-246799325+
25909	AHCTF1	ENSG00000153207	a2780	OVARY	a2780_1:246491422-246491422+_1:246539664-246539664-_rep
25909	AHCTF1	ENSG00000153207	chagok1	LUNG	chagok1_1:75701697-75701697+_1:246488730-246488730+_rep
25909	AHCTF1	ENSG00000153207	corl311	LUNG	corl311_1:247309629-247309629+_1:174762824-174762824+
25909	AHCTF1	ENSG00000153207	daoy	CENTRAL_NERVOUS_SYSTEM	daoy_1:247226733-247226733-_3:7460303-7460303+
25909	AHCTF1	ENSG00000153207	g401	SOFT_TISSUE	g401_1:247249231-247249231+_1:247277469-247277469+
25909	AHCTF1	ENSG00000153207	gciy	STOMACH	gciy_1:167436942-167436942-_1:246917424-246917424+_rep
25909	AHCTF1	ENSG00000153207	h23	LUNG	h23_1:247249164-247249164+_1:247277463-247277463+
25909	AHCTF1	ENSG00000153207	hcc1954	BREAST	hcc1954_1:246751931-246751931-_1:246835126-246835126+_rep
25909	AHCTF1	ENSG00000153207	kym1	SOFT_TISSUE	kym1_1:246644312-246644312+_1:246700871-246700871-_rep
25909	AHCTF1	ENSG00000153207	lk2	LUNG	lk2_1:247584109-247584109-_1:247583980-247583980+_rep
25909	AHCTF1	ENSG00000153207	ovcar3	OVARY	ovcar3_1:246686415-246686415-_1:246702453-246702453+_rep
25909	AHCTF1	ENSG00000153207	rl952	ENDOMETRIUM	rl952_1:247907412-247907412+_12:94496001-94496001+
25909	AHCTF1	ENSG00000153207	skmel2	SKIN	skmel2_1:247536364-247536364-_1:247540986-247540986+
25909	AHCTF1	ENSG00000153207	te11	OESOPHAGUS	te11_1:247941921-247941921+_1:247946935-247946935-
25909	AHCTF1	ENSG00000153207	te5	OESOPHAGUS	te5_1:246705122-246705122-_1:246799325-246799325+_rep
8317	CDC7	ENSG00000097046	ht1376	URINARY_TRACT	ht1376_1:91040337-91040337+_1:97981169-97981169-
11146	GLMN	ENSG00000174842	h1299	LUNG	h1299_1:91837660-91837660+_1:91857574-91857574-_rep
11146	GLMN	ENSG00000174842	ons76	CENTRAL_NERVOUS_SYSTEM	ons76_1:92807779-92807779-_1:93552809-93552809+
64802	NMNAT1	ENSG00000173614	fu97	STOMACH	fu97_1:10176294-10176294+_1:10176398-10176398-
64802	NMNAT1	ENSG00000173614	mdamb157	BREAST	mdamb157_1:9440393-9440393+_2:107408255-107408255+
8668	EIF3I	ENSG00000084623	gi1	CENTRAL_NERVOUS_SYSTEM	gi1_1:33233919-33233919+_19:464088-464088-
8668	EIF3I	ENSG00000084623	ons76	CENTRAL_NERVOUS_SYSTEM	ons76_1:32448772-32448772-_1:32452132-32452132+_rep
8668	EIF3I	ENSG00000084623	shp77	LUNG	shp77_1:29178737-29178737+_1:32915163-32915163-_rep
8668	EIF3I	ENSG00000084623	skmes1	LUNG	skmes1_1:32340822-32340822+_1:32341406-32341406-_rep
8668	EIF3I	ENSG00000084623	snu16	STOMACH	snu16_1:33178173-33178173+_1:33178305-33178305-
2672	GFI1	ENSG00000162676	thp1	HAEMATOPOIETIC_AND_LYMPHOID_TISSUE	thp1_1:93083274-93083274+_1:93074176-93074176-_rep
6125	RPL5	ENSG00000122406	h1437	LUNG	h1437_1:93910877-93910877+_1:112539825-112539825-
6125	RPL5	ENSG00000122406	kyse410	OESOPHAGUS	kyse410_1:94255616-94255616-_2:105282101-105282101-
6125	RPL5	ENSG00000122406	msto211h	PLEURA	msto211h_1:93171608-93171608-_1:93715506-93715506+
6125	RPL5	ENSG00000122406	ons76	CENTRAL_NERVOUS_SYSTEM	ons76_1:92807779-92807779-_1:93552809-93552809+_rep
6125	RPL5	ENSG00000122406	thp1	HAEMATOPOIETIC_AND_LYMPHOID_TISSUE	thp1_1:93083274-93083274+_1:93074176-93074176-
6125	RPL5	ENSG00000122406	u251mg	CENTRAL_NERVOUS_SYSTEM	u251mg_1:92474333-92474333-_1:92475495-92475495+_rep
388650	DIPK1A	ENSG00000154511	h1693	LUNG	h1693_1:93572759-93572759-_1:93614256-93614256+
3065	HDAC1	ENSG00000116478	hcc1428	BREAST	hcc1428_1:33692437-33692437+_1:71108970-71108970-
1810	DR1	ENSG00000117505	daoy	CENTRAL_NERVOUS_SYSTEM	daoy_1:94020207-94020207+_1:94280178-94280178-
1810	DR1	ENSG00000117505	h1437	LUNG	h1437_1:93910877-93910877+_1:112539825-112539825-
1810	DR1	ENSG00000117505	h1836	LUNG	h1836_1:29058256-29058256+_1:93579078-93579078+_rep
1810	DR1	ENSG00000117505	msto211h	PLEURA	msto211h_1:93171608-93171608-_1:93715506-93715506+_rep
1810	DR1	ENSG00000117505	thp1	HAEMATOPOIETIC_AND_LYMPHOID_TISSUE	thp1_1:93083274-93083274+_1:93074176-93074176-
30836	DNTTIP2	ENSG00000067334	a375	SKIN	a375_1:82175854-82175854-_1:95113830-95113830+_rep
30836	DNTTIP2	ENSG00000067334	daoy	CENTRAL_NERVOUS_SYSTEM	daoy_1:94020207-94020207+_1:94280178-94280178-_rep
30836	DNTTIP2	ENSG00000067334	hcc827	LUNG	hcc827_1:94505712-94505712+_19:17682685-17682685+
30836	DNTTIP2	ENSG00000067334	hcc95	LUNG	hcc95_1:94360169-94360169+_1:94354717-94354717-_rep
30836	DNTTIP2	ENSG00000067334	jhh1	LIVER	jhh1_1:31833732-31833732+_1:94239295-94239295+_rep
30836	DNTTIP2	ENSG00000067334	jhh7	LIVER	jhh7_1:94307529-94307529+_1:94313100-94313100-_rep
30836	DNTTIP2	ENSG00000067334	kyse180	OESOPHAGUS	kyse180_1:94616577-94616577-_1:94616897-94616897+
30836	DNTTIP2	ENSG00000067334	kyse30	OESOPHAGUS	kyse30_1:94284157-94284157-_12:53298841-53298841-
30836	DNTTIP2	ENSG00000067334	kyse410	OESOPHAGUS	kyse410_1:94255616-94255616-_2:105282101-105282101-
30836	DNTTIP2	ENSG00000067334	msto211h	PLEURA	msto211h_1:93171608-93171608-_1:93715506-93715506+_rep
30836	DNTTIP2	ENSG00000067334	ons76	CENTRAL_NERVOUS_SYSTEM	ons76_1:92807779-92807779-_1:93552809-93552809+_rep
5226	PGD	ENSG00000142657	zr751	BREAST	zr751_1:10857761-10857761+_1:29566915-29566915-
5226	PGD	ENSG00000142657	a549	LUNG	a549_1:10702284-10702284+_1:11370667-11370667-
5226	PGD	ENSG00000142657	corl311	LUNG	corl311_1:9862051-9862051+_1:9871305-9871305-_rep
5226	PGD	ENSG00000142657	h1437	LUNG	h1437_1:10666849-10666849+_12:31145354-31145354+
5226	PGD	ENSG00000142657	h1793	LUNG	h1793_1:10558721-10558721-_1:10477272-10477272+_rep
5226	PGD	ENSG00000142657	h1836	LUNG	h1836_1:9815064-9815064-_11:66338630-66338630-
5226	PGD	ENSG00000142657	h211	LUNG	h211_1:10329670-10329670-_1:10349371-10349371+_rep
5226	PGD	ENSG00000142657	h446	LUNG	h446_1:11310828-11310828+_20:61762686-61762686+
5226	PGD	ENSG00000142657	kms11	HAEMATOPOIETIC_AND_LYMPHOID_TISSUE	kms11_1:11134622-11134622-_22:47088190-47088190-
5226	PGD	ENSG00000142657	rpmi8226	HAEMATOPOIETIC_AND_LYMPHOID_TISSUE	rpmi8226_1:9524382-9524382-_1:9531858-9531858+_rep
5226	PGD	ENSG00000142657	snu16	STOMACH	snu16_1:11262889-11262889+_1:11263049-11263049-
54344	DPM3	ENSG00000179085	zr751	BREAST	zr751_1:155097258-155097258+_1:155288283-155288283+
54344	DPM3	ENSG00000179085	abc1	LUNG	abc1_1:154255264-154255264+_1:154255324-154255324-_rep
54344	DPM3	ENSG00000179085	jhos2	OVARY	jhos2_1:155157687-155157687+_1:155284247-155284247-
54344	DPM3	ENSG00000179085	kms11	HAEMATOPOIETIC_AND_LYMPHOID_TISSUE	kms11_1:155809995-155809995+_1:155792342-155792342-_rep
339487	ZBTB8OS	ENSG00000176261	zr751	BREAST	zr751_1:1921554-1921554+_1:33143681-33143681+_rep
339487	ZBTB8OS	ENSG00000176261	h1836	LUNG	h1836_1:29057682-29057682-_1:32269791-32269791-_rep
339487	ZBTB8OS	ENSG00000176261	hcc38	BREAST	hcc38_1:32516248-32516248+_1:34331401-34331401-
339487	ZBTB8OS	ENSG00000176261	hgc27	STOMACH	hgc27_1:34029213-34029213+_5:152626629-152626629-
339487	ZBTB8OS	ENSG00000176261	shp77	LUNG	shp77_1:29178737-29178737+_1:32915163-32915163-_rep
339487	ZBTB8OS	ENSG00000176261	skmes1	LUNG	skmes1_1:32340822-32340822+_1:32341406-32341406-_rep
339487	ZBTB8OS	ENSG00000176261	snu16	STOMACH	snu16_1:33178173-33178173+_1:33178305-33178305-
339487	ZBTB8OS	ENSG00000176261	te1	OESOPHAGUS	te1_1:33962305-33962305+_1:33962451-33962451-
5928	RBBP4	ENSG00000162521	du4475	BREAST	du4475_1:32370236-32370236+_1:32585335-32585335-_rep
5928	RBBP4	ENSG00000162521	h1836	LUNG	h1836_1:29057682-29057682-_1:32269791-32269791-_rep
5928	RBBP4	ENSG00000162521	h446	LUNG	h446_1:33838146-33838146+_3:111274153-111274153-
5928	RBBP4	ENSG00000162521	h526	LUNG	h526_1:32495306-32495306-_1:32495502-32495502+_rep
5928	RBBP4	ENSG00000162521	h82	LUNG	h82_1:33793688-33793688-_1:33935391-33935391+
5928	RBBP4	ENSG00000162521	hcc1428	BREAST	hcc1428_1:33692437-33692437+_1:71108970-71108970-
5928	RBBP4	ENSG00000162521	hcc15	LUNG	hcc15_1:33452378-33452378+_17:53973816-53973816-
5928	RBBP4	ENSG00000162521	skmes1	LUNG	skmes1_1:32340822-32340822+_1:32341406-32341406-_rep
9411	ARHGAP29	ENSG00000137962	hcc38	BREAST	hcc38_1:95130329-95130329+_6:46323356-46323356-
9411	ARHGAP29	ENSG00000137962	jhh1	LIVER	jhh1_1:44638715-44638715+_1:94867063-94867063-_rep
5825	ABCD3	ENSG00000117528	hcc827	LUNG	hcc827_1:95141402-95141402-_19:13896895-13896895+
23435	TARDBP	ENSG00000120948	gciy	STOMACH	gciy_1:10384008-10384008-_1:10123667-10123667+
23435	TARDBP	ENSG00000120948	h211	LUNG	h211_1:10329670-10329670-_1:10349371-10349371+_rep
23435	TARDBP	ENSG00000120948	h446	LUNG	h446_1:11310828-11310828+_20:61762686-61762686+
23435	TARDBP	ENSG00000120948	hcc15	LUNG	hcc15_1:10247565-10247565-_1:10255064-10255064+_rep
23435	TARDBP	ENSG00000120948	ht29	LARGE_INTESTINE	ht29_1:11412845-11412845-_1:11416721-11416721+
23435	TARDBP	ENSG00000120948	kyse30	OESOPHAGUS	kyse30_1:10692831-10692831-_18:48647180-48647180+
23435	TARDBP	ENSG00000120948	ov7	OVARY	ov7_1:10932906-10932906+_1:10991445-10991445-_rep
8565	YARS1	ENSG00000134684	gamg	CENTRAL_NERVOUS_SYSTEM	gamg_1:32909852-32909852+_1:32923584-32923584-_rep
8565	YARS1	ENSG00000134684	h82	LUNG	h82_1:33793688-33793688-_1:33935391-33935391+
8565	YARS1	ENSG00000134684	hcc15	LUNG	hcc15_1:33452378-33452378+_17:53973816-53973816-
8565	YARS1	ENSG00000134684	shp77	LUNG	shp77_1:29178737-29178737+_1:32915163-32915163-_rep
8565	YARS1	ENSG00000134684	skmes1	LUNG	skmes1_1:32340822-32340822+_1:32341406-32341406-_rep
8565	YARS1	ENSG00000134684	snu16	STOMACH	snu16_1:33178173-33178173+_1:33178305-33178305-_rep
199857	ALG14	ENSG00000172339	h226	LUNG	h226_1:94121471-94121471-_1:95292568-95292568+_rep
199857	ALG14	ENSG00000172339	scc25	UPPER_AERODIGESTIVE_TRACT	scc25_1:94205497-94205497+_1:94711089-94711089-_rep
199857	ALG14	ENSG00000172339	te1	OESOPHAGUS	te1_1:95830073-95830073-_1:95830348-95830348+
6723	SRM	ENSG00000116649	cal120	BREAST	cal120_1:11774368-11774368-_1:12046919-12046919+
5394	EXOSC10	ENSG00000171824	a549	LUNG	a549_1:10702284-10702284+_1:11370667-11370667-_rep
5394	EXOSC10	ENSG00000171824	cal120	BREAST	cal120_1:11774368-11774368-_1:12046919-12046919+
5394	EXOSC10	ENSG00000171824	fu97	STOMACH	fu97_1:11445781-11445781-_1:16439663-16439663-
5394	EXOSC10	ENSG00000171824	h446	LUNG	h446_1:11310828-11310828+_20:61762686-61762686+
5394	EXOSC10	ENSG00000171824	hsc3	UPPER_AERODIGESTIVE_TRACT	hsc3_1:11507207-11507207+_1:90499490-90499490+
5394	EXOSC10	ENSG00000171824	ht29	LARGE_INTESTINE	ht29_1:11412845-11412845-_1:11416721-11416721+
5394	EXOSC10	ENSG00000171824	kyse30	OESOPHAGUS	kyse30_1:10692831-10692831-_18:48647180-48647180+
5394	EXOSC10	ENSG00000171824	ov7	OVARY	ov7_1:10932906-10932906+_1:10991445-10991445-_rep
5394	EXOSC10	ENSG00000171824	panc0327	PANCREAS	panc0327_1:10981625-10981625-_1:10986168-10986168+_rep
5394	EXOSC10	ENSG00000171824	pc14	LUNG	pc14_1:11063867-11063867-_1:11065109-11065109+_rep
5394	EXOSC10	ENSG00000171824	rvh421	SKIN	rvh421_1:11827195-11827195-_1:12499040-12499040+
5394	EXOSC10	ENSG00000171824	shp77	LUNG	shp77_1:11145334-11145334+_11:90312285-90312285-
204	AK2	ENSG00000004455	efm19	BREAST	efm19_1:33063041-33063041+_5:39640085-39640085-
204	AK2	ENSG00000185839	mdamb157	BREAST	mdamb157_1:58254320-58254320-_1:58395796-58395796+_rep
204	AK2	ENSG00000185839	mfe280	ENDOMETRIUM	mfe280_1:59906067-59906067-_1:59893888-59893888+_rep
204	AK2	ENSG00000004455	t84	LARGE_INTESTINE	t84_1:32590652-32590652+_17:39956294-39956294+
2475	MTOR	ENSG00000198793	zr751	BREAST	zr751_1:10952450-10952450-_1:11455987-11455987+_rep
2475	MTOR	ENSG00000198793	c2bbe1	LARGE_INTESTINE	c2bbe1_1:10878594-10878594+_1:20874181-20874181+
2475	MTOR	ENSG00000198793	caov3	OVARY	caov3_1:10829606-10829606-_1:10830445-10830445+_rep
2475	MTOR	ENSG00000198793	fu97	STOMACH	fu97_1:11445781-11445781-_1:16439663-16439663-
2475	MTOR	ENSG00000198793	gamg	CENTRAL_NERVOUS_SYSTEM	gamg_1:5889182-5889182+_1:11549137-11549137+_rep
2475	MTOR	ENSG00000198793	kms11	HAEMATOPOIETIC_AND_LYMPHOID_TISSUE	kms11_1:11134622-11134622-_22:47088190-47088190-
2475	MTOR	ENSG00000198793	pc14	LUNG	pc14_1:11063867-11063867-_1:11065109-11065109+_rep
2475	MTOR	ENSG00000198793	sf295	CENTRAL_NERVOUS_SYSTEM	sf295_1:12156243-12156243+_1:12269540-12269540-
2475	MTOR	ENSG00000198793	snu16	STOMACH	snu16_1:11262889-11262889+_1:11263049-11263049-_rep
163786	SASS6	ENSG00000156876	calu6	LUNG	calu6_1:101563023-101563023+_17:28828463-28828463+
163786	SASS6	ENSG00000156876	h1437	LUNG	h1437_1:100915794-100915794+_17:76169523-76169523+
163786	SASS6	ENSG00000156876	h23	LUNG	h23_1:100714071-100714071+_1:108354817-108354817-
163786	SASS6	ENSG00000156876	h358	LUNG	h358_1:101362996-101362996-_1:101368519-101368519+
163786	SASS6	ENSG00000156876	ku1919	URINARY_TRACT	ku1919_1:101034930-101034930+_1:117515257-117515257-
163786	SASS6	ENSG00000156876	ovcar8	OVARY	ovcar8_1:99748928-99748928+_1:101810261-101810261-
163786	SASS6	ENSG00000156876	te11	OESOPHAGUS	te11_1:101103313-101103313-_1:101110022-101110022+
10459	MAD2L2	ENSG00000116670	caov3	OVARY	caov3_1:10829606-10829606-_1:10830445-10830445+_rep
10459	MAD2L2	ENSG00000116670	h2030	LUNG	h2030_1:12442660-12442660-_1:12528981-12528981+
10459	MAD2L2	ENSG00000116670	mdamb157	BREAST	mdamb157_1:12737575-12737575-_1:217888126-217888126-
10459	MAD2L2	ENSG00000116670	shp77	LUNG	shp77_1:11145334-11145334+_11:90312285-90312285-
1196	CLK2	ENSG00000176444	du4475	BREAST	du4475_1:155198294-155198294+_1:155314803-155314803-
1196	CLK2	ENSG00000176444	h2030	LUNG	h2030_1:155479894-155479894+_1:155479761-155479761-_rep
1196	CLK2	ENSG00000176444	h358	LUNG	h358_1:155356420-155356420+_1:155356168-155356168-_rep
1196	CLK2	ENSG00000176444	h526	LUNG	h526_1:155680513-155680513-_5:135696399-135696399+
113444	SMIM12	ENSG00000163866	h2122	LUNG	h2122_1:35327932-35327932+_8:129682883-129682883-
51611	DPH5	ENSG00000117543	g402	SOFT_TISSUE	g402_1:102375310-102375310+_1:102373825-102373825-_rep
2224	FDPS	ENSG00000160752	zr751	BREAST	zr751_1:155097258-155097258+_1:155288283-155288283+_rep
2224	FDPS	ENSG00000160752	a3kaw	HAEMATOPOIETIC_AND_LYMPHOID_TISSUE	a3kaw_1:155040735-155040735-_1:155294274-155294274+_rep
2224	FDPS	ENSG00000160752	au565	BREAST	au565_1:153614354-153614354+_1:154799997-154799997-_rep
2224	FDPS	ENSG00000160752	chagok1	LUNG	chagok1_1:153815144-153815144-_1:154415394-154415394-_rep
2224	FDPS	ENSG00000160752	cov362	OVARY	cov362_1:156058089-156058089+_1:156064608-156064608-
2224	FDPS	ENSG00000160752	du4475	BREAST	du4475_1:155198294-155198294+_1:155314803-155314803-_rep
2224	FDPS	ENSG00000160752	hgc27	STOMACH	hgc27_1:155857127-155857127+_1:156075806-156075806-
2224	FDPS	ENSG00000160752	kms11	HAEMATOPOIETIC_AND_LYMPHOID_TISSUE	kms11_1:155809995-155809995+_1:155792342-155792342-_rep
2224	FDPS	ENSG00000160752	snu16	STOMACH	snu16_1:154456234-154456234+_1:154456400-154456400-_rep
6421	SFPQ	ENSG00000116560	gb1	CENTRAL_NERVOUS_SYSTEM	gb1_1:36474679-36474679+_13:98695061-98695061-
6421	SFPQ	ENSG00000116560	h1048	LUNG	h1048_1:35877743-35877743-_1:35878898-35878898+
6421	SFPQ	ENSG00000116560	h1092	LUNG	h1092_1:34746231-34746231-_1:34746855-34746855+_rep
6421	SFPQ	ENSG00000116560	h211	LUNG	h211_1:35652713-35652713-_17:61833030-61833030+
6421	SFPQ	ENSG00000116560	h526	LUNG	h526_1:35373389-35373389+_1:109624008-109624008+
6421	SFPQ	ENSG00000116560	kyse70	OESOPHAGUS	kyse70_1:34902158-34902158-_1:34903024-34903024+_rep
6421	SFPQ	ENSG00000116560	lk2	LUNG	lk2_1:36165734-36165734+_1:36166014-36166014-
6421	SFPQ	ENSG00000116560	ls180	LARGE_INTESTINE	ls180_1:34765341-34765341+_1:34765572-34765572-_rep
6421	SFPQ	ENSG00000116560	ovcar3	OVARY	ovcar3_1:35648036-35648036-_20:7749174-7749174+
6421	SFPQ	ENSG00000116560	ovcar8	OVARY	ovcar8_1:35658210-35658210-_1:35658584-35658584+_rep
6421	SFPQ	ENSG00000116560	rerfgc1b	STOMACH	rerfgc1b_1:34773434-34773434+_1:35373502-35373502+_rep
55870	ASH1L	ENSG00000116539	cama1	BREAST	cama1_1:153559949-153559949+_1:155876842-155876842-_rep
55599	RNPC3	ENSG00000185946	h1666	LUNG	h1666_1:105006142-105006142-_1:105011888-105011888+
55599	RNPC3	ENSG00000185946	h1693	LUNG	h1693_1:103472655-103472655+_1:103472338-103472338-
55599	RNPC3	ENSG00000185946	h23	LUNG	h23_1:103723829-103723829+_1:103724303-103724303+_rep
55599	RNPC3	ENSG00000185946	h838	LUNG	h838_1:104811852-104811852+_1:104812044-104812044-
55599	RNPC3	ENSG00000185946	hcc38	BREAST	hcc38_1:103636167-103636167-_18:68438273-68438273+
55599	RNPC3	ENSG00000185946	igr39	SKIN	igr39_1:104323065-104323065-_16:73078279-73078279-
55599	RNPC3	ENSG00000185946	jhh7	LIVER	jhh7_1:103607776-103607776-_1:103608617-103608617+_rep
55599	RNPC3	ENSG00000185946	msto211h	PLEURA	msto211h_1:77218630-77218630+_1:104125898-104125898-_rep
90231	KIAA2013	ENSG00000116685	zr751	BREAST	zr751_1:8018011-8018011+_1:12257976-12257976-_rep
55154	MSTO1	ENSG00000125459	a3kaw	HAEMATOPOIETIC_AND_LYMPHOID_TISSUE	a3kaw_1:155676539-155676539+_1:155730543-155730543-
55154	MSTO1	ENSG00000125459	cama1	BREAST	cama1_1:153559949-153559949+_1:155876842-155876842-_rep
55154	MSTO1	ENSG00000125459	h1975	LUNG	h1975_1:156502418-156502418+_1:156497390-156497390-_rep
55154	MSTO1	ENSG00000125459	h2030	LUNG	h2030_1:155479894-155479894+_1:155479761-155479761-
55154	MSTO1	ENSG00000125459	hcc1937	BREAST	hcc1937_1:155583451-155583451+_6:7097838-7097838+
55154	MSTO1	ENSG00000125459	kms11	HAEMATOPOIETIC_AND_LYMPHOID_TISSUE	kms11_1:155809995-155809995+_1:155792342-155792342-_rep
55154	MSTO1	ENSG00000125459	oaw42	OVARY	oaw42_1:156326954-156326954-_1:156328201-156328201-
55154	MSTO1	ENSG00000125459	shp77	LUNG	shp77_1:155324901-155324901+_1:155327101-155327101+_rep
55154	MSTO1	ENSG00000125459	skut1	SOFT_TISSUE	skut1_1:155844178-155844178-_1:155842762-155842762+_rep
9927	MFN2	ENSG00000116688	fu97	STOMACH	fu97_1:11445781-11445781-_1:16439663-16439663-
9927	MFN2	ENSG00000116688	h1975	LUNG	h1975_1:12329704-12329704-_1:12329631-12329631+_rep
9927	MFN2	ENSG00000116688	kyse30	OESOPHAGUS	kyse30_1:12259425-12259425+_9:94617646-94617646-
9927	MFN2	ENSG00000116688	ovcar3	OVARY	ovcar3_1:12737575-12737575-_1:217888126-217888126-
23154	NCDN	ENSG00000020129	h2286	LUNG	h2286_1:35362560-35362560-_6:50553980-50553980+
5690	PSMB2	ENSG00000126067	zr751	BREAST	zr751_1:17543597-17543597+_1:36164286-36164286-_rep
5690	PSMB2	ENSG00000126067	chagok1	LUNG	chagok1_1:35351131-35351131-_1:231451677-231451677-
5690	PSMB2	ENSG00000126067	h2286	LUNG	h2286_1:35362560-35362560-_6:50553980-50553980+
5690	PSMB2	ENSG00000126067	msto211h	PLEURA	msto211h_1:35526547-35526547+_9:25918474-25918474-
5690	PSMB2	ENSG00000126067	osrc2	KIDNEY	osrc2_1:36529050-36529050+_16:67027985-67027985-
5690	PSMB2	ENSG00000126067	te1	OESOPHAGUS	te1_1:25530571-25530571-_1:36355618-36355618+_rep
63967	CLSPN	ENSG00000092853	h2286	LUNG	h2286_1:35362560-35362560-_6:50553980-50553980+
63967	CLSPN	ENSG00000092853	hcc38	BREAST	hcc38_1:37053113-37053113+_8:90851379-90851379+
63967	CLSPN	ENSG00000092853	kyse410	OESOPHAGUS	kyse410_1:36824727-36824727-_1:36836203-36836203+
63967	CLSPN	ENSG00000092853	rko	LARGE_INTESTINE	rko_1:36398056-36398056-_1:36428746-36428746+
63967	CLSPN	ENSG00000092853	te1	OESOPHAGUS	te1_1:25530571-25530571-_1:36355618-36355618+_rep
55119	PRPF38B	ENSG00000134186	cama1	BREAST	cama1_1:109391415-109391415+_1:114907650-114907650-
55119	PRPF38B	ENSG00000134186	caov3	OVARY	caov3_1:109371959-109371959+_1:109367019-109367019-_rep
55119	PRPF38B	ENSG00000134186	h1092	LUNG	h1092_1:109371959-109371959+_1:109367019-109367019-_rep
55119	PRPF38B	ENSG00000134186	h2171	LUNG	h2171_1:109650628-109650628-_22:30165938-30165938-
55119	PRPF38B	ENSG00000134186	h446	LUNG	h446_1:108038501-108038501+_1:108235906-108235906-_rep
55119	PRPF38B	ENSG00000134186	h526	LUNG	h526_1:35373389-35373389+_1:109624008-109624008+_rep
55119	PRPF38B	ENSG00000134186	h838	LUNG	h838_1:109650705-109650705-_22:30165936-30165936-
55119	PRPF38B	ENSG00000134186	hcc38	BREAST	hcc38_1:86271209-86271209+_1:110211479-110211479-_rep
55119	PRPF38B	ENSG00000134186	hel9217	HAEMATOPOIETIC_AND_LYMPHOID_TISSUE	hel9217_1:109371959-109371959+_1:109367019-109367019-_rep
55119	PRPF38B	ENSG00000134186	hs746t	STOMACH	hs746t_1:109371959-109371959+_1:109367019-109367019-_rep
55119	PRPF38B	ENSG00000134186	ht115	LARGE_INTESTINE	ht115_1:109667379-109667379+_1:109831304-109831304-
55119	PRPF38B	ENSG00000134186	ishikawaheraklio02er	ENDOMETRIUM	ishikawaheraklio02er_1:109371959-109371959+_1:109367019-109367019-_rep
55119	PRPF38B	ENSG00000134186	km12	LARGE_INTESTINE	km12_1:109135502-109135502-_4:84042672-84042672+
55119	PRPF38B	ENSG00000134186	kyse30	OESOPHAGUS	kyse30_1:102023757-102023757-_1:109982624-109982624+_rep
55119	PRPF38B	ENSG00000134186	mfe280	ENDOMETRIUM	mfe280_1:109202100-109202100+_1:110129183-110129183-
55119	PRPF38B	ENSG00000134186	osrc2	KIDNEY	osrc2_1:109371959-109371959+_1:109367019-109367019-_rep
55119	PRPF38B	ENSG00000134186	scc25	UPPER_AERODIGESTIVE_TRACT	scc25_1:109645313-109645313-_1:109645611-109645611+
55119	PRPF38B	ENSG00000134186	suit2	PANCREAS	suit2_1:110149290-110149290+_1:110149101-110149101-_rep
55119	PRPF38B	ENSG00000134186	u87mg	CENTRAL_NERVOUS_SYSTEM	u87mg_1:109650649-109650649-_22:30165926-30165926-
55187	VPS13D	ENSG00000048707	zr751	BREAST	zr751_1:8018011-8018011+_1:12257976-12257976-_rep
55187	VPS13D	ENSG00000048707	au565	BREAST	au565_1:12737575-12737575-_1:217888126-217888126-
55187	VPS13D	ENSG00000048707	cama1	BREAST	cama1_1:11866271-11866271+_1:12143172-12143172-_rep
55187	VPS13D	ENSG00000048707	hsc3	UPPER_AERODIGESTIVE_TRACT	hsc3_1:11770812-11770812-_1:11770047-11770047+
6814	STXBP3	ENSG00000116266	caov3	OVARY	caov3_1:109371959-109371959+_1:109367019-109367019-_rep
6814	STXBP3	ENSG00000116266	h838	LUNG	h838_1:109650705-109650705-_22:30165936-30165936-
6814	STXBP3	ENSG00000116266	hcc38	BREAST	hcc38_1:86271209-86271209+_1:110211479-110211479-_rep
6814	STXBP3	ENSG00000116266	hs746t	STOMACH	hs746t_1:109371959-109371959+_1:109367019-109367019-_rep
6814	STXBP3	ENSG00000116266	katoiii	STOMACH	katoiii_1:109371951-109371951+_1:109367010-109367010-_rep
6814	STXBP3	ENSG00000116266	panc1005	PANCREAS	panc1005_1:109430296-109430296+_1:109390993-109390993-_rep
29899	GPSM2	ENSG00000121957	caov3	OVARY	caov3_1:109371959-109371959+_1:109367019-109367019-
7818	DAP3	ENSG00000132676	au565	BREAST	au565_1:156241410-156241410+_1:156242776-156242776-
7818	DAP3	ENSG00000132676	calu6	LUNG	calu6_1:154793374-154793374+_1:154797364-154797364-_rep
7818	DAP3	ENSG00000132676	chagok1	LUNG	chagok1_1:156482896-156482896-_1:156731275-156731275+
7818	DAP3	ENSG00000132676	gciy	STOMACH	gciy_1:155733024-155733024+_1:155933663-155933663-
7818	DAP3	ENSG00000132676	h1975	LUNG	h1975_1:156502418-156502418+_1:156497390-156497390-_rep
7818	DAP3	ENSG00000132676	h358	LUNG	h358_1:155356420-155356420+_1:155356168-155356168-
7818	DAP3	ENSG00000132676	h522	LUNG	h522_1:156019964-156019964+_1:156017408-156017408-_rep
7818	DAP3	ENSG00000132676	hara	LUNG	hara_1:155463566-155463566+_1:155681291-155681291-_rep
7818	DAP3	ENSG00000132676	hcc44	LUNG	hcc44_1:156016846-156016846-_6:34711897-34711897-
7818	DAP3	ENSG00000132676	jhos2	OVARY	jhos2_1:155157687-155157687+_1:155284247-155284247-_rep
7818	DAP3	ENSG00000132676	kms11	HAEMATOPOIETIC_AND_LYMPHOID_TISSUE	kms11_1:155809995-155809995+_1:155792342-155792342-_rep
7818	DAP3	ENSG00000132676	ls411n	LARGE_INTESTINE	ls411n_1:155567049-155567049-_1:155682158-155682158+_rep
7818	DAP3	ENSG00000132676	mfe280	ENDOMETRIUM	mfe280_1:155789359-155789359+_16:70334449-70334449+
7818	DAP3	ENSG00000132676	rerfgc1b	STOMACH	rerfgc1b_1:156082052-156082052+_1:156157652-156157652-
7818	DAP3	ENSG00000132676	u2os	BONE	u2os_1:155021459-155021459+_11:122223285-122223285+
23155	CLCC1	ENSG00000121940	caov3	OVARY	caov3_1:109371959-109371959+_1:109367019-109367019-
23155	CLCC1	ENSG00000121940	mcf7	BREAST	mcf7_1:107030121-107030121-_1:109598560-109598560+_rep
23155	CLCC1	ENSG00000121940	skov3	OVARY	skov3_1:109718151-109718151+_1:110138422-110138422-
27095	TRAPPC3	ENSG00000054116	zr751	BREAST	zr751_1:28360418-28360418-_1:36538884-36538884+_rep
27095	TRAPPC3	ENSG00000054116	2313287	STOMACH	2313287_1:35777856-35777856-_1:35778198-35778198+_rep
27095	TRAPPC3	ENSG00000054116	a3kaw	HAEMATOPOIETIC_AND_LYMPHOID_TISSUE	a3kaw_1:37527533-37527533-_1:37531512-37531512+
27095	TRAPPC3	ENSG00000054116	es2	OVARY	es2_1:37532132-37532132-_1:37621747-37621747+
27095	TRAPPC3	ENSG00000054116	h1836	LUNG	h1836_1:4900798-4900798-_1:36841696-36841696+_rep
27095	TRAPPC3	ENSG00000054116	h2122	LUNG	h2122_1:37191698-37191698+_8:128522461-128522461+
27095	TRAPPC3	ENSG00000054116	h526	LUNG	h526_1:36395864-36395864+_1:36406688-36406688-_rep
27095	TRAPPC3	ENSG00000054116	kym1	SOFT_TISSUE	kym1_1:36713402-36713402-_1:36730712-36730712-
27095	TRAPPC3	ENSG00000054116	te1	OESOPHAGUS	te1_1:25530571-25530571-_1:36355618-36355618+_rep
6884	TAF13	ENSG00000197780	hcc1428	BREAST	hcc1428_1:109721300-109721300-_1:109733713-109733713+
6884	TAF13	ENSG00000197780	kms11	HAEMATOPOIETIC_AND_LYMPHOID_TISSUE	kms11_1:109581266-109581266+_1:110751800-110751800+
6884	TAF13	ENSG00000197780	shp77	LUNG	shp77_1:110167906-110167906+_1:110175360-110175360-
54856	GON4L	ENSG00000116580	h522	LUNG	h522_1:156019964-156019964+_1:156017408-156017408-_rep
54856	GON4L	ENSG00000116580	hcc1937	BREAST	hcc1937_1:155583451-155583451+_6:7097838-7097838+
1952	CELSR2	ENSG00000143126	gb1	CENTRAL_NERVOUS_SYSTEM	gb1_1:109371953-109371953+_1:109367014-109367014-
1952	CELSR2	ENSG00000143126	ls180	LARGE_INTESTINE	ls180_1:109371959-109371959+_1:109367019-109367019-
1952	CELSR2	ENSG00000143126	mfe280	ENDOMETRIUM	mfe280_1:109202100-109202100+_1:110129183-110129183-_rep
1952	CELSR2	ENSG00000143126	scc25	UPPER_AERODIGESTIVE_TRACT	scc25_1:109645313-109645313-_1:109645611-109645611+_rep
84722	PSRC1	ENSG00000134222	h2171	LUNG	h2171_1:109650628-109650628-_22:30165938-30165938-
84722	PSRC1	ENSG00000134222	te5	OESOPHAGUS	te5_1:110249135-110249135-_1:110251791-110251791+
22889	KHDC4	ENSG00000132680	shp77	LUNG	shp77_1:155903220-155903220-_1:230871425-230871425-
5686	PSMA5	ENSG00000143106	zr751	BREAST	zr751_1:12733359-12733359-_1:109962249-109962249+_rep
5686	PSMA5	ENSG00000143106	a549	LUNG	a549_1:109650654-109650654-_22:30165937-30165937-
5686	PSMA5	ENSG00000143106	cama1	BREAST	cama1_1:109391415-109391415+_1:114907650-114907650-
5686	PSMA5	ENSG00000143106	h23	LUNG	h23_1:101025210-101025210-_1:109043644-109043644+_rep
5686	PSMA5	ENSG00000143106	h82	LUNG	h82_1:109650650-109650650-_22:30165939-30165939-
5686	PSMA5	ENSG00000143106	ht115	LARGE_INTESTINE	ht115_1:109667379-109667379+_1:109831304-109831304-_rep
5686	PSMA5	ENSG00000143106	km12	LARGE_INTESTINE	km12_1:109645313-109645313-_1:109645611-109645611+_rep
5686	PSMA5	ENSG00000143106	kms11	HAEMATOPOIETIC_AND_LYMPHOID_TISSUE	kms11_1:109581266-109581266+_1:110751800-110751800+
5686	PSMA5	ENSG00000143106	kym1	SOFT_TISSUE	kym1_1:109371959-109371959+_1:109367019-109367019-
5686	PSMA5	ENSG00000143106	mm1s	HAEMATOPOIETIC_AND_LYMPHOID_TISSUE	mm1s_1:110458583-110458583-_1:110457655-110457655+_rep
5686	PSMA5	ENSG00000143106	osrc2	KIDNEY	osrc2_1:109371959-109371959+_1:109367019-109367019-
64960	MRPS15	ENSG00000116898	hcc1187	BREAST	hcc1187_1:37820920-37820920+_1:38404545-38404545-
2948	GSTM4	ENSG00000168765	hel9217	HAEMATOPOIETIC_AND_LYMPHOID_TISSUE	hel9217_1:109371959-109371959+_1:109367019-109367019-
56893	UBQLN4	ENSG00000160803	a3kaw	HAEMATOPOIETIC_AND_LYMPHOID_TISSUE	a3kaw_1:155676539-155676539+_1:155730543-155730543-_rep
56893	UBQLN4	ENSG00000160803	c2bbe1	LARGE_INTESTINE	c2bbe1_1:156342817-156342817+_1:156393567-156393567-
56893	UBQLN4	ENSG00000160803	cama1	BREAST	cama1_1:153559949-153559949+_1:155876842-155876842-_rep
56893	UBQLN4	ENSG00000160803	du4475	BREAST	du4475_1:155327695-155327695+_1:155874288-155874288-_rep
56893	UBQLN4	ENSG00000160803	h1694	LUNG	h1694_1:155911283-155911283+_1:156014791-156014791-_rep
56893	UBQLN4	ENSG00000160803	h1836	LUNG	h1836_1:155178462-155178462+_1:155268646-155268646-_rep
56893	UBQLN4	ENSG00000160803	h526	LUNG	h526_1:155680513-155680513-_5:135696399-135696399+
56893	UBQLN4	ENSG00000160803	h747	LARGE_INTESTINE	h747_1:154994775-154994775+_1:155118509-155118509-_rep
56893	UBQLN4	ENSG00000160803	hcc38	BREAST	hcc38_1:156046984-156046984-_13:96769926-96769926+
56893	UBQLN4	ENSG00000160803	hgc27	STOMACH	hgc27_1:155857127-155857127+_1:156075806-156075806-_rep
56893	UBQLN4	ENSG00000160803	kms11	HAEMATOPOIETIC_AND_LYMPHOID_TISSUE	kms11_1:155809995-155809995+_1:155792342-155792342-
56893	UBQLN4	ENSG00000160803	mfe280	ENDOMETRIUM	mfe280_1:156168279-156168279-_1:201506921-201506921+
56893	UBQLN4	ENSG00000160803	oaw42	OVARY	oaw42_1:156326954-156326954-_1:156328201-156328201-
56893	UBQLN4	ENSG00000160803	ovcar3	OVARY	ovcar3_1:155667823-155667823+_1:156168454-156168454-_rep
56893	UBQLN4	ENSG00000160803	rmgi	OVARY	rmgi_1:156142571-156142571+_1:156153706-156153706-
56893	UBQLN4	ENSG00000160803	shp77	LUNG	shp77_1:155903220-155903220-_1:230871425-230871425-
64769	MEAF6	ENSG00000163875	h1836	LUNG	h1836_1:38102105-38102105+_1:41892681-41892681-
64769	MEAF6	ENSG00000163875	hcc38	BREAST	hcc38_1:37053113-37053113+_8:90851379-90851379+
64769	MEAF6	ENSG00000163875	mcf7	BREAST	mcf7_1:37899905-37899905+_1:37958229-37958229-_rep
79753	SNIP1	ENSG00000163877	caov3	OVARY	caov3_1:37660745-37660745+_1:37697841-37697841-_rep
79753	SNIP1	ENSG00000163877	es2	OVARY	es2_1:37532132-37532132-_1:37621747-37621747+_rep
79753	SNIP1	ENSG00000163877	h522	LUNG	h522_1:38535438-38535438-_1:38536741-38536741+
79753	SNIP1	ENSG00000163877	mcf7	BREAST	mcf7_1:37899905-37899905+_1:37958229-37958229-_rep
79753	SNIP1	ENSG00000163877	te1	OESOPHAGUS	te1_1:37336970-37336970+_1:37336694-37336694-
28956	LAMTOR2	ENSG00000116586	cama1	BREAST	cama1_1:153559949-153559949+_1:155876842-155876842-_rep
28956	LAMTOR2	ENSG00000116586	h747	LARGE_INTESTINE	h747_1:154994775-154994775+_1:155118509-155118509-_rep
28956	LAMTOR2	ENSG00000116586	hara	LUNG	hara_1:155463566-155463566+_1:155681291-155681291-_rep
28956	LAMTOR2	ENSG00000116586	kym1	SOFT_TISSUE	kym1_1:156208947-156208947+_20:2807388-2807388-
28956	LAMTOR2	ENSG00000116586	skov3	OVARY	skov3_1:156234983-156234983+_1:156814436-156814436-
28956	LAMTOR2	ENSG00000116586	t84	LARGE_INTESTINE	t84_1:155511984-155511984+_1:155652609-155652609-_rep
28956	LAMTOR2	ENSG00000116586	te1	OESOPHAGUS	te1_1:152156624-152156624+_1:155259024-155259024-_rep
2947	GSTM3	ENSG00000134202	mcf7	BREAST	mcf7_1:110547809-110547809-_17:56810936-56810936+
29889	GNL2	ENSG00000134697	caov3	OVARY	caov3_1:37660745-37660745+_1:37697841-37697841-_rep
29889	GNL2	ENSG00000134697	cov362	OVARY	cov362_1:37729927-37729927+_1:37741196-37741196-_rep
29889	GNL2	ENSG00000134697	es2	OVARY	es2_1:37532132-37532132-_1:37621747-37621747+_rep
29889	GNL2	ENSG00000134697	gi1	CENTRAL_NERVOUS_SYSTEM	gi1_1:38292551-38292551+_1:38292621-38292621-
29889	GNL2	ENSG00000134697	h1355	LUNG	h1355_1:38869461-38869461+_1:38871573-38871573-
29889	GNL2	ENSG00000134697	h520	LUNG	h520_1:37110713-37110713-_1:38243796-38243796-_rep
29889	GNL2	ENSG00000134697	hcc1187	BREAST	hcc1187_1:37820920-37820920+_1:38404545-38404545-
29889	GNL2	ENSG00000134697	panc0327	PANCREAS	panc0327_1:38017550-38017550+_1:38018607-38018607+_rep
54955	C1orf109	ENSG00000116922	h1355	LUNG	h1355_1:38869461-38869461+_1:38871573-38871573-
54955	C1orf109	ENSG00000116922	hcc1187	BREAST	hcc1187_1:37820920-37820920+_1:38404545-38404545-_rep
54955	C1orf109	ENSG00000116922	snu16	STOMACH	snu16_1:37933985-37933985+_1:37934126-37934126-_rep
10768	AHCYL1	ENSG00000168710	h2171	LUNG	h2171_1:109650628-109650628-_22:30165938-30165938-
10768	AHCYL1	ENSG00000168710	jhh1	LIVER	jhh1_1:111013738-111013738-_1:111014942-111014942+
10768	AHCYL1	ENSG00000168710	skov3	OVARY	skov3_1:110391129-110391129+_1:110445466-110445466-_rep
85369	STRIP1	ENSG00000143093	hcc1954	BREAST	hcc1954_1:110031579-110031579-_20:56677918-56677918+
85369	STRIP1	ENSG00000143093	jhh1	LIVER	jhh1_1:111013738-111013738-_1:111014942-111014942+
85369	STRIP1	ENSG00000143093	jhos2	OVARY	jhos2_1:111424873-111424873-_1:111425279-111425279+
85369	STRIP1	ENSG00000143093	skov3	OVARY	skov3_1:110391129-110391129+_1:110445466-110445466-_rep
55143	CDCA8	ENSG00000134690	caov3	OVARY	caov3_1:37660745-37660745+_1:37697841-37697841-_rep
55143	CDCA8	ENSG00000134690	gi1	CENTRAL_NERVOUS_SYSTEM	gi1_1:38292551-38292551+_1:38292621-38292621-
55143	CDCA8	ENSG00000134690	h1355	LUNG	h1355_1:38869461-38869461+_1:38871573-38871573-
55143	CDCA8	ENSG00000134690	h1836	LUNG	h1836_1:38134051-38134051+_1:39798941-39798941-
55143	CDCA8	ENSG00000134690	hcc1187	BREAST	hcc1187_1:37820920-37820920+_1:38404545-38404545-_rep
55143	CDCA8	ENSG00000134690	panc0327	PANCREAS	panc0327_1:38017550-38017550+_1:38018607-38018607+_rep
55143	CDCA8	ENSG00000134690	skov3	OVARY	skov3_1:37940035-37940035+_1:37959695-37959695-_rep
84301	DDI2	ENSG00000197312	a3kaw	HAEMATOPOIETIC_AND_LYMPHOID_TISSUE	a3kaw_1:16239889-16239889+_1:69235084-69235084-
10542	LAMTOR5	ENSG00000134248	mcf7	BREAST	mcf7_1:110547809-110547809-_17:56810936-56810936+
79693	YRDC	ENSG00000196449	chagok1	LUNG	chagok1_1:39130795-39130795+_1:58618462-58618462+
79693	YRDC	ENSG00000196449	es2	OVARY	es2_1:37532132-37532132-_1:37621747-37621747+_rep
79693	YRDC	ENSG00000196449	h1355	LUNG	h1355_1:38869461-38869461+_1:38871573-38871573-
79693	YRDC	ENSG00000196449	h1836	LUNG	h1836_1:38187446-38187446-_1:41575451-41575451-
79693	YRDC	ENSG00000196449	h2122	LUNG	h2122_1:38267999-38267999+_8:128062296-128062296+
79693	YRDC	ENSG00000196449	ht144	SKIN	ht144_1:38100547-38100547+_1:38138298-38138298-_rep
79693	YRDC	ENSG00000196449	skov3	OVARY	skov3_1:37940035-37940035+_1:37959695-37959695-_rep
127687	C1orf122	ENSG00000197982	caov3	OVARY	caov3_1:37660745-37660745+_1:37697841-37697841-_rep
127687	C1orf122	ENSG00000197982	efo21	OVARY	efo21_1:39245493-39245493-_1:39246516-39246516+
127687	C1orf122	ENSG00000197982	h1355	LUNG	h1355_1:38869461-38869461+_1:38871573-38871573-
127687	C1orf122	ENSG00000197982	h1836	LUNG	h1836_1:38187446-38187446-_1:41575451-41575451-
127687	C1orf122	ENSG00000197982	hcc1187	BREAST	hcc1187_1:37820920-37820920+_1:38404545-38404545-_rep
127687	C1orf122	ENSG00000197982	skov3	OVARY	skov3_1:37940035-37940035+_1:37959695-37959695-_rep
3633	INPP5B	ENSG00000204084	hcc1187	BREAST	hcc1187_1:37820920-37820920+_1:38404545-38404545-_rep
10390	CEPT1	ENSG00000134255	jhh1	LIVER	jhh1_1:111013738-111013738-_1:111014942-111014942+_rep
10390	CEPT1	ENSG00000134255	mfe280	ENDOMETRIUM	mfe280_1:110683231-110683231-_10:105504018-105504018+
54751	FBLIM1	ENSG00000162458	caov3	OVARY	caov3_1:16470687-16470687+_1:16613497-16613497-
54751	FBLIM1	ENSG00000162458	hcc1937	BREAST	hcc1937_1:15717970-15717970-_2:222955804-222955804+
54751	FBLIM1	ENSG00000162458	hcc38	BREAST	hcc38_1:15779376-15779376+_1:17034196-17034196+
10946	SF3A3	ENSG00000183431	h1836	LUNG	h1836_1:38435251-38435251-_1:40306854-40306854+
10946	SF3A3	ENSG00000183431	h520	LUNG	h520_1:37105189-37105189+_1:38249551-38249551-_rep
10946	SF3A3	ENSG00000183431	hcc1187	BREAST	hcc1187_1:37820920-37820920+_1:38404545-38404545-_rep
10946	SF3A3	ENSG00000183431	kyse520	OESOPHAGUS	kyse520_1:39284065-39284065+_1:39320285-39320285-
10946	SF3A3	ENSG00000183431	kyse70	OESOPHAGUS	kyse70_1:39448979-39448979+_6:55234590-55234590+
10946	SF3A3	ENSG00000183431	mcf7	BREAST	mcf7_1:37899905-37899905+_1:37958229-37958229-_rep
11243	PMF1	ENSG00000160783	du4475	BREAST	du4475_1:155327695-155327695+_1:155874288-155874288-_rep
11243	PMF1	ENSG00000160783	h1694	LUNG	h1694_1:155911283-155911283+_1:156014791-156014791-_rep
11243	PMF1	ENSG00000160783	h1836	LUNG	h1836_1:155178462-155178462+_1:155268646-155268646-_rep
11243	PMF1	ENSG00000160783	h1975	LUNG	h1975_1:156502418-156502418+_1:156497390-156497390-_rep
11243	PMF1	ENSG00000160783	hara	LUNG	hara_1:155463566-155463566+_1:155681291-155681291-_rep
11243	PMF1	ENSG00000160783	hcc1937	BREAST	hcc1937_1:155583451-155583451+_6:7097838-7097838+
11243	PMF1	ENSG00000160783	karpas299	HAEMATOPOIETIC_AND_LYMPHOID_TISSUE	karpas299_1:152339892-152339892-_1:156615556-156615556+_rep
11243	PMF1	ENSG00000160783	kms11	HAEMATOPOIETIC_AND_LYMPHOID_TISSUE	kms11_1:155809995-155809995+_1:155792342-155792342-
11243	PMF1	ENSG00000160783	oaw42	OVARY	oaw42_1:156326954-156326954-_1:156328201-156328201-
11243	PMF1	ENSG00000160783	te1	OESOPHAGUS	te1_1:152156624-152156624+_1:155259024-155259024-_rep
51118	UTP11	ENSG00000183520	a3kaw	HAEMATOPOIETIC_AND_LYMPHOID_TISSUE	a3kaw_1:38320751-38320751+_1:38318176-38318176-
51118	UTP11	ENSG00000183520	h522	LUNG	h522_1:38535438-38535438-_1:38536741-38536741+
51118	UTP11	ENSG00000183520	kyse70	OESOPHAGUS	kyse70_1:39448979-39448979+_6:55234590-55234590+
51118	UTP11	ENSG00000183520	snu16	STOMACH	snu16_1:37933985-37933985+_1:37934126-37934126-_rep
7709	ZBTB17	ENSG00000116809	kyse450	OESOPHAGUS	kyse450_1:16462213-16462213-_1:16685564-16685564+
7709	ZBTB17	ENSG00000116809	mfe319	ENDOMETRIUM	mfe319_1:17220513-17220513+_1:17281147-17281147-
7709	ZBTB17	ENSG00000116809	rpmi8226	HAEMATOPOIETIC_AND_LYMPHOID_TISSUE	rpmi8226_1:15557826-15557826-_1:15558556-15558556+_rep
7709	ZBTB17	ENSG00000116809	snu423	LIVER	snu423_1:17294583-17294583-_1:17294993-17294993+
64121	RRAGC	ENSG00000116954	h1355	LUNG	h1355_1:38869461-38869461+_1:38871573-38871573-_rep
79084	WDR77	ENSG00000116455	h1437	LUNG	h1437_1:93910877-93910877+_1:112539825-112539825-_rep
79084	WDR77	ENSG00000116455	ovcar8	OVARY	ovcar8_1:112715614-112715614+_6:52860417-52860417+
79084	WDR77	ENSG00000116455	wm2664	SKIN	wm2664_1:111964339-111964339-_1:119777418-119777418-
23381	SMG5	ENSG00000198952	zr751	BREAST	zr751_1:155097258-155097258+_1:155288283-155288283+_rep
23381	SMG5	ENSG00000198952	cama1	BREAST	cama1_1:153559949-153559949+_1:155876842-155876842-_rep
23381	SMG5	ENSG00000198952	h358	LUNG	h358_1:155356420-155356420+_1:155356168-155356168-
23381	SMG5	ENSG00000198952	h526	LUNG	h526_1:155680513-155680513-_5:135696399-135696399+
23381	SMG5	ENSG00000198952	hcc1937	BREAST	hcc1937_1:155583451-155583451+_6:7097838-7097838+
23381	SMG5	ENSG00000198952	hgc27	STOMACH	hgc27_1:155857127-155857127+_1:156075806-156075806-_rep
23381	SMG5	ENSG00000198952	jhos2	OVARY	jhos2_1:155157687-155157687+_1:155284247-155284247-_rep
23381	SMG5	ENSG00000198952	kms11	HAEMATOPOIETIC_AND_LYMPHOID_TISSUE	kms11_1:155809995-155809995+_1:155792342-155792342-
23381	SMG5	ENSG00000198952	kym1	SOFT_TISSUE	kym1_1:156208947-156208947+_20:2807388-2807388-
23381	SMG5	ENSG00000198952	oaw42	OVARY	oaw42_1:156326954-156326954-_1:156328201-156328201-
23381	SMG5	ENSG00000198952	rko	LARGE_INTESTINE	rko_1:156773959-156773959-_1:156774568-156774568+
23381	SMG5	ENSG00000198952	rmgi	OVARY	rmgi_1:156142571-156142571+_1:156153706-156153706-_rep
23381	SMG5	ENSG00000198952	skut1	SOFT_TISSUE	skut1_1:155844178-155844178-_1:155842762-155842762+
515	ATP5PB	ENSG00000116459	2313287	STOMACH	2313287_1:111345098-111345098-_3:101820462-101820462-
515	ATP5PB	ENSG00000116459	a3kaw	HAEMATOPOIETIC_AND_LYMPHOID_TISSUE	a3kaw_1:111617762-111617762-_1:179572616-179572616-
515	ATP5PB	ENSG00000116459	dms53	LUNG	dms53_1:111632073-111632073+_2:13606798-13606798-
515	ATP5PB	ENSG00000116459	gciy	STOMACH	gciy_1:112580919-112580919+_1:112581880-112581880+
515	ATP5PB	ENSG00000116459	h1437	LUNG	h1437_1:93910877-93910877+_1:112539825-112539825-_rep
515	ATP5PB	ENSG00000116459	h1793	LUNG	h1793_1:110892057-110892057+_1:111208215-111208215-_rep
515	ATP5PB	ENSG00000116459	jhh1	LIVER	jhh1_1:111013738-111013738-_1:111014942-111014942+_rep
515	ATP5PB	ENSG00000116459	lk2	LUNG	lk2_1:112383987-112383987+_1:112384140-112384140-
515	ATP5PB	ENSG00000116459	mcf7	BREAST	mcf7_1:112365533-112365533+_17:57040216-57040216+
4725	NDUFS5	ENSG00000168653	fadu	UPPER_AERODIGESTIVE_TRACT	fadu_1:40259925-40259925-_1:40261045-40261045+
4725	NDUFS5	ENSG00000168653	gciy	STOMACH	gciy_1:39958996-39958996-_1:40252708-40252708-
4725	NDUFS5	ENSG00000168653	h1299	LUNG	h1299_1:40123657-40123657+_1:40124303-40124303-
4725	NDUFS5	ENSG00000168653	h1355	LUNG	h1355_1:38869461-38869461+_1:38871573-38871573-_rep
4725	NDUFS5	ENSG00000168653	h838	LUNG	h838_1:39504990-39504990+_1:39505465-39505465-
4725	NDUFS5	ENSG00000168653	ht1376	URINARY_TRACT	ht1376_1:39882399-39882399+_1:40156671-40156671+
4725	NDUFS5	ENSG00000168653	im95	STOMACH	im95_1:40150001-40150001+_1:40150066-40150066-
4725	NDUFS5	ENSG00000168653	kyse180	OESOPHAGUS	kyse180_1:39485343-39485343+_17:79466343-79466343+
4725	NDUFS5	ENSG00000168653	kyse410	OESOPHAGUS	kyse410_1:39260347-39260347+_1:39267861-39267861-_rep
4725	NDUFS5	ENSG00000168653	u2os	BONE	u2os_1:25214419-25214419+_1:40263352-40263352+_rep
11218	DDX20	ENSG00000064703	h1355	LUNG	h1355_1:113204478-113204478-_1:113205092-113205092-
11218	DDX20	ENSG00000064703	h1437	LUNG	h1437_1:93910877-93910877+_1:112539825-112539825-_rep
11218	DDX20	ENSG00000064703	igr39	SKIN	igr39_1:113205358-113205358-_1:113205543-113205543+
11218	DDX20	ENSG00000064703	ovcar8	OVARY	ovcar8_1:112715614-112715614+_6:52860417-52860417+
11218	DDX20	ENSG00000064703	wm2664	SKIN	wm2664_1:111964339-111964339-_1:119777418-119777418-
7203	CCT3	ENSG00000163468	au565	BREAST	au565_1:156241410-156241410+_1:156242776-156242776-_rep
7203	CCT3	ENSG00000163468	es2	OVARY	es2_1:156844549-156844549-_1:156845419-156845419+
7203	CCT3	ENSG00000163468	h526	LUNG	h526_1:155680513-155680513-_5:135696399-135696399+
7203	CCT3	ENSG00000163468	hcc15	LUNG	hcc15_1:156428161-156428161-_1:156428640-156428640+
7203	CCT3	ENSG00000163468	hgc27	STOMACH	hgc27_1:155857127-155857127+_1:156075806-156075806-_rep
7203	CCT3	ENSG00000163468	kms11	HAEMATOPOIETIC_AND_LYMPHOID_TISSUE	kms11_1:155809995-155809995+_1:155792342-155792342-
7203	CCT3	ENSG00000163468	kym1	SOFT_TISSUE	kym1_1:156208947-156208947+_20:2807388-2807388-
7203	CCT3	ENSG00000163468	oaw42	OVARY	oaw42_1:156326954-156326954-_1:156328201-156328201-_rep
7203	CCT3	ENSG00000163468	shp77	LUNG	shp77_1:155903220-155903220-_1:230871425-230871425-
7203	CCT3	ENSG00000163468	skut1	SOFT_TISSUE	skut1_1:155844178-155844178-_1:155842762-155842762+
6390	SDHB	ENSG00000117118	caov3	OVARY	caov3_1:16470687-16470687+_1:16613497-16613497-_rep
6390	SDHB	ENSG00000117118	dms53	LUNG	dms53_1:17790863-17790863-_1:17792491-17792491+
6390	SDHB	ENSG00000117118	hct15	LARGE_INTESTINE	hct15_1:17363354-17363354+_1:17361004-17361004-
4209	MEF2D	ENSG00000116604	kms11	HAEMATOPOIETIC_AND_LYMPHOID_TISSUE	kms11_1:155809995-155809995+_1:155792342-155792342-
10450	PPIE	ENSG00000084072	fadu	UPPER_AERODIGESTIVE_TRACT	fadu_1:40259925-40259925-_1:40261045-40261045+
10450	PPIE	ENSG00000084072	h1048	LUNG	h1048_1:39442579-39442579-_1:39449172-39449172+_rep
10450	PPIE	ENSG00000084072	h23	LUNG	h23_1:40463192-40463192-_1:40487086-40487086+
10450	PPIE	ENSG00000084072	h4	CENTRAL_NERVOUS_SYSTEM	h4_1:40087603-40087603-_1:40087979-40087979+_rep
10450	PPIE	ENSG00000084072	h520	LUNG	h520_1:40477921-40477921+_1:40614568-40614568-
10450	PPIE	ENSG00000084072	h838	LUNG	h838_1:39504990-39504990+_1:39505465-39505465-_rep
10450	PPIE	ENSG00000084072	ht1376	URINARY_TRACT	ht1376_1:39882399-39882399+_1:40156671-40156671+_rep
10450	PPIE	ENSG00000084072	im95	STOMACH	im95_1:40150001-40150001+_1:40150066-40150066-_rep
10450	PPIE	ENSG00000084072	jhh7	LIVER	jhh7_1:40693918-40693918-_1:40694187-40694187+
10450	PPIE	ENSG00000084072	kym1	SOFT_TISSUE	kym1_1:39918379-39918379-_1:39925770-39925770+_rep
10450	PPIE	ENSG00000084072	kyse180	OESOPHAGUS	kyse180_1:39485343-39485343+_17:79466343-79466343+
10450	PPIE	ENSG00000084072	kyse30	OESOPHAGUS	kyse30_1:39947184-39947184+_1:46680232-46680232+
10450	PPIE	ENSG00000084072	kyse410	OESOPHAGUS	kyse410_1:39874003-39874003-_1:39817559-39817559+
10450	PPIE	ENSG00000084072	kyse520	OESOPHAGUS	kyse520_1:39284065-39284065+_1:39320285-39320285-_rep
10450	PPIE	ENSG00000084072	kyse70	OESOPHAGUS	kyse70_1:39448979-39448979+_6:55234590-55234590+
10450	PPIE	ENSG00000084072	skov3	OVARY	skov3_1:41087804-41087804-_1:41221379-41221379+
10450	PPIE	ENSG00000084072	snu16	STOMACH	snu16_1:40559325-40559325+_1:40559494-40559494-
10450	PPIE	ENSG00000084072	u2os	BONE	u2os_1:25214419-25214419+_1:40263352-40263352+_rep
54802	TRIT1	ENSG00000043514	zr751	BREAST	zr751_1:25424444-25424444+_1:40757057-40757057+_rep
54802	TRIT1	ENSG00000043514	ht1376	URINARY_TRACT	ht1376_1:39882399-39882399+_1:40156671-40156671+_rep
54802	TRIT1	ENSG00000043514	jhh7	LIVER	jhh7_1:40693918-40693918-_1:40694187-40694187+
54802	TRIT1	ENSG00000043514	kyse180	OESOPHAGUS	kyse180_1:39485343-39485343+_17:79466343-79466343+
54802	TRIT1	ENSG00000043514	kyse70	OESOPHAGUS	kyse70_1:40945072-40945072+_11:35114375-35114375-
4610	MYCL	ENSG00000116990	thp1	HAEMATOPOIETIC_AND_LYMPHOID_TISSUE	thp1_1:40374877-40374877+_1:40378796-40378796+
81875	ISG20L2	ENSG00000143319	2313287	STOMACH	2313287_1:157229605-157229605+_1:157274436-157274436-
81875	ISG20L2	ENSG00000143319	a2780	OVARY	a2780_1:157389984-157389984+_1:157390066-157390066-
81875	ISG20L2	ENSG00000143319	cama1	BREAST	cama1_1:153559949-153559949+_1:155876842-155876842-_rep
81875	ISG20L2	ENSG00000143319	h522	LUNG	h522_1:156019964-156019964+_1:156017408-156017408-
81875	ISG20L2	ENSG00000143319	hcc15	LUNG	hcc15_1:156428161-156428161-_1:156428640-156428640+_rep
81875	ISG20L2	ENSG00000143319	hcc1954	BREAST	hcc1954_1:157531821-157531821+_1:157538925-157538925+
81875	ISG20L2	ENSG00000143319	hcc38	BREAST	hcc38_1:156046984-156046984-_13:96769926-96769926+
81875	ISG20L2	ENSG00000143319	hcc44	LUNG	hcc44_1:156016846-156016846-_6:34711897-34711897-
81875	ISG20L2	ENSG00000143319	karpas299	HAEMATOPOIETIC_AND_LYMPHOID_TISSUE	karpas299_1:152339892-152339892-_1:156615556-156615556+_rep
81875	ISG20L2	ENSG00000143319	km12	LARGE_INTESTINE	km12_1:154137491-154137491+_1:156843542-156843542+_rep
81875	ISG20L2	ENSG00000143319	kms11	HAEMATOPOIETIC_AND_LYMPHOID_TISSUE	kms11_1:113431034-113431034-_1:157540876-157540876+_rep
81875	ISG20L2	ENSG00000143319	mcf7	BREAST	mcf7_1:157669733-157669733-_5:168895977-168895977+
81875	ISG20L2	ENSG00000143319	ovcar3	OVARY	ovcar3_1:155667823-155667823+_1:156168454-156168454-_rep
81875	ISG20L2	ENSG00000143319	rerfgc1b	STOMACH	rerfgc1b_1:156082052-156082052+_1:156157652-156157652-_rep
81875	ISG20L2	ENSG00000143319	rko	LARGE_INTESTINE	rko_1:156773959-156773959-_1:156774568-156774568+
81875	ISG20L2	ENSG00000143319	shp77	LUNG	shp77_1:155903220-155903220-_1:230871425-230871425-
81875	ISG20L2	ENSG00000143319	te5	OESOPHAGUS	te5_1:155714280-155714280+_1:155731373-155731373-_rep
56944	OLFML3	ENSG00000116774	cama1	BREAST	cama1_1:114254666-114254666+_1:116695581-116695581-
79590	MRPL24	ENSG00000143314	2313287	STOMACH	2313287_1:157229605-157229605+_1:157274436-157274436-
79590	MRPL24	ENSG00000143314	a2780	OVARY	a2780_1:157389984-157389984+_1:157390066-157390066-
79590	MRPL24	ENSG00000143314	hcc44	LUNG	hcc44_1:156016846-156016846-_6:34711897-34711897-
79590	MRPL24	ENSG00000143314	ovcar3	OVARY	ovcar3_1:155667823-155667823+_1:156168454-156168454-_rep
79590	MRPL24	ENSG00000143314	rerfgc1b	STOMACH	rerfgc1b_1:156082052-156082052+_1:156157652-156157652-_rep
79590	MRPL24	ENSG00000143314	rko	LARGE_INTESTINE	rko_1:156773959-156773959-_1:156774568-156774568+
10286	BCAS2	ENSG00000116752	abc1	LUNG	abc1_1:113512695-113512695+_1:114135427-114135427+_rep
10286	BCAS2	ENSG00000116752	caov3	OVARY	caov3_1:115389820-115389820-_1:115389962-115389962+
10286	BCAS2	ENSG00000116752	chp212	AUTONOMIC_GANGLIA	chp212_1:114632957-114632957+_17:46894270-46894270+
10286	BCAS2	ENSG00000116752	corl23	LUNG	corl23_1:115751189-115751189-_1:115772825-115772825+
10286	BCAS2	ENSG00000116752	efo21	OVARY	efo21_1:108218684-108218684-_1:115502430-115502430+_rep
10286	BCAS2	ENSG00000116752	h1299	LUNG	h1299_1:114354566-114354566-_1:114358533-114358533+_rep
10286	BCAS2	ENSG00000116752	h1836	LUNG	h1836_1:114647940-114647940+_1:102327901-102327901-
10286	BCAS2	ENSG00000116752	h2170	LUNG	h2170_1:115138176-115138176+_1:115139129-115139129+
10286	BCAS2	ENSG00000116752	h2171	LUNG	h2171_1:115538142-115538142-_1:115542133-115542133-
10286	BCAS2	ENSG00000116752	hcc38	BREAST	hcc38_1:111638596-111638596-_1:114284373-114284373+_rep
10286	BCAS2	ENSG00000116752	kyse30	OESOPHAGUS	kyse30_1:101784893-101784893-_1:114862589-114862589-_rep
10286	BCAS2	ENSG00000116752	kyse450	OESOPHAGUS	kyse450_1:115247370-115247370-_18:61242938-61242938-
10286	BCAS2	ENSG00000116752	mcf7	BREAST	mcf7_1:114853172-114853172-_1:115142390-115142390+_rep
10286	BCAS2	ENSG00000116752	mfe280	ENDOMETRIUM	mfe280_1:115127823-115127823+_1:115439960-115439960-
10286	BCAS2	ENSG00000116752	n87	STOMACH	n87_1:115992273-115992273-_1:115992415-115992415+
10286	BCAS2	ENSG00000116752	ovcar8	OVARY	ovcar8_1:115775139-115775139+_1:115896386-115896386-
10286	BCAS2	ENSG00000116752	sw1271	LUNG	sw1271_1:114317405-114317405+_1:114570962-114570962-_rep
10286	BCAS2	ENSG00000116752	te5	OESOPHAGUS	te5_1:114913571-114913571-_7:97113791-97113791-
5546	PRCC	ENSG00000143294	2313287	STOMACH	2313287_1:157229605-157229605+_1:157274436-157274436-
5546	PRCC	ENSG00000143294	a3kaw	HAEMATOPOIETIC_AND_LYMPHOID_TISSUE	a3kaw_1:155676539-155676539+_1:155730543-155730543-_rep
5546	PRCC	ENSG00000143294	c2bbe1	LARGE_INTESTINE	c2bbe1_1:156342817-156342817+_1:156393567-156393567-_rep
5546	PRCC	ENSG00000143294	karpas299	HAEMATOPOIETIC_AND_LYMPHOID_TISSUE	karpas299_1:152339892-152339892-_1:156615556-156615556+_rep
5546	PRCC	ENSG00000143294	km12	LARGE_INTESTINE	km12_1:154137491-154137491+_1:156843542-156843542+_rep
5546	PRCC	ENSG00000143294	kms11	HAEMATOPOIETIC_AND_LYMPHOID_TISSUE	kms11_1:113431034-113431034-_1:157540876-157540876+_rep
5546	PRCC	ENSG00000143294	mcf7	BREAST	mcf7_1:157669733-157669733-_5:168895977-168895977+
5546	PRCC	ENSG00000143294	shp77	LUNG	shp77_1:155903220-155903220-_1:230871425-230871425-
23352	UBR4	ENSG00000127481	zr751	BREAST	zr751_1:16215555-16215555-_1:19427157-19427157-_rep
23352	UBR4	ENSG00000127481	chagok1	LUNG	chagok1_1:20091775-20091775-_1:217685474-217685474-
23352	UBR4	ENSG00000127481	h1836	LUNG	h1836_1:18706370-18706370+_1:18776227-18776227-_rep
23352	UBR4	ENSG00000127481	hcc1937	BREAST	hcc1937_1:19802986-19802986+_4:37740706-37740706+
23352	UBR4	ENSG00000127481	hcc70	BREAST	hcc70_1:18905050-18905050+_1:18905194-18905194-_rep
23352	UBR4	ENSG00000127481	monomac1	HAEMATOPOIETIC_AND_LYMPHOID_TISSUE	monomac1_1:19501814-19501814+_14:80571599-80571599+
23352	UBR4	ENSG00000127481	snu16	STOMACH	snu16_1:19633050-19633050+_1:19633185-19633185-
4893	NRAS	ENSG00000213281	h1299	LUNG	h1299_1:114354566-114354566-_1:114358533-114358533+_rep
4893	NRAS	ENSG00000213281	ku1919	URINARY_TRACT	ku1919_4:532826-532826-_1:115282938-115282938-_rep
7812	CSDE1	ENSG00000009307	chp212	AUTONOMIC_GANGLIA	chp212_1:114632957-114632957+_17:46894270-46894270+
23065	EMC1	ENSG00000127463	gi1	CENTRAL_NERVOUS_SYSTEM	gi1_1:19582359-19582359-_1:19582213-19582213+_rep
23065	EMC1	ENSG00000127463	h1836	LUNG	h1836_1:20321699-20321699+_1:20329383-20329383+
23065	EMC1	ENSG00000127463	hcc70	BREAST	hcc70_1:18905050-18905050+_1:18905194-18905194-_rep
23065	EMC1	ENSG00000127463	n87	STOMACH	n87_1:19772730-19772730+_1:19771736-19771736-_rep
23065	EMC1	ENSG00000127463	scc25	UPPER_AERODIGESTIVE_TRACT	scc25_1:19501813-19501813-_14:80571746-80571746-
51154	MRTO4	ENSG00000053372	daoy	CENTRAL_NERVOUS_SYSTEM	daoy_1:18833536-18833536+_1:18963522-18963522-_rep
51154	MRTO4	ENSG00000053372	ebc1	LUNG	ebc1_1:19582359-19582359-_1:19582213-19582213+_rep
51154	MRTO4	ENSG00000053372	gi1	CENTRAL_NERVOUS_SYSTEM	gi1_1:19582359-19582359-_1:19582213-19582213+_rep
51154	MRTO4	ENSG00000053372	h1836	LUNG	h1836_1:20321699-20321699+_1:20329383-20329383+
51154	MRTO4	ENSG00000053372	h358	LUNG	h358_1:19596512-19596512-_1:44394055-44394055-
51154	MRTO4	ENSG00000053372	h522	LUNG	h522_1:20404578-20404578-_1:20413005-20413005+
51154	MRTO4	ENSG00000053372	hara	LUNG	hara_1:19024726-19024726-_1:19045721-19045721-_rep
51154	MRTO4	ENSG00000053372	kyse70	OESOPHAGUS	kyse70_1:19582359-19582359-_1:19582213-19582213+_rep
51154	MRTO4	ENSG00000053372	monomac1	HAEMATOPOIETIC_AND_LYMPHOID_TISSUE	monomac1_1:19501814-19501814+_14:80571599-80571599+
51154	MRTO4	ENSG00000053372	rko	LARGE_INTESTINE	rko_1:20453547-20453547+_1:20460444-20460444-
51154	MRTO4	ENSG00000053372	scc25	UPPER_AERODIGESTIVE_TRACT	scc25_1:19501813-19501813-_14:80571746-80571746-
51154	MRTO4	ENSG00000053372	snu16	STOMACH	snu16_1:19633050-19633050+_1:19633185-19633185-
476	ATP1A1	ENSG00000163399	efo21	OVARY	efo21_1:116164562-116164562+_2:241668134-241668134-
476	ATP1A1	ENSG00000163399	h1666	LUNG	h1666_1:115842471-115842471+_1:117890676-117890676+_rep
476	ATP1A1	ENSG00000163399	h226	LUNG	h226_1:117752495-117752495-_1:117775240-117775240-
476	ATP1A1	ENSG00000163399	hara	LUNG	hara_1:117762743-117762743-_1:117763949-117763949+
476	ATP1A1	ENSG00000163399	hcc70	BREAST	hcc70_1:116984474-116984474+_1:116984534-116984534-
476	ATP1A1	ENSG00000163399	ku1919	URINARY_TRACT	ku1919_1:101034930-101034930+_1:117515257-117515257-_rep
476	ATP1A1	ENSG00000163399	kyse180	OESOPHAGUS	kyse180_1:117406759-117406759-_1:117409981-117409981+
476	ATP1A1	ENSG00000163399	rkn	SOFT_TISSUE	rkn_1:115915681-115915681+_1:116091216-116091216-_rep
476	ATP1A1	ENSG00000163399	skmel2	SKIN	skmel2_1:103271672-103271672+_1:116916711-116916711+_rep
476	ATP1A1	ENSG00000163399	sw948	LARGE_INTESTINE	sw948_1:115582119-115582119-_1:116995610-116995610+_rep
3321	IGSF3	ENSG00000143061	gi1	CENTRAL_NERVOUS_SYSTEM	gi1_1:117376549-117376549-_Y:13822652-13822652+
3321	IGSF3	ENSG00000143061	ku1919	URINARY_TRACT	ku1919_1:101034930-101034930+_1:117515257-117515257-_rep
3321	IGSF3	ENSG00000143061	kyse30	OESOPHAGUS	kyse30_1:117008031-117008031-_1:117009231-117009231-_rep
3321	IGSF3	ENSG00000143061	mcf7	BREAST	mcf7_1:116871536-116871536+_1:117131088-117131088-_rep
3321	IGSF3	ENSG00000143061	scc4	UPPER_AERODIGESTIVE_TRACT	scc4_1:117352216-117352216+_8:62380128-62380128+
832	CAPZB	ENSG00000077549	zr751	BREAST	zr751_1:19714573-19714573+_1:40884585-40884585-
832	CAPZB	ENSG00000077549	du145	PROSTATE	du145_1:19701425-19701425+_1:19699253-19699253-
832	CAPZB	ENSG00000077549	gi1	CENTRAL_NERVOUS_SYSTEM	gi1_1:19582359-19582359-_1:19582213-19582213+
832	CAPZB	ENSG00000077549	hcc1428	BREAST	hcc1428_1:19929214-19929214-_1:19929348-19929348+
832	CAPZB	ENSG00000077549	hcc1937	BREAST	hcc1937_1:19803781-19803781-_1:57877757-57877757+
832	CAPZB	ENSG00000077549	hcc70	BREAST	hcc70_1:18905050-18905050+_1:18905194-18905194-_rep
832	CAPZB	ENSG00000077549	ls513	LARGE_INTESTINE	ls513_1:20020001-20020001-_1:23448893-23448893+
832	CAPZB	ENSG00000077549	snu16	STOMACH	snu16_1:19813710-19813710+_1:19813850-19813850-
832	CAPZB	ENSG00000077549	t24	URINARY_TRACT	t24_1:19251075-19251075+_1:19250501-19250501-
8458	TTF2	ENSG00000116830	zr751	BREAST	zr751_1:118367735-118367735-_12:38687269-38687269-
8458	TTF2	ENSG00000116830	gi1	CENTRAL_NERVOUS_SYSTEM	gi1_1:117517775-117517775-_1:107669249-107669249+
8458	TTF2	ENSG00000116830	h1437	LUNG	h1437_1:118077983-118077983-_5:27143703-27143703+
8458	TTF2	ENSG00000116830	kyse410	OESOPHAGUS	kyse410_1:114039743-114039743-_1:117999794-117999794-_rep
8458	TTF2	ENSG00000116830	skmel2	SKIN	skmel2_1:101817878-101817878+_1:116919977-116919977+_rep
8458	TTF2	ENSG00000116830	sw948	LARGE_INTESTINE	sw948_1:117964239-117964239-_1:117965393-117965393+
8458	TTF2	ENSG00000116830	u251mg	CENTRAL_NERVOUS_SYSTEM	u251mg_1:118265213-118265213-_4:56465197-56465197+
8458	TTF2	ENSG00000116830	u2os	BONE	u2os_1:117073276-117073276+_18:12078232-12078232+
440574	MICOS10	ENSG00000173436	h1666	LUNG	h1666_1:18923230-18923230-_1:18925017-18925017+_rep
440574	MICOS10	ENSG00000173436	rko	LARGE_INTESTINE	rko_1:20453547-20453547+_1:20460444-20460444-
10885	WDR3	ENSG00000065183	cck81	LARGE_INTESTINE	cck81_1:119401195-119401195-_15:51189300-51189300+
10885	WDR3	ENSG00000065183	corl23	LUNG	corl23_1:119401201-119401201-_15:51189295-51189295+
10885	WDR3	ENSG00000065183	ebc1	LUNG	ebc1_1:119405225-119405225-_1:119406028-119406028-
10885	WDR3	ENSG00000065183	h1666	LUNG	h1666_1:112088560-112088560+_1:117890677-117890677-_rep
10885	WDR3	ENSG00000065183	h2170	LUNG	h2170_1:119116803-119116803-_1:119117625-119117625+
10885	WDR3	ENSG00000065183	h520	LUNG	h520_1:46042707-46042707-_1:118070273-118070273+_rep
10885	WDR3	ENSG00000065183	hara	LUNG	hara_1:118075034-118075034+_3:52300668-52300668+
10885	WDR3	ENSG00000065183	hcc44	LUNG	hcc44_1:119363567-119363567+_X:94522333-94522333-
10885	WDR3	ENSG00000065183	jhh7	LIVER	jhh7_1:117962068-117962068-_1:117962169-117962169+_rep
10885	WDR3	ENSG00000065183	mfe280	ENDOMETRIUM	mfe280_1:118717532-118717532+_1:118794038-118794038-
10885	WDR3	ENSG00000065183	mkn45	STOMACH	mkn45_1:117941212-117941212+_1:118087003-118087003-_rep
10885	WDR3	ENSG00000065183	ovk18	OVARY	ovk18_1:119186247-119186247-_11:35795348-35795348-
10885	WDR3	ENSG00000065183	rkn	SOFT_TISSUE	rkn_1:119004533-119004533-_1:119291512-119291512-
10352	WARS2	ENSG00000116874	corl23	LUNG	corl23_1:119401201-119401201-_15:51189295-51189295+
10352	WARS2	ENSG00000116874	ebc1	LUNG	ebc1_1:119405454-119405454+_1:119406042-119406042+_rep
10352	WARS2	ENSG00000116874	fadu	UPPER_AERODIGESTIVE_TRACT	fadu_1:120192072-120192072-_1:120223889-120223889+
10352	WARS2	ENSG00000116874	hcc44	LUNG	hcc44_1:119363567-119363567+_X:94522333-94522333-
10352	WARS2	ENSG00000116874	lk2	LUNG	lk2_1:119401200-119401200-_15:51189306-51189306+
10352	WARS2	ENSG00000116874	mcf7	BREAST	mcf7_1:120260524-120260524+_20:39490247-39490247+
10352	WARS2	ENSG00000116874	rpmi8226	HAEMATOPOIETIC_AND_LYMPHOID_TISSUE	rpmi8226_1:66749488-66749488-_1:120126035-120126035+_rep
10352	WARS2	ENSG00000116874	sw948	LARGE_INTESTINE	sw948_1:115582199-115582199+_1:118888910-118888910+_rep
10352	WARS2	ENSG00000116874	t84	LARGE_INTESTINE	t84_1:119616415-119616415+_1:240906941-240906941-
1650	DDOST	ENSG00000244038	c2bbe1	LARGE_INTESTINE	c2bbe1_1:10878594-10878594+_1:20874181-20874181+_rep
1650	DDOST	ENSG00000244038	capan1	PANCREAS	capan1_1:21513066-21513066-_1:21514009-21514009+
1650	DDOST	ENSG00000244038	h1836	LUNG	h1836_1:20750767-20750767+_11:66323988-66323988+
1650	DDOST	ENSG00000244038	h522	LUNG	h522_1:20404578-20404578-_1:20413005-20413005+_rep
1650	DDOST	ENSG00000244038	ln229	CENTRAL_NERVOUS_SYSTEM	ln229_1:21431945-21431945+_17:29804583-29804583+
1650	DDOST	ENSG00000244038	rmgi	OVARY	rmgi_1:21684638-21684638+_1:21693189-21693189-
9939	RBM8A	ENSG00000131795	hcc1187	BREAST	hcc1187_1:145517754-145517754-_1:145519863-145519863+
9939	RBM8A	ENSG00000131795	karpas299	HAEMATOPOIETIC_AND_LYMPHOID_TISSUE	karpas299_1:145489145-145489145-_10:23385208-23385208+
9939	RBM8A	ENSG00000131795	kms11	HAEMATOPOIETIC_AND_LYMPHOID_TISSUE	kms11_1:145593225-145593225+_16:6294433-6294433-
9939	RBM8A	ENSG00000131795	lk2	LUNG	lk2_1:145564444-145564444-_1:145564300-145564300+_rep
10623	POLR3C	ENSG00000186141	hcc1187	BREAST	hcc1187_1:145517754-145517754-_1:145519863-145519863+_rep
10623	POLR3C	ENSG00000186141	kms11	HAEMATOPOIETIC_AND_LYMPHOID_TISSUE	kms11_1:145593603-145593603-_16:6294432-6294432+
10623	POLR3C	ENSG00000186141	lk2	LUNG	lk2_1:145641536-145641536-_1:145641395-145641395+_rep
10623	POLR3C	ENSG00000186141	osrc2	KIDNEY	osrc2_1:146498098-146498098-_9:75457166-75457166-
10623	POLR3C	ENSG00000186141	ovk18	OVARY	ovk18_1:146498101-146498101-_9:75457163-75457163-
10623	POLR3C	ENSG00000186141	te5	OESOPHAGUS	te5_1:146571192-146571192-_1:146571842-146571842+
8682	PEA15	ENSG00000162734	rvh421	SKIN	rvh421_1:160403729-160403729-_1:207575016-207575016+
1314	COPA	ENSG00000122218	cal120	BREAST	cal120_1:160466882-160466882+_9:117764361-117764361-
1314	COPA	ENSG00000122218	osrc2	KIDNEY	osrc2_1:159848079-159848079+_1:159848617-159848617-_rep
1314	COPA	ENSG00000122218	t47d	BREAST	t47d_1:160072010-160072010-_X:62771099-62771099-
1314	COPA	ENSG00000122218	thp1	HAEMATOPOIETIC_AND_LYMPHOID_TISSUE	thp1_1:160564363-160564363-_1:160565924-160565924+
257106	ARHGAP30	ENSG00000186517	kms11	HAEMATOPOIETIC_AND_LYMPHOID_TISSUE	kms11_1:160933428-160933428-_1:160970773-160970773+_rep
5202	PFDN2	ENSG00000143256	cal120	BREAST	cal120_1:160466882-160466882+_9:117764361-117764361-
5202	PFDN2	ENSG00000143256	h1694	LUNG	h1694_1:161083622-161083622-_1:161084494-161084494-_rep
5202	PFDN2	ENSG00000143256	h23	LUNG	h23_1:160999066-160999066+_1:160997526-160997526-
5202	PFDN2	ENSG00000143256	hcc1428	BREAST	hcc1428_1:161307590-161307590-_11:31343699-31343699-
5202	PFDN2	ENSG00000143256	hgc27	STOMACH	hgc27_1:161667702-161667702-_1:161800345-161800345+
5202	PFDN2	ENSG00000143256	kms11	HAEMATOPOIETIC_AND_LYMPHOID_TISSUE	kms11_1:160933428-160933428-_1:160970773-160970773+_rep
5202	PFDN2	ENSG00000143256	snu1	STOMACH	snu1_1:160749240-160749240+_1:160749342-160749342-_rep
5202	PFDN2	ENSG00000143256	snu16	STOMACH	snu16_1:161994977-161994977+_1:161995134-161995134-
51506	UFC1	ENSG00000143222	kms11	HAEMATOPOIETIC_AND_LYMPHOID_TISSUE	kms11_1:158553551-158553551-_1:161231757-161231757-_rep
8703	B4GALT3	ENSG00000158850	h23	LUNG	h23_1:160999066-160999066+_1:160997526-160997526-
4720	NDUFS2	ENSG00000158864	dms53	LUNG	dms53_1:161104003-161104003+_1:161108653-161108653-_rep
4720	NDUFS2	ENSG00000158864	gciy	STOMACH	gciy_1:162002687-162002687+_1:162009599-162009599-
4720	NDUFS2	ENSG00000158864	h1793	LUNG	h1793_1:162016103-162016103+_1:162055455-162055455-
4720	NDUFS2	ENSG00000158864	h23	LUNG	h23_1:160999066-160999066+_1:160997526-160997526-
4720	NDUFS2	ENSG00000158864	kle	ENDOMETRIUM	kle_1:161269215-161269215-_11:61322647-61322647+
4720	NDUFS2	ENSG00000158864	lk2	LUNG	lk2_1:161994969-161994969+_1:161995103-161995103-
4720	NDUFS2	ENSG00000158864	rerfgc1b	STOMACH	rerfgc1b_1:161667701-161667701-_1:161800373-161800373+
4720	NDUFS2	ENSG00000158864	rko	LARGE_INTESTINE	rko_1:161667700-161667700-_1:161800339-161800339+
6391	SDHC	ENSG00000143252	cal120	BREAST	cal120_1:160466882-160466882+_9:117764361-117764361-
6391	SDHC	ENSG00000143252	caov3	OVARY	caov3_1:160657398-160657398+_1:160716013-160716013-_rep
6391	SDHC	ENSG00000143252	chagok1	LUNG	chagok1_1:160754352-160754352-_1:160898302-160898302+_rep
6391	SDHC	ENSG00000143252	du145	PROSTATE	du145_1:161671617-161671617-_19:11225055-11225055-
6391	SDHC	ENSG00000143252	hgc27	STOMACH	hgc27_1:161667702-161667702-_1:161800345-161800345+
6391	SDHC	ENSG00000143252	snu1	STOMACH	snu1_1:161667711-161667711-_1:161800408-161800408+
6391	SDHC	ENSG00000143252	suit2	PANCREAS	suit2_1:161667984-161667984+_1:161800631-161800631-
9722	NOS1AP	ENSG00000198929	cama1	BREAST	cama1_1:162690295-162690295-_10:65434516-65434516-
9722	NOS1AP	ENSG00000198929	cck81	LARGE_INTESTINE	cck81_1:162776885-162776885+_1:163050657-163050657+
83540	NUF2	ENSG00000143228	2313287	STOMACH	2313287_1:162974907-162974907-_1:162988960-162988960+_rep
83540	NUF2	ENSG00000143228	769p	KIDNEY	769p_1:163342350-163342350+_1:163351242-163351242-
83540	NUF2	ENSG00000143228	calu1	LUNG	calu1_1:162379600-162379600-_1:162384375-162384375+_rep
83540	NUF2	ENSG00000143228	cama1	BREAST	cama1_1:162690295-162690295-_10:65434516-65434516-
83540	NUF2	ENSG00000143228	caov3	OVARY	caov3_1:162830799-162830799-_1:162846119-162846119+_rep
83540	NUF2	ENSG00000143228	es2	OVARY	es2_1:164091384-164091384-_1:164093049-164093049+
83540	NUF2	ENSG00000143228	gi1	CENTRAL_NERVOUS_SYSTEM	gi1_1:162690295-162690295-_10:65434516-65434516-
83540	NUF2	ENSG00000143228	h1793	LUNG	h1793_1:163358020-163358020+_1:163405230-163405230-
83540	NUF2	ENSG00000143228	kle	ENDOMETRIUM	kle_1:161684038-161684038+_1:162775952-162775952-_rep
83540	NUF2	ENSG00000143228	rmgi	OVARY	rmgi_1:162352493-162352493+_1:162360224-162360224-_rep
83540	NUF2	ENSG00000143228	te5	OESOPHAGUS	te5_1:162477271-162477271-_1:162492870-162492870+_rep
261726	TIPRL	ENSG00000143155	a3kaw	HAEMATOPOIETIC_AND_LYMPHOID_TISSUE	a3kaw_1:168512452-168512452+_1:168548147-168548147+
261726	TIPRL	ENSG00000143155	hcc1937	BREAST	hcc1937_1:167509231-167509231-_13:46465143-46465143+
91687	CENPL	ENSG00000120334	h1299	LUNG	h1299_1:174281054-174281054-_1:174316272-174316272+
91687	CENPL	ENSG00000120334	h1666	LUNG	h1666_1:174165805-174165805-_1:174270655-174270655+
91687	CENPL	ENSG00000120334	h1793	LUNG	h1793_1:173898035-173898035+_1:174395301-174395301-
91687	CENPL	ENSG00000120334	h358	LUNG	h358_1:174247305-174247305-_1:174825263-174825263+
91687	CENPL	ENSG00000120334	jhh7	LIVER	jhh7_1:173910964-173910964+_1:173907888-173907888-_rep
91687	CENPL	ENSG00000120334	nugc3	STOMACH	nugc3_1:173976299-173976299+_7:25567781-25567781-
91687	CENPL	ENSG00000120334	rko	LARGE_INTESTINE	rko_1:169250067-169250067+_1:173127742-173127742+_rep
91687	CENPL	ENSG00000120334	snu423	LIVER	snu423_1:169250069-169250069+_1:173127750-173127750+_rep
55157	DARS2	ENSG00000117593	a375	SKIN	a375_1:173553282-173553282+_1:173508867-173508867-
55157	DARS2	ENSG00000117593	gciy	STOMACH	gciy_1:174263620-174263620-_1:174959195-174959195+
55157	DARS2	ENSG00000117593	kyse180	OESOPHAGUS	kyse180_1:169250059-169250059+_1:173127743-173127743+_rep
55157	DARS2	ENSG00000117593	te11	OESOPHAGUS	te11_6:90431271-90431271+_1:173833620-173833620+_rep
149041	RC3H1	ENSG00000135870	jhh7	LIVER	jhh7_1:173910964-173910964+_1:173907888-173907888-
27101	CACYBP	ENSG00000116161	a375	SKIN	a375_1:174247881-174247881+_1:174283722-174283722+_rep
63931	MRPS14	ENSG00000120333	efo21	OVARY	efo21_1:175301619-175301619+_1:175299595-175299595-_rep
63931	MRPS14	ENSG00000120333	gciy	STOMACH	gciy_1:174263620-174263620-_1:174959195-174959195+_rep
63931	MRPS14	ENSG00000120333	h1299	LUNG	h1299_1:174281054-174281054-_1:174316272-174316272+_rep
63931	MRPS14	ENSG00000120333	h1793	LUNG	h1793_1:173898035-173898035+_1:174395301-174395301-_rep
63931	MRPS14	ENSG00000120333	h358	LUNG	h358_1:174247305-174247305-_1:174825263-174825263+_rep
63931	MRPS14	ENSG00000120333	hcc44	LUNG	hcc44_1:174157395-174157395-_1:174336922-174336922+_rep
63931	MRPS14	ENSG00000120333	hct15	LARGE_INTESTINE	hct15_1:174889704-174889704-_1:174908261-174908261+_rep
63931	MRPS14	ENSG00000120333	im95	STOMACH	im95_1:174159308-174159308-_1:174162498-174162498+_rep
63931	MRPS14	ENSG00000120333	mkn45	STOMACH	mkn45_1:174073191-174073191+_1:174232543-174232543-_rep
63931	MRPS14	ENSG00000120333	u251mg	CENTRAL_NERVOUS_SYSTEM	u251mg_1:175575492-175575492-_1:175577643-175577643+
9213	XPR1	ENSG00000143324	h2122	LUNG	h2122_1:168960403-168960403+_1:179653949-179653949+_rep
9213	XPR1	ENSG00000143324	hcc95	LUNG	hcc95_1:180280488-180280488+_9:95949635-95949635+
1660	DHX9	ENSG00000135829	capan1	PANCREAS	capan1_1:182806993-182806993-_1:182807483-182807483+_rep
1660	DHX9	ENSG00000135829	efm19	BREAST	efm19_1:182792046-182792046-_1:182780388-182780388+
1660	DHX9	ENSG00000135829	h211	LUNG	h211_1:183597803-183597803+_1:183593496-183593496-_rep
1660	DHX9	ENSG00000135829	kyse180	OESOPHAGUS	kyse180_1:182852424-182852424-_22:41535452-41535452-
1660	DHX9	ENSG00000135829	kyse450	OESOPHAGUS	kyse450_1:182812577-182812577-_1:182813018-182813018+
1660	DHX9	ENSG00000135829	mcf7	BREAST	mcf7_1:181667166-181667166-_1:182378171-182378171+_rep
1660	DHX9	ENSG00000135829	rkn	SOFT_TISSUE	rkn_1:183220003-183220003+_1:183360367-183360367-
9887	SMG7	ENSG00000116698	ht1376	URINARY_TRACT	ht1376_1:184269445-184269445+_1:184291948-184291948+
10092	ARPC5	ENSG00000162704	skhep1	LIVER	skhep1_1:184128617-184128617-_1:184128820-184128820+
7175	TPR	ENSG00000047410	a2058	SKIN	a2058_1:185748641-185748641-_1:186226886-186226886+_rep
7175	TPR	ENSG00000047410	chagok1	LUNG	chagok1_1:160654866-160654866+_1:185558798-185558798-_rep
7175	TPR	ENSG00000047410	efo21	OVARY	efo21_1:186478193-186478193-_12:31754013-31754013-
7175	TPR	ENSG00000047410	fu97	STOMACH	fu97_1:186606539-186606539-_1:189443814-189443814-
7175	TPR	ENSG00000047410	h4	CENTRAL_NERVOUS_SYSTEM	h4_1:6413147-6413147+_1:185903330-185903330+_rep
7175	TPR	ENSG00000047410	h522	LUNG	h522_1:185748627-185748627-_1:186226927-186226927+_rep
7175	TPR	ENSG00000047410	hara	LUNG	hara_1:186751905-186751905+_8:73784546-73784546+
7175	TPR	ENSG00000047410	ht1376	URINARY_TRACT	ht1376_1:187017173-187017173+_5:51441959-51441959-
7175	TPR	ENSG00000047410	kyse30	OESOPHAGUS	kyse30_1:158434611-158434611-_1:186433376-186433376+_rep
7175	TPR	ENSG00000047410	kyse450	OESOPHAGUS	kyse450_1:186606547-186606547-_1:189443817-189443817-
7175	TPR	ENSG00000047410	ls180	LARGE_INTESTINE	ls180_1:186723711-186723711-_1:186725196-186725196+
7175	TPR	ENSG00000047410	ov7	OVARY	ov7_1:185748479-185748479+_1:186226665-186226665-_rep
7175	TPR	ENSG00000047410	rmgi	OVARY	rmgi_1:185485383-185485383-_1:185524700-185524700-_rep
7175	TPR	ENSG00000047410	scc25	UPPER_AERODIGESTIVE_TRACT	scc25_1:185705594-185705594+_8:38476250-38476250-
7175	TPR	ENSG00000047410	snu475	LIVER	snu475_1:186606656-186606656+_1:189443665-189443665+
54953	ODR4	ENSG00000157181	hs294t	SKIN	hs294t_1:186606587-186606587-_1:189443815-189443815-
51377	UCHL5	ENSG00000116750	h446	LUNG	h446_1:193217281-193217281+_1:193284746-193284746-
51377	UCHL5	ENSG00000116750	hcc1954	BREAST	hcc1954_1:193301615-193301615-_1:193471085-193471085+
51377	UCHL5	ENSG00000116750	hct116	LARGE_INTESTINE	hct116_1:192921436-192921436+_1:193219268-193219268-
79577	CDC73	ENSG00000134371	a375	SKIN	a375_1:192610779-192610779+_1:192610876-192610876-_rep
79577	CDC73	ENSG00000134371	h1693	LUNG	h1693_1:193676117-193676117-_1:240397397-240397397-
79577	CDC73	ENSG00000134371	h2030	LUNG	h2030_1:193171390-193171390+_1:193171420-193171420-
79577	CDC73	ENSG00000134371	h446	LUNG	h446_1:193217281-193217281+_1:193284746-193284746-
79577	CDC73	ENSG00000134371	hcc1954	BREAST	hcc1954_1:193301615-193301615-_1:193471085-193471085+
79577	CDC73	ENSG00000134371	hct116	LARGE_INTESTINE	hct116_1:192921436-192921436+_1:193219268-193219268-_rep
79577	CDC73	ENSG00000134371	hgc27	STOMACH	hgc27_1:192735963-192735963-_1:193019585-193019585+_rep
79577	CDC73	ENSG00000134371	kyse30	OESOPHAGUS	kyse30_1:192627795-192627795-_1:192631588-192631588+_rep
79577	CDC73	ENSG00000134371	lk2	LUNG	lk2_1:193622888-193622888+_1:193623054-193623054-
79577	CDC73	ENSG00000134371	mdamb453	BREAST	mdamb453_1:193036694-193036694-_1:193041087-193041087+_rep
79577	CDC73	ENSG00000134371	mfe280	ENDOMETRIUM	mfe280_1:192623009-192623009+_1:192657973-192657973-_rep
259266	ASPM	ENSG00000066279	capan1	PANCREAS	capan1_1:196213342-196213342+_1:196213161-196213161-
259266	ASPM	ENSG00000066279	es2	OVARY	es2_1:198052754-198052754-_3:13518790-13518790-
9928	KIF14	ENSG00000118193	caov3	OVARY	caov3_1:200444392-200444392+_1:200470314-200470314-_rep
9928	KIF14	ENSG00000118193	hara	LUNG	hara_1:200297252-200297252+_1:229702168-229702168-
9928	KIF14	ENSG00000118193	lk2	LUNG	lk2_1:200664499-200664499+_1:200664629-200664629-
9928	KIF14	ENSG00000118193	nugc3	STOMACH	nugc3_1:199343023-199343023+_1:199607810-199607810-_rep
83479	DDX59	ENSG00000118197	a2780	OVARY	a2780_1:199956706-199956706+_1:199959810-199959810-_rep
83479	DDX59	ENSG00000118197	h1048	LUNG	h1048_1:200652471-200652471-_1:200655394-200655394+
83479	DDX59	ENSG00000118197	h661	LUNG	h661_1:200600184-200600184+_1:200572524-200572524-
83479	DDX59	ENSG00000118197	hcc95	LUNG	hcc95_1:190837690-190837690+_1:200466035-200466035+_rep
83479	DDX59	ENSG00000118197	kym1	SOFT_TISSUE	kym1_1:200011117-200011117-_1:200065043-200065043+_rep
83479	DDX59	ENSG00000118197	mdamb157	BREAST	mdamb157_1:200818651-200818651+_1:201829334-201829334+
83479	DDX59	ENSG00000118197	rvh421	SKIN	rvh421_1:200846646-200846646-_1:210611302-210611302-
83479	DDX59	ENSG00000118197	wm2664	SKIN	wm2664_1:184774740-184774740-_1:200599626-200599626-_rep
55705	IPO9	ENSG00000198700	zr751	BREAST	zr751_1:225529102-225529102-_1:202282094-202282094+_rep
55705	IPO9	ENSG00000198700	cama1	BREAST	cama1_8:124257392-124257392+_1:202252626-202252626+_rep
55705	IPO9	ENSG00000198700	du4475	BREAST	du4475_1:200915898-200915898+_1:201039035-201039035-_rep
55705	IPO9	ENSG00000198700	lk2	LUNG	lk2_1:201189403-201189403-_1:201189140-201189140+
5500	PPP1CB	ENSG00000213639	calu6	LUNG	calu6_2:29409606-29409606-_2:29411582-29411582+
5500	PPP1CB	ENSG00000213639	capan1	PANCREAS	capan1_2:28371602-28371602-_2:45608388-45608388+
5500	PPP1CB	ENSG00000213639	h2052	PLEURA	h2052_2:28607642-28607642-_2:28639539-28639539+_rep
5500	PPP1CB	ENSG00000213639	h2171	LUNG	h2171_2:29131222-29131222-_8:128832262-128832262-
5500	PPP1CB	ENSG00000213639	hcc38	BREAST	hcc38_2:29461166-29461166+_2:29468575-29468575-
5500	PPP1CB	ENSG00000213639	kyse30	OESOPHAGUS	kyse30_2:27903235-27903235-_2:28036156-28036156-_rep
5500	PPP1CB	ENSG00000213639	osrc2	KIDNEY	osrc2_2:28051146-28051146-_2:27848647-27848647+
5500	PPP1CB	ENSG00000213639	ovcar3	OVARY	ovcar3_2:29180728-29180728-_2:29187124-29187124+
5500	PPP1CB	ENSG00000213639	snu475	LIVER	snu475_2:29147099-29147099-_Y:23256750-23256750+
84908	FAM136A	ENSG00000035141	cal51	BREAST	cal51_2:71251091-71251091+_2:71277258-71277258-
84908	FAM136A	ENSG00000035141	caov3	OVARY	caov3_2:71336591-71336591+_2:71423091-71423091-
84908	FAM136A	ENSG00000035141	du4475	BREAST	du4475_2:71251096-71251096+_2:71277234-71277234-
84908	FAM136A	ENSG00000035141	fadu	UPPER_AERODIGESTIVE_TRACT	fadu_2:69855803-69855803+_2:69719528-69719528-
84908	FAM136A	ENSG00000035141	h1793	LUNG	h1793_2:69949086-69949086+_2:70062610-70062610-_rep
84908	FAM136A	ENSG00000035141	h522	LUNG	h522_2:71251107-71251107+_2:71277245-71277245-
84908	FAM136A	ENSG00000035141	hel9217	HAEMATOPOIETIC_AND_LYMPHOID_TISSUE	hel9217_2:71251102-71251102+_2:71277233-71277233-
84908	FAM136A	ENSG00000035141	kyse410	OESOPHAGUS	kyse410_2:71107520-71107520-_2:71118400-71118400+
84908	FAM136A	ENSG00000035141	mdamb231	BREAST	mdamb231_2:71251094-71251094+_2:71277228-71277228-
84908	FAM136A	ENSG00000035141	mm1s	HAEMATOPOIETIC_AND_LYMPHOID_TISSUE	mm1s_2:71251098-71251098+_2:71277245-71277245-
84908	FAM136A	ENSG00000035141	shp77	LUNG	shp77_2:69816428-69816428-_2:70061168-70061168+_rep
84908	FAM136A	ENSG00000035141	sw948	LARGE_INTESTINE	sw948_2:70651059-70651059-_7:125920801-125920801+
116143	WDR92	ENSG00000243667	hcc95	LUNG	hcc95_2:71181769-71181769+_2:68515449-68515449-_rep
8452	CUL3	ENSG00000036257	hcc1419	BREAST	hcc1419_2:224667116-224667116+_2:224666301-224666301-
23160	WDR43	ENSG00000163811	calu6	LUNG	calu6_2:29409606-29409606-_2:29411582-29411582+
23160	WDR43	ENSG00000163811	capan1	PANCREAS	capan1_2:28371602-28371602-_2:45608388-45608388+
23160	WDR43	ENSG00000163811	cck81	LARGE_INTESTINE	cck81_2:29106546-29106546-_2:29106877-29106877+_rep
23160	WDR43	ENSG00000163811	efo21	OVARY	efo21_2:29115074-29115074+_2:30630999-30630999+
23160	WDR43	ENSG00000163811	gciy	STOMACH	gciy_2:28518066-28518066+_2:28693826-28693826+_rep
23160	WDR43	ENSG00000163811	h1299	LUNG	h1299_2:28673606-28673606-_X:97268138-97268138+
23160	WDR43	ENSG00000163811	h2052	PLEURA	h2052_2:28607642-28607642-_2:28639539-28639539+_rep
23160	WDR43	ENSG00000163811	ht115	LARGE_INTESTINE	ht115_2:28290835-28290835-_2:28183107-28183107+
23160	WDR43	ENSG00000163811	jhh1	LIVER	jhh1_2:28821891-28821891-_2:28812316-28812316+
23160	WDR43	ENSG00000163811	kle	ENDOMETRIUM	kle_2:29308489-29308489-_13:45102656-45102656-
23160	WDR43	ENSG00000163811	ovcar3	OVARY	ovcar3_2:29180728-29180728-_2:29187124-29187124+
129401	NUP35	ENSG00000163002	hcc1954	BREAST	hcc1954_2:184389306-184389306+_2:184389379-184389379-
129401	NUP35	ENSG00000163002	jhh1	LIVER	jhh1_2:184607671-184607671-_2:184662036-184662036+
129401	NUP35	ENSG00000163002	u2os	BONE	u2os_2:183568864-183568864+_2:183978614-183978614-_rep
3987	LIMS1	ENSG00000169756	769p	KIDNEY	769p_2:109262400-109262400-_18:666175-666175+
3987	LIMS1	ENSG00000169756	h2052	PLEURA	h2052_2:109505036-109505036+_2:109809383-109809383-
3987	LIMS1	ENSG00000169756	rmgi	OVARY	rmgi_2:109169789-109169789-_2:109323457-109323457+
3987	LIMS1	ENSG00000169756	snu16	STOMACH	snu16_2:108899392-108899392+_2:108899513-108899513-_rep
3987	LIMS1	ENSG00000169756	sw1271	LUNG	sw1271_2:109863027-109863027-_2:109866435-109866435+
10890	RAB10	ENSG00000084733	h358	LUNG	h358_2:27026377-27026377-_2:27040569-27040569+
10890	RAB10	ENSG00000084733	hcc1428	BREAST	hcc1428_2:26590141-26590141-_2:26590536-26590536+
10890	RAB10	ENSG00000084733	lk2	LUNG	lk2_2:26233485-26233485+_2:26233625-26233625-_rep
10890	RAB10	ENSG00000084733	pc14	LUNG	pc14_2:25348610-25348610-_2:25349776-25349776+_rep
10890	RAB10	ENSG00000084733	skov3	OVARY	skov3_2:26088158-26088158-_14:35692953-35692953+
56902	PNO1	ENSG00000115946	a375	SKIN	a375_2:68473784-68473784-_2:68492987-68492987+
56902	PNO1	ENSG00000115946	cck81	LARGE_INTESTINE	cck81_2:67660572-67660572+_2:67660637-67660637-_rep
56902	PNO1	ENSG00000115946	es2	OVARY	es2_2:68530282-68530282+_11:71065956-71065956-
56902	PNO1	ENSG00000115946	h1694	LUNG	h1694_2:68537571-68537571+_1:244067441-244067441-
56902	PNO1	ENSG00000115946	h1975	LUNG	h1975_2:68674619-68674619-_2:84186490-84186490+
56902	PNO1	ENSG00000115946	hcc95	LUNG	hcc95_2:71181769-71181769+_2:68515449-68515449-_rep
56902	PNO1	ENSG00000115946	lk2	LUNG	lk2_2:68173348-68173348+_2:68173480-68173480-_rep
56902	PNO1	ENSG00000115946	te1	OESOPHAGUS	te1_2:68203616-68203616-_2:68203873-68203873+_rep
56902	PNO1	ENSG00000115946	te5	OESOPHAGUS	te5_8:106808478-106808478-_2:68390164-68390164-_rep
83444	INO80B	ENSG00000115274	igr39	SKIN	igr39_2:74726195-74726195+_2:74725733-74725733-_rep
9330	GTF3C3	ENSG00000119041	calu6	LUNG	calu6_2:197011511-197011511+_2:197097697-197097697-_rep
9330	GTF3C3	ENSG00000119041	cov362	OVARY	cov362_2:198522620-198522620-_2:220023614-220023614+
9330	GTF3C3	ENSG00000119041	du145	PROSTATE	du145_2:197840698-197840698-_7:8128342-8128342+
9330	GTF3C3	ENSG00000119041	hcc1954	BREAST	hcc1954_2:197757687-197757687-_X:91022002-91022002+
9330	GTF3C3	ENSG00000119041	kyse70	OESOPHAGUS	kyse70_2:198294234-198294234+_2:198293379-198293379-_rep
9330	GTF3C3	ENSG00000119041	lk2	LUNG	lk2_2:198091311-198091311+_2:198091476-198091476-
9330	GTF3C3	ENSG00000119041	shp77	LUNG	shp77_1:8180482-8180482+_2:197858571-197858571+_rep
9330	GTF3C3	ENSG00000119041	t84	LARGE_INTESTINE	t84_2:196781160-196781160+_2:196796042-196796042-_rep
2976	GTF3C2	ENSG00000115207	calu6	LUNG	calu6_2:27727906-27727906-_2:27728153-27728153+
2976	GTF3C2	ENSG00000115207	capan1	PANCREAS	capan1_2:27593414-27593414+_2:45936347-45936347-
2976	GTF3C2	ENSG00000115207	cov362	OVARY	cov362_2:26755951-26755951+_2:30939127-30939127+
2976	GTF3C2	ENSG00000115207	daoy	CENTRAL_NERVOUS_SYSTEM	daoy_2:27710212-27710212+_2:27733705-27733705-
2976	GTF3C2	ENSG00000115207	h1836	LUNG	h1836_1:35923621-35923621+_2:27796020-27796020-_rep
2976	GTF3C2	ENSG00000115207	igrov1	OVARY	igrov1_2:27958726-27958726+_2:27963884-27963884-
2976	GTF3C2	ENSG00000115207	kyse30	OESOPHAGUS	kyse30_2:27903311-27903311+_2:27899127-27899127+_rep
2976	GTF3C2	ENSG00000115207	osrc2	KIDNEY	osrc2_2:28051146-28051146-_2:27848647-27848647+_rep
2976	GTF3C2	ENSG00000115207	ovcar3	OVARY	ovcar3_2:24549378-24549378+_2:26739657-26739657-_rep
2976	GTF3C2	ENSG00000115207	rl952	ENDOMETRIUM	rl952_2:26685091-26685091+_2:26684397-26684397-
2976	GTF3C2	ENSG00000115207	te1	OESOPHAGUS	te1_2:27287860-27287860+_2:61865800-61865800-
5903	RANBP2	ENSG00000153201	769p	KIDNEY	769p_2:109262400-109262400-_18:666175-666175+
5903	RANBP2	ENSG00000153201	kyse30	OESOPHAGUS	kyse30_2:109797501-109797501+_11:64674702-64674702-
5903	RANBP2	ENSG00000153201	kyse450	OESOPHAGUS	kyse450_2:109962057-109962057+_9:75595350-75595350+
5903	RANBP2	ENSG00000153201	mfe280	ENDOMETRIUM	mfe280_2:109436253-109436253+_2:109511877-109511877-
5903	RANBP2	ENSG00000153201	te11	OESOPHAGUS	te11_2:108371966-108371966-_17:30127135-30127135-
10575	CCT4	ENSG00000115484	h1299	LUNG	h1299_2:63050371-63050371-_2:63061450-63061450+
10575	CCT4	ENSG00000115484	h1792	LUNG	h1792_2:61711350-61711350-_2:61712750-61712750-_rep
10575	CCT4	ENSG00000115484	hct116	LARGE_INTESTINE	hct116_2:61479150-61479150+_2:61557327-61557327-_rep
10575	CCT4	ENSG00000115484	hel9217	HAEMATOPOIETIC_AND_LYMPHOID_TISSUE	hel9217_2:62296123-62296123-_2:62302026-62302026+
10575	CCT4	ENSG00000115484	kym1	SOFT_TISSUE	kym1_2:62530521-62530521-_2:62530823-62530823+
10575	CCT4	ENSG00000115484	ls411n	LARGE_INTESTINE	ls411n_2:62814965-62814965-_2:62817207-62817207+
10575	CCT4	ENSG00000115484	shp77	LUNG	shp77_2:61479329-61479329-_16:70672087-70672087+
116540	MRPL53	ENSG00000204822	a2780	OVARY	a2780_2:73344265-73344265+_2:73703611-73703611-_rep
116540	MRPL53	ENSG00000204822	gciy	STOMACH	gciy_2:74365532-74365532+_2:74700712-74700712-_rep
116540	MRPL53	ENSG00000204822	h358	LUNG	h358_2:74766994-74766994+_14:44805703-44805703+
116540	MRPL53	ENSG00000204822	h747	LARGE_INTESTINE	h747_2:73770403-73770403-_2:73771334-73771334+_rep
116540	MRPL53	ENSG00000204822	h82	LUNG	h82_2:75088363-75088363-_2:75091922-75091922+
116540	MRPL53	ENSG00000204822	hara	LUNG	hara_2:75252146-75252146-_12:20046356-20046356-
116540	MRPL53	ENSG00000204822	kyse450	OESOPHAGUS	kyse450_2:74882714-74882714-_2:74960356-74960356+
116540	MRPL53	ENSG00000204822	te5	OESOPHAGUS	te5_2:74056800-74056800+_2:74145216-74145216-_rep
7849	PAX8	ENSG00000125618	769p	KIDNEY	769p_2:113999775-113999775+_2:114006628-114006628-_rep
7849	PAX8	ENSG00000125618	ovcar3	OVARY	ovcar3_2:113951093-113951093+_2:113956224-113956224+_rep
7849	PAX8	ENSG00000125618	rmgi	OVARY	rmgi_2:114041027-114041027+_2:114047456-114047456-
7520	XRCC5	ENSG00000079246	cal120	BREAST	cal120_2:216297365-216297365-_2:216360228-216360228+_rep
7520	XRCC5	ENSG00000079246	h1836	LUNG	h1836_2:216608728-216608728+_2:216729203-216729203+_rep
7520	XRCC5	ENSG00000079246	h446	LUNG	h446_2:217536836-217536836+_2:217641036-217641036-
7520	XRCC5	ENSG00000079246	rerfgc1b	STOMACH	rerfgc1b_2:157548138-157548138+_2:216014605-216014605+_rep
7520	XRCC5	ENSG00000079246	snu16	STOMACH	snu16_2:217312476-217312476-_2:217312350-217312350+_rep
7520	XRCC5	ENSG00000079246	snu387	LIVER	snu387_2:216277256-216277256+_2:216276495-216276495-
7520	XRCC5	ENSG00000079246	thp1	HAEMATOPOIETIC_AND_LYMPHOID_TISSUE	thp1_2:217363991-217363991+_7:128026680-128026680-
7341	SUMO1	ENSG00000116030	chagok1	LUNG	chagok1_2:202146367-202146367+_19:47336739-47336739+
3685	ITGAV	ENSG00000138448	c2bbe1	LARGE_INTESTINE	c2bbe1_2:188428675-188428675-_2:188538681-188538681+
3685	ITGAV	ENSG00000138448	calu6	LUNG	calu6_2:187109050-187109050-_8:73783943-73783943+
3685	ITGAV	ENSG00000138448	cov362	OVARY	cov362_2:188429022-188429022-_2:188539162-188539162+
3685	ITGAV	ENSG00000138448	daoy	CENTRAL_NERVOUS_SYSTEM	daoy_2:187996651-187996651+_2:188000242-188000242+
3685	ITGAV	ENSG00000138448	h522	LUNG	h522_2:187315634-187315634+_2:187440574-187440574-_rep
3685	ITGAV	ENSG00000138448	h838	LUNG	h838_2:186543300-186543300+_2:186680264-186680264-_rep
3685	ITGAV	ENSG00000138448	hcc1954	BREAST	hcc1954_2:186985077-186985077-_2:187385238-187385238+_rep
3685	ITGAV	ENSG00000138448	hcc38	BREAST	hcc38_2:187120777-187120777+_2:187126830-187126830-_rep
3685	ITGAV	ENSG00000138448	mfe296	ENDOMETRIUM	mfe296_2:187471068-187471068+_2:188093722-188093722-
3685	ITGAV	ENSG00000138448	mfe319	ENDOMETRIUM	mfe319_2:187594574-187594574+_2:187689778-187689778+
84524	ZC3H8	ENSG00000144161	caov3	OVARY	caov3_2:111892957-111892957+_2:112274535-112274535-_rep
84524	ZC3H8	ENSG00000144161	h23	LUNG	h23_2:89245040-89245040-_2:112276804-112276804+_rep
51602	NOP58	ENSG00000055044	a2780	OVARY	a2780_2:202146391-202146391+_19:47336726-47336726+
51602	NOP58	ENSG00000055044	a3kaw	HAEMATOPOIETIC_AND_LYMPHOID_TISSUE	a3kaw_2:203196754-203196754-_2:203337419-203337419+
51602	NOP58	ENSG00000055044	fadu	UPPER_AERODIGESTIVE_TRACT	fadu_2:203865539-203865539+_2:203875255-203875255+
51602	NOP58	ENSG00000055044	g402	SOFT_TISSUE	g402_2:203295444-203295444-_2:203312915-203312915+
51602	NOP58	ENSG00000055044	h1666	LUNG	h1666_2:66440788-66440788-_2:203999841-203999841-_rep
51602	NOP58	ENSG00000055044	h838	LUNG	h838_1:31582919-31582919+_2:203111753-203111753+_rep
51602	NOP58	ENSG00000055044	hcc38	BREAST	hcc38_2:202146366-202146366+_19:47336726-47336726+
51602	NOP58	ENSG00000055044	igrov1	OVARY	igrov1_2:202146367-202146367+_19:47336728-47336728+
51602	NOP58	ENSG00000055044	kyse70	OESOPHAGUS	kyse70_2:202146373-202146373+_19:47336725-47336725+
51602	NOP58	ENSG00000055044	lk2	LUNG	lk2_2:202864818-202864818+_2:202864959-202864959-_rep
51602	NOP58	ENSG00000055044	lovo	LARGE_INTESTINE	lovo_2:203014524-203014524+_2:203061139-203061139-_rep
51602	NOP58	ENSG00000055044	mfe280	ENDOMETRIUM	mfe280_2:202823775-202823775+_2:202893384-202893384-_rep
51602	NOP58	ENSG00000055044	mfe319	ENDOMETRIUM	mfe319_2:203353252-203353252+_2:203726864-203726864-
51602	NOP58	ENSG00000055044	panc0327	PANCREAS	panc0327_2:202146369-202146369+_19:47336726-47336726+
51602	NOP58	ENSG00000055044	pc14	LUNG	pc14_2:171447296-171447296-_2:202748823-202748823-_rep
8890	EIF2B4	ENSG00000115211	a3kaw	HAEMATOPOIETIC_AND_LYMPHOID_TISSUE	a3kaw_2:27158675-27158675-_2:27169777-27169777+_rep
8890	EIF2B4	ENSG00000115211	caov3	OVARY	caov3_2:26754025-26754025+_2:176102718-176102718+
8890	EIF2B4	ENSG00000115211	daoy	CENTRAL_NERVOUS_SYSTEM	daoy_2:27710212-27710212+_2:27733705-27733705-
8890	EIF2B4	ENSG00000115211	h1694	LUNG	h1694_2:27458753-27458753+_2:27578712-27578712-_rep
8890	EIF2B4	ENSG00000115211	h1836	LUNG	h1836_1:35923621-35923621+_2:27796020-27796020-_rep
8890	EIF2B4	ENSG00000115211	kyse30	OESOPHAGUS	kyse30_2:27903311-27903311+_2:27899127-27899127+_rep
8890	EIF2B4	ENSG00000115211	te1	OESOPHAGUS	te1_2:27287860-27287860+_2:61865800-61865800-
51639	SF3B6	ENSG00000115128	a2780	OVARY	a2780_2:24548397-24548397+_2:24547100-24547100-_rep
51639	SF3B6	ENSG00000115128	abc1	LUNG	abc1_2:24675422-24675422-_2:24752339-24752339+
51639	SF3B6	ENSG00000115128	capan1	PANCREAS	capan1_2:24697380-24697380-_2:24709356-24709356+
51639	SF3B6	ENSG00000115128	chagok1	LUNG	chagok1_2:23445500-23445500-_2:23447516-23447516+_rep
51639	SF3B6	ENSG00000115128	h1299	LUNG	h1299_2:24741017-24741017-_2:24785723-24785723+
51639	SF3B6	ENSG00000115128	h1836	LUNG	h1836_2:1555805-1555805-_2:24241983-24241983+_rep
51639	SF3B6	ENSG00000115128	igrov1	OVARY	igrov1_2:24782210-24782210+_2:24783626-24783626-
51639	SF3B6	ENSG00000115128	kyse450	OESOPHAGUS	kyse450_2:25051038-25051038+_2:25051746-25051746-
51639	SF3B6	ENSG00000115128	ln18	CENTRAL_NERVOUS_SYSTEM	ln18_2:23683651-23683651-_2:23833620-23833620+_rep
51639	SF3B6	ENSG00000115128	mdamb453	BREAST	mdamb453_2:24094296-24094296+_2:24217561-24217561-_rep
51639	SF3B6	ENSG00000115128	mfe280	ENDOMETRIUM	mfe280_2:24057414-24057414+_2:24462875-24462875-_rep
51639	SF3B6	ENSG00000115128	ovcar3	OVARY	ovcar3_2:24549378-24549378+_2:26739657-26739657-
51639	SF3B6	ENSG00000115128	te1	OESOPHAGUS	te1_2:24846787-24846787-_20:57685330-57685330+
57703	CWC22	ENSG00000163510	h1048	LUNG	h1048_2:180029180-180029180+_2:180028377-180028377-
57703	CWC22	ENSG00000163510	h226	LUNG	h226_2:181580887-181580887+_2:181581172-181581172-
57703	CWC22	ENSG00000163510	pc14	LUNG	pc14_2:180875717-180875717-_2:180875887-180875887+
57703	CWC22	ENSG00000163510	t84	LARGE_INTESTINE	t84_2:180481325-180481325+_2:180480473-180480473-
57703	CWC22	ENSG00000163510	uacc893	BREAST	uacc893_2:180045339-180045339+_11:39691352-39691352+
4709	NDUFB3	ENSG00000119013	cal51	BREAST	cal51_2:202146367-202146367+_19:47336739-47336739+
4709	NDUFB3	ENSG00000119013	dms53	LUNG	dms53_2:202262003-202262003-_3:180051869-180051869-
4709	NDUFB3	ENSG00000119013	efm19	BREAST	efm19_2:201793951-201793951+_10:117591157-117591157-
4709	NDUFB3	ENSG00000119013	h1793	LUNG	h1793_2:200988833-200988833-_2:200992358-200992358+_rep
4709	NDUFB3	ENSG00000119013	h1975	LUNG	h1975_2:202146405-202146405+_19:47336726-47336726+
4709	NDUFB3	ENSG00000119013	h2030	LUNG	h2030_2:201903306-201903306+_2:201904906-201904906+_rep
4709	NDUFB3	ENSG00000119013	h838	LUNG	h838_2:200802063-200802063+_2:202360671-202360671-_rep
4709	NDUFB3	ENSG00000119013	hcc1419	BREAST	hcc1419_2:202146367-202146367+_19:47336739-47336739+
4709	NDUFB3	ENSG00000119013	kle	ENDOMETRIUM	kle_2:202146367-202146367+_19:47336739-47336739+
4709	NDUFB3	ENSG00000119013	lk2	LUNG	lk2_2:201058227-201058227+_2:201058361-201058361-_rep
4709	NDUFB3	ENSG00000119013	ls513	LARGE_INTESTINE	ls513_2:202146402-202146402+_19:47336729-47336729+
4709	NDUFB3	ENSG00000119013	mcf7	BREAST	mcf7_2:201757363-201757363+_2:201864467-201864467-_rep
4709	NDUFB3	ENSG00000119013	mdamb157	BREAST	mdamb157_2:201268626-201268626+_2:201359065-201359065-_rep
4709	NDUFB3	ENSG00000119013	mdamb361	BREAST	mdamb361_2:202146380-202146380+_19:47336729-47336729+
4709	NDUFB3	ENSG00000119013	mfe280	ENDOMETRIUM	mfe280_2:202031109-202031109+_8:28051862-28051862-
4709	NDUFB3	ENSG00000119013	miapaca2	PANCREAS	miapaca2_2:201883195-201883195+_2:201983014-201983014-_rep
4709	NDUFB3	ENSG00000119013	panc0327	PANCREAS	panc0327_2:202146369-202146369+_19:47336726-47336726+
4709	NDUFB3	ENSG00000119013	pc14	LUNG	pc14_2:171447296-171447296-_2:202748823-202748823-_rep
4709	NDUFB3	ENSG00000119013	sf295	CENTRAL_NERVOUS_SYSTEM	sf295_2:202146367-202146367+_19:47336739-47336739+
23451	SF3B1	ENSG00000115524	fadu	UPPER_AERODIGESTIVE_TRACT	fadu_2:199129176-199129176-_2:199129438-199129438+
23451	SF3B1	ENSG00000115524	hcc38	BREAST	hcc38_2:198851052-198851052-_2:198847495-198847495+_rep
23451	SF3B1	ENSG00000115524	kyse30	OESOPHAGUS	kyse30_2:198436789-198436789+_2:198438972-198438972+
23451	SF3B1	ENSG00000115524	kyse70	OESOPHAGUS	kyse70_2:198294234-198294234+_2:198293379-198293379-
23451	SF3B1	ENSG00000115524	lk2	LUNG	lk2_2:198091311-198091311+_2:198091476-198091476-_rep
23451	SF3B1	ENSG00000115524	miapaca2	PANCREAS	miapaca2_2:198716493-198716493-_2:230689508-230689508+
8837	CFLAR	ENSG00000003402	hel9217	HAEMATOPOIETIC_AND_LYMPHOID_TISSUE	hel9217_2:202146367-202146367+_19:47336739-47336739+
6168	RPL37A	ENSG00000197756	ags	STOMACH	ags_2:217880128-217880128+_2:218036517-218036517-
6168	RPL37A	ENSG00000197756	cal27	UPPER_AERODIGESTIVE_TRACT	cal27_2:216979321-216979321-_14:39341555-39341555+
6168	RPL37A	ENSG00000197756	gb1	CENTRAL_NERVOUS_SYSTEM	gb1_2:216875371-216875371+_2:216865639-216865639-
6168	RPL37A	ENSG00000197756	lk2	LUNG	lk2_2:217367112-217367112-_2:217366987-217366987+_rep
6168	RPL37A	ENSG00000197756	rkn	SOFT_TISSUE	rkn_2:216691054-216691054+_2:216696558-216696558-_rep
6168	RPL37A	ENSG00000197756	thp1	HAEMATOPOIETIC_AND_LYMPHOID_TISSUE	thp1_2:217363991-217363991+_7:128026680-128026680-
51646	YPEL5	ENSG00000119801	calu6	LUNG	calu6_2:29409606-29409606-_2:29411582-29411582+_rep
51646	YPEL5	ENSG00000119801	snu475	LIVER	snu475_2:31337648-31337648+_2:98015814-98015814+
51646	YPEL5	ENSG00000119801	uacc893	BREAST	uacc893_2:30821557-30821557-_2:39747707-39747707+
56910	STARD7	ENSG00000084090	hcc1954	BREAST	hcc1954_2:97857335-97857335-_8:78540930-78540930-
1781	DYNC1I2	ENSG00000077380	cama1	BREAST	cama1_2:172163310-172163310+_2:173940768-173940768-
1781	DYNC1I2	ENSG00000077380	du4475	BREAST	du4475_2:172498353-172498353+_2:194394638-194394638-
1781	DYNC1I2	ENSG00000077380	h526	LUNG	h526_2:172972978-172972978+_2:173344274-173344274-
1781	DYNC1I2	ENSG00000077380	hcc1419	BREAST	hcc1419_2:171814631-171814631-_2:171814458-171814458+
1781	DYNC1I2	ENSG00000077380	ln18	CENTRAL_NERVOUS_SYSTEM	ln18_2:172227494-172227494+_2:172230167-172230167-_rep
1781	DYNC1I2	ENSG00000077380	snu16	STOMACH	snu16_2:173059685-173059685+_2:173059828-173059828-
[truncated: 15,618 more rows]

## Sheet: KDM6A DepMap
id	cancer_type	analysis_group	tissue	color	group	DepMap
22rv1	PROSTATE	PRAD	prostate	lightblue	unaligned	-0.4784
2313287	STOMACH	STAD	stomach	mediumpurple	unaligned	-0.7507
5637	URINARY_TRACT	BLCA	bladder	gold	SV+high_expr	-0.7352
59m	OVARY	OV	ovary	darkcyan	unaligned	-0.2588
769p	KIDNEY	KIRC	kidney	darkorange	unaligned	-0.4529
786o	KIDNEY	KIRC	kidney	darkorange	unaligned	-0.2496
8305c	THYROID	THCA	thyroid	lavender	unaligned	-0.6857
a2058	SKIN	SKCM	skin	black	unaligned	-0.3932
a2780	OVARY	OV	ovary	darkcyan	unaligned	-0.4307
a375	SKIN	SKCM	skin	black	unaligned	-0.4365
a3kaw	HAEMATOPOIETIC_AND_LYMPHOID_TISSUE	DLBC	lymphoma	olivedrab1	unaligned	-0.725
a549	LUNG	LUAD	lung	red	unaligned	-0.3207
abc1	LUNG	LUAD	lung	red	SV+high_expr	-0.8102
ags	STOMACH	STAD	stomach	mediumpurple	unaligned	-0.4236
au565	BREAST	BRCA	breast	pink	unaligned	-0.8744
bftc909	KIDNEY	KIRC	kidney	darkorange	unaligned	-0.575
c2bbe1	LARGE_INTESTINE	COREAD	colorectal	darkblue	SV+high_expr	-0.6262
caki1	KIDNEY	KIRC	kidney	darkorange	unaligned	-0.4711
cal120	BREAST	BRCA	breast	pink	unaligned	-0.6248
cal27	UPPER_AERODIGESTIVE_TRACT	STAD	stomach	mediumpurple	amp	-0.5649
cal51	BREAST	BRCA	breast	pink	unaligned	-0.6511
calu1	LUNG	LUAD	lung	red	unaligned	-0.4932
calu6	LUNG	LUAD	lung	red	unaligned	-0.5871
cama1	BREAST	BRCA	breast	pink	SV+high_expr	-1.3298
caov3	OVARY	OV	ovary	darkcyan	SV+high_expr	-0.6468
capan1	PANCREAS	PAAD	pancreas	purple	unaligned	-0.9413
cas1	CENTRAL_NERVOUS_SYSTEM	GBM	cns	gray	unaligned	-0.3663
cck81	LARGE_INTESTINE	COREAD	colorectal	darkblue	unaligned	-0.569
chagok1	LUNG	LUAD	lung	red	unaligned	-0.469
chp212	AUTONOMIC_GANGLIA	GBM	cns	gray	unaligned	-0.5296
colo201	LARGE_INTESTINE	COREAD	colorectal	darkblue	unaligned	-0.3638
corl23	LUNG	LUAD	lung	red	unaligned	-0.4693
corl279	LUNG	LUAD	lung	red	unaligned	-0.8015
corl311	LUNG	LUAD	lung	red	unaligned	-0.3738
cov362	OVARY	OV	ovary	darkcyan	unaligned	-0.4918
cov644	OVARY	OV	ovary	darkcyan	unaligned	-0.118
daoy	CENTRAL_NERVOUS_SYSTEM	GBM	cns	gray	unaligned	-1.3299
db	HAEMATOPOIETIC_AND_LYMPHOID_TISSUE	DLBC	lymphoma	olivedrab1	unaligned	-0.9917
detroit562	UPPER_AERODIGESTIVE_TRACT	STAD	stomach	mediumpurple	amp	-0.8073
dms53	LUNG	LUAD	lung	red	SV+high_expr	-1.4301
du145	PROSTATE	PRAD	prostate	lightblue	unaligned	-0.6411
du4475	BREAST	BRCA	breast	pink	unaligned	-0.8198
ebc1	LUNG	LUAD	lung	red	SV+high_expr	-0.966
efm19	BREAST	BRCA	breast	pink	unaligned	-0.5324
efo21	OVARY	OV	ovary	darkcyan	unaligned	-1.1249
efo27	OVARY	OV	ovary	darkcyan	unaligned	-0.768
eol1	HAEMATOPOIETIC_AND_LYMPHOID_TISSUE	DLBC	lymphoma	olivedrab1	unaligned	-0.5156
es2	OVARY	OV	ovary	darkcyan	SV+high_expr	-0.3806
ess1	ENDOMETRIUM	UCEC	uterus	peachpuff	unaligned	-0.8794
fadu	UPPER_AERODIGESTIVE_TRACT	STAD	stomach	mediumpurple	amp	-0.4777
fu97	STOMACH	STAD	stomach	mediumpurple	unaligned	-1.1337
g401	SOFT_TISSUE	UNCLASSIFIED	adrenocortical	darkkhaki	unaligned	-0.414
g402	SOFT_TISSUE	UNCLASSIFIED	adrenocortical	darkkhaki	unaligned	-0.09
gamg	CENTRAL_NERVOUS_SYSTEM	GBM	cns	gray	unaligned	-0.4957
gb1	CENTRAL_NERVOUS_SYSTEM	GBM	cns	gray	unaligned	-0.2407
gciy	STOMACH	STAD	stomach	mediumpurple	unaligned	-0.36
gi1	CENTRAL_NERVOUS_SYSTEM	GBM	cns	gray	SV+high_expr	-0.7769
h1048	LUNG	LUAD	lung	red	unaligned	-0.818
h1092	LUNG	LUAD	lung	red	unaligned	-0.6683
h1299	LUNG	LUAD	lung	red	unaligned	-0.1709
h1339	LUNG	LUAD	lung	red	unaligned	-0.4069
h1355	LUNG	LUAD	lung	red	unaligned	-0.6654
h1437	LUNG	LUAD	lung	red	unaligned	-0.7464
h1650	LUNG	LUAD	lung	red	unaligned	-0.2895
h1666	LUNG	LUAD	lung	red	unaligned	-0.681
h1693	LUNG	LUAD	lung	red	unaligned	-0.4266
h1694	LUNG	LUAD	lung	red	unaligned	-0.4632
h1703	LUNG	LUAD	lung	red	unaligned	-0.4437
h1792	LUNG	LUAD	lung	red	amp	-1.0777
h1793	LUNG	LUAD	lung	red	unaligned	-0.1614
h1836	LUNG	LUAD	lung	red	unaligned	-0.381
h1869	LUNG	LUAD	lung	red	unaligned	-0.6754
h1975	LUNG	LUAD	lung	red	amp	-0.8111
h2030	LUNG	LUAD	lung	red	unaligned	-0.7575
h2052	PLEURA	LUAD	lung	red	unaligned	-0.2398
h209	LUNG	LUAD	lung	red	unaligned	-0.4963
h211	LUNG	LUAD	lung	red	unaligned	-0.6927
h2122	LUNG	LUAD	lung	red	unaligned	-1.0166
h2170	LUNG	LUAD	lung	red	unaligned	-0.5854
h2171	LUNG	LUAD	lung	red	unaligned	-0.7287
h226	LUNG	LUAD	lung	red	unaligned	-0.7342
h2286	LUNG	LUAD	lung	red	unaligned	-0.7334
h23	LUNG	LUAD	lung	red	amp	-0.4567
h358	LUNG	LUAD	lung	red	unaligned	-0.4101
h4	CENTRAL_NERVOUS_SYSTEM	GBM	cns	gray	unaligned	-0.6247
h446	LUNG	LUAD	lung	red	unaligned	-0.5542
h460	LUNG	LUAD	lung	red	unaligned	-0.2346
h520	LUNG	LUAD	lung	red	unaligned	-0.394
h522	LUNG	LUAD	lung	red	unaligned	-0.8205
h526	LUNG	LUAD	lung	red	unaligned	-0.5869
h650	LUNG	LUAD	lung	red	unaligned	-0.8977
h661	LUNG	LUAD	lung	red	unaligned	-0.6459
h747	LARGE_INTESTINE	COREAD	colorectal	darkblue	unaligned	-0.4993
h82	LUNG	LUAD	lung	red	unaligned	-1.043
h838	LUNG	LUAD	lung	red	unaligned	-0.3065
h841	LUNG	LUAD	lung	red	unaligned	-0.6704
hara	LUNG	LUAD	lung	red	unaligned	-0.7187
hcc1187	BREAST	BRCA	breast	pink	unaligned	-0.697
hcc1419	BREAST	BRCA	breast	pink	unaligned	-0.8262
hcc1428	BREAST	BRCA	breast	pink	unaligned	-1.25
hcc15	LUNG	LUAD	lung	red	unaligned	-0.3262
hcc1937	BREAST	BRCA	breast	pink	SV+high_expr	-0.7016
hcc1954	BREAST	BRCA	breast	pink	unaligned	-0.3988
hcc202	BREAST	BRCA	breast	pink	unaligned	-0.4479
hcc38	BREAST	BRCA	breast	pink	SV+high_expr	-0.6861
hcc44	LUNG	LUAD	lung	red	unaligned	-0.7424
hcc70	BREAST	BRCA	breast	pink	SV+high_expr	-0.5636
hcc827	LUNG	LUAD	lung	red	unaligned	-0.0107
hcc95	LUNG	LUAD	lung	red	unaligned	-0.6581
hct116	LARGE_INTESTINE	COREAD	colorectal	darkblue	unaligned	-0.5177
hct15	LARGE_INTESTINE	COREAD	colorectal	darkblue	unaligned	-0.4133
hel9217	HAEMATOPOIETIC_AND_LYMPHOID_TISSUE	DLBC	lymphoma	olivedrab1	unaligned	-0.5434
hepg2	LIVER	LIHC	liver-biliary	green	unaligned	-0.4056
hgc27	STOMACH	STAD	stomach	mediumpurple	unaligned	-0.2261
hs294t	SKIN	SKCM	skin	black	unaligned	0.006
hs746t	STOMACH	STAD	stomach	mediumpurple	unaligned	-0.6759
hs944t	SKIN	SKCM	skin	black	unaligned	-0.5924
hsc3	UPPER_AERODIGESTIVE_TRACT	STAD	stomach	mediumpurple	SV+high_expr	-0.6934
ht115	LARGE_INTESTINE	COREAD	colorectal	darkblue	unaligned	-0.8152
ht1376	URINARY_TRACT	BLCA	bladder	gold	unaligned	-1.1682
ht144	SKIN	SKCM	skin	black	unaligned	-0.5914
ht29	LARGE_INTESTINE	COREAD	colorectal	darkblue	unaligned	-0.2095
igr39	SKIN	SKCM	skin	black	unaligned	-0.4121
igrov1	OVARY	OV	ovary	darkcyan	unaligned	-0.6019
im95	STOMACH	STAD	stomach	mediumpurple	unaligned	-0.5788
ishikawaheraklio02er	ENDOMETRIUM	UCEC	uterus	peachpuff	unaligned	-1.003
jhh1	LIVER	LIHC	liver-biliary	green	unaligned	-0.6455
jhh7	LIVER	LIHC	liver-biliary	green	unaligned	-0.4337
jhos2	OVARY	OV	ovary	darkcyan	SV+high_expr	-0.5991
jhuem1	ENDOMETRIUM	UCEC	uterus	peachpuff	unaligned	-1.1933
kals1	CENTRAL_NERVOUS_SYSTEM	GBM	cns	gray	unaligned	-0.3204
karpas299	HAEMATOPOIETIC_AND_LYMPHOID_TISSUE	DLBC	lymphoma	olivedrab1	unaligned	-0.456
katoiii	STOMACH	STAD	stomach	mediumpurple	unaligned	-0.5892
ke39	STOMACH	STAD	stomach	mediumpurple	unaligned	-0.6104
kle	ENDOMETRIUM	UCEC	uterus	peachpuff	unaligned	-0.9702
km12	LARGE_INTESTINE	COREAD	colorectal	darkblue	unaligned	-0.5837
kms11	HAEMATOPOIETIC_AND_LYMPHOID_TISSUE	DLBC	lymphoma	olivedrab1	unaligned	-0.4598
kns62	LUNG	LUAD	lung	red	unaligned	-0.3556
ku1919	URINARY_TRACT	BLCA	bladder	gold	amp	-1.1789
kym1	SOFT_TISSUE	UNCLASSIFIED	adrenocortical	darkkhaki	unaligned	-0.6161
kyse180	OESOPHAGUS	STAD	stomach	mediumpurple	amp	-0.6406
kyse30	OESOPHAGUS	STAD	stomach	mediumpurple	unaligned	-0.4867
kyse410	OESOPHAGUS	STAD	stomach	mediumpurple	amp	-0.6583
kyse450	OESOPHAGUS	STAD	stomach	mediumpurple	unaligned	-0.5604
kyse520	OESOPHAGUS	STAD	stomach	mediumpurple	unaligned	-0.5063
kyse70	OESOPHAGUS	STAD	stomach	mediumpurple	SV+high_expr	-0.0742
lk2	LUNG	LUAD	lung	red	SV+high_expr	-0.5705
ln18	CENTRAL_NERVOUS_SYSTEM	GBM	cns	gray	unaligned	-0.4851
ln229	CENTRAL_NERVOUS_SYSTEM	GBM	cns	gray	SV+high_expr	-0.5247
lovo	LARGE_INTESTINE	COREAD	colorectal	darkblue	unaligned	-0.5372
ls180	LARGE_INTESTINE	COREAD	colorectal	darkblue	unaligned	-0.3024
ls411n	LARGE_INTESTINE	COREAD	colorectal	darkblue	unaligned	-1.0672
ls513	LARGE_INTESTINE	COREAD	colorectal	darkblue	unaligned	-0.7209
lu99	LUNG	LUAD	lung	red	unaligned	-0.4647
mcf7	BREAST	BRCA	breast	pink	SV+high_expr	-0.7905
mdamb157	BREAST	BRCA	breast	pink	unaligned	-1.6006
mdamb231	BREAST	BRCA	breast	pink	unaligned	-0.3331
mdamb361	BREAST	BRCA	breast	pink	unaligned	-1.236
mdamb453	BREAST	BRCA	breast	pink	SV+high_expr	-0.9521
mfe280	ENDOMETRIUM	UCEC	uterus	peachpuff	SV+high_expr	-0.52
mfe296	ENDOMETRIUM	UCEC	uterus	peachpuff	unaligned	-0.6154
mfe319	ENDOMETRIUM	UCEC	uterus	peachpuff	unaligned	-0.6407
miapaca2	PANCREAS	PAAD	pancreas	purple	unaligned	-0.7249
mkn45	STOMACH	STAD	stomach	mediumpurple	unaligned	-0.542
mkn74	STOMACH	STAD	stomach	mediumpurple	unaligned	-0.5041
mm1s	HAEMATOPOIETIC_AND_LYMPHOID_TISSUE	DLBC	lymphoma	olivedrab1	unaligned	-0.7525
monomac1	HAEMATOPOIETIC_AND_LYMPHOID_TISSUE	DLBC	lymphoma	olivedrab1	unaligned	-0.4971
msto211h	PLEURA	LUAD	lung	red	unaligned	-0.2941
mv411	HAEMATOPOIETIC_AND_LYMPHOID_TISSUE	DLBC	lymphoma	olivedrab1	unaligned	-0.6036
n87	STOMACH	STAD	stomach	mediumpurple	unaligned	-0.6111
nugc3	STOMACH	STAD	stomach	mediumpurple	unaligned	-0.3202
oaw42	OVARY	OV	ovary	darkcyan	unaligned	-0.2887
ocum1	STOMACH	STAD	stomach	mediumpurple	unaligned	-0.8535
ons76	CENTRAL_NERVOUS_SYSTEM	GBM	cns	gray	unaligned	-0.5485
opm2	HAEMATOPOIETIC_AND_LYMPHOID_TISSUE	DLBC	lymphoma	olivedrab1	unaligned	-0.5134
osrc2	KIDNEY	KIRC	kidney	darkorange	unaligned	-0.2385
ov7	OVARY	OV	ovary	darkcyan	unaligned	-0.573
ov90	OVARY	OV	ovary	darkcyan	unaligned	-0.6888
ovcar3	OVARY	OV	ovary	darkcyan	SV+high_expr	-0.9586
ovcar8	OVARY	OV	ovary	darkcyan	unaligned	-0.3045
ovk18	OVARY	OV	ovary	darkcyan	unaligned	-0.5086
panc0327	PANCREAS	PAAD	pancreas	purple	unaligned	-1.0881
panc1	PANCREAS	PAAD	pancreas	purple	unaligned	-0.19
panc1005	PANCREAS	PAAD	pancreas	purple	unaligned	-0.6027
patu8988t	PANCREAS	PAAD	pancreas	purple	unaligned	-0.2448
pc14	LUNG	LUAD	lung	red	unaligned	-0.8147
plcprf5	LIVER	LIHC	liver-biliary	green	unaligned	-0.6612
rerfgc1b	STOMACH	STAD	stomach	mediumpurple	unaligned	-0.9136
rkn	SOFT_TISSUE	UNCLASSIFIED	adrenocortical	darkkhaki	unaligned	-0.3232
rko	LARGE_INTESTINE	COREAD	colorectal	darkblue	unaligned	-0.2829
rl952	ENDOMETRIUM	UCEC	uterus	peachpuff	unaligned	-0.6309
rmgi	OVARY	OV	ovary	darkcyan	unaligned	-0.8828
rpmi7951	SKIN	SKCM	skin	black	unaligned	-0.3985
rpmi8226	HAEMATOPOIETIC_AND_LYMPHOID_TISSUE	DLBC	lymphoma	olivedrab1	unaligned	-0.3134
rt112	URINARY_TRACT	BLCA	bladder	gold	unaligned	-0.4156
rvh421	SKIN	SKCM	skin	black	unaligned	-0.6069
scaber	URINARY_TRACT	BLCA	bladder	gold	unaligned	-0.5293
scc25	UPPER_AERODIGESTIVE_TRACT	STAD	stomach	mediumpurple	SV+high_expr	-0.9297
scc4	UPPER_AERODIGESTIVE_TRACT	STAD	stomach	mediumpurple	SV+high_expr	-0.9778
sf295	CENTRAL_NERVOUS_SYSTEM	GBM	cns	gray	unaligned	-0.1652
sh10tc	STOMACH	STAD	stomach	mediumpurple	unaligned	-0.5211
shp77	LUNG	LUAD	lung	red	SV+high_expr	-0.5934
skhep1	LIVER	LIHC	liver-biliary	green	unaligned	-0.158
skmel2	SKIN	SKCM	skin	black	unaligned	-0.238
skmel24	SKIN	SKCM	skin	black	unaligned	-1.3908
skmel30	SKIN	SKCM	skin	black	amp	-0.9872
skmes1	LUNG	LUAD	lung	red	SV+high_expr	-0.5115
sknas	AUTONOMIC_GANGLIA	GBM	cns	gray	unaligned	-0.6417
skov3	OVARY	OV	ovary	darkcyan	unaligned	-0.4555
skut1	SOFT_TISSUE	UNCLASSIFIED	adrenocortical	darkkhaki	unaligned	-0.7016
sngm	ENDOMETRIUM	UCEC	uterus	peachpuff	unaligned	-0.3354
snu1	STOMACH	STAD	stomach	mediumpurple	unaligned	-0.6058
snu16	STOMACH	STAD	stomach	mediumpurple	unaligned	-0.3497
snu182	LIVER	LIHC	liver-biliary	green	unaligned	-1.0477
snu387	LIVER	LIHC	liver-biliary	green	amp	-1.2693
snu423	LIVER	LIHC	liver-biliary	green	unaligned	-0.4124
snu449	LIVER	LIHC	liver-biliary	green	unaligned	-0.2434
snu475	LIVER	LIHC	liver-biliary	green	amp	-1.3576
suit2	PANCREAS	PAAD	pancreas	purple	unaligned	-0.6128
sw1271	LUNG	LUAD	lung	red	unaligned	-0.7848
sw1990	PANCREAS	PAAD	pancreas	purple	unaligned	-0.6075
sw48	LARGE_INTESTINE	COREAD	colorectal	darkblue	unaligned	-0.3614
sw579	THYROID	THCA	thyroid	lavender	unaligned	-0.3815
sw948	LARGE_INTESTINE	COREAD	colorectal	darkblue	unaligned	-0.5466
t24	URINARY_TRACT	BLCA	bladder	gold	unaligned	-0.4885
t47d	BREAST	BRCA	breast	pink	unaligned	-1.3141
t84	LARGE_INTESTINE	COREAD	colorectal	darkblue	SV+high_expr	-0.3889
te1	OESOPHAGUS	STAD	stomach	mediumpurple	SV+high_expr	-0.3773
te11	OESOPHAGUS	STAD	stomach	mediumpurple	SV+high_expr	-0.4272
te5	OESOPHAGUS	STAD	stomach	mediumpurple	SV+high_expr	-0.523
thp1	HAEMATOPOIETIC_AND_LYMPHOID_TISSUE	DLBC	lymphoma	olivedrab1	unaligned	-0.35
U251	CENTRAL_NERVOUS_SYSTEM	GBM	cns	gray	unaligned	-0.2612
u2os	BONE	UNCLASSIFIED	adrenocortical	darkkhaki	unaligned	-1.0186
u87mg	CENTRAL_NERVOUS_SYSTEM	GBM	cns	gray	unaligned	-0.493
uacc257	SKIN	SKCM	skin	black	unaligned	-0.4881
uacc893	BREAST	BRCA	breast	pink	unaligned	-0.8838
vmcub1	URINARY_TRACT	BLCA	bladder	gold	amp	-0.7497
wm2664	SKIN	SKCM	skin	black	unaligned	-0.2759
zr751	BREAST	BRCA	breast	pink	amp	-1.5471

## Sheet: CDK2 DepMap
id	cancer_type	analysis_group	tissue	color	group	DepMap
22rv1	PROSTATE	PRAD	prostate	lightblue	unaligned	-0.9424
2313287	STOMACH	STAD	stomach	mediumpurple	unaligned	-0.3659
5637	URINARY_TRACT	BLCA	bladder	gold	unaligned	-1.0334
59m	OVARY	OV	ovary	darkcyan	unaligned	-0.726
769p	KIDNEY	KIRC	kidney	darkorange	unaligned	-0.2819
786o	KIDNEY	KIRC	kidney	darkorange	unaligned	-0.479
8305c	THYROID	THCA	thyroid	lavender	unaligned	-0.438
a2058	SKIN	SKCM	skin	black	unaligned	-0.8731
a2780	OVARY	OV	ovary	darkcyan	unaligned	-0.5587
a375	SKIN	SKCM	skin	black	unaligned	-0.2219
a3kaw	HAEMATOPOIETIC_AND_LYMPHOID_TISSUE	DLBC	lymphoma	olivedrab1	unaligned	-0.8172
a549	LUNG	LUAD	lung	red	unaligned	-0.5605
abc1	LUNG	LUAD	lung	red	unaligned	-0.4207
ags	STOMACH	STAD	stomach	mediumpurple	unaligned	-0.1727
au565	BREAST	BRCA	breast	pink	unaligned	-0.5992
bftc909	KIDNEY	KIRC	kidney	darkorange	unaligned	-0.1865
c2bbe1	LARGE_INTESTINE	COREAD	colorectal	darkblue	unaligned	-0.4464
caki1	KIDNEY	KIRC	kidney	darkorange	unaligned	-0.6521
cal120	BREAST	BRCA	breast	pink	unaligned	-0.3813
cal27	UPPER_AERODIGESTIVE_TRACT	STAD	stomach	mediumpurple	unaligned	-0.4781
cal51	BREAST	BRCA	breast	pink	unaligned	-0.1025
calu1	LUNG	LUAD	lung	red	unaligned	-0.583
calu6	LUNG	LUAD	lung	red	unaligned	-0.1487
cama1	BREAST	BRCA	breast	pink	unaligned	-1.1401
caov3	OVARY	OV	ovary	darkcyan	SV+high_expr	-0.9843
capan1	PANCREAS	PAAD	pancreas	purple	unaligned	-0.5385
cas1	CENTRAL_NERVOUS_SYSTEM	GBM	cns	gray	unaligned	-0.7944
cck81	LARGE_INTESTINE	COREAD	colorectal	darkblue	unaligned	-0.8275
chagok1	LUNG	LUAD	lung	red	unaligned	-0.4946
chp212	AUTONOMIC_GANGLIA	GBM	cns	gray	unaligned	-0.3867
colo201	LARGE_INTESTINE	COREAD	colorectal	darkblue	unaligned	-0.7507
corl23	LUNG	LUAD	lung	red	unaligned	-0.298
corl279	LUNG	LUAD	lung	red	unaligned	-1.6893
corl311	LUNG	LUAD	lung	red	unaligned	-1.0108
cov362	OVARY	OV	ovary	darkcyan	unaligned	-0.6297
cov644	OVARY	OV	ovary	darkcyan	unaligned	-0.7289
daoy	CENTRAL_NERVOUS_SYSTEM	GBM	cns	gray	SV+high_expr	-0.671
db	HAEMATOPOIETIC_AND_LYMPHOID_TISSUE	DLBC	lymphoma	olivedrab1	unaligned	-0.824
detroit562	UPPER_AERODIGESTIVE_TRACT	STAD	stomach	mediumpurple	unaligned	-0.3161
dms53	LUNG	LUAD	lung	red	unaligned	-0.8439
du145	PROSTATE	PRAD	prostate	lightblue	SV+high_expr	-0.5424
du4475	BREAST	BRCA	breast	pink	unaligned	-0.8584
ebc1	LUNG	LUAD	lung	red	unaligned	-0.5454
efm19	BREAST	BRCA	breast	pink	unaligned	-0.9546
efo21	OVARY	OV	ovary	darkcyan	unaligned	-1.51
efo27	OVARY	OV	ovary	darkcyan	unaligned	-0.9021
eol1	HAEMATOPOIETIC_AND_LYMPHOID_TISSUE	DLBC	lymphoma	olivedrab1	unaligned	-0.3032
es2	OVARY	OV	ovary	darkcyan	unaligned	-0.7222
ess1	ENDOMETRIUM	UCEC	uterus	peachpuff	unaligned	-1.4098
fadu	UPPER_AERODIGESTIVE_TRACT	STAD	stomach	mediumpurple	unaligned	-0.4181
fu97	STOMACH	STAD	stomach	mediumpurple	unaligned	-0.6429
g401	SOFT_TISSUE	UNCLASSIFIED	adrenocortical	darkkhaki	unaligned	-1.1206
g402	SOFT_TISSUE	UNCLASSIFIED	adrenocortical	darkkhaki	unaligned	-0.7064
gamg	CENTRAL_NERVOUS_SYSTEM	GBM	cns	gray	unaligned	-0.7869
gb1	CENTRAL_NERVOUS_SYSTEM	GBM	cns	gray	unaligned	-0.4723
gciy	STOMACH	STAD	stomach	mediumpurple	unaligned	-1.2937
gi1	CENTRAL_NERVOUS_SYSTEM	GBM	cns	gray	unaligned	-0.6165
h1048	LUNG	LUAD	lung	red	unaligned	-0.3545
h1092	LUNG	LUAD	lung	red	unaligned	-0.7334
h1299	LUNG	LUAD	lung	red	unaligned	-0.4109
h1339	LUNG	LUAD	lung	red	unaligned	-0.6826
h1355	LUNG	LUAD	lung	red	unaligned	-0.611
h1437	LUNG	LUAD	lung	red	unaligned	-0.6911
h1650	LUNG	LUAD	lung	red	unaligned	-0.9337
h1666	LUNG	LUAD	lung	red	unaligned	-0.5059
h1693	LUNG	LUAD	lung	red	unaligned	-0.3527
h1694	LUNG	LUAD	lung	red	unaligned	-1.1356
h1703	LUNG	LUAD	lung	red	unaligned	-0.5842
h1792	LUNG	LUAD	lung	red	unaligned	-0.5868
h1793	LUNG	LUAD	lung	red	unaligned	-0.7277
h1836	LUNG	LUAD	lung	red	unaligned	-1.0915
h1869	LUNG	LUAD	lung	red	unaligned	-0.5461
h1975	LUNG	LUAD	lung	red	unaligned	-0.5214
h2030	LUNG	LUAD	lung	red	unaligned	-0.2995
h2052	PLEURA	LUAD	lung	red	unaligned	-0.766
h209	LUNG	LUAD	lung	red	unaligned	-1.2855
h211	LUNG	LUAD	lung	red	unaligned	-0.2026
h2122	LUNG	LUAD	lung	red	unaligned	-0.3247
h2170	LUNG	LUAD	lung	red	unaligned	-0.6772
h2171	LUNG	LUAD	lung	red	unaligned	-0.93
h226	LUNG	LUAD	lung	red	unaligned	-1.0255
h2286	LUNG	LUAD	lung	red	SV+high_expr	-0.6587
h23	LUNG	LUAD	lung	red	unaligned	-0.9547
h358	LUNG	LUAD	lung	red	SV+high_expr	-1.0113
h4	CENTRAL_NERVOUS_SYSTEM	GBM	cns	gray	unaligned	-0.1877
h446	LUNG	LUAD	lung	red	unaligned	-0.9439
h460	LUNG	LUAD	lung	red	unaligned	-0.8991
h520	LUNG	LUAD	lung	red	unaligned	-0.6559
h522	LUNG	LUAD	lung	red	unaligned	-1.0926
h526	LUNG	LUAD	lung	red	unaligned	-1.4662
h650	LUNG	LUAD	lung	red	unaligned	-1.2945
h661	LUNG	LUAD	lung	red	SV+high_expr	-0.8116
h747	LARGE_INTESTINE	COREAD	colorectal	darkblue	unaligned	-0.557
h82	LUNG	LUAD	lung	red	unaligned	-0.7329
h838	LUNG	LUAD	lung	red	unaligned	-0.5594
h841	LUNG	LUAD	lung	red	unaligned	-0.4243
hara	LUNG	LUAD	lung	red	unaligned	-0.4835
hcc1187	BREAST	BRCA	breast	pink	unaligned	-0.1653
hcc1419	BREAST	BRCA	breast	pink	unaligned	-0.7062
hcc1428	BREAST	BRCA	breast	pink	unaligned	-0.7369
hcc15	LUNG	LUAD	lung	red	unaligned	-1.182
hcc1937	BREAST	BRCA	breast	pink	SV+high_expr	-1.413
hcc1954	BREAST	BRCA	breast	pink	unaligned	-0.7466
hcc202	BREAST	BRCA	breast	pink	unaligned	-0.7063
hcc38	BREAST	BRCA	breast	pink	unaligned	-0.7555
hcc44	LUNG	LUAD	lung	red	unaligned	-1.2616
hcc70	BREAST	BRCA	breast	pink	unaligned	-1.2241
hcc827	LUNG	LUAD	lung	red	unaligned	-0.5492
hcc95	LUNG	LUAD	lung	red	unaligned	-0.3451
hct116	LARGE_INTESTINE	COREAD	colorectal	darkblue	unaligned	-0.5339
hct15	LARGE_INTESTINE	COREAD	colorectal	darkblue	unaligned	-0.473
hel9217	HAEMATOPOIETIC_AND_LYMPHOID_TISSUE	DLBC	lymphoma	olivedrab1	unaligned	-0.9401
hepg2	LIVER	LIHC	liver-biliary	green	unaligned	-0.6291
hgc27	STOMACH	STAD	stomach	mediumpurple	unaligned	-0.8202
hs294t	SKIN	SKCM	skin	black	unaligned	-0.2969
hs746t	STOMACH	STAD	stomach	mediumpurple	unaligned	-0.3694
hs944t	SKIN	SKCM	skin	black	unaligned	-0.6339
hsc3	UPPER_AERODIGESTIVE_TRACT	STAD	stomach	mediumpurple	unaligned	-0.6773
ht115	LARGE_INTESTINE	COREAD	colorectal	darkblue	unaligned	-0.2747
ht1376	URINARY_TRACT	BLCA	bladder	gold	unaligned	-0.994
ht144	SKIN	SKCM	skin	black	unaligned	-0.5841
ht29	LARGE_INTESTINE	COREAD	colorectal	darkblue	unaligned	-0.3726
igr39	SKIN	SKCM	skin	black	unaligned	-0.6702
igrov1	OVARY	OV	ovary	darkcyan	unaligned	-0.8098
im95	STOMACH	STAD	stomach	mediumpurple	unaligned	-0.6317
ishikawaheraklio02er	ENDOMETRIUM	UCEC	uterus	peachpuff	unaligned	-0.8453
jhh1	LIVER	LIHC	liver-biliary	green	SV+high_expr	-1.3418
jhh7	LIVER	LIHC	liver-biliary	green	unaligned	-0.3919
jhos2	OVARY	OV	ovary	darkcyan	unaligned	-0.2607
jhuem1	ENDOMETRIUM	UCEC	uterus	peachpuff	unaligned	-1.1419
kals1	CENTRAL_NERVOUS_SYSTEM	GBM	cns	gray	unaligned	-1.4153
karpas299	HAEMATOPOIETIC_AND_LYMPHOID_TISSUE	DLBC	lymphoma	olivedrab1	unaligned	-0.1151
katoiii	STOMACH	STAD	stomach	mediumpurple	SV+high_expr	-1.001
ke39	STOMACH	STAD	stomach	mediumpurple	unaligned	-0.4343
kle	ENDOMETRIUM	UCEC	uterus	peachpuff	unaligned	-1.5779
km12	LARGE_INTESTINE	COREAD	colorectal	darkblue	unaligned	-0.429
kms11	HAEMATOPOIETIC_AND_LYMPHOID_TISSUE	DLBC	lymphoma	olivedrab1	amp	-0.8541
kns62	LUNG	LUAD	lung	red	unaligned	-0.6183
ku1919	URINARY_TRACT	BLCA	bladder	gold	unaligned	-0.3281
kym1	SOFT_TISSUE	UNCLASSIFIED	adrenocortical	darkkhaki	unaligned	-0.6413
kyse180	OESOPHAGUS	STAD	stomach	mediumpurple	unaligned	-0.2468
kyse30	OESOPHAGUS	STAD	stomach	mediumpurple	unaligned	-0.514
kyse410	OESOPHAGUS	STAD	stomach	mediumpurple	unaligned	-0.9574
kyse450	OESOPHAGUS	STAD	stomach	mediumpurple	unaligned	-0.6661
kyse520	OESOPHAGUS	STAD	stomach	mediumpurple	unaligned	-0.6351
kyse70	OESOPHAGUS	STAD	stomach	mediumpurple	unaligned	-0.4432
lk2	LUNG	LUAD	lung	red	SV+high_expr	-0.7332
ln18	CENTRAL_NERVOUS_SYSTEM	GBM	cns	gray	unaligned	-0.9206
ln229	CENTRAL_NERVOUS_SYSTEM	GBM	cns	gray	SV+high_expr	-0.6549
lovo	LARGE_INTESTINE	COREAD	colorectal	darkblue	unaligned	-0.2375
ls180	LARGE_INTESTINE	COREAD	colorectal	darkblue	unaligned	-0.5157
ls411n	LARGE_INTESTINE	COREAD	colorectal	darkblue	unaligned	-0.4824
ls513	LARGE_INTESTINE	COREAD	colorectal	darkblue	unaligned	-0.8065
lu99	LUNG	LUAD	lung	red	unaligned	-0.9234
mcf7	BREAST	BRCA	breast	pink	unaligned	-0.5318
mdamb157	BREAST	BRCA	breast	pink	unaligned	-1.7147
mdamb231	BREAST	BRCA	breast	pink	unaligned	-0.5794
mdamb361	BREAST	BRCA	breast	pink	unaligned	-1.1245
mdamb453	BREAST	BRCA	breast	pink	unaligned	-0.9109
mfe280	ENDOMETRIUM	UCEC	uterus	peachpuff	amp	-1.1293
mfe296	ENDOMETRIUM	UCEC	uterus	peachpuff	unaligned	-0.7537
mfe319	ENDOMETRIUM	UCEC	uterus	peachpuff	unaligned	-0.507
miapaca2	PANCREAS	PAAD	pancreas	purple	unaligned	-0.6793
mkn45	STOMACH	STAD	stomach	mediumpurple	unaligned	-0.6375
mkn74	STOMACH	STAD	stomach	mediumpurple	unaligned	-0.2155
mm1s	HAEMATOPOIETIC_AND_LYMPHOID_TISSUE	DLBC	lymphoma	olivedrab1	unaligned	-1.0529
monomac1	HAEMATOPOIETIC_AND_LYMPHOID_TISSUE	DLBC	lymphoma	olivedrab1	unaligned	-0.5632
msto211h	PLEURA	LUAD	lung	red	unaligned	-0.7816
mv411	HAEMATOPOIETIC_AND_LYMPHOID_TISSUE	DLBC	lymphoma	olivedrab1	unaligned	-0.1836
n87	STOMACH	STAD	stomach	mediumpurple	unaligned	-0.6085
nugc3	STOMACH	STAD	stomach	mediumpurple	unaligned	-0.6619
oaw42	OVARY	OV	ovary	darkcyan	SV+high_expr	-0.8593
ocum1	STOMACH	STAD	stomach	mediumpurple	unaligned	-1.1609
ons76	CENTRAL_NERVOUS_SYSTEM	GBM	cns	gray	unaligned	-0.6744
opm2	HAEMATOPOIETIC_AND_LYMPHOID_TISSUE	DLBC	lymphoma	olivedrab1	unaligned	-0.4994
osrc2	KIDNEY	KIRC	kidney	darkorange	unaligned	-0.5213
ov7	OVARY	OV	ovary	darkcyan	unaligned	-1.2293
ov90	OVARY	OV	ovary	darkcyan	unaligned	-0.9107
ovcar3	OVARY	OV	ovary	darkcyan	unaligned	-1.5791
ovcar8	OVARY	OV	ovary	darkcyan	unaligned	-1.2212
ovk18	OVARY	OV	ovary	darkcyan	unaligned	-0.6302
panc0327	PANCREAS	PAAD	pancreas	purple	unaligned	-0.3438
panc1	PANCREAS	PAAD	pancreas	purple	unaligned	-0.4818
panc1005	PANCREAS	PAAD	pancreas	purple	unaligned	-0.7566
patu8988t	PANCREAS	PAAD	pancreas	purple	unaligned	-0.6168
pc14	LUNG	LUAD	lung	red	unaligned	-0.439
plcprf5	LIVER	LIHC	liver-biliary	green	unaligned	-0.6754
rerfgc1b	STOMACH	STAD	stomach	mediumpurple	SV+high_expr	-0.9437
rkn	SOFT_TISSUE	UNCLASSIFIED	adrenocortical	darkkhaki	unaligned	-0.5002
rko	LARGE_INTESTINE	COREAD	colorectal	darkblue	SV+high_expr	-0.6059
rl952	ENDOMETRIUM	UCEC	uterus	peachpuff	unaligned	-0.2749
rmgi	OVARY	OV	ovary	darkcyan	SV+high_expr	-1.0515
rpmi7951	SKIN	SKCM	skin	black	unaligned	-0.9022
rpmi8226	HAEMATOPOIETIC_AND_LYMPHOID_TISSUE	DLBC	lymphoma	olivedrab1	unaligned	-0.4952
rt112	URINARY_TRACT	BLCA	bladder	gold	unaligned	-0.3067
rvh421	SKIN	SKCM	skin	black	SV+high_expr	-0.8851
scaber	URINARY_TRACT	BLCA	bladder	gold	unaligned	-0.2685
scc25	UPPER_AERODIGESTIVE_TRACT	STAD	stomach	mediumpurple	unaligned	-0.0924
scc4	UPPER_AERODIGESTIVE_TRACT	STAD	stomach	mediumpurple	unaligned	-0.2911
sf295	CENTRAL_NERVOUS_SYSTEM	GBM	cns	gray	unaligned	-0.7627
sh10tc	STOMACH	STAD	stomach	mediumpurple	unaligned	-0.7189
shp77	LUNG	LUAD	lung	red	unaligned	-0.71
skhep1	LIVER	LIHC	liver-biliary	green	unaligned	-0.7947
skmel2	SKIN	SKCM	skin	black	unaligned	-0.5778
skmel24	SKIN	SKCM	skin	black	unaligned	-0.5342
skmel30	SKIN	SKCM	skin	black	unaligned	-0.1064
skmes1	LUNG	LUAD	lung	red	unaligned	-0.7922
sknas	AUTONOMIC_GANGLIA	GBM	cns	gray	unaligned	-0.5957
skov3	OVARY	OV	ovary	darkcyan	unaligned	-0.4119
skut1	SOFT_TISSUE	UNCLASSIFIED	adrenocortical	darkkhaki	SV+high_expr	-1.1493
sngm	ENDOMETRIUM	UCEC	uterus	peachpuff	unaligned	-0.3592
snu1	STOMACH	STAD	stomach	mediumpurple	unaligned	-1.0895
snu16	STOMACH	STAD	stomach	mediumpurple	unaligned	-0.5597
snu182	LIVER	LIHC	liver-biliary	green	unaligned	-1.4647
snu387	LIVER	LIHC	liver-biliary	green	unaligned	-0.8889
snu423	LIVER	LIHC	liver-biliary	green	unaligned	-0.5653
snu449	LIVER	LIHC	liver-biliary	green	unaligned	-0.6871
snu475	LIVER	LIHC	liver-biliary	green	unaligned	-0.305
suit2	PANCREAS	PAAD	pancreas	purple	SV+high_expr	-0.7707
sw1271	LUNG	LUAD	lung	red	unaligned	-0.3741
sw1990	PANCREAS	PAAD	pancreas	purple	unaligned	-0.5881
sw48	LARGE_INTESTINE	COREAD	colorectal	darkblue	unaligned	-0.6642
sw579	THYROID	THCA	thyroid	lavender	unaligned	-1.1518
sw948	LARGE_INTESTINE	COREAD	colorectal	darkblue	unaligned	-0.6144
t24	URINARY_TRACT	BLCA	bladder	gold	unaligned	-0.861
t47d	BREAST	BRCA	breast	pink	SV+high_expr	-0.8278
t84	LARGE_INTESTINE	COREAD	colorectal	darkblue	unaligned	-0.2809
te1	OESOPHAGUS	STAD	stomach	mediumpurple	SV+high_expr	-1.1383
te11	OESOPHAGUS	STAD	stomach	mediumpurple	unaligned	-0.7369
te5	OESOPHAGUS	STAD	stomach	mediumpurple	unaligned	-0.552
thp1	HAEMATOPOIETIC_AND_LYMPHOID_TISSUE	DLBC	lymphoma	olivedrab1	unaligned	-0.6572
U251	CENTRAL_NERVOUS_SYSTEM	GBM	cns	gray	unaligned	-0.7859
u2os	BONE	UNCLASSIFIED	adrenocortical	darkkhaki	unaligned	-0.435
u87mg	CENTRAL_NERVOUS_SYSTEM	GBM	cns	gray	unaligned	-1.0632
uacc257	SKIN	SKCM	skin	black	unaligned	-0.894
uacc893	BREAST	BRCA	breast	pink	unaligned	-0.5096
vmcub1	URINARY_TRACT	BLCA	bladder	gold	SV+high_expr	-0.2805
wm2664	SKIN	SKCM	skin	black	unaligned	-0.4886
zr751	BREAST	BRCA	breast	pink	SV+high_expr	-0.7256

## Sheet: CCND1 DepMap
id	cancer_type	analysis_group	tissue	color	group	DepMap
22rv1	PROSTATE	PRAD	prostate	lightblue	unaligned	-1.3326
2313287	STOMACH	STAD	stomach	mediumpurple	unaligned	-1.4436
5637	URINARY_TRACT	BLCA	bladder	gold	unaligned	-0.2386
59m	OVARY	OV	ovary	darkcyan	unaligned	-0.778
769p	KIDNEY	KIRC	kidney	darkorange	unaligned	-1.4058
786o	KIDNEY	KIRC	kidney	darkorange	unaligned	-1.0919
8305c	THYROID	THCA	thyroid	lavender	unaligned	-1.2009
a2058	SKIN	SKCM	skin	black	unaligned	-0.0881
a2780	OVARY	OV	ovary	darkcyan	unaligned	-0.391
a375	SKIN	SKCM	skin	black	unaligned	-1.0329
a3kaw	HAEMATOPOIETIC_AND_LYMPHOID_TISSUE	DLBC	lymphoma	olivedrab1	unaligned	-0.2135
a549	LUNG	LUAD	lung	red	unaligned	-0.3126
abc1	LUNG	LUAD	lung	red	unaligned	-0.6004
ags	STOMACH	STAD	stomach	mediumpurple	unaligned	-0.925
au565	BREAST	BRCA	breast	pink	unaligned	-0.4581
bftc909	KIDNEY	KIRC	kidney	darkorange	unaligned	-0.3292
c2bbe1	LARGE_INTESTINE	COREAD	colorectal	darkblue	unaligned	-0.6981
caki1	KIDNEY	KIRC	kidney	darkorange	unaligned	-1.2116
cal120	BREAST	BRCA	breast	pink	unaligned	-0.8465
cal27	UPPER_AERODIGESTIVE_TRACT	STAD	stomach	mediumpurple	unaligned	-0.7721
cal51	BREAST	BRCA	breast	pink	unaligned	-1.324
calu1	LUNG	LUAD	lung	red	unaligned	-1.5612
calu6	LUNG	LUAD	lung	red	unaligned	-0.8705
cama1	BREAST	BRCA	breast	pink	amp	-1.7741
caov3	OVARY	OV	ovary	darkcyan	unaligned	-0.3215
capan1	PANCREAS	PAAD	pancreas	purple	unaligned	-1.6126
cas1	CENTRAL_NERVOUS_SYSTEM	GBM	cns	gray	unaligned	-1.2039
cck81	LARGE_INTESTINE	COREAD	colorectal	darkblue	unaligned	-0.8617
chagok1	LUNG	LUAD	lung	red	unaligned	-0.066
chp212	AUTONOMIC_GANGLIA	GBM	cns	gray	unaligned	-1.3371
colo201	LARGE_INTESTINE	COREAD	colorectal	darkblue	unaligned	-0.1975
corl23	LUNG	LUAD	lung	red	unaligned	-1.0572
corl279	LUNG	LUAD	lung	red	unaligned	-0.0539
corl311	LUNG	LUAD	lung	red	unaligned	-0.2061
cov362	OVARY	OV	ovary	darkcyan	SV+high_expr	-0.4
cov644	OVARY	OV	ovary	darkcyan	unaligned	-1.1133
daoy	CENTRAL_NERVOUS_SYSTEM	GBM	cns	gray	unaligned	-0.3669
db	HAEMATOPOIETIC_AND_LYMPHOID_TISSUE	DLBC	lymphoma	olivedrab1	unaligned	-0.3317
detroit562	UPPER_AERODIGESTIVE_TRACT	STAD	stomach	mediumpurple	amp	-1.2633
dms53	LUNG	LUAD	lung	red	unaligned	-0.124
du145	PROSTATE	PRAD	prostate	lightblue	unaligned	-0.4623
du4475	BREAST	BRCA	breast	pink	unaligned	-0.5098
ebc1	LUNG	LUAD	lung	red	SV+high_expr	-1.5621
efm19	BREAST	BRCA	breast	pink	SV+high_expr	-1.5061
efo21	OVARY	OV	ovary	darkcyan	unaligned	-0.4534
efo27	OVARY	OV	ovary	darkcyan	unaligned	-1.4377
eol1	HAEMATOPOIETIC_AND_LYMPHOID_TISSUE	DLBC	lymphoma	olivedrab1	unaligned	0.0642
es2	OVARY	OV	ovary	darkcyan	amp	-1.5681
ess1	ENDOMETRIUM	UCEC	uterus	peachpuff	unaligned	-0.1709
fadu	UPPER_AERODIGESTIVE_TRACT	STAD	stomach	mediumpurple	amp	-0.7854
fu97	STOMACH	STAD	stomach	mediumpurple	unaligned	-1.6776
g401	SOFT_TISSUE	UNCLASSIFIED	adrenocortical	darkkhaki	unaligned	-0.4833
g402	SOFT_TISSUE	UNCLASSIFIED	adrenocortical	darkkhaki	unaligned	-0.9847
gamg	CENTRAL_NERVOUS_SYSTEM	GBM	cns	gray	unaligned	-0.7414
gb1	CENTRAL_NERVOUS_SYSTEM	GBM	cns	gray	unaligned	-1.3192
gciy	STOMACH	STAD	stomach	mediumpurple	unaligned	0.0892
gi1	CENTRAL_NERVOUS_SYSTEM	GBM	cns	gray	unaligned	-0.2953
h1048	LUNG	LUAD	lung	red	unaligned	-0.0044
h1092	LUNG	LUAD	lung	red	unaligned	-0.3405
h1299	LUNG	LUAD	lung	red	unaligned	-0.7954
h1339	LUNG	LUAD	lung	red	unaligned	-0.8515
h1355	LUNG	LUAD	lung	red	unaligned	-0.4149
h1437	LUNG	LUAD	lung	red	unaligned	-0.6765
h1650	LUNG	LUAD	lung	red	unaligned	-0.1938
h1666	LUNG	LUAD	lung	red	unaligned	-0.6613
h1693	LUNG	LUAD	lung	red	unaligned	-1.2784
h1694	LUNG	LUAD	lung	red	unaligned	0.0477
h1703	LUNG	LUAD	lung	red	unaligned	-0.1783
h1792	LUNG	LUAD	lung	red	SV+high_expr	-1.6018
h1793	LUNG	LUAD	lung	red	unaligned	-1.3357
h1836	LUNG	LUAD	lung	red	unaligned	-0.2248
h1869	LUNG	LUAD	lung	red	unaligned	-1.3556
h1975	LUNG	LUAD	lung	red	unaligned	-1.0152
h2030	LUNG	LUAD	lung	red	unaligned	-0.3952
h2052	PLEURA	LUAD	lung	red	SV+high_expr	-1.883
h209	LUNG	LUAD	lung	red	unaligned	-0.1438
h211	LUNG	LUAD	lung	red	unaligned	-1.5413
h2122	LUNG	LUAD	lung	red	unaligned	-1.3963
h2170	LUNG	LUAD	lung	red	unaligned	-1.8244
h2171	LUNG	LUAD	lung	red	unaligned	0.008
h226	LUNG	LUAD	lung	red	unaligned	-1.0871
h2286	LUNG	LUAD	lung	red	SV+high_expr	-0.6424
h23	LUNG	LUAD	lung	red	amp	-0.6192
h358	LUNG	LUAD	lung	red	unaligned	-1.3472
h4	CENTRAL_NERVOUS_SYSTEM	GBM	cns	gray	unaligned	-0.7842
h446	LUNG	LUAD	lung	red	unaligned	-0.5505
h460	LUNG	LUAD	lung	red	unaligned	-0.6369
h520	LUNG	LUAD	lung	red	unaligned	-1.0844
h522	LUNG	LUAD	lung	red	unaligned	-0.3129
h526	LUNG	LUAD	lung	red	unaligned	-0.1768
h650	LUNG	LUAD	lung	red	unaligned	-1.6994
h661	LUNG	LUAD	lung	red	unaligned	-0.1786
h747	LARGE_INTESTINE	COREAD	colorectal	darkblue	unaligned	-1.6264
h82	LUNG	LUAD	lung	red	unaligned	-0.0773
h838	LUNG	LUAD	lung	red	unaligned	-0.4463
h841	LUNG	LUAD	lung	red	unaligned	-0.5017
hara	LUNG	LUAD	lung	red	amp	-1.5896
hcc1187	BREAST	BRCA	breast	pink	unaligned	-0.2069
hcc1419	BREAST	BRCA	breast	pink	unaligned	-1.7277
hcc1428	BREAST	BRCA	breast	pink	unaligned	-1.671
hcc15	LUNG	LUAD	lung	red	unaligned	-0.0735
hcc1937	BREAST	BRCA	breast	pink	unaligned	-0.3844
hcc1954	BREAST	BRCA	breast	pink	amp	-0.8299
hcc202	BREAST	BRCA	breast	pink	unaligned	-1.2996
hcc38	BREAST	BRCA	breast	pink	unaligned	-1.7636
hcc44	LUNG	LUAD	lung	red	unaligned	-0.03
hcc70	BREAST	BRCA	breast	pink	unaligned	-0.195
hcc827	LUNG	LUAD	lung	red	unaligned	-1.2241
hcc95	LUNG	LUAD	lung	red	unaligned	-0.9414
hct116	LARGE_INTESTINE	COREAD	colorectal	darkblue	unaligned	-1.2561
hct15	LARGE_INTESTINE	COREAD	colorectal	darkblue	unaligned	-0.8453
hel9217	HAEMATOPOIETIC_AND_LYMPHOID_TISSUE	DLBC	lymphoma	olivedrab1	unaligned	-0.1393
hepg2	LIVER	LIHC	liver-biliary	green	unaligned	-1.5458
hgc27	STOMACH	STAD	stomach	mediumpurple	unaligned	-0.6301
hs294t	SKIN	SKCM	skin	black	unaligned	-0.8458
hs746t	STOMACH	STAD	stomach	mediumpurple	amp	-1.4975
hs944t	SKIN	SKCM	skin	black	unaligned	-0.3672
hsc3	UPPER_AERODIGESTIVE_TRACT	STAD	stomach	mediumpurple	amp	-1.102
ht115	LARGE_INTESTINE	COREAD	colorectal	darkblue	unaligned	-0.4769
ht1376	URINARY_TRACT	BLCA	bladder	gold	unaligned	-0.6735
ht144	SKIN	SKCM	skin	black	unaligned	-0.7283
ht29	LARGE_INTESTINE	COREAD	colorectal	darkblue	unaligned	-1.1738
igr39	SKIN	SKCM	skin	black	unaligned	-0.92
igrov1	OVARY	OV	ovary	darkcyan	unaligned	-1.2792
im95	STOMACH	STAD	stomach	mediumpurple	unaligned	-0.6017
ishikawaheraklio02er	ENDOMETRIUM	UCEC	uterus	peachpuff	unaligned	-0.4252
jhh1	LIVER	LIHC	liver-biliary	green	unaligned	-0.2987
jhh7	LIVER	LIHC	liver-biliary	green	amp	-0.8768
jhos2	OVARY	OV	ovary	darkcyan	unaligned	-1.2903
jhuem1	ENDOMETRIUM	UCEC	uterus	peachpuff	unaligned	-0.4198
kals1	CENTRAL_NERVOUS_SYSTEM	GBM	cns	gray	unaligned	0.1431
karpas299	HAEMATOPOIETIC_AND_LYMPHOID_TISSUE	DLBC	lymphoma	olivedrab1	unaligned	-0.1943
katoiii	STOMACH	STAD	stomach	mediumpurple	unaligned	-1.544
ke39	STOMACH	STAD	stomach	mediumpurple	unaligned	-1.2077
kle	ENDOMETRIUM	UCEC	uterus	peachpuff	unaligned	-0.4751
km12	LARGE_INTESTINE	COREAD	colorectal	darkblue	unaligned	-0.631
kms11	HAEMATOPOIETIC_AND_LYMPHOID_TISSUE	DLBC	lymphoma	olivedrab1	unaligned	-0.1331
kns62	LUNG	LUAD	lung	red	unaligned	-0.5571
ku1919	URINARY_TRACT	BLCA	bladder	gold	amp	-1.2987
kym1	SOFT_TISSUE	UNCLASSIFIED	adrenocortical	darkkhaki	unaligned	-1.2902
kyse180	OESOPHAGUS	STAD	stomach	mediumpurple	amp	-0.5514
kyse30	OESOPHAGUS	STAD	stomach	mediumpurple	unaligned	-1.7516
kyse410	OESOPHAGUS	STAD	stomach	mediumpurple	amp	-1.4218
kyse450	OESOPHAGUS	STAD	stomach	mediumpurple	unaligned	-0.2252
kyse520	OESOPHAGUS	STAD	stomach	mediumpurple	unaligned	-1.0719
kyse70	OESOPHAGUS	STAD	stomach	mediumpurple	unaligned	-0.5079
lk2	LUNG	LUAD	lung	red	unaligned	-0.541
ln18	CENTRAL_NERVOUS_SYSTEM	GBM	cns	gray	unaligned	-0.9051
ln229	CENTRAL_NERVOUS_SYSTEM	GBM	cns	gray	unaligned	-1.6574
lovo	LARGE_INTESTINE	COREAD	colorectal	darkblue	unaligned	-0.5494
ls180	LARGE_INTESTINE	COREAD	colorectal	darkblue	unaligned	-1.0288
ls411n	LARGE_INTESTINE	COREAD	colorectal	darkblue	unaligned	-0.3386
ls513	LARGE_INTESTINE	COREAD	colorectal	darkblue	unaligned	-0.5727
lu99	LUNG	LUAD	lung	red	unaligned	-0.1499
mcf7	BREAST	BRCA	breast	pink	unaligned	-1.5665
mdamb157	BREAST	BRCA	breast	pink	unaligned	-0.0592
mdamb231	BREAST	BRCA	breast	pink	unaligned	-0.7129
mdamb361	BREAST	BRCA	breast	pink	amp	-1.8779
mdamb453	BREAST	BRCA	breast	pink	amp	-2.1123
mfe280	ENDOMETRIUM	UCEC	uterus	peachpuff	unaligned	-0.2923
mfe296	ENDOMETRIUM	UCEC	uterus	peachpuff	unaligned	-0.2934
mfe319	ENDOMETRIUM	UCEC	uterus	peachpuff	SV+high_expr	-1.6812
miapaca2	PANCREAS	PAAD	pancreas	purple	unaligned	-0.7957
mkn45	STOMACH	STAD	stomach	mediumpurple	unaligned	-1.3978
mkn74	STOMACH	STAD	stomach	mediumpurple	SV+high_expr	-0.6066
mm1s	HAEMATOPOIETIC_AND_LYMPHOID_TISSUE	DLBC	lymphoma	olivedrab1	unaligned	-0.3179
monomac1	HAEMATOPOIETIC_AND_LYMPHOID_TISSUE	DLBC	lymphoma	olivedrab1	unaligned	-0.3689
msto211h	PLEURA	LUAD	lung	red	unaligned	-0.7106
mv411	HAEMATOPOIETIC_AND_LYMPHOID_TISSUE	DLBC	lymphoma	olivedrab1	unaligned	0.0389
n87	STOMACH	STAD	stomach	mediumpurple	unaligned	-0.9453
nugc3	STOMACH	STAD	stomach	mediumpurple	SV+high_expr	-1.2461
oaw42	OVARY	OV	ovary	darkcyan	unaligned	-0.7329
ocum1	STOMACH	STAD	stomach	mediumpurple	unaligned	-1.5572
ons76	CENTRAL_NERVOUS_SYSTEM	GBM	cns	gray	unaligned	-1.4131
opm2	HAEMATOPOIETIC_AND_LYMPHOID_TISSUE	DLBC	lymphoma	olivedrab1	unaligned	-0.1855
osrc2	KIDNEY	KIRC	kidney	darkorange	unaligned	-1.7884
ov7	OVARY	OV	ovary	darkcyan	unaligned	-0.7324
ov90	OVARY	OV	ovary	darkcyan	unaligned	-0.3023
ovcar3	OVARY	OV	ovary	darkcyan	unaligned	-0.3804
ovcar8	OVARY	OV	ovary	darkcyan	unaligned	-0.3548
ovk18	OVARY	OV	ovary	darkcyan	unaligned	-1.0853
panc0327	PANCREAS	PAAD	pancreas	purple	unaligned	-0.9966
panc1	PANCREAS	PAAD	pancreas	purple	unaligned	-0.7285
panc1005	PANCREAS	PAAD	pancreas	purple	unaligned	-1.3821
patu8988t	PANCREAS	PAAD	pancreas	purple	unaligned	-0.44
pc14	LUNG	LUAD	lung	red	unaligned	-1.199
plcprf5	LIVER	LIHC	liver-biliary	green	unaligned	-1.4388
rerfgc1b	STOMACH	STAD	stomach	mediumpurple	unaligned	-0.5344
rkn	SOFT_TISSUE	UNCLASSIFIED	adrenocortical	darkkhaki	unaligned	-1.4401
rko	LARGE_INTESTINE	COREAD	colorectal	darkblue	unaligned	-0.3047
rl952	ENDOMETRIUM	UCEC	uterus	peachpuff	SV+high_expr	-0.4351
rmgi	OVARY	OV	ovary	darkcyan	unaligned	-0.6378
rpmi7951	SKIN	SKCM	skin	black	unaligned	-0.8341
rpmi8226	HAEMATOPOIETIC_AND_LYMPHOID_TISSUE	DLBC	lymphoma	olivedrab1	unaligned	-0.3769
rt112	URINARY_TRACT	BLCA	bladder	gold	unaligned	-1.6767
rvh421	SKIN	SKCM	skin	black	SV+high_expr	-1.7295
scaber	URINARY_TRACT	BLCA	bladder	gold	unaligned	-1.3618
scc25	UPPER_AERODIGESTIVE_TRACT	STAD	stomach	mediumpurple	amp	-1.0985
scc4	UPPER_AERODIGESTIVE_TRACT	STAD	stomach	mediumpurple	amp	-0.5919
sf295	CENTRAL_NERVOUS_SYSTEM	GBM	cns	gray	amp	-0.9721
sh10tc	STOMACH	STAD	stomach	mediumpurple	unaligned	-0.6904
shp77	LUNG	LUAD	lung	red	unaligned	-0.5174
skhep1	LIVER	LIHC	liver-biliary	green	unaligned	-1.5837
skmel2	SKIN	SKCM	skin	black	amp	-1.2841
skmel24	SKIN	SKCM	skin	black	unaligned	-1.9316
skmel30	SKIN	SKCM	skin	black	amp	-1.2672
skmes1	LUNG	LUAD	lung	red	unaligned	-1.1806
sknas	AUTONOMIC_GANGLIA	GBM	cns	gray	unaligned	-1.5837
skov3	OVARY	OV	ovary	darkcyan	unaligned	-0.7456
skut1	SOFT_TISSUE	UNCLASSIFIED	adrenocortical	darkkhaki	unaligned	-0.3619
sngm	ENDOMETRIUM	UCEC	uterus	peachpuff	unaligned	-1.0735
snu1	STOMACH	STAD	stomach	mediumpurple	unaligned	-1.3047
snu16	STOMACH	STAD	stomach	mediumpurple	unaligned	-1.3579
snu182	LIVER	LIHC	liver-biliary	green	unaligned	-0.3044
snu387	LIVER	LIHC	liver-biliary	green	amp	-1.1628
snu423	LIVER	LIHC	liver-biliary	green	unaligned	-0.4107
snu449	LIVER	LIHC	liver-biliary	green	unaligned	-0.8323
snu475	LIVER	LIHC	liver-biliary	green	amp	-1.6242
suit2	PANCREAS	PAAD	pancreas	purple	unaligned	-1.1226
sw1271	LUNG	LUAD	lung	red	unaligned	-1.5898
sw1990	PANCREAS	PAAD	pancreas	purple	unaligned	-1.0303
sw48	LARGE_INTESTINE	COREAD	colorectal	darkblue	unaligned	-0.5545
sw579	THYROID	THCA	thyroid	lavender	unaligned	-1.7279
sw948	LARGE_INTESTINE	COREAD	colorectal	darkblue	unaligned	-0.9244
t24	URINARY_TRACT	BLCA	bladder	gold	unaligned	-0.8343
t47d	BREAST	BRCA	breast	pink	unaligned	-1.7665
t84	LARGE_INTESTINE	COREAD	colorectal	darkblue	unaligned	-0.5826
te1	OESOPHAGUS	STAD	stomach	mediumpurple	unaligned	-0.1986
te11	OESOPHAGUS	STAD	stomach	mediumpurple	amp	-0.9427
te5	OESOPHAGUS	STAD	stomach	mediumpurple	unaligned	-0.6476
thp1	HAEMATOPOIETIC_AND_LYMPHOID_TISSUE	DLBC	lymphoma	olivedrab1	unaligned	-0.2975
U251	CENTRAL_NERVOUS_SYSTEM	GBM	cns	gray	unaligned	-0.3051
u2os	BONE	UNCLASSIFIED	adrenocortical	darkkhaki	unaligned	-0.4856
u87mg	CENTRAL_NERVOUS_SYSTEM	GBM	cns	gray	unaligned	-1.4326
uacc257	SKIN	SKCM	skin	black	unaligned	-1.6929
uacc893	BREAST	BRCA	breast	pink	unaligned	-1.7231
vmcub1	URINARY_TRACT	BLCA	bladder	gold	amp	-1.3906
wm2664	SKIN	SKCM	skin	black	unaligned	-1.7633
zr751	BREAST	BRCA	breast	pink	amp	-1.4669
