# Supplementary material for: Global impact of somatic structural variation on the cancer proteome
Source: Nat Commun. 2023 Sep 13;14:5637. doi: 10.1038/s41467-023-41374-8 (PMC10499989; doi:10.1038/s41467-023-41374-8)
Supplement: Supplementary file 15 — Source Data [file 41467_2023_41374_MOESM15_ESM.xlsx]

## Sheet: Figure 1
Fig 1a	Table S1
Fig 1b	Table S2
Fig 1c	Table S3

## Sheet: Figure 2
Fig 2a	Tables S2 and S3
Fig 2b	Table S2
Fig 2c	Tables S2 and S3
Fig 2d	Table S5

## Sheet: Figure 3
Fig 3a, 3b, 3c, 3d	Table S4

## Sheet: Figure 4
Fig 4a	Table S5
Fig 4b, 4c	Table S1

## Sheet: Figure 5
Fig 5a, 5b, 5c	Table S6
Fig 5d	Table S5

## Sheet: Figure 6
Fig 6a, 6b, 6c, 6d, 6e, 6f	Table S8

## Sheet: Figure 7
Fig 7a, 7b, 7c	Table S9
Fig 7d	Table S5
Fig 7e	Table S1, Table S9

## Sheet: Figure 8
Fig 8a, 8b, 8c	Table S10

## Sheet: Figure S1
Fig S1a, S1b	Table S1
Fig S1c	proteomic dataset available via FigShare
Fig S1d	cluster assignments off to the right
Fig S1e	mRNA dataset available via FigShare					tumor	protein subtype (present study)	protein subtype (Nat Comm 2022)	mRNA subtype (present study)
Fig S1f	cluster assignments off to the right					C3N-00858	1	s4	1
Fig S1g	proteomic dataset available via FigShare					C3L-01252	2	s7	2
						C3L-00947	3	s10	3
						C3N-00734	4	s8	1
						C3L-01248	5	s6	4
						C3N-00850	3	s4	5
						C3L-00361	1	s4	1
						C3L-01249	4	s8	5
						C3N-00383	5	s4	3
						C3L-00949	2	s7	2
						C3L-00032	4	s4	6
						C3L-01744	1	s4	1
						C3L-01311	1	s4	7
						C3L-01256	5	s6	2
						C3L-00358	3	s10	7
						C3L-00942	2	s7	2
						C3N-00389	3	s4	3
						C3L-01307	1	s4	8
						C3L-01282	2	s7	8
						C3L-01304	2	s4	3
						C3L-00946	4	s8	6
						C3N-00322	6	s1	6
						C3N-00337	2	s9	8
						C3N-00333	6	s1	3
						C3L-00006	1	s4	6
						C3L-00769	2	s7	2
						C3L-00362	3	s9	6
						C3L-01312	4	s8	4
						C3L-00449	7	s5	4
						C3L-00601	3	s10	6
						C3N-00729	4	s8	7
						C3L-00586	1	s4	7
						C3N-01212	4	s8	1
						C3N-00836	7	s1	7
						C3N-00339	6	s1	6
						C3L-01246	3	s10	9
						C3L-01257	1	s4	6
						C3L-00780	7	s5	4
						C3N-01217	2	s6	2
						C3N-00323	6	s1	3
						C3L-00918	4	s8	4
						C3N-00866	1	s4	5
						C3L-00932	5	s6	2
						C3L-00963	4	s2	7
						C3N-00335	6	s1	7
						C3N-00326	6	s1	1
						C3L-00961	2	s7	6
						C3L-00770	4	s8	1
						C3N-00200	2	s6	3
						C3N-00379	6	s1	4
						C3L-01275	5	s2	7
						C3N-01003	2	s7	2
						C3N-00386	6	s1	3
						C3L-00145	2	s7	4
						C3N-01211	3	s10	6
						C3L-01247	5	s6	4
						C3N-00340	7	s1	7
						C3N-01825	5	s6	7
						C3N-01267	2	s4	3
						C3N-00321	6	s1	1
						C3L-00905	1	s4	8
						C3L-01253	5	s6	4
						C3L-00771	5	s6	4
						C3L-00563	1	s4	1
						C3L-00356	3	s10	9
						C3N-00324	6	s1	1
						C3L-00605	3	s2	8
						C3N-00743	3	s10	5
						C3N-01219	1	s4	8
						C3N-01520	1	s4	1
						C3L-00090	1	s4	6
						C3N-00880	1	s4	1
						C3N-00328	7	s1	6
						C3L-00767	3	s10	8
						C3N-01346	3	s10	7
						C3N-00388	6	s1	6
						C3N-01537	3	s10	6
						C3L-00413	4	s2	8
						C3L-00157	4	s8	7
						C3L-00161	1	s4	7
						C3N-01349	3	s10	7
						C3N-01521	1	s4	8
						C3L-00098	4	s2	7
						C3N-00334	6	s1	1
						C3N-00377	4	s8	6
						C3L-00143	2	s7	2
						C3N-01510	3	s2	8
						C3L-01925	3	s10	7
						C3L-00921	1	s4	2
						C3L-00156	4	s4	1
						C3L-00938	5	s6	4
						C3L-00137	3	s10	8
						C3N-00848	6	s1	8
						C3L-00781	4	s2	6
						C3N-01802	4	s8	7
						C3N-00151	4	s8	1
						C3L-00136	2	s4	3
						C3L-00008	3	s4	6
						C3N-00847	6	s1	8
						C3L-00561	8	s2	7
						C3L-01287	8	s3	7
						C3L-01603	5	s8	7
						C3N-01524	4	s8	7
						C3L-00359	1	s4	1
						C3N-01214	4	s8	4
						C3N-00834	6	s7	1
						C3N-01261	6	s7	2
						C3L-00917	4	s8	2
						C3L-01861	4	s8	4
						C3L-01352	6	s7	1
						C3N-00194	4	s8	7
						C3L-00010	2	s7	1
						C3L-00607	1	s2	7
						C3N-00495	4	s8	2
						C3N-00831	5	s8	7
						C3L-01281	6	s7	1
						C3N-01646	8	s2	1
						C3L-00791	3	s10	1
						C3L-00369	3	s7	2
						C3L-00183	4	s8	2
						C3N-01180	1	s4	1
						C3N-00168	4	s8	5
						C3L-00004	3	s10	1
						C3N-00150	5	s6	4
						C3N-00953	8	s2	1
						C3L-00097	6	s7	2
						C3L-00583	1	s6	8
						C3N-01178	3	s10	7
						C3L-00088	6	s7	1
						C3N-00244	3	s7	2
						C3L-00908	8	s2	7
						C3L-00814	1	s4	1
						C3L-01885	4	s8	2
						C3L-00026	1	s4	1
						C3L-00447	5	s8	5
						C3N-00148	5	s7	2
						C3N-00246	3	s10	7
						C3L-00416	8	s2	6
						C3L-00096	8	s2	7
						C3L-00765	5	s6	4
						C3L-01836	3	s7	7
						C3L-00902	4	s8	1
						C3N-00646	5	s6	2
						C3N-01175	1	s4	1
						C3L-00011	8	s3	7
						C3N-01200	8	s3	7
						C3N-00177	1	s4	7
						C3N-01176	4	s8	1
						C3L-00103	5	s6	5
						C3N-01649	5	s7	4
						C3N-01808	4	s8	1
						C3N-00149	8	s3	7
						C3L-00817	5	s7	2
						C3N-00573	5	s6	8
						C3L-00581	8	s2	1
						C3L-01313	8	s2	7
						C3L-00360	1	s4	7
						C3N-01361	5	s7	2
						C3N-01651	8	s4	7
						C3L-01302	4	s2	7
						C3L-00907	1	s8	8
						C3L-01607	8	s2	6
						C3L-00448	6	s7	2
						C3L-01286	8	s4	7
						C3N-01179	6	s7	2
						C3L-00606	1	s4	1
						C3N-01648	8	s2	4
						C3N-00242	8	s4	6
						C3L-01882	5	s7	2
						C3L-00418	4	s8	1
						C3N-00733	1	s2	7
						C3N-00577	8	s4	7
						C3N-01522	3	s10	1
						C3L-00079	8	s3	6
						C3N-01220	4	s2	7
						C3L-00910	4	s8	2
						C3L-01283	8	s2	4
						C3L-00813	1	s2	1
						C3L-01560	4	s8	2
						C3L-01557	5	s7	2
						C3L-00799	1	s2	7
						C3L-00796	4	s8	1
						C3L-00792	1	s4	1
						C3N-00832	1	s4	1
						C3L-01288	2	s7	3
						C3L-00766	4	s8	3
						C3L-00610	1	s4	2
						C3L-00800	4	s8	5
						C3N-00154	8	s2	7
						C3N-01213	5	s7	3
						C3L-01553	4	s8	7
						C3L-00812	6	s7	2
						C3L-00790	4	s8	4
						C3N-00313	1	s4	1
						C3N-00852	8	s4	7
						C3N-00437	8	s2	7
						C3N-00320	6	s7	6
						C3N-00305	5	s6	3
						C3N-00492	1	s4	1
						C3N-00435	8	s3	4
						C3N-00315	8	s2	7
						C3N-00317	8	s2	7
						C3N-00491	8	s4	7
						C3N-00314	6	s7	3
						C3N-00380	1	s2	4
						C3N-00312	6	s1	8
						C3N-00494	6	s1	8
						C3N-00390	6	s1	5
						C3N-00310	6	s7	2
						C3N-01799	3	s10	3
						C3L-01890	4	s8	3
						C3N-00572	2	s6	1
						C3N-02423	8	s2	7
						C3N-02729	2	s7	3
						C3L-00263	7	s5	4
						C3N-01410	3	s10	9
						C3N-00578	5	s6	1
						C3L-00893	2	s7	3
						C3N-01488	8	s2	7
						C3N-01413	5	s10	3
						C3N-01030	8	s2	7
						C3N-02588	4	s2	7
						C3N-00552	1	s4	7
						C3L-01889	3	s9	1
						C3N-00169	4	s2	7
						C3L-00422	5	s6	1
						C3L-00083	5	s6	5
						C3N-00551	8	s2	8
						C3N-01842	3	s10	9
						C3N-02089	3	s10	9
						C3L-01682	2	s6	3
						C3N-01016	3	s10	9
						C3N-00580	8	s3	6
						11LU013	2	s2	8
						C3N-02000	2	s7	3
						C3N-01489	4	s2	5
						C3N-00737	3	s10	9
						C3N-01405	8	s3	6
						C3N-01416	5	s5	7
						C3N-02149	3	s2	8
						C3N-02424	8	s2	7
						C3L-00279	5	s6	2
						C3L-00095	7	s6	2
						C3N-02572	2	s7	3
						C3N-00559	3	s9	3
						C3N-00545	5	s6	4
						11LU016	8	s3	7
						C3L-02345	5	s6	6
						C3L-00093	5	s5	2
						C3L-00510	6	s1	3
						C3L-00913	4	s8	7
						11LU022	6	s1	9
						C3L-00412	5	s6	2
						C3N-00549	3	s10	9
						C3N-02433	2	s7	3
						C3N-01021	2	s7	3
						C3N-00203	8	s3	7
						C3L-01330	2	s7	3
						C3N-00574	4	s8	6
						11LU035	6	s1	7
						C3N-01071	4	s2	6
						C3N-00550	1	s4	1
						C3N-00167	2	s7	3
						C3L-00001	2	s7	3
						C3N-01074	3	s10	9
						C3L-01632	2	s6	6
						C3N-02155	3	s10	9
						C3N-00217	3	s10	9
						C3N-02002	2	s7	3
						C3N-02145	2	s7	3
						C3N-02586	2	s7	3
						C3L-02219	1	s2	7
						C3N-00180	3	s10	9
						C3L-01862	3	s6	6
						C3N-00704	2	s9	6
						C3N-02158	3	s4	1
						C3N-02421	2	s7	3
						C3N-00556	8	s2	7
						C3N-00294	8	s3	7
						C3N-01072	3	s10	5
						C3L-00094	3	s10	9
						C3L-00144	3	s10	9
						C3N-00223	2	s7	3
						C3N-02380	2	s7	3
						C3L-01924	2	s9	3
						C3N-00433	7	s2	4
						C3L-01683	7	s2	4
						C3N-00293	2	s7	3
						C3L-00009	5	s5	2
						C3N-00546	8	s2	7
						C3N-01414	3	s10	9
						C3N-02087	8	s2	7
						C3L-00140	3	s9	1
						C3N-02529	8	s4	6
						C3L-00368	2	s7	3
						C3N-02067	2	s4	3
						C3N-02422	1	s7	3
						C3L-00080	3	s10	9
						C3N-00547	3	s10	8
						C3N-01023	3	s10	9
						C3N-01024	3	s4	1
						C3L-00973	7	s5	4
						C3L-02348	3	s10	1
						C3L-02508	5	s6	2
						C3N-00560	3	s10	6
						C3L-00604	2	s9	3
						C3N-00199	2	s9	3
						C3N-00579	2	s10	7
						C3N-02582	2	s4	3
						C3L-02350	2	s7	2
						C3N-00738	5	s6	4
						C3N-00959	1	s6	2
						C3N-02003	8	s2	7
						C3N-00175	2	s9	3
						C3N-01823	3	s10	9
						C3L-02549	1	s6	2
						C3L-02365	8	s10	8
						C3N-02587	5	s6	1
						C3N-02379	8	s3	7
						C3N-03183	7	s2	7
						C3N-01505	7	s8	2
						C3N-03188	9	s11	1
						C3L-02984	9	s11	9
						C3L-02542	3	s10	9
						C3L-01142	7	s2	5
						C3N-02256	9	s11	9
						C3N-01814	9	s11	9
						C3N-02770	9	s11	9
						C3N-01364	7	s2	2
						C3L-00365	3	s9	6
						C3L-03266	4	s8	8
						C3N-01798	2	s11	1
						C3L-01146	7	s2	5
						C3L-03748	7	s2	7
						C3N-02783	9	s11	4
						C3L-02708	3	s10	9
						C3N-02782	3	s10	8
						C3N-02186	9	s11	1
						C3N-01367	7	s2	6
						C3L-01048	3	s10	5
						C3L-01149	3	s10	9
						C3L-03260	9	s11	9
						C3N-01192	7	s8	7
						C3L-03407	7	s8	5
						C3L-03387	9	s11	2
						C3L-02970	3	s9	6
						C3L-01043	7	s2	7
						C3L-01156	3	s10	9
						C3N-02183	7	s2	7
						C3L-03681	4	s4	7
						C3L-01154	3	s10	8
						C3L-03728	5	s5	2
						C3N-01818	9	s11	1
						C3L-00674	4	s8	2
						C3N-03186	4	s8	7
						C3N-02181	4	s8	7
						C3N-02784	7	s2	7
						C3N-01517	3	s10	8
						C3L-02707	3	s10	5
						C3L-02955	9	s11	4
						C3N-03182	7	s2	7
						C3L-03392	4	s4	7
						C3L-03405	3	s10	9
						C3L-02465	4	s8	7
						C3N-03473	3	s10	9
						C3L-01049	7	s2	7
						C3N-02185	3	s9	6
						C3N-01851	9	s11	4
						C3N-01816	7	s2	7
						C3N-01369	4	s8	7
						C3L-02642	9	s11	3
						C3L-03390	3	s10	9
						C3N-03088	9	s11	4
						C3L-01155	3	s10	5
						C3N-03070	3	s10	9
						C3L-01045	3	s10	8
						C3L-00677	1	s4	8
						C3N-02255	9	s11	9
						C3L-01061	3	s10	8
						C3L-02041	9	s11	9
						C3L-01046	7	s2	7
						C3N-01518	7	s2	7
						C3N-00662	3	s10	6
						C3L-03400	7	s2	6
						C3N-01815	7	s2	7
						C3N-01856	4	s8	7
						C3L-02704	9	s11	4
						C3L-01887	9	s11	9
						C3N-01857	9	s11	9
						C3N-01196	3	s10	9
						C3N-01366	7	s2	6
						C3N-00661	4	s8	2
						C3L-03744	4	s8	2
						C3L-03968	3	s10	6
						C3L-02504	3	s9	3
						C3N-02788	9	s11	2
						C3L-04084	3	s10	9
						C3L-01157	9	s11	5
						C3L-02705	4	s8	5
						C3N-01334	9	s11	3
						C3N-03180	9	s11	4
						C3N-01852	3	s9	5
						C3L-03727	9	s11	6
						C3N-01368	9	s11	6
						C3N-00665	7	s2	7
						C3N-03184	3	s10	8
						C3L-02900	9	s11	9
						C3N-00663	4	s8	2
						C3L-01327	3	s10	9
						C3N-02786	4	s8	5
						C3L-01040	3	s10	3
						C3N-02188	7	s2	4
						C3N-01515	7	s2	7
						C3L-00104	3	s9	2
						C3N-02769	4	s8	7
						C3N-02785	4	s8	7
						C3N-02190	4	s2	7
						7316-475	5	s5	2
						7316-449	9	s11	3
						7316-487	5	s5	5
						7316-1851	9	s11	2
						7316-499	7	s2	2
						7316-495	5	s5	2
						7316-479	9	s11	9
						7316-470	9	s11	3
						7316-872	3	s10	6
						7316-880	9	s11	6
						7316-882	9	s11	2
						7316-884	7	s2	5
						7316-6	3	s10	9
						7316-875	9	s11	5
						7316-2899	7	s2	5
						7316-2760	9	s11	3
						7316-324	5	s5	5
						7316-38	3	s10	9
						7316-154	5	s5	7
						7316-954	5	s5	2
						7316-905	9	s11	5
						7316-889	3	s10	1
						7316-957	5	s5	2
						7316-32	9	s11	2
						7316-918	7	s2	7
						7316-397	9	s11	3
						7316-451	3	s10	8
						7316-47	3	s10	9
						7316-302	3	s10	9
						7316-914	7	s9	7
						7316-913	3	s10	9
						7316-3	3	s10	1
						7316-329	5	s5	7
						7316-20	5	s5	2
						7316-891	5	s5	7
						7316-897	3	s10	9
						7316-101	9	s11	3
						7316-2959	3	s10	8
						7316-89	5	s5	7
						7316-91	9	s11	3
						7316-932	7	s2	7
						7316-77	3	s10	2
						7316-84	9	s11	3
						7316-109	3	s10	9
						7316-119	5	s11	2
						7316-117	5	s11	2
						7316-2758	9	s11	3
						7316-114	3	s10	9
						7316-111	3	s10	6
						7316-937	3	s10	9
						7316-936	7	s2	4
						7316-949	7	s2	5
						7316-1793	9	s11	7
						7316-946	5	s11	2
						7316-938	5	s5	2
						7316-1746	3	s10	7
						7316-167	9	s11	5
						7316-388	3	s3	7
						7316-162	9	s11	2
						7316-146	5	s5	2
						7316-148	9	s11	3
						7316-1760	7	s2	5
						7316-267	5	s5	2
						7316-1773	7	s2	7
						7316-168	5	s5	2
						7316-1763	8	s3	7
						7316-1775	9	s11	7
						7316-1751	9	s11	7
						7316-175	9	s11	2
						7316-1767	5	s5	2
						7316-183	9	s11	3
						7316-176	3	s10	1
						7316-178	3	s10	9
						7316-1781	3	s10	9
						7316-193	9	s11	3
						7316-1854	9	s11	3
						7316-319	9	s11	9
						7316-134	5	s11	2
						7316-189	3	s10	6
						7316-127	5	s5	5
						7316-2140	3	s10	9
						7316-2141	3	s10	9
						7316-194	4	s8	7
						7316-2144	3	s10	7
						7316-304	3	s10	9
						7316-321	9	s11	3
						7316-306	3	s7	9
						7316-2152	7	s9	7
						7316-195	3	s10	7
						7316-2157	9	s11	5
						7316-2167	9	s11	2
						7316-207	5	s5	2
						7316-206	5	s5	2
						7316-2156	3	s10	8
						7316-2170	7	s10	1
						7316-2172	5	s5	2
						7316-2174	9	s11	3
						7316-153	3	s10	9
						7316-120	9	s11	3
						7316-196	9	s11	5
						7316-2181	3	s10	9
						7316-2184	5	s5	2
						7316-2183	9	s11	7
						7316-2933	3	s10	9
						7316-2187	7	s10	7
						7316-2667	3	s10	2
						7316-2195	9	s11	3
						7316-226	9	s11	7
						7316-2581	7	s2	7
						7316-217	9	s11	5
						7316-222	5	s5	2
						7316-332	5	s5	2
						7316-2648	3	s10	1
						7316-2155	3	s10	9
						7316-2663	5	s5	2
						7316-186	9	s11	2
						7316-124	7	s2	7
						7316-166	9	s11	2
						7316-2594	3	s3	7
						7316-341	7	s2	7
						7316-2669	5	s5	2
						7316-2723	9	s11	3
						7316-2671	7	s2	7
						7316-345	5	s5	2
						7316-347	3	s10	9
						7316-359	9	s11	3
						7316-2729	5	s5	2
						7316-2755	5	s5	2
						7316-2757	3	s10	1
						7316-368	5	s5	2
						7316-362	9	s5	2
						7316-370	9	s11	3
						7316-384	9	s5	7
						7316-400	5	s5	2
						7316-3025	3	s10	8
						7316-2151	3	s10	1
						7316-3055	5	s5	2
						7316-3062	5	s5	2
						7316-380	7	s2	7
						7316-376	3	s10	9
						7316-3068	9	s11	5
						7316-2664	7	s2	7
						7316-3069	3	s10	1
						7316-407	3	s10	9
						7316-3299	3	s10	8
						7316-393	5	s11	5
						7316-3316	7	s2	7
						7316-387	7	s2	7
						7316-3556	9	s11	3
						7316-3555	5	s5	2
						7316-391	5	s5	2
						7316-1769	3	s3	6
						7316-3571	7	s2	7
						7316-3572	9	s11	3
						7316-3570	9	s11	5
						7316-3575	9	s11	3
						7316-3773	7	s2	5
						7316-452	9	s11	3
						7316-3765	9	s11	9
						7316-472	5	s5	2
						7316-459	9	s11	2
						7316-466	3	s3	7
						7316-3319	7	s10	1
						7316-496	4	s8	7
						7316-2193	5	s5	2
						7316-485	5	s5	2
						7316-873	3	s10	1
						7316-892	3	s10	5
						7316-1790	3	s10	9
						7316-878	3	s10	9
						7316-1772	3	s10	9
						7316-883	3	s10	9
						7316-278	3	s10	9
						7316-333	3	s10	9
						7316-3023	3	s10	9
						7316-931	3	s10	9
						7316-2146	3	s10	1
						7316-2751	4	s8	7
						7316-160	3	s10	1
						7316-1784	3	s10	8
						7316-156	7	s2	5
						7316-2901	7	s2	4
						7316-1771	3	s10	9
						7316-173	7	s2	2
						7316-2154	7	s2	4
						7316-198	3	s10	1
						7316-490	3	s10	1
						7316-3022	7	s8	5
						7316-3303	5	s8	3
						7316-230	9	s11	5
						7316-893	9	s11	2
						7316-350	7	s2	5
						7316-944	5	s5	2
						7316-344	5	s11	5
						7316-442	5	s11	2
						7316-1789	1	s4	7
						7316-445	4	s8	7
						7316-121	5	s5	2
						TCGA-13-1487	3	s7	---
						TCGA-23-1124	1	s2	---
						TCGA-24-1103	3	s4	1
						TCGA-24-1466	1	s4	---
						TCGA-24-1548	3	s10	9
						TCGA-24-1552	4	s2	8
						TCGA-24-1557	3	s9	8
						TCGA-24-1558	3	s10	8
						TCGA-24-1562	1	s4	5
						TCGA-24-2024	3	s10	3
						TCGA-24-2290	3	s4	6
						TCGA-25-1319	5	s6	6
						TCGA-25-2400	3	s10	8
						TCGA-36-1570	3	s10	1
						TCGA-36-1571	3	s10	9
						TCGA-A2-A0D0	4	s8	6
						TCGA-A2-A0D1	4	s8	8
						TCGA-A2-A0D2	8	s3	6
						TCGA-A2-A0EY	2	s9	8
						TCGA-A2-A0YG	2	s9	6
						TCGA-A7-A0CE	3	s3	6
						TCGA-A8-A09I	4	s8	6
						TCGA-AO-A0J6	5	s6	6
						TCGA-AO-A0JM	2	s9	2
						TCGA-AR-A0TX	4	s6	8
						TCGA-BH-A0AV	5	s6	2
						TCGA-BH-A0DG	2	s9	4
						TCGA-BH-A0E0	4	s8	1
						TCGA-BH-A18R	4	s8	6
						TCGA-BH-A18U	6	s1	6
						TCGA-C8-A12L	8	s9	6
						TCGA-C8-A12Q	4	s8	6
						TCGA-C8-A130	3	s10	8
						TCGA-AA-A00N	5	s5	2
						TCGA-AA-A00R	7	s2	6
						TCGA-AG-A00H	1	s9	5
						TCGA-A6-3807	1	s6	2
						TCGA-A6-3808	5	s6	2
						TCGA-A6-3810	2	s7	2
						TCGA-AA-3518	2	s2	6
						TCGA-AA-3529	2	s9	9
						TCGA-AA-3534	1	s9	6
						TCGA-AA-3664	1	s9	2
						TCGA-AA-3666	3	s10	6
						TCGA-AA-3672	7	s2	5
						TCGA-AA-3715	5	s5	5
						TCGA-AA-A01C	3	s9	5
						TCGA-AA-A01D	5	s5	3
						TCGA-AA-A01I	3	s9	6
						TCGA-AA-A01K	2	s9	2
						TCGA-AA-A01P	7	s2	2
						TCGA-AA-A01R	7	s2	5
						TCGA-AA-A01S	3	s9	5
						TCGA-AA-A01T	3	s9	5
						TCGA-AA-A01V	2	s9	5
						TCGA-AA-A01X	3	s9	2
						TCGA-AA-A02O	1	s9	5
						TCGA-AA-A02R	7	s2	6
						TCGA-AA-A02Y	2	s9	1
						TCGA-AA-A03F	3	s9	5
						TCGA-AA-A03J	3	s9	5
						TCGA-AF-2691	3	s9	2
						TCGA-AF-2692	2	s7	2
						TCGA-AF-3913	2	s7	7
						TCGA-AG-3574	2	s2	2
						TCGA-AG-3593	3	s10	2
						TCGA-AG-4007	3	s9	7
						TCGA-AG-A00C	3	s9	1
						TCGA-AG-A00Y	3	s9	8
						TCGA-AG-A011	3	s9	3
						TCGA-AG-A014	3	s9	8
						TCGA-AG-A015	3	s9	6
						TCGA-AG-A01J	5	s6	8
						TCGA-AG-A01L	1	s9	5
						TCGA-AG-A01N	3	s9	8
						TCGA-AG-A01W	3	s9	9
						TCGA-AG-A01Y	5	s6	9
						TCGA-AG-A020	1	s9	6
						TCGA-AG-A032	3	s10	5
						C3L-00081	2	s7	6
						C3L-00415	4	s8	1
						C3L-00445	3	s10	8
						C3L-00568	2	s5	2
						C3L-00603	3	s10	9
						C3L-00904	1	s2	2
						C3L-00923	7	s5	2
						C3L-00927	8	s3	6
						C3L-00965	3	s10	6
						C3L-00993	3	s10	6
						C3L-01000	2	s9	2
						C3L-01285	3	s10	6
						C3L-01455	5	s6	4
						C3L-01606	4	s2	6
						C3L-01663	5	s6	3
						C3L-01838	5	s6	2
						C3L-01884	4	s8	8
						C3L-02127	3	s10	8
						C3L-02130	5	s6	7
						C3L-02163	3	s2	8
						C3L-02164	5	s6	4
						C3L-02168	2	s7	2
						C3L-02170	5	s6	4
						C3L-02349	1	s4	8
						C3L-02358	2	s7	8
						C3L-02546	5	s6	2
						C3L-02552	5	s6	4
						C3L-02619	4	s8	5
						C3L-02625	3	s10	3
						C3L-02627	1	s8	6
						C3L-02629	5	s6	4
						C3L-02646	1	s2	8
						C3L-02648	1	s5	6
						C3L-02649	3	s10	6
						C3L-02650	7	s5	4
						C3L-02660	5	s6	4
						C3L-02665	8	s2	7
						C3L-02669	2	s7	2
						C3L-02891	7	s2	2
						C3L-02951	7	s5	7
						C3L-02963	7	s2	7
						C3L-02964	4	s8	5
						C3L-02968	4	s2	5
						C3L-02969	7	s2	6
						C3L-03272	3	s10	6
						C3L-03678	3	s10	8
						C3L-03961	7	s2	2
						C3L-03962	3	s10	9
						C3L-03963	7	s2	3
						C3L-03965	3	s10	6
						C3L-04013	3	s10	9
						C3L-04014	1	s4	8
						C3L-04071	7	s2	6
						C3L-04391	5	s6	2
						C3N-00211	5	s6	2
						C3N-00221	3	s10	8
						C3N-00247	7	s2	4
						C3N-00497	3	s2	3
						C3N-00555	3	s10	6
						C3N-01017	3	s10	6
						C3N-01020	7	s5	5
						C3N-01025	3	s10	6
						C3N-01028	7	s2	8
						C3N-01194	7	s2	8
						C3N-01411	3	s10	6
						C3N-01846	1	s4	8
						C3N-01892	2	s2	5
						C3N-01893	7	s5	4
						C3N-02252	3	s10	3
						C3N-02283	3	s10	9
						C3N-02284	3	s10	6
						C3N-02285	1	s2	3
						C3N-02288	4	s2	8
						C3N-02289	5	s6	4
						C3N-02300	4	s2	8
						C3N-02339	5	s6	4
						C3N-02374	8	s10	8
						C3N-02375	3	s10	8
						C3N-02425	8	s10	8
						C3N-02426	5	s6	4
						C3N-02434	4	s10	8
						C3N-02435	3	s7	3
						C3N-02494	3	s10	6
						C3N-02523	2	s7	6
						C3N-02575	3	s10	8
						C3N-02675	5	s6	3
						C3N-03051	4	s8	6
						C3N-03072	2	s7	2
						C3N-03076	3	s7	6
						C3N-03092	8	s2	4
						C3N-03093	7	s5	7
						C3N-03204	8	s10	6
						C3N-03424	5	s6	4
						C3N-03425	8	s2	6
						C3N-03441	5	s6	2
						C3N-03486	3	s10	1
						C3N-03662	2	s7	2
						C3N-03848	5	s6	4
						C3N-03851	3	s10	9
						C3N-03875	3	s10	1
						C3N-03877	3	s10	6
						C3N-03880	3	s10	6
						C3N-03882	3	s10	1
						C3N-03886	3	s10	9
						C3N-04124	2	s7	2
						C3N-04127	7	s5	2
						C3N-04155	3	s10	8
						C3N-04162	3	s10	6
						C3L-02617	3	s10	8
						C3N-00295	6	s1	3
						C3N-00299	1	s2	6
						C3N-00307	5	s6	5
						C3N-00297	6	s1	4
						C3N-00306	6	s1	3
						C3N-00498	3	s10	8
						C3N-00828	6	s1	8
						C3N-00829	7	s1	8
						C3N-00519	2	s6	5
						C3N-00846	7	s1	3
						C3N-00204	3	s10	9
						C3N-00822	4	s8	8
						C3N-01337	8	s10	5
						C3N-01338	8	s3	6
						C3N-01645	4	s8	7
						C3N-00825	5	s6	4
						C3N-00857	3	s10	8
						C3N-00871	2	s7	6
						C3N-01339	3	s10	6
						C3N-01340	5	s5	2
						C3N-01620	4	s8	7
						C3L-00997	3	s10	6
						C3L-00999	5	s6	2
						C3L-00987	5	s6	8
						C3N-01752	2	s7	6
						C3N-01754	2	s7	6
						C3N-01755	3	s10	9
						C3N-01756	3	s10	9
						C3N-01757	8	s2	6
						C3N-01758	5	s6	2
						C3N-01943	3	s10	1
						C3N-01944	2	s5	4
						C3N-01945	2	s6	6
						C3N-01946	7	s2	2
						C3N-01948	7	s2	2
						C3N-02275	4	s8	6
						C3N-02279	4	s8	6
						C3N-01858	3	s10	1
						C3N-01859	3	s10	8
						C3L-00977	4	s2	6
						C3L-00994	5	s6	4
						C3L-00995	5	s6	4
						C3N-02333	7	s2	3
						C3N-02700	1	s2	6
						C3N-02714	5	s6	4
						C3N-02716	5	s6	3
						C3N-02727	2	s6	3
						C3N-02925	4	s8	6
						C3N-02713	3	s10	8
						C3N-03488	2	s7	8
						C3N-03226	1	s2	4
						C3N-03612	3	s10	3
						C3N-03487	7	s5	4
						C3N-03490	1	s4	3
						C3N-03619	4	s8	8
						C3N-03620	5	s6	4
						C3N-03664	4	s2	8
						C3L-01138	3	s3	8
						C3L-01237	2	s6	3
						C3L-03378	3	s10	8
						C3L-02621	4	s8	8
						C3N-02730	7	s2	4
						C3N-03933	1	s2	6
						C3N-03888	1	s4	6
						C3N-03889	4	s8	7
						C3N-03928	1	s2	4
						C3N-04152	3	s10	6
						C3N-01947	5	s6	4
						C3N-03011	3	s10	9
						C3N-03012	1	s2	8
						C3N-03027	4	s8	8
						C3N-03028	8	s2	7
						C3N-03042	4	s8	7
						C3N-03045	8	s10	6
						C3N-03837	1	s2	6
						C3N-03841	4	s8	1
						C3N-03849	8	s3	6
						C3N-03876	3	s3	6
						C3N-03878	4	s8	6
						C3L-02651	7	s5	6
						C3L-04354	4	s8	3
						C3N-02694	5	s6	4
						C3N-02695	1	s2	6
						C3N-03008	2	s5	8
						C3N-03009	3	s10	8
						C3N-03013	4	s8	4
						C3N-03015	4	s2	1
						C3N-04273	3	s10	8
						C3N-04275	2	s6	3
						C3N-04276	2	s7	9
						C3N-04277	2	s6	4
						C3N-04278	3	s10	8
						C3N-04279	3	s10	7
						C3N-03781	5	s6	4
						C3N-04280	1	s2	6
						C3N-03782	2	s7	8
						C3N-03785	3	s10	9
						C3N-03783	5	s5	7
						C3N-03433	3	s3	6
						C3N-03456	2	s7	9
						C3N-03457	4	s8	4
						C3N-03458	8	s3	6
						C3L-04844	8	s3	6
						C3L-04849	3	s3	6
						C3L-04791	2	s7	5
						C3L-04025	5	s6	3
						C3N-04611	5	s6	2
						CPCG0102	1	s6	4
						CPCG0182	1	s4	---
						CPCG0183	3	s4	1
						CPCG0184	2	s7	6
						CPCG0185	1	s4	---
						CPCG0190	5	s7	---
						CPCG0191	1	s4	6
						CPCG0196	5	s6	4
						CPCG0232	2	s7	---
						CPCG0233	2	s7	---
						CPCG0236	2	s7	1
						CPCG0238	5	s6	---
						CPCG0241	2	s7	4
						CPCG0242	2	s7	---
						CPCG0246	2	s7	5
						CPCG0248	3	s9	6
						CPCG0249	2	s7	5
						CPCG0250	2	s7	4
						CPCG0251	2	s7	5
						CPCG0255	1	s4	1
						CPCG0256	1	s6	5
						CPCG0258	3	s9	6
						CPCG0259	2	s7	5
						CPCG0262	3	s9	6
						CPCG0263	3	s4	2
						CPCG0265	2	s9	6
						CPCG0266	2	s7	4
						CPCG0267	3	s4	1
						CPCG0268	5	s7	---
						CPCG0269	1	s4	5
						CPCG0324	2	s7	6
						CPCG0331	1	s4	6
						CPCG0334	3	s4	6
						CPCG0336	1	s4	6
						CPCG0339	1	s4	2
						CPCG0340	1	s4	1
						CPCG0341	5	s7	6
						CPCG0342	1	s4	2
						CPCG0344	2	s7	1
						CPCG0345	1	s4	5
						CPCG0346	8	s9	6
						CPCG0348	3	s9	6
						CPCG0361	5	s6	4
						CPCG0365	1	s4	5
						CPCG0366	3	s9	6
						CPCG0388	3	s4	1
						CPCG0392	2	s7	4
						C3N-03884	4	s8	6
						C3L-03123	8	s3	6
						C3L-01687	1	s4	1
						C3L-00589	1	s4	1
						C3L-00599	6	s1	3
						C3L-01054	1	s4	5
						C3L-03356	2	s4	2
						C3L-03630	1	s4	1
						C3N-01166	1	s4	5
						C3N-04126	2	s7	2
						C3L-02610	3	s7	5
						C3N-03853	2	s7	6
						C3N-03000	2	s7	2
						C3N-04283	4	s8	6
						C3L-04495	6	s1	2
						C3L-01689	4	s8	7
						C3N-02768	3	s3	6
						C3N-03430	4	s8	6
						C3N-01388	4	s8	7
						C3L-03388	3	s10	6
						C3L-01971	1	s4	5
						C3L-03628	7	s5	2
						C3N-01998	1	s4	7
						C3L-01637	1	s4	1
						C3N-00198	5	s6	5
						C3L-03394	5	s6	3
						C3N-02971	2	s7	2
						C3N-00249	3	s9	5
						C3N-03754	4	s9	9
						C3L-01453	2	s7	3
						C3L-02809	2	s7	2
						C3L-02109	2	s7	5
						C3L-01598	4	s8	7
						C3N-03173	3	s4	2
						C3N-03666	2	s7	6
						C3L-04479	1	s4	1
						C3N-01168	4	s8	1
						C3L-02606	4	s8	5
						C3N-02589	3	s4	6
						C3L-02463	1	s7	5
						C3L-03743	2	s7	6
						C3L-01051	1	s4	5
						C3N-03211	5	s6	2
						C3N-02940	7	s5	6
						C3N-00436	4	s8	7
						C3N-01716	4	s8	5
						C3L-04475	2	s7	2
						C3N-00516	2	s7	7
						C3L-04473	7	s5	2
						C3L-04848	2	s7	2
						C3L-00881	1	s4	3
						C3L-00277	5	s6	6
						C3N-00513	1	s4	7
						C3N-02579	2	s7	6
						C3L-03395	7	s5	2
						C3N-03780	2	s7	2
						C3L-02897	2	s7	6
						C3L-01036	4	s8	5
						C3N-03439	2	s7	6
						C3L-01037	6	s1	2
						C3L-00819	4	s9	7
						C3N-04282	2	s7	2
						C3N-03086	2	s7	2
						C3N-00957	2	s7	5
						C3N-03428	3	s10	6
						C3L-03635	2	s7	2
						C3L-00625	5	s5	5
						C3L-00189	4	s8	4
						C3N-03061	4	s8	6
						C3N-03440	1	s4	2
						C3L-01662	1	s4	6
						C3N-00303	3	s10	3
						C3L-01703	2	s7	5
						C3L-03632	1	s4	2
						C3N-01383	2	s7	7
						C3N-02010	1	s4	1
						C3L-01124	7	s5	2
						C3N-01382	1	s4	5
						C3N-00302	6	s1	9
						C3L-00102	4	s8	6
						C3L-04080	1	s4	6
						C3N-00518	2	s7	7
						C3L-02116	5	s6	3
						C3N-03665	1	s2	6
						C3L-04072	8	s3	6
						C3N-02998	5	s6	6
						C3N-03840	2	s4	6
						C3N-00517	1	s4	5
						C3L-02112	1	s4	5
						C3L-00598	6	s1	6
						C3L-00928	4	s8	7
						C3N-03426	4	s8	6
						C3N-01714	2	s7	5
						C3N-03039	1	s9	6
						C3N-01165	4	s8	7
						C3N-01502	4	s8	4
						C3N-01380	2	s7	5
						C3L-02604	6	s1	6
						C3N-02585	2	s7	6
						C3N-04119	5	s5	2
						C3L-04853	4	s8	6
						C3N-03007	2	s7	2
						C3N-04284	1	s4	1
						C3N-02592	2	s7	2
						C3N-02944	4	s8	6
						C3N-01719	4	s8	4
						C3L-03639	8	s3	7
						C3L-00017	2	s7	1
						C3N-03670	5	s6	3
						C3L-01328	4	s8	7
						C3N-00514	2	s7	7
						C3N-02295	2	s7	3
						C3N-02573	2	s7	2
						C3L-01052	1	s4	5
						C3L-00622	4	s8	5
						C3N-00709	2	s7	5
						C3L-04027	4	s8	7
						C3L-02701	4	s8	6
						C3L-01053	1	s4	5
						C3N-03190	3	s3	1
						C3N-01715	8	s3	7
						C3L-01031	1	s4	1
						C3N-01012	6	s1	1
						C3N-01167	1	s4	1
						C3N-01011	1	s4	5
						C3N-03839	1	s4	1
						C3N-01375	2	s7	7
						C3N-01381	1	s4	5
						C3L-00401	4	s8	2
						C3L-02118	3	s10	5
						C3N-00511	1	s4	5
						C3L-02613	8	s3	7
						C3N-00512	1	s4	5
						C3L-02899	2	s7	2
						C3N-03006	2	s7	6
						C3N-03069	4	s5	2
						C3L-03642	#N/A	#N/A	3
						C3N-02757	#N/A	#N/A	3
						C3L-02616	#N/A	#N/A	9
						C3N-03222	#N/A	#N/A	6
						C3L-04757	#N/A	#N/A	6
						C3N-02928	#N/A	#N/A	7
						C3L-02560	#N/A	#N/A	7
						C3N-03238	#N/A	#N/A	1
						C3N-03890	#N/A	#N/A	5
						C3L-03969	#N/A	#N/A	3
						C3N-02193	#N/A	#N/A	2
						C3N-03073	#N/A	#N/A	3
						C3N-04180	#N/A	#N/A	9
						C3N-02230	#N/A	#N/A	5
						C3N-04168	#N/A	#N/A	2
						C3L-02654	#N/A	#N/A	6
						C3L-00446	#N/A	#N/A	7
						C3N-04382	#N/A	#N/A	9
						C3N-02973	#N/A	#N/A	3
						C3N-03929	#N/A	#N/A	6
						C3N-03080	#N/A	#N/A	6
						C3N-02929	#N/A	#N/A	3
						C3L-04031	#N/A	#N/A	3
						C3L-00444	#N/A	#N/A	3
						C3N-02672	#N/A	#N/A	1
						C3N-03225	#N/A	#N/A	3
						C3N-03765	#N/A	#N/A	2
						C3N-03205	#N/A	#N/A	2
						C3L-03262	#N/A	#N/A	3
						C3N-03233	#N/A	#N/A	3
						C3N-04173	#N/A	#N/A	6
						C3L-03679	#N/A	#N/A	2
						C3L-02165	#N/A	#N/A	8
						C3L-02834	#N/A	#N/A	3
						C3N-03921	#N/A	#N/A	3
						C3N-02922	#N/A	#N/A	7
						C3L-03268	#N/A	#N/A	2
						C3L-02643	#N/A	#N/A	5
						C3L-03721	#N/A	#N/A	1
						C3L-04759	#N/A	#N/A	3
						C3N-02764	#N/A	#N/A	6
						C3N-04176	#N/A	#N/A	6
						C3L-03462	#N/A	#N/A	7
						C3L-02513	#N/A	#N/A	3
						C3L-03726	#N/A	#N/A	1
						C3N-04157	#N/A	#N/A	3
						C3L-03976	#N/A	#N/A	4
						C3L-02893	#N/A	#N/A	3
						C3L-02967	#N/A	#N/A	1
						C3L-02954	#N/A	#N/A	7
						C3N-03420	#N/A	#N/A	3
						C3N-03052	#N/A	#N/A	9
						C3L-04365	#N/A	#N/A	6
						C3L-02957	#N/A	#N/A	3
						C3N-02950	#N/A	#N/A	3
						C3L-04040	#N/A	#N/A	3
						C3N-02281	#N/A	#N/A	8
						C3N-02282	#N/A	#N/A	6
						C3N-03057	#N/A	#N/A	3
						C3N-02192	#N/A	#N/A	7
						C3N-02916	#N/A	#N/A	6
						C3N-03202	#N/A	#N/A	3
						C3N-03764	#N/A	#N/A	6
						C3N-03074	#N/A	#N/A	6
						C3N-02926	#N/A	#N/A	3
						C3N-03911	#N/A	#N/A	3
						C3L-02129	#N/A	#N/A	3
						C3N-02715	#N/A	#N/A	1
						C3L-03463	#N/A	#N/A	9
						C3N-03054	#N/A	#N/A	2
						C3L-03985	#N/A	#N/A	6
						C3N-02721	#N/A	#N/A	8
						C3L-03717	#N/A	#N/A	2
						C3N-02237	#N/A	#N/A	7
						C3L-02958	#N/A	#N/A	3
						C3L-03271	#N/A	#N/A	3
						C3N-03063	#N/A	#N/A	7
						C3L-02661	#N/A	#N/A	8
						C3N-01419	#N/A	#N/A	1
						C3L-02601	#N/A	#N/A	7
						C3N-02758	#N/A	#N/A	3
						C3L-02961	#N/A	#N/A	1
						C3L-03984	#N/A	#N/A	6
						C3N-02451	#N/A	#N/A	3
						C3L-04037	#N/A	#N/A	6
						C3N-02728	#N/A	#N/A	9
						C3N-02948	#N/A	#N/A	2
						C3N-02718	#N/A	#N/A	3
						C3L-02515	#N/A	#N/A	5
						C3N-03210	#N/A	#N/A	3
						C3N-02290	#N/A	#N/A	6
						C3L-02559	#N/A	#N/A	1
						C3N-02143	#N/A	#N/A	8
						C3N-01417	#N/A	#N/A	5
						C3N-02153	#N/A	#N/A	1
						C3N-03212	#N/A	#N/A	3
						C3N-02144	#N/A	#N/A	7
						C3N-02242	#N/A	#N/A	7
						C3L-02169	#N/A	#N/A	6
						C3N-03038	#N/A	#N/A	2
						C3N-02088	#N/A	#N/A	7
						C3N-02240	#N/A	#N/A	9
						C3N-02150	#N/A	#N/A	6
						C3N-02142	#N/A	#N/A	7
						C3N-01019	#N/A	#N/A	7
						C3N-02152	#N/A	#N/A	7
						C3N-01409	#N/A	#N/A	3
						C3L-04033	#N/A	#N/A	3
						C3N-01022	#N/A	#N/A	7
						C3N-02146	#N/A	#N/A	5
						C3N-02141	#N/A	#N/A	7
						C3N-02828	#N/A	#N/A	1
						C3N-02919	#N/A	#N/A	8
						C3N-02090	#N/A	#N/A	7
						C3N-02920	#N/A	#N/A	6
						C3N-01408	#N/A	#N/A	7
						C3N-02234	#N/A	#N/A	7
						C3N-02923	#N/A	#N/A	4
						C3L-00789	#N/A	#N/A	2
						C3N-02084	6	NA	1
						C3L-01978	3	NA	1
						C3L-02352	1	NA	1
						C3L-02857	5	NA	4
						C3N-02431	8	NA	6
						C3N-02266	5	NA	4
						C3L-02175	5	NA	4
						C3N-01078	6	NA	1
						C3N-01902	5	NA	4
						C3L-01470	6	NA	7
						C3N-02160	1	NA	7
						C3N-01536	6	NA	1
						C3N-02439	5	NA	5
						C3L-01976	5	NA	2
						C3L-00165	8	NA	7
						C3N-02577	6	NA	2
						C3N-02068	6	NA	1
						C3N-02005	6	NA	1
						C3L-02220	6	NA	2
						C3N-01655	8	NA	1
						C3N-02070	6	NA	1
						C3N-01081	5	NA	7
						C3L-01929	8	NA	6
						C3L-01462	3	NA	2
						C3L-00968	8	NA	6
						C3L-01033	8	NA	5
						C3L-02211	5	NA	5
						C3N-02723	4	NA	7
						C3N-01082	8	NA	7
						C3L-02202	5	NA	4
						C3N-02066	6	NA	1
						C3L-01465	8	NA	7
						C3N-01083	5	NA	2
						C3L-02176	6	NA	2
						C3L-02551	8	NA	7
						C3N-02265	1	NA	8
						C3N-02248	4	NA	2
						C3L-00991	5	NA	7
						C3N-00715	8	NA	7
						C3N-01077	8	NA	7
						C3L-01676	8	NA	7
						C3N-02264	5	NA	4
						C3N-01091	1	NA	1
						C3L-00982	5	NA	4
						C3N-01828	5	NA	4
						C3L-02214	5	NA	4
						C3N-01656	8	NA	7
						C3N-02082	6	NA	1
						C3L-01951	6	NA	2
						C3L-02346	8	NA	7
						C3N-01657	4	NA	4
						C3L-01963	6	NA	1
						C3N-03020	6	NA	1
						C3L-01106	3	NA	8
						C3N-02332	6	NA	3
						C3L-01869	6	NA	1
						C3N-02761	5	NA	4
						C3N-02945	8	NA	6
						C3L-01464	8	NA	7
						C3L-00980	8	NA	7
						C3N-02224	5	NA	4
						C3N-02063	5	NA	4
						C3N-02726	5	NA	2
						C3L-02544	1	NA	7
						C3N-02429	8	NA	7
						C3N-02015	8	NA	1
						C3L-01681	4	NA	5
						C3N-02262	8	NA	7
						C3L-00981	8	NA	7
						C3N-01905	5	NA	7
						C3L-02177	5	NA	2
						C3N-02263	3	NA	6
						C3L-01107	8	NA	5
						C3N-01080	5	NA	7
						C3L-01034	1	NA	5
						C3L-01952	5	NA	6
						C3L-01665	6	NA	2
						C3N-01090	5	NA	2
						C3N-01806	8	NA	7
						C3N-01086	5	NA	2
						C3L-02841	8	NA	6
						C3N-02338	8	NA	7
						C3L-02856	1	NA	7
						C3L-01459	4	NA	8
						C3N-01088	5	NA	2
						C3L-00966	6	NA	2
						C3L-00969	8	NA	7
						C3L-02842	5	NA	2
						C3N-02811	1	NA	1
						C3L-02208	4	NA	2
						C3N-00647	6	NA	2
						C3L-02364	5	NA	4
						C3L-00970	5	NA	1
						C3L-00815	4	NA	2
						C3N-00721	8	NA	7
						C3N-01989	6	NA	1
						C3N-03018	8	NA	1
						C3L-01954	2	NA	1
						C3N-01085	5	NA	4
						C3N-02763	1	NA	1
						C3L-01958	8	NA	8
						C3L-02201	6	NA	1
						C3L-01102	5	NA	5
						C3N-03019	2	NA	4
						C3N-01654	5	NA	2
						C3N-02085	6	NA	5
						C3L-00976	8	NA	7
						C3L-02556	1	NA	1
						C3L-02553	1	NA	8
						MB018	3	NA	---
						MB037	7	NA	---
						MB088	5	NA	7
						MB091	9	NA	3
						MB095	7	NA	5
						MB102	7	NA	5
						MB104	7	NA	5
						MB106	3	NA	6
						MB118	9	NA	3
						MB164	3	NA	7
						MB166	5	NA	7
						MB170	7	NA	5
						MB174	9	NA	3
						MB177	9	NA	7
						MB199	9	NA	3
						MB226	3	NA	6
						MB227	9	NA	3
						MB247	7	NA	6
						AP-27JZ	4	NA	5
						AP-2E8Q	8	NA	8
						AP-2XNK	3	NA	1
						AP-3336	2	NA	3
						AP-352Q	3	NA	6
						AP-3FY5	8	NA	6
						AP-4HAU	3	NA	9
						AP-4LRG	1	NA	2
						AP-4M7L	2	NA	3
						AP-52RG	2	NA	2
						AP-5JDU	5	NA	6
						AP-5L2V	3	NA	9
						AP-5MX6	6	NA	6
						AP-62LT	5	NA	4
						AP-67ZV	5	NA	5
						AP-6EWG	2	NA	7
						AP-7GDN	3	NA	1
						AP-7KJ6	5	NA	4
						AP-8MWD	6	NA	9
						AP-8PRJ	5	NA	7
						AP-94ED	6	NA	7
						AP-9D3B	2	NA	3
						AP-9LNA	5	NA	2
						AP-9PXS	3	NA	9
						AP-9UHJ	5	NA	7
						AP-A5NG	6	NA	6
						AP-AAFC	2	NA	3
						AP-AGZG	3	NA	7
						AP-AJWE	5	NA	7
						AP-B2SL	3	NA	9
						AP-B9CH	2	NA	3
						AP-CT3G	2	NA	3
						AP-D35H	2	NA	6
						AP-D9X4	5	NA	3
						AP-DM87	1	NA	5
						AP-DMUM	4	NA	6
						AP-DN2V	8	NA	7
						AP-DT88	1	NA	2
						AP-E7CU	2	NA	6
						AP-E98M	2	NA	3
						AP-EFHT	6	NA	2
						AP-EPNF	5	NA	3
						AP-EZEX	3	NA	1
						AP-F595	3	NA	6
						AP-FX68	3	NA	1
						AP-G79N	8	NA	2
						AP-HFEA	5	NA	4
						AP-HKYN	1	NA	2
						AP-HMFR	3	NA	8
						AP-HML4	2	NA	3
						AP-JBET	1	NA	3
						AP-JDN4	8	NA	7
						AP-JK59	3	NA	5
						AP-JKPX	8	NA	6
						AP-K24D	5	NA	4
						AP-KGMR	8	NA	5
						AP-KX5B	2	NA	3
						AP-KXUT	4	NA	1
						AP-LWHD	2	NA	3
						AP-MAZ4	3	NA	7
						AP-MGNN	8	NA	7
						AP-MJ52	5	NA	8
						AP-N8FG	5	NA	3
						AP-NMZS	2	NA	2
						AP-QAHT	5	NA	3
						AP-QD4Q	7	NA	4
						AP-QUHC	1	NA	2
						AP-RA2G	3	NA	1
						AP-RBLG	3	NA	9
						AP-RQNH	3	NA	6
						AP-SJVE	5	NA	4
						AP-SS2L	3	NA	8
						AP-TBFQ	6	NA	5
						AP-U8MP	6	NA	1
						AP-UG7J	5	NA	2
						AP-V6UJ	8	NA	7
						AP-VLXG	6	NA	7
						AP-W455	2	NA	3
						AP-WDKZ	5	NA	4
						AP-WPAM	3	NA	9
						AP-WTXJ	6	NA	3
						AP-XCJX	2	NA	3
						AP-XSR5	3	NA	1
						AP-XVLY	2	NA	9
						AP-YF3B	7	NA	4
						AP-YTZ8	5	NA	5
						AP-ZLDH	5	NA	2

## Sheet: Figure S2
Fig S2a, S2b, S2c	Table S3
Fig S2d	Table S7
Fig S2e	Table S7

[truncated: 4 more sheets: Figure S3, Figure S4, Figure S5, Figure S6]
